# Supplementary material for: Dissection of Besnoitia besnoiti intermediate host life cycle stages: From morphology to gene expression
Source: PLoS Pathog. 2022 Nov 17;18(11):e1010955. doi: 10.1371/journal.ppat.1010955 (PMC9714946; doi:10.1371/journal.ppat.1010955)
Supplement: S1 Table — (XLSX) [file ppat.1010955.s006.xlsx]

## Sheet: Contents
S1 Table Gene expression in B. besnoiti Lis14
A	All genes
B	Expressed genes
C	Non-expressed genes
D	Lis14 only

## Sheet: A
B. besnoiti ID	Tachyzoites counts	Tissue cyst counts	Tachyzoites log2(NC+1)	Tissue cysts log2(NC+1)	LFCs	Gene name (Pannzer)	Protein description (Pannzer)	GO terms (Pannzer)	TGME49 homolog	TGME49 syntenic homolog	TGME49 protein description	NCLIV homolog (new ID)	NCLIV syntenic homolog (new ID)	NCLIV homolog	NCLIV protein description	ETH homolog	ETH protein description	Pf3D7 homolog	Pf3D7 protein description
BESB_000020	1	12	1.05379	3.6675	-2.61371	none	none	none	TGME49_321340	none	membrane protein, putative	Ncaninum_LIV_000734100	none	NCLIV_004580	hypothetical protein	ETH_00013260	Chromosome III, complete sequence, related	PF3D7_0321900	cyclic amine resistance locus protein
BESB_000030	16220	7575	14.0289	12.8439	1.18498	none	none	GO:0000338;GO:0070646;GO:0070647;GO:0006508;GO:0006464;GO:0036211;GO:0043412;GO:0044267;GO:0019538;GO:0044260;GO:1901564;GO:0043170;GO:0006807;GO:0044238;GO:0044237;GO:0071704;GO:0008152;GO:0009987	TGME49_264220	TGME49_264220	hypothetical protein	Ncaninum_LIV_000148000	Ncaninum_LIV_000148000	NCLIV_023850	conserved hypothetical protein	none	none	none	none
BESB_000040	18251	6084	14.1991	12.5277	1.67136	none	none	none	TGME49_264210	TGME49_264210	hypothetical protein	Ncaninum_LIV_000147800	Ncaninum_LIV_000147800	NCLIV_023870	conserved hypothetical protein	none	none	none	none
BESB_000050	1359	3106	10.4528	11.5581	-1.10528	none	Uroporphyrinogen-III synthase [0.17]	GO:0006780;GO:0046502;GO:0006782;GO:0046501;GO:0006783;GO:0042168;GO:0033014;GO:0033013;GO:0006779;GO:0006778;GO:0046148;GO:0042440;GO:0046394;GO:0016053;GO:0019438;GO:0018130;GO:0044283;GO:1901362;GO:0019752;GO:0043436;GO:0006082;GO:0044271;GO:1901566;GO:0044281;GO:0006725;GO:0046483;GO:1901360;GO:0044249;GO:1901576;GO:0009058;GO:0034641;GO:1901564;GO:0006807;GO:0044237;GO:0071704;GO:0008152;GO:…	TGME49_264200	TGME49_264200	hypothetical protein	Ncaninum_LIV_000147700	Ncaninum_LIV_000147700	NCLIV_023880	conserved hypothetical protein	none	none	none	none
BESB_000060	246	222	7.99139	7.75762	0.233768	none	none	none	TGME49_264190	TGME49_264190	hypothetical protein	Ncaninum_LIV_000147600	Ncaninum_LIV_000147600	NCLIV_023890	hypothetical protein	none	none	none	none
BESB_000070	2454	2092	11.3048	10.988	0.316745	none	TRUD domain-containing protein [0.12]	GO:0001522;GO:0009451;GO:0016070;GO:0043412;GO:0090304;GO:0006139;GO:0006725;GO:0046483;GO:1901360;GO:0034641;GO:0043170;GO:0006807;GO:0044238;GO:0044237;GO:0071704;GO:0008152;GO:0009987	TGME49_264190	none	hypothetical protein	Ncaninum_LIV_000147600	none	NCLIV_023890	hypothetical protein	ETH_00008320	hypothetical protein, conserved	PF3D7_1035000	U2 snRNA/tRNA pseudouridine synthase, putative
BESB_000080	4092	198	12.0421	7.59221	4.44993	none	Flagellar associated protein (Fragment) [0.65]	none	TGME49_264178	TGME49_264178	flagellar associated protein	Ncaninum_LIV_000147500	Ncaninum_LIV_000147500	NCLIV_023900	hypothetical protein	ETH_00023970	hypothetical protein	PF3D7_0406500	NYN domain-containing protein, putative
BESB_000090	181	32	7.54935	4.9959	2.55345	none	none	none	TGME49_264170	TGME49_264170	hypothetical protein	Ncaninum_LIV_000147400	Ncaninum_LIV_000147400	NCLIV_023910	conserved hypothetical protein	none	none	PF3D7_0515600	gamete egress protein GEP, putative
BESB_000100	5429	10953	12.4501	13.3759	-0.925809	none	none	none	TGME49_264160	none	DEAD/DEAH box helicase domain-containing protein	Ncaninum_LIV_000147300	none	NCLIV_023920	putative ATP-dependent RNA helicase	none	none	none	none
BESB_000110	22	117	4.57295	6.84173	-2.26878	none	none	none	TGME49_264150	TGME49_264150	hypothetical protein	Ncaninum_LIV_000147200	Ncaninum_LIV_000147200	NCLIV_023930	conserved hypothetical protein	none	none	none	none
BESB_000120	102	69	6.72867	6.08547	0.643196	none	none	none	TGME49_264140	TGME49_264140	hypothetical protein	Ncaninum_LIV_000147100	Ncaninum_LIV_000147100	NCLIV_023940	conserved hypothetical protein	none	none	none	none
BESB_000130	12077	19034	13.6034	14.1731	-0.56965	none	none	none	TGME49_264130	TGME49_264130	hypothetical protein	Ncaninum_LIV_000147000	Ncaninum_LIV_000147000	NCLIV_023950	Pre-mRNA-splicing factor CWC26, related	ETH_00011620	hypothetical protein, conserved	PF3D7_1246600	pre-mRNA-splicing factor CWC26, putative
BESB_000140	43	278	5.50674	8.08204	-2.5753	none	none	none	none	none	none	none	none	none		none	none	none	none
BESB_000150	15786	16343	13.9898	13.9532	0.0365969	none	none	none	TGME49_264120	TGME49_264120	Myb family DNA-binding domain-containing protein	Ncaninum_LIV_000146900	Ncaninum_LIV_000146900	NCLIV_023960	Myb, related	ETH_00025340	hypothetical protein, conserved	PF3D7_1033600	pre-mRNA-splicing factor CEF1, putative
BESB_000160	0	2	NA	NA	NA	none	none	none	none	none	none	none	none	none		none	none	none	none
BESB_000170	3561	11214	11.8418	13.4099	-1.56803	none	none	none	TGME49_264090	TGME49_264090	hypothetical protein	Ncaninum_LIV_000146700	Ncaninum_LIV_000146700	NCLIV_023980	conserved hypothetical protein	ETH_00007225	hypothetical protein, conserved	PF3D7_0829000	conserved Plasmodium membrane protein, unknown function
BESB_000180	7992	6379	13.0078	12.596	0.411797	none	Acyl carrier protein [0.37]	GO:0006633;GO:0072330;GO:0006631;GO:0008610;GO:0032787;GO:0044255;GO:0006629;GO:0046394;GO:0016053;GO:0044283;GO:0019752;GO:0043436;GO:0006082;GO:0044281;GO:0044249;GO:1901576;GO:0009058;GO:0044238;GO:0044237;GO:0071704;GO:0008152;GO:0009987	TGME49_264080	TGME49_264080	acyl carrier protein ACP	Ncaninum_LIV_000146600	Ncaninum_LIV_000146600	NCLIV_023990	Acyl carrier protein, related	ETH_00016440	acyl carrier protein, putative	PF3D7_0208500	acyl carrier protein
BESB_000190	7487	27866	12.9137	14.723	-1.80927	none	LCCL domain-containing protein [0.43];F5/8 type C domain-containing protein [0.42]	none	TGME49_264070	TGME49_264075	F5/8 type C domain-containing protein	Ncaninum_LIV_000146500	Ncaninum_LIV_000146500	NCLIV_024000	hypothetical protein	ETH_00033055	LCCL domain-containing protein / F5/8 type C domain-containing protein, putative	PF3D7_1475500	LCCL domain-containing protein
BESB_000200	8637	11256	13.1198	13.4152	-0.295435	none	PCI domain-containing protein [0.55]	GO:0016973;GO:0071427;GO:0006406;GO:0006405;GO:0071426;GO:0071166;GO:0051168;GO:0031503;GO:0051028;GO:0050658;GO:0051236;GO:0050657;GO:0006403;GO:0006913;GO:0051169;GO:0015931;GO:0046907;GO:0051649;GO:0051641;GO:0033036;GO:0071705;GO:0071702;GO:0010467;GO:0006810;GO:0051234;GO:0051179;GO:0043170;GO:0071704;GO:0008152;GO:0009987	TGME49_264060	TGME49_264060	PCI domain-containing protein	Ncaninum_LIV_000146400	Ncaninum_LIV_000146400	NCLIV_024010	hypothetical protein	ETH_00033050	proteasome PCI domain-containing protein, putative	PF3D7_0205400	PCI domain-containing protein, putative
BESB_000210	4753	10475	12.2583	13.3115	-1.05325	none	Ubiquitin-conjugating enzyme subfamily protein [0.94]	none	TGME49_264050	TGME49_264050	ubiquitin-conjugating enzyme subfamily protein	Ncaninum_LIV_000146300	Ncaninum_LIV_000146300	NCLIV_0240	ubiquitin-conjugating enzyme domain-containing protein	ETH_00026890	ubiquitin-conjugating enzyme e2, putative	PF3D7_1243700	ubiquitin-conjugating enzyme E2, putative
BESB_000220	11603	15731	13.5456	13.8981	-0.352459	none	none	none	TGME49_264040	TGME49_264040	hypothetical protein	Ncaninum_LIV_000146200	Ncaninum_LIV_000146200	NCLIV_024030	conserved hypothetical protein	none	none	PF3D7_1465000	cytochrome c oxidase subunit ApiCOX25, putative
BESB_000230	60877	15386	15.9369	13.8661	2.07084	none	Putative alanine aminotransferase, mitochondrial [0.42];Alanine aminotransferase 2 [0.38];Glutamic--pyruvic transaminase [0.36];ALAT2 aminotransferase (Fragment) [0.25];PLP-dependent transferase [0.14]	GO:0009058;GO:0008152;GO:0006103;GO:0042853;GO:0042851;GO:0009080;GO:0006524;GO:0006522;GO:0009078;GO:1901606;GO:0009063;GO:0046395;GO:0016054;GO:0043648;GO:0044282;GO:1901565;GO:0044248;GO:1901605;GO:1901575;GO:0009056;GO:0006520;GO:0019752;GO:0043436;GO:0006082;GO:0044281;GO:1901564;GO:0006807;GO:0044238;GO:0044237;GO:0071704;GO:0009987	TGME49_264030	TGME49_264030	aminotransferase, putative	Ncaninum_LIV_000146100	Ncaninum_LIV_000146100	NCLIV_024040	Aminotransferase, related	ETH_00022355	aminotransferase, putative	none	none
BESB_000240	11089	7861	13.4803	12.8974	0.582911	none	Bromodomain protein [0.8];Bromo domain-containing protein [0.41]	none	TGME49_264020	TGME49_264020	hypothetical protein	Ncaninum_LIV_000146000	Ncaninum_LIV_000146000	NCLIV_024050	conserved hypothetical protein	ETH_00008265	hypothetical protein, conserved	PF3D7_1124300	conserved protein, unknown function
BESB_000250	3907	3493	11.9755	11.7274	0.248156	none	SNRNP27 domain-containing protein [0.72];Nucleic acid binding protein, putative [0.43];U4/U6.U5 tri-snRNP-associated protein-like protein [0.43];U4/U6.U5 small nuclear ribonucleoprotein 27 kDa protein [0.24]	GO:0008380;GO:0006397;GO:0016071;GO:0006396;GO:0016070;GO:0090304;GO:0010467;GO:0006139;GO:0006725;GO:0046483;GO:1901360;GO:0034641;GO:0043170;GO:0006807;GO:0044238;GO:0044237;GO:0071704;GO:0008152;GO:0009987	TGME49_264010	TGME49_264010	hypothetical protein	Ncaninum_LIV_000145900	Ncaninum_LIV_000145900	NCLIV_024055	hypothetical protein	ETH_00008185	nucleic acid binding protein, putative	PF3D7_0818000	U4/U6.U5 small nuclear ribonucleoprotein, putative
BESB_000260	634	31998	9.35425	14.9224	-5.5682	none	Aldehyde dehydrogenase [0.33]	none	TGME49_264000	TGME49_264000	aldehyde dehydrogenase	none	none	none		ETH_00012915	hypothetical protein, conserved	none	none
BESB_000270	4736	3411	12.253	11.6931	0.559968	none	none	none	TGME49_263990	TGME49_263990	hypothetical protein	Ncaninum_LIV_000145800	Ncaninum_LIV_000145800	NCLIV_024070	conserved hypothetical protein	none	none	none	none
BESB_000280	4477	19982	12.172	14.2432	-2.0712	none	none	none	TGME49_263980	TGME49_263980	pentatricopeptide repeat domain-containing protein	Ncaninum_LIV_000145700	Ncaninum_LIV_000145700	NCLIV_024080	putative PPR repeat-containing protein	ETH_00026950	PPR repeat-containing protein, putative	PF3D7_1406400	pentatricopeptide repeat-containing protein 1
BESB_000290	20455	5334	14.3635	12.3379	2.02561	none	Glutamyl-tRNA synthetase [0.63];Glutamate--tRNA ligase, putative [0.39]	GO:0006424;GO:0006418;GO:0043039;GO:0043038;GO:0006399;GO:0034660;GO:0006520;GO:0016070;GO:0006412;GO:0043043;GO:0019752;GO:0006518;GO:0043436;GO:0043604;GO:0006082;GO:0043603;GO:0090304;GO:0034645;GO:0010467;GO:0009059;GO:0044267;GO:0044281;GO:0044271;GO:1901566;GO:0006139;GO:0019538;GO:0006725;GO:0046483;GO:1901360;GO:0044260;GO:0044249;GO:1901576;GO:0009058;GO:0034641;GO:1901564;GO:0043170;GO:…	TGME49_263870	TGME49_263870	glutamate-tRNA ligase	Ncaninum_LIV_000145600	Ncaninum_LIV_000145600	NCLIV_024090	putative glutamyl-tRNA synthetase	ETH_00015940	glutamyl-tRNA synthetase, putative	PF3D7_1349200	glutamate--tRNA ligase, putative
BESB_000300	13701	3958	13.7854	11.9076	1.87783	none	Hepatocellular carcinoma-associated antigen 59 [0.91]	none	TGME49_263860	TGME49_263860	hypothetical protein	Ncaninum_LIV_000145400	Ncaninum_LIV_000145400	NCLIV_024100	hypothetical protein	ETH_00022345	hypothetical protein, conserved	PF3D7_1110400	RNA-binding protein, putative
BESB_000310	11549	29490	13.5389	14.8047	-1.26575	none	none	none	TGME49_263850	TGME49_263850	hypothetical protein	Ncaninum_LIV_000145300	Ncaninum_LIV_000145300	NCLIV_024110	conserved hypothetical protein	ETH_00022335	hypothetical protein, conserved	PF3D7_1116900	conserved protein, unknown function
BESB_000320	1364	1519	10.458	10.5266	-0.0685991	none	none	none	none	none	none	Ncaninum_LIV_000145200	none	NCLIV_024120	conserved hypothetical protein	none	none	none	none
BESB_000330	861	1601	9.79494	10.6024	-0.80751	none	DEAD/DEAH box helicase domain-containing protein [0.47];ATP-dependent RNA helicase, putative [0.21]	none	TGME49_263820	TGME49_263820	DEAD/DEAH box helicase domain-containing protein	Ncaninum_LIV_000145100	Ncaninum_LIV_000145100	NCLIV_024130	putative ATP-dependent RNA helicase	ETH_00026135	ATP-dependent RNA helicase, putative	PF3D7_1031500	DEAD/DEAH box helicase, putative
BESB_000340	2645	7197	11.413	12.7701	-1.35714	none	Putative transmembrane protein (Fragment) [0.22]	none	TGME49_263810	TGME49_263810	hypothetical protein	Ncaninum_LIV_000145000	Ncaninum_LIV_000145000	NCLIV_024140	hypothetical protein	ETH_00025570	hypothetical protein, conserved	none	none
BESB_000350	1232	226	10.311	7.78235	2.52863	none	RNase P subunit p30 [0.95]	GO:0008033;GO:0034470;GO:0006399;GO:0006396;GO:0034660;GO:0016070;GO:0090304;GO:0010467;GO:0006139;GO:0006725;GO:0046483;GO:1901360;GO:0034641;GO:0043170;GO:0006807;GO:0044238;GO:0044237;GO:0071704;GO:0008152;GO:0009987	TGME49_263800	TGME49_263800	hypothetical protein	Ncaninum_LIV_000144900	Ncaninum_LIV_000144900	NCLIV_024150	conserved hypothetical protein	ETH_00025565	hypothetical protein, conserved	none	none
BESB_000360	2091	1579	11.0739	10.5824	0.49155	none	Phosphatidate cytidylyltransferase [0.31]	none	TGME49_263785	TGME49_263785	phosphatidate cytidylyltransferase	Ncaninum_LIV_000144800	Ncaninum_LIV_000144800	NCLIV_024160	hypothetical protein	ETH_00010275	Phosphatidate cytidylyltransferase , related	PF3D7_1409900	cytidine diphosphate-diacylglycerol synthase
BESB_000370	221	178	7.83731	7.44043	0.396878	none	none	none	TGME49_263760	TGME49_263760	hypothetical protein	Ncaninum_LIV_000144600	Ncaninum_LIV_000144600	NCLIV_024180	conserved hypothetical protein	none	none	none	none
BESB_000380	12388	26967	13.6401	14.6757	-1.03556	none	none	none	TGME49_263750	none	hypothetical protein	Ncaninum_LIV_000144500	none	NCLIV_024190	conserved hypothetical protein	none	none	none	none
BESB_000390	1705	9793	10.7798	13.2144	-2.43458	none	ABC transporter transmembrane region domain-containing protein [0.83]	GO:0055085;GO:0006810;GO:0051234;GO:0051179;GO:0009987	TGME49_263740	TGME49_263740	ABC transporter transmembrane region domain-containing protein	Ncaninum_LIV_000144300	Ncaninum_LIV_000144300	NCLIV_024210	putative ATP-binding cassette	ETH_00022365	ATP-binding cassette, putative	PF3D7_1209900	ABC transporter B family member 7, putative
BESB_000400	2070	16154	11.0595	13.9364	-2.87688	none	FAD-dependent glycerol-3-phosphate dehydrogenase, putative [0.58];Glycerol-3-phosphate dehydrogenase [0.49]	GO:0006072;GO:0052646;GO:0019637;GO:1901135;GO:0006796;GO:0006793;GO:0044237;GO:0071704;GO:0008152;GO:0009987;GO:0006127;GO:0006116;GO:0006734;GO:0019674;GO:0006071;GO:0019400;GO:0019751;GO:0006066;GO:0034308;GO:0019563;GO:0019405;GO:1901615;GO:0044262;GO:0046174;GO:0046164;GO:0044275;GO:1901616;GO:0042180;GO:0022904;GO:0005975;GO:0016052;GO:0044282;GO:0045333;GO:0044248;GO:0015980;GO:0022900;GO:…	TGME49_263730	TGME49_263730	FAD-dependent glycerol-3-phosphate dehydrogenase	Ncaninum_LIV_000144200	Ncaninum_LIV_000144200	NCLIV_024220	putative glycerol-3-phosphate dehydrogenase	ETH_00022360	glycerol-3-phosphate dehydrogenase, putative	PF3D7_0306400	FAD-dependent glycerol-3-phosphate dehydrogenase, putative
BESB_000410	47	5294	5.63222	12.3272	-6.69498	none	HMG (High mobility group) box domain-containing protein [0.94];Non-histone chromosomal protein 6 [0.2]	none	TGME49_263720	TGME49_263720	HMG (high mobility group) box domain-containing protein	Ncaninum_LIV_000144100	Ncaninum_LIV_000144100	NCLIV_024230	Zgc:123215, related	ETH_00027140	HMG-like nucleosome/chromatin assembly factor D, related	PF3D7_1202900	high mobility group protein B1
BESB_000420	23748	6254	14.5789	12.5675	2.01143	none	Sterol O-acyltransferase, putative [0.87];O-acyltransferase [0.41]	none	TGME49_263710	TGME49_263710	acyl-CoA:cholesterol acyltransferase alpha ACAT1-alpha	Ncaninum_LIV_000144000	Ncaninum_LIV_000144000	NCLIV_024240	putative sterol O-acyltransferase	ETH_00032235	sterol O-acyltransferase, putative	PF3D7_0322300	diacylglycerol O-acyltransferase
BESB_000430	63890	25961	16.0066	14.6208	1.38584	none	Ribosomal protein RPS14 [0.97];40S ribosomal protein S14 [0.58]	GO:0006412;GO:0043043;GO:0006518;GO:0043604;GO:0043603;GO:0034645;GO:0010467;GO:0009059;GO:0044267;GO:0044271;GO:1901566;GO:0019538;GO:0044260;GO:0044249;GO:1901576;GO:0009058;GO:0034641;GO:1901564;GO:0043170;GO:0006807;GO:0044238;GO:0044237;GO:0071704;GO:0000028;GO:0000462;GO:0030490;GO:0008152;GO:0042255;GO:0042274;GO:0022618;GO:0071826;GO:0070925;GO:0006364;GO:0016072;GO:0034622;GO:0065003;GO:…	TGME49_263700	TGME49_263700	ribosomal protein RPS14	Ncaninum_LIV_000143900	Ncaninum_LIV_000143900	NCLIV_024250	hypothetical protein	ETH_00004575	40S ribosomal protein S14, putative	PF3D7_0516200	40S ribosomal protein S11
BESB_000440	1706	2350	10.7806	11.1558	-0.375219	none	Dolichyl-P-Glc:Glc(2)Man(9)GlcNAc(2)-PP-dolichol alpha-1,2-glucosyltransferase [0.1]	GO:0006488;GO:0006490;GO:0006487;GO:0006486;GO:0043413;GO:0009101;GO:0009100;GO:0070085;GO:0044255;GO:0006629;GO:1901137;GO:0006464;GO:0036211;GO:1901135;GO:0043412;GO:0034645;GO:0009059;GO:0044267;GO:1901566;GO:0019538;GO:0044260;GO:0044249;GO:1901576;GO:0009058;GO:1901564;GO:0043170;GO:0006807;GO:0044238;GO:0044237;GO:0071704;GO:0008152;GO:0009987	TGME49_263690	TGME49_263690	hypothetical protein	Ncaninum_LIV_000143800	Ncaninum_LIV_000143800	NCLIV_024260	conserved hypothetical protein	none	none	none	none
BESB_000450	2458	1905	11.3071	10.853	0.45412	none	none	none	TGME49_263680	TGME49_263680	hypothetical protein	Ncaninum_LIV_000143700	Ncaninum_LIV_000143700	NCLIV_024270	conserved hypothetical protein	ETH_00003585	Chromosome I, complete genome, related	PF3D7_1228000	conserved protein, unknown function
BESB_000460	1834	641	10.8847	9.28288	1.60185	none	Putative tRNA (cytidine(32)/guanosine(34)-2-O)-methyltransferase [0.64];Ribosomal RNA methyltransferase, putative [0.34]	GO:0002128;GO:0002181;GO:0030488;GO:0001510;GO:0006400;GO:0043414;GO:0008033;GO:0009451;GO:0034470;GO:0006399;GO:0032259;GO:0006396;GO:0034660;GO:0016070;GO:0043412;GO:0006412;GO:0043043;GO:0006518;GO:0043604;GO:0043603;GO:0090304;GO:0010467;GO:0034645;GO:0009059;GO:0044267;GO:0006139;GO:0044271;GO:1901566;GO:0019538;GO:0006725;GO:0046483;GO:1901360;GO:0044260;GO:0044249;GO:1901576;GO:0009058;GO:…	TGME49_263670	TGME49_263670	ribosomal RNA large subunit methyltransferase FTSJ1, putative	Ncaninum_LIV_000143600	Ncaninum_LIV_000143600	NCLIV_024280	KLLA0F18414p, related	ETH_00002105	ribosomal RNA methyltransferase, putative	PF3D7_0908600	ribosomal RNA methyltransferase, putative
BESB_000470	431	72	8.79738	6.14385	2.65353	none	Putative transmembrane protein (Fragment) [0.22]	none	TGME49_263660	TGME49_263660	hypothetical protein	Ncaninum_LIV_000143500	Ncaninum_LIV_000143500	NCLIV_024290	conserved hypothetical protein	ETH_00017880	Chromosome III, complete sequence, related	none	none
BESB_000480	5099	5027	12.3596	12.2525	0.107123	none	Helicase associated domain HA2 containing protein, related [0.6];Putative pre-mRNA-processing protein 8 [0.49];Pre-mRNA splicing factor [0.37];RNA helicase [0.31];P-loop containing nucleoside triphosphate hydrolase protein [0.14]	GO:0035987;GO:0001706;GO:0007492;GO:0001704;GO:0007369;GO:0048598;GO:0009790;GO:0009888;GO:0048646;GO:0009653;GO:0030154;GO:0048869;GO:0007275;GO:0006397;GO:0048856;GO:0016071;GO:0032502;GO:0032501;GO:0006396;GO:0016070;GO:0090304;GO:0010467;GO:0006139;GO:0006725;GO:0046483;GO:1901360;GO:0034641;GO:0043170;GO:0006807;GO:0044238;GO:0044237;GO:0071704;GO:0009987;GO:0008152	TGME49_263650	TGME49_263650	pre-mRNA-processing protein 8, putative	Ncaninum_LIV_000143400	Ncaninum_LIV_000143400	NCLIV_024300	hypothetical protein	ETH_00025360	pre-mRNA splicing factor RNA helicase, putative	PF3D7_1231600	pre-mRNA-splicing factor ATP-dependent RNA helicase PRP2, putative
BESB_000490	5729	1945	12.5276	10.8829	1.64468	none	none	none	none	none	none	Ncaninum_LIV_000143300	Ncaninum_LIV_000143300	NA	NA	ETH_00014425	hypothetical protein, conserved	PF3D7_0519900	conserved protein, unknown function
BESB_000500	13836	12059	13.7996	13.5146	0.284921	none	none	none	TGME49_263630	TGME49_263630	hypothetical protein	Ncaninum_LIV_000143200	Ncaninum_LIV_000143200	NCLIV_024320	conserved hypothetical protein	ETH_00022405	hypothetical protein, conserved	PF3D7_1025800	conserved protein, unknown function
BESB_000510	38374	16669	15.2712	13.9816	1.28954	none	none	none	TGME49_263610	TGME49_263610	hypothetical protein	Ncaninum_LIV_000143100	Ncaninum_LIV_000143100	NCLIV_024330	putative RNA-binding protein	ETH_00008335	RNA-binding protein, putative	none	none
BESB_000520	11119	11321	13.4842	13.4235	0.0606468	none	RNA-binding motif protein, X-linked 2 [0.42];RNA-binding protein, putative [0.41];RRM domain-containing protein [0.29];RNA-binding protein (Fragment) [0.23]	GO:0000398;GO:0000377;GO:0000375;GO:0008380;GO:0006397;GO:0016071;GO:0006396;GO:0016070;GO:0090304;GO:0010467;GO:0006139;GO:0006725;GO:0046483;GO:1901360;GO:0034641;GO:0043170;GO:0006807;GO:0044238;GO:0044237;GO:0071704;GO:0008152;GO:0009987	TGME49_263595	TGME49_263595	RNA-binding protein	Ncaninum_LIV_000143000	Ncaninum_LIV_000143000	NCLIV_024340	hypothetical protein	ETH_00014725	mitochondrial carrier domain-containing protein, putative	PF3D7_1474400	conserved Plasmodium protein, unknown function
BESB_000530	5886	951	12.5666	9.85128	2.71528	none	Zinc finger, C3HC4 type (RING finger) domain-containing protein [0.4]	none	none	none	none	none	none	none		none	none	none	none
BESB_000540	17932	17897	14.1736	14.0842	0.0894399	none	Bromodomain-containing protein [0.55];26S proteasome non-ATPase regulatory subunit,putative [0.52]	GO:0016573;GO:0018393;GO:0006475;GO:0018394;GO:0006473;GO:0043543;GO:0016570;GO:0016569;GO:0018205;GO:0006325;GO:0051276;GO:0018193;GO:0006996;GO:0006464;GO:0036211;GO:0016043;GO:0071840;GO:0043412;GO:0044267;GO:0019538;GO:0044260;GO:1901564;GO:0043170;GO:0006807;GO:0044238;GO:0044237;GO:0071704;GO:0008152;GO:0009987	TGME49_263580	TGME49_263580	bromodomain-containing protein	Ncaninum_LIV_000142800	Ncaninum_LIV_000142800	NCLIV_024360	hypothetical protein	ETH_00037585	26S proteasome non-ATPase regulatory subunit, putative	PF3D7_1033700	bromodomain protein 1
BESB_000550	68661	16267	16.1105	13.9464	2.16411	none	Trichohyalin [0.85]	none	TGME49_263570	TGME49_263570	hypothetical protein	Ncaninum_LIV_000142700	Ncaninum_LIV_000142700	NCLIV_024370	putative Trichohyalin	none	none	PF3D7_0518700	mRNA-binding protein PUF1
BESB_000560	34146	24841	15.1028	14.5572	0.545601	none	Transmembrane protein [0.2]	none	TGME49_263560	TGME49_263560	hypothetical protein	Ncaninum_LIV_000142600	Ncaninum_LIV_000142600	NCLIV_024380	conserved hypothetical protein	ETH_00020255	hypothetical protein, conserved	PF3D7_0909600	conserved protein, unknown function
BESB_000570	8891	11756	13.1616	13.4779	-0.316321	MRPL47	39S ribosomal protein L47, mitochondrial [0.92]	GO:0006412;GO:0043043;GO:0006518;GO:0043604;GO:0043603;GO:0034645;GO:0010467;GO:0009059;GO:0044267;GO:0044271;GO:1901566;GO:0019538;GO:0044260;GO:0044249;GO:1901576;GO:0009058;GO:0034641;GO:1901564;GO:0043170;GO:0006807;GO:0044238;GO:0044237;GO:0071704;GO:0008152;GO:0009987;GO:0032543;GO:0140053	TGME49_263550	TGME49_263550	39S ribosomal protein L47, mitochondrial precursor, putative	Ncaninum_LIV_000142500	Ncaninum_LIV_000142500	NCLIV_024390	GekBS177P, related	ETH_00012650	mitochondrial 39S ribosomal protein L47 domain-containing protein, putative	PF3D7_0315500	ribosomal protein L47, mitochondrial, putative
BESB_000580	935	731	9.91357	9.47236	0.441211	none	none	none	TGME49_263540	none	hypothetical protein	Ncaninum_LIV_000142400	none	NCLIV_024400	conserved hypothetical protein	none	none	none	none
BESB_000590	4750	3815	12.2573	11.8545	0.40278	none	none	none	none	none	none	none	none	none		none	none	none	none
BESB_000600	6694	5551	12.7522	12.3955	0.356691	none	Putative chaperonin [0.87]	GO:0006457;GO:0009987	TGME49_263530	TGME49_263530	chaperonin, putative	Ncaninum_LIV_000142300	Ncaninum_LIV_000142300	NCLIV_024410	10 kDa chaperonin, related	ETH_00029555	chaperonin CPN10, mitochondrial, putative	PF3D7_1215300	10 kDa chaperonin
BESB_000610	10122	89	13.3486	6.44638	6.90224	none	proline-rich extensin-like protein EPR1 [0.33]	none	TGME49_263520	TGME49_263520	microtubule associated protein SPM1	Ncaninum_LIV_000142200	Ncaninum_LIV_000142200	NCLIV_024420	hypothetical protein	ETH_00020290	hypothetical protein, conserved	PF3D7_0909500	subpellicular microtubule protein 1, putative
BESB_000620	3069	2293	11.6273	11.1203	0.506976	none	Gamma-tubulin complex component 2, putative [0.97]	GO:0007020;GO:0046785;GO:0031109;GO:0051258;GO:0000226;GO:0097435;GO:0007017;GO:0007010;GO:0034622;GO:0065003;GO:0043933;GO:0022607;GO:0006996;GO:0044085;GO:0016043;GO:0071840;GO:0009987	TGME49_263510	TGME49_263510	Spc97 / Spc98 family protein	Ncaninum_LIV_000142100	Ncaninum_LIV_000142100	NCLIV_024430	putative gamma-tubulin complex component 2	ETH_00005885	gamma-tubulin complex component 2, putative	PF3D7_0303500	spindle pole body protein, putative
BESB_000630	4780	2982	12.2664	11.4992	0.767165	VPS26	Vacuolar protein sorting-associated protein 26 [0.92]	GO:0006886;GO:0034613;GO:0070727;GO:0046907;GO:0051649;GO:0051641;GO:0015031;GO:0045184;GO:0008104;GO:0033036;GO:0071705;GO:0071702;GO:0006810;GO:0051234;GO:0051179;GO:0009987;GO:0042147;GO:0016482;GO:0016197;GO:0016192	TGME49_263500	TGME49_263500	vacuolar protein sorting-associated protein 26, putative	Ncaninum_LIV_000141900	Ncaninum_LIV_000141900	NCLIV_024440	hypothetical protein	ETH_00002010	vacuolar protein sorting 26, putative	PF3D7_1250300	vacuolar protein sorting-associated protein 26, putative
BESB_000640	2448	1428	11.3012	10.4374	0.8638	none	Ubiquitin-conjugating enzyme E2 [0.52];Ubiquitin-conjugating enzyme, putative [0.5];Ubiquitin carrier protein [0.38];UBC core domain-containing protein [0.18]	GO:0000209;GO:0016574;GO:0043161;GO:0010498;GO:0016570;GO:0016569;GO:0006511;GO:0019941;GO:0043632;GO:0006325;GO:0051603;GO:0044257;GO:0016567;GO:0032446;GO:0030163;GO:0070647;GO:0044265;GO:0009057;GO:0051276;GO:1901565;GO:0006281;GO:0006974;GO:0033554;GO:0006996;GO:0044248;GO:0006950;GO:1901575;GO:0009056;GO:0006508;GO:0006464;GO:0036211;GO:0006259;GO:0016043;GO:0071840;GO:0043412;GO:0051716;GO:…	TGME49_263490	TGME49_263490	ubiquitin conjugating enzyme E2, putative	Ncaninum_LIV_000141800	Ncaninum_LIV_000141800	NCLIV_024450	putative ubiquitin-conjugating enzyme e2	ETH_00032210	ubiquitin-conjugating enzyme e2, putative	PF3D7_0319300	ubiquitin-conjugating enzyme E2, putative
BESB_000650	1377	8470	10.4718	13.005	-2.53323	none	Sodium/hydrogen exchanger [0.4]	GO:0006885;GO:0055067;GO:0035725;GO:0055080;GO:0006814;GO:0098771;GO:0050801;GO:0048878;GO:0042592;GO:0065008;GO:1902600;GO:0098662;GO:0098660;GO:0098655;GO:0006812;GO:0034220;GO:0006811;GO:0055085;GO:0065007;GO:0006810;GO:0051234;GO:0051179;GO:0009987	TGME49_263480	TGME49_263480	sodium/hydrogen exchanger 3 protein	Ncaninum_LIV_000141700	Ncaninum_LIV_000141700	NCLIV_024460	putative Na+/H+ exchanger	ETH_00019660	sodium/hydrogen exchanger, putative	PF3D7_1303500	sodium/hydrogen exchanger
BESB_000660	613	1790	9.30563	10.7634	-1.45775	none	Ubiquitinyl hydrolase 1 [0.4];Ubiquitin carboxyl-terminal hydrolase [0.19]	GO:0006511;GO:0019941;GO:0043632;GO:0051603;GO:0044257;GO:0030163;GO:0044265;GO:0009057;GO:1901565;GO:0044248;GO:1901575;GO:0009056;GO:0006508;GO:0044267;GO:0019538;GO:0044260;GO:1901564;GO:0043170;GO:0006807;GO:0044238;GO:0044237;GO:0071704;GO:0016579;GO:0070646;GO:0008152;GO:0070647;GO:0009987;GO:0006464;GO:0036211;GO:0043412	TGME49_263470	TGME49_263470	ubiquitin carboxyl-terminal hydrolase UCHL3	Ncaninum_LIV_000141600	Ncaninum_LIV_000141600	NCLIV_024470	hypothetical protein	ETH_00000245	ubiquitin carboxyl-terminal hydrolase isozyme, putative	PF3D7_1460400	ubiquitin carboxyl-terminal hydrolase isozyme L3
BESB_000670	1729	2512	10.7999	11.2519	-0.452042	none	none	none	TGME49_263450	TGME49_263450	hypothetical protein	Ncaninum_LIV_000141500	Ncaninum_LIV_000141500	NCLIV_024480	conserved hypothetical protein	none	none	PF3D7_0719900	conserved Plasmodium membrane protein, unknown function
BESB_000680	1095	456	10.1411	8.79246	1.34868	none	Ribosome biogenesis protein NOP53 [0.56]	GO:0042254;GO:0022613;GO:0044085;GO:0071840;GO:0009987	TGME49_263440	TGME49_263440	hypothetical protein	Ncaninum_LIV_000141400	Ncaninum_LIV_000141400	NCLIV_024490	conserved hypothetical protein	ETH_00037380	hypothetical protein, conserved	none	none
BESB_000690	764	1452	9.62272	10.4616	-0.838898	none	3-hydroxyisobutyrate dehydrogenase, putative [0.48];Putative oxidoreductase YkwC [0.42];3-hydroxyisobutyrate dehydrogenase [0.39];NAD(P)-dependent oxidoreductase [0.33];2-hydroxy-3-oxopropionate reductase [0.24]	none	TGME49_263430	TGME49_263430	3-hydroxyisobutyrate dehydrogenase	Ncaninum_LIV_000141300	Ncaninum_LIV_000141300	NCLIV_0245	NAD binding domain of 6-phosphogluconate dehydrogenase	ETH_00027260	NAD binding domain of 6-phosphogluconate dehydrogenase, putative	PF3D7_1454700	6-phosphogluconate dehydrogenase, decarboxylating
BESB_000700	14067	19163	13.8234	14.1828	-0.35936	none	Ubiquitin-specific protease usp4 [0.63];Ubiquitin carboxyl-terminal hydrolase, putative [0.45];USP domain-containing protein [0.15]	GO:0016579;GO:0070646;GO:0006511;GO:0019941;GO:0043632;GO:0051603;GO:0044257;GO:0030163;GO:0070647;GO:0044265;GO:0009057;GO:1901565;GO:0044248;GO:1901575;GO:0009056;GO:0006508;GO:0006464;GO:0036211;GO:0043412;GO:0044267;GO:0019538;GO:0044260;GO:1901564;GO:0043170;GO:0006807;GO:0044238;GO:0044237;GO:0071704;GO:0008152;GO:0009987	TGME49_263420	TGME49_263420	ubiquitin-specific protease USP4	Ncaninum_LIV_000141200	Ncaninum_LIV_000141200	NCLIV_024510	Ubiquitin carboxyl-terminal hydrolase, related	ETH_00003260	ubiquitin carboxyl-terminal hydrolase, putative	PF3D7_0516700	ubiquitin carboxyl-terminal hydrolase 2, putative
BESB_000710	420	83	8.7602	6.34679	2.41341	none	Scavenger receptor cysteine-rich domain-containing protein [0.97];LCCL domain-containing protein [0.38];Mediator of RNA polymerase II transcription subunit 36a [0.31]	GO:0006897;GO:0016192;GO:0006810;GO:0051234;GO:0051179;GO:0009987;GO:0006364;GO:0016072;GO:0042254;GO:0022613;GO:0034470;GO:0032259;GO:0006396;GO:0034660;GO:0044085;GO:0071840;GO:0016070;GO:0090304;GO:0010467;GO:0006139;GO:0006725;GO:0046483;GO:1901360;GO:0034641;GO:0043170;GO:0006807;GO:0044238;GO:0044237;GO:0071704;GO:0008152	TGME49_263410	TGME49_263410	scavenger receptor cysteine-rich domain-containing protein	Ncaninum_LIV_000240200	Ncaninum_LIV_000141100	NCLIV_038770	hypothetical protein	ETH_00003265	hypothetical protein	PF3D7_1407000	LCCL domain-containing protein
BESB_000720	26099	24397	14.7151	14.5312	0.18391	none	Putative pseudouridine synthase [0.47]	GO:0001522;GO:0009451;GO:0016070;GO:0043412;GO:0090304;GO:0006139;GO:0006725;GO:0046483;GO:1901360;GO:0034641;GO:0043170;GO:0006807;GO:0044238;GO:0044237;GO:0071704;GO:0008152;GO:0009987	TGME49_263400	TGME49_263400	hypothetical protein	Ncaninum_LIV_000141000	Ncaninum_LIV_000141000	NCLIV_024530	conserved hypothetical protein	ETH_00026340	heat shock protein 28, putative	PF3D7_0521500	ribosomal large subunit pseudouridylate synthase, putative
BESB_000730	15677	15874	13.9798	13.9112	0.0686058	none	none	none	TGME49_263390	TGME49_263390	hypothetical protein	Ncaninum_LIV_000140900	Ncaninum_LIV_000140900	NCLIV_024540	conserved hypothetical protein	ETH_00038575	hypothetical protein, conserved	none	none
BESB_000740	66	7	6.10507	2.94016	3.16491	none	Dullard family phosphatase domain-containing protein [0.97];CTD small phosphatase-like protein 2-B [0.39];FCP1 homology domain-containing protein [0.13]	GO:0016311;GO:0006470;GO:0006796;GO:0006793;GO:0006464;GO:0036211;GO:0043412;GO:0044267;GO:0019538;GO:0044260;GO:1901564;GO:0043170;GO:0044237;GO:0006807;GO:0044238;GO:0008152;GO:0071704;GO:0009987	TGME49_263380	TGME49_263380	Dullard family phosphatase domain-containing protein	Ncaninum_LIV_000400400	none	NCLIV_054710	hypothetical protein	ETH_00013750	NLI interacting factor-like phosphatase domain-containing protein, putative	PF3D7_0515900	NLI interacting factor-like phosphatase, putative
BESB_000750	3933	8011	11.9851	12.9247	-0.939541	none	none	none	TGME49_263360	TGME49_263360	WD domain, G-beta repeat-containing protein	Ncaninum_LIV_000140700	Ncaninum_LIV_000140700	NCLIV_024560	hypothetical protein	ETH_00035885	hypothetical protein, conserved	PF3D7_0826700	receptor for activated c kinase
BESB_000760	11	4	3.6199	2.27636	1.34354	none	none	none	TGME49_263350	TGME49_263350	hypothetical protein	Ncaninum_LIV_000140600	Ncaninum_LIV_000140600	NCLIV_024570	conserved hypothetical protein	none	none	none	none
BESB_000770	8696	2583	13.1296	11.292	1.83757	none	RNA methyltransferase, TrmH family protein [0.96];Putative rRNA methylase [0.22]	GO:0001510;GO:0043414;GO:0009451;GO:0032259;GO:0006396;GO:0016070;GO:0043412;GO:0090304;GO:0010467;GO:0006139;GO:0006725;GO:0046483;GO:1901360;GO:0044260;GO:0034641;GO:0043170;GO:0006807;GO:0044238;GO:0044237;GO:0071704;GO:0008152;GO:0009987	TGME49_263340	TGME49_263340	RNA methyltransferase, TrmH family protein	Ncaninum_LIV_000140500	Ncaninum_LIV_000140500	NCLIV_024580	putative rRNA methylase	none	none	none	none
BESB_000780	11293	5147	13.5066	12.2865	1.2201	none	Adaptin ear-binding coat-associated protein 2 (NECAP-2) isoform 2 family protein [0.92];DUF1681 domain-containing protein (Fragment) [0.35]	GO:0006897;GO:0016192;GO:0006810;GO:0051234;GO:0051179;GO:0009987	TGME49_263330	TGME49_263330	Adaptin ear-binding coat-associated protein 2 (NECAP-2) isoform 2 family protein	Ncaninum_LIV_000140400	Ncaninum_LIV_000140400	NCLIV_024590	hypothetical protein	none	none	none	none
BESB_000790	5510	7385	12.4714	12.8073	-0.335864	none	Putative tetratricopeptide repeat protein 11 [0.97];mitochondrial fission 1 protein [0.24]	GO:0000266;GO:0048285;GO:0007005;GO:0006996;GO:0016043;GO:0071840;GO:0009987	TGME49_263323	TGME49_263323	tetratricopeptide repeat protein 11, putative	Ncaninum_LIV_000140300	Ncaninum_LIV_000140300	NCLIV_024600	hypothetical protein	ETH_00043520	hypothetical protein	PF3D7_1325600	mitochondrial fission 1 protein
BESB_000800	67796	81436	16.0922	16.2701	-0.177838	none	none	none	TGME49_263320	TGME49_263320	hypothetical protein	Ncaninum_LIV_000140200	Ncaninum_LIV_000140200	NCLIV_024610	conserved hypothetical protein	ETH_00029205	hypothetical protein, conserved	none	none
BESB_000810	26741	24587	14.7501	14.5424	0.207776	none	Putative step ii splicing factor [0.97];Pre-mRNA-splicing factor SLU7 [0.16]	GO:0000398;GO:0000377;GO:0000375;GO:0008380;GO:0006397;GO:0016071;GO:0006396;GO:0016070;GO:0090304;GO:0010467;GO:0006139;GO:0006725;GO:0046483;GO:1901360;GO:0034641;GO:0043170;GO:0006807;GO:0044238;GO:0044237;GO:0071704;GO:0008152;GO:0009987	TGME49_263310	TGME49_263310	step ii splicing factor, putative	Ncaninum_LIV_000140100	Ncaninum_LIV_000140100	NCLIV_024620	Arabidopsis thaliana At4g37120/C7A10_240	ETH_00029240	hypothetical protein, conserved	PF3D7_1348200	step II splicing factor, putative
BESB_000820	9841	23767	13.3081	14.4934	-1.18537	none	Eukaryotic porin protein [0.97]	GO:0098656;GO:0015698;GO:0006820;GO:0034220;GO:0006811;GO:0055085;GO:0006810;GO:0051234;GO:0051179;GO:0009987	TGME49_263300	TGME49_263300	eukaryotic porin protein	Ncaninum_LIV_000140000	Ncaninum_LIV_000140000	NCLIV_024630	putative porin	ETH_00023750	porin, putative	PF3D7_1432100	voltage-dependent anion-selective channel protein, putative
BESB_000830	15156	16921	13.931	14.0033	-0.0722949	none	Rhomboid-like protease 2 [0.85];RHOMBOID-like protein (Fragment) [0.43]	GO:0006508;GO:0019538;GO:1901564;GO:0043170;GO:0006807;GO:0044238;GO:0071704;GO:0008152	TGME49_263290	TGME49_263290	rhomboid protease ROM2	Ncaninum_LIV_000139900	Ncaninum_LIV_000139900	NCLIV_024640	Rhomboid family protein, related	ETH_00020020	rhomboid family domain-containing protein, putative	PF3D7_1114100	rhomboid protease ROM1
BESB_000840	5785	7892	12.5417	12.9031	-0.361392	none	none	none	TGME49_263280	TGME49_263280	hypothetical protein	Ncaninum_LIV_000139800	Ncaninum_LIV_000139800	NCLIV_024650	conserved hypothetical protein	none	none	none	none
BESB_000850	40	1273	5.4058	10.2722	-4.86641	none	none	none	none	none	none	none	none	none		none	none	PF3D7_0401900	acyl-CoA synthetase
BESB_000860	5637	29792	12.5043	14.8194	-2.31507	none	Glycerophosphodiester phosphodiesterase family protein [0.53];Glycerophosphoryl diester phosphodiesterase family domain containing protein, putative [0.47]	GO:0006629;GO:0044238;GO:0071704;GO:0008152	TGME49_263270	TGME49_263270	glycerophosphodiester phosphodiesterase family protein	Ncaninum_LIV_000139700	Ncaninum_LIV_000139700	NCLIV_024660	glycerophosphoryl diester phosphodiesterase family domain containing protein	ETH_00022270	hypothetical protein	none	none
BESB_000870	17094	5661	14.1046	12.4238	1.68083	none	Transporter, major facilitator family protein [0.46]	GO:0055085;GO:0006810;GO:0051234;GO:0051179;GO:0009987	TGME49_263260	TGME49_263260	transporter, major facilitator family protein	Ncaninum_LIV_000139600	none	NCLIV_024670	major facilitator superfamily domain-containing protein	ETH_00027960	hypothetical protein, conserved	PF3D7_1129900	major facilitator superfamily-related transporter, putative
BESB_000880	19	9	4.35971	3.27631	1.0834	none	none	none	none	none	none	none	none	none		none	none	none	none
BESB_000890	603	409	9.2815	8.63605	0.64545	none	none	none	TGME49_263250	TGME49_263250	Pb-fam-5 protein	none	none	none		ETH_00014705	plasmodium falciparum CPW-WPC domain-containing protein, putative	PF3D7_1234700	upregulated in late gametocytes ULG8
BESB_000900	27	3	4.84334	1.93831	2.90503	none	Cpw-wpc domain-containing protein [0.82]	none	TGME49_263245	TGME49_263245	cpw-wpc domain-containing protein	none	none	none		none	none	PF3D7_1234700	upregulated in late gametocytes ULG8
BESB_000910	7375	3181	12.8919	11.5924	1.29954	none	MerC mercury resistance protein [0.63]	GO:0015694;GO:0050787;GO:0061687;GO:0046689;GO:0010038;GO:0010035;GO:0000041;GO:0098754;GO:0009636;GO:0042221;GO:0098662;GO:0098660;GO:0098655;GO:0006812;GO:0034220;GO:0006811;GO:0050896;GO:0055085;GO:0006810;GO:0051234;GO:0051179;GO:0009987	TGME49_263240	TGME49_263240	hypothetical protein	Ncaninum_LIV_000139500	Ncaninum_LIV_000139500	NCLIV_024680	conserved hypothetical protein	ETH_00029865	activating signal cointegrator 1 complex subunit 3, putative	PF3D7_0523900	MerC domain-containing protein, putative
BESB_000920	5786	3884	12.5419	11.8804	0.661517	none	none	none	TGME49_263230	none	hypothetical protein	Ncaninum_LIV_000139300	none	NCLIV_024690	conserved hypothetical protein	ETH_00027960	hypothetical protein, conserved	PF3D7_0104800	novel putative transporter 1, putative
BESB_000930	387	23682	8.64374	14.4883	-5.84453	none	Rhoptry kinase family protein ROP21 [0.97]	GO:0006468;GO:0006464;GO:0036211;GO:0016310;GO:0043412;GO:0006796;GO:0006793;GO:0044267;GO:0019538;GO:0044260;GO:1901564;GO:0043170;GO:0006807;GO:0044238;GO:0044237;GO:0071704;GO:0008152;GO:0009987	TGME49_263220	TGME49_263220	rhoptry kinase family protein ROP21	Ncaninum_LIV_000139200	Ncaninum_LIV_000139200	NCLIV_024700	unspecified product	ETH_00014495	Rhoptry kinase family protein ROP21, putative	PF3D7_1148000	serine/threonine protein kinase, putative
BESB_000940	35986	17792	15.1785	14.0757	1.10279	none	Ubiquitin interaction motif domain-containing protein [0.12]	none	TGME49_263210	TGME49_263210	ubiquitin interaction motif domain-containing protein	Ncaninum_LIV_000139100	Ncaninum_LIV_000139100	NCLIV_024710	conserved hypothetical protein	none	none	none	none
BESB_000950	4044	17296	12.0253	14.0349	-2.00966	none	none	none	TGME49_263200	TGME49_263200	hypothetical protein	Ncaninum_LIV_000139000	Ncaninum_LIV_000139000	NCLIV_024720	conserved hypothetical protein	ETH_00033340	hypothetical protein, conserved	none	none
BESB_000960	1458	4212	10.5542	11.9974	-1.44321	none	Adenylosuccinate lyase [0.46];Adenylosuccinase [0.18]	GO:0044208;GO:0006167;GO:0046033;GO:0006189;GO:0006188;GO:0046040;GO:0009168;GO:0009127;GO:0009167;GO:0009126;GO:0009156;GO:0009161;GO:0009124;GO:0009123;GO:0009152;GO:0006164;GO:0072522;GO:0009260;GO:0046390;GO:0009150;GO:0006163;GO:0072521;GO:0009259;GO:0019693;GO:0009165;GO:1901293;GO:0009117;GO:0006753;GO:1901137;GO:0090407;GO:0055086;GO:0019637;GO:1901135;GO:0034654;GO:0019438;GO:0018130;GO:…	TGME49_263190	TGME49_263190	adenylosuccinate lyase, putative	Ncaninum_LIV_000138900	Ncaninum_LIV_000138900	NCLIV_024730	Adenylosuccinate lyase, related	ETH_00003080	adenylosuccinate lyase, putative	PF3D7_0206700	adenylosuccinate lyase
BESB_000970	10517	46017	13.4039	15.4466	-2.0427	MYOA	Myosin-A [0.88];Myosin A [0.53]	GO:0030050;GO:0099515;GO:0099518;GO:0030048;GO:0051650;GO:0051648;GO:0030705;GO:0051656;GO:0051640;GO:0007015;GO:0097435;GO:0030036;GO:0030029;GO:0007010;GO:0006928;GO:0046907;GO:0051649;GO:0051641;GO:0006996;GO:0016043;GO:0071840;GO:0006810;GO:0051234;GO:0051179;GO:0009987	TGME49_263180	TGME49_263180	myosin D	Ncaninum_LIV_000138800	Ncaninum_LIV_000138800	NCLIV_024740	Myosin, heavy polypeptide 1, skeletal muscle	ETH_00015900	hypothetical protein	PF3D7_1342600	myosin A
BESB_000980	1165	1476	10.2307	10.4852	-0.254532	none	CS domain-containing protein [0.46]	none	TGME49_263170	TGME49_263170	hypothetical protein	Ncaninum_LIV_000138700	Ncaninum_LIV_000138700	NCLIV_024750	conserved hypothetical protein	none	none	PF3D7_1251000	HSP20-like chaperone, putative
BESB_000990	6055	4095	12.6074	11.9567	0.650766	none	Tetratricopeptide repeat-containing protein [0.5]	none	TGME49_263150	TGME49_263150	tetratricopeptide repeat-containing protein	Ncaninum_LIV_000138600	Ncaninum_LIV_000138600	NCLIV_024760	SPBC16D10.01c, related	ETH_00035705	TPR repeat-containing protein YDR161W, related	none	none
BESB_001000	25.348	3492.93	4.75088	11.7275	-6.97662	none	Bradyzoite surface antigen BSR4 (Fragment) [0.95];SRS domain-containing protein [0.74]	none	TGME49_321470	none	SAG-related sequence SRS12D	Ncaninum_LIV_000181800	none	NCLIV_047920	SRS domain-containing protein	none	none	none	none
BESB_001010	16.652	17.075	4.21074	4.12852	0.0822207	none	Putative GPI-anchored surface antigen SRS4 [0.9];SRS domain-containing protein [0.8]	none	TGME49_224760	none	SAG-related sequence SRS40E	Ncaninum_LIV_000181800	none	NCLIV_047920	SRS domain-containing protein	none	none	none	none
BESB_001020	439	245	8.82429	7.89887	0.925412	none	Srs domain-containing protein [0.71]	none	TGME49_321470	none	SAG-related sequence SRS12D	Ncaninum_LIV_000181800	none	NCLIV_047920	SRS domain-containing protein	none	none	none	none
BESB_001030	6	10	2.84871	3.42231	-0.573598	none	none	none	TGME49_224750	none	SAG-related sequence SRS40F	Ncaninum_LIV_000181800	none	NCLIV_047920	SRS domain-containing protein	none	none	none	none
BESB_001040	138	0	7.15929	0	7.15929	none	none	none	TGME49_320250	none	SAG-related sequence SRS15A	Ncaninum_LIV_000181800	none	NCLIV_047920	SRS domain-containing protein	none	none	none	none
BESB_001050	21378	37	14.4272	5.19983	9.22737	none	Srs domain-containing protein [0.74]	none	TGME49_224750	none	SAG-related sequence SRS40F	Ncaninum_LIV_000181800	none	NCLIV_047920	SRS domain-containing protein	none	none	none	none
BESB_001060	475	31	8.93724	4.95024	3.98699	none	none	none	TGME49_320250	none	SAG-related sequence SRS15A	Ncaninum_LIV_000181800	none	NCLIV_047920	SRS domain-containing protein	none	none	none	none
BESB_001070	951	1	9.93761	0.868328	9.06928	none	Srs domain-containing protein [0.52]	none	TGME49_321470	none	SAG-related sequence SRS12D	Ncaninum_LIV_000181800	none	NCLIV_047920	SRS domain-containing protein	none	none	none	none
BESB_001080	3603	15	11.8586	3.94507	7.91349	none	Srs domain-containing protein [0.74]	none	TGME49_321470	none	SAG-related sequence SRS12D	Ncaninum_LIV_000181800	none	NCLIV_047920	SRS domain-containing protein	none	none	none	none
BESB_001090	19733	69	14.3117	6.08331	8.22837	none	none	none	TGME49_224750	none	SAG-related sequence SRS40F	Ncaninum_LIV_000181800	none	NCLIV_047920	SRS domain-containing protein	none	none	none	none
BESB_001100	965	684	9.95906	9.37659	0.582477	none	SRS domain-containing protein [0.93];Putative GPI-anchored surface BSR4-related antigen [0.47]	none	TGME49_320170	none	SAG-related sequence SRS16E	Ncaninum_LIV_000181800	none	NCLIV_047920	SRS domain-containing protein	none	none	none	none
BESB_001110	1267	6854	10.3518	12.6997	-2.34788	none	SWI2/SNF2-containing protein RAD26 [0.97];DNA excision repair protein, putative [0.47]	none	TGME49_263140	TGME49_263140	SWI2/SNF2-containing protein RAD26	Ncaninum_LIV_000138500	Ncaninum_LIV_000138500	NCLIV_024770	putative DNA excision repair protein	ETH_00029815	DNA excision repair protein, putative	PF3D7_0820000	Snf2-related CBP activator, putative
BESB_001120	804	7771	9.69642	12.8808	-3.18439	PRPC	Citrate synthase [0.44]	GO:0006099;GO:0009060;GO:0045333;GO:0015980;GO:0006091;GO:0044238;GO:0044237;GO:0008152;GO:0009987;GO:0019679;GO:0019541;GO:0046459;GO:0006631;GO:0032787;GO:0044255;GO:0006629;GO:0005975;GO:0019752;GO:0043436;GO:0006082;GO:0044281;GO:0071704	TGME49_263130	TGME49_263130	citrate synthase, putative	Ncaninum_LIV_000138400	Ncaninum_LIV_000138400	NCLIV_024780	putative citrate synthase	ETH_00026655	citrate synthase, putative	PF3D7_1022500	citrate synthase, mitochondrial, putative
BESB_001130	2319	2053	11.2232	10.9609	0.26228	none	none	none	TGME49_263120	TGME49_263120	hypothetical protein	Ncaninum_LIV_000138300	Ncaninum_LIV_000138300	NCLIV_024790	conserved hypothetical protein	none	none	none	none
BESB_001140	1866	1195	10.9097	10.1806	0.729103	none	none	GO:0006412;GO:0043043;GO:0006518;GO:0043604;GO:0043603;GO:0034645;GO:0010467;GO:0009059;GO:0044267;GO:0044271;GO:1901566;GO:0019538;GO:0044260;GO:0044249;GO:1901576;GO:0009058;GO:0034641;GO:1901564;GO:0043170;GO:0006807;GO:0044238;GO:0044237;GO:0071704;GO:0008152;GO:0009987	TGME49_263110	TGME49_263110	hypothetical protein	Ncaninum_LIV_000138200	Ncaninum_LIV_000138200	NCLIV_024800	conserved hypothetical protein	ETH_00015355	hypothetical protein, conserved	PF3D7_0316100	ribosomal protein L27, mitochondrial, putative
BESB_001150	269	2620	8.12091	11.3127	-3.19183	none	Putative transmembrane protein (Fragment) [0.39]	none	TGME49_263100	TGME49_263100	hypothetical protein	Ncaninum_LIV_000138100	Ncaninum_LIV_000138100	NCLIV_024810	conserved hypothetical protein	ETH_00022615	hypothetical protein, conserved	none	none
BESB_001160	156120	133851	17.2956	16.987	0.308651	none	14-3-3 protein homolog [0.79];14-3-3 protein I [0.6];Tyrosine 3-monooxygenase/tryptophan 5-monooxygenase activation [0.57];Putative multifunctional chaperone 14-3-3 family (Fragment) [0.55]	none	TGME49_263090	TGME49_263090	14-3-3 protein	Ncaninum_LIV_000138000	Ncaninum_LIV_000138000	NCLIV_024820	14-3-3 protein homolog	ETH_00007980	14-3-3 protein	PF3D7_0818200	14-3-3 protein
BESB_001170	12004	16526	13.5947	13.9692	-0.374568	none	C3HC-type domain-containing protein [0.51]	none	TGME49_263085	TGME49_263085	hypothetical protein	Ncaninum_LIV_000137900	Ncaninum_LIV_000137900	NA	NA	none	none	PF3D7_0519600	zinc finger protein, putative
BESB_001180	4615	5077	12.2157	12.2667	-0.0510076	none	none	none	TGME49_263080	TGME49_263080	hypothetical protein	Ncaninum_LIV_000137800	Ncaninum_LIV_000137800	NCLIV_024830	conserved hypothetical protein	ETH_00034330	hypothetical protein, conserved	PF3D7_0625700	conserved protein, unknown function
BESB_001190	37937	26219	15.2547	14.6351	0.6196	none	CMGC kinase, CK2 family [0.97]	GO:0006468;GO:0006464;GO:0036211;GO:0016310;GO:0043412;GO:0006796;GO:0006793;GO:0044267;GO:0019538;GO:0044260;GO:1901564;GO:0043170;GO:0006807;GO:0044238;GO:0044237;GO:0071704;GO:0008152;GO:0009987	TGME49_263070	TGME49_263070	CMGC kinase, CK2 family	Ncaninum_LIV_000137700	Ncaninum_LIV_000137700	NCLIV_024840	hypothetical protein	ETH_00040980	CMGC kinase, CK2 family, putative	PF3D7_1108400	casein kinase 2, alpha subunit
BESB_001200	19677	30462	14.3076	14.8515	-0.543851	none	Proteasome/cyclosome repeat-containing protein (Fragment) [0.97];Proteasome/cyclosome repeat family protein,related [0.49];26S proteasome regulatory subunit RPN2 [0.4]	GO:0042176;GO:0009894;GO:0051246;GO:0050790;GO:0065009;GO:0051171;GO:0080090;GO:0060255;GO:0019222;GO:0050789;GO:0065007	TGME49_263060	TGME49_263060	Proteasome/cyclosome repeat-containing protein	Ncaninum_LIV_000137600	Ncaninum_LIV_000137600	NCLIV_024860	Proteasome/cyclosome repeat family protein	ETH_00035950	26S proteasome non-ATPase regulatory subunit 1, putative	PF3D7_1466300	26S proteasome regulatory subunit RPN2, putative
BESB_001210	110683	48682	16.7994	15.5278	1.27158	none	60S ribosomal protein L13 [0.73];Probable ribosomal protein L13B [0.57]	GO:0006412;GO:0043043;GO:0006518;GO:0043604;GO:0043603;GO:0034645;GO:0010467;GO:0009059;GO:0044267;GO:0044271;GO:1901566;GO:0019538;GO:0044260;GO:0044249;GO:1901576;GO:0009058;GO:0034641;GO:1901564;GO:0043170;GO:0006807;GO:0044238;GO:0044237;GO:0071704;GO:0008152;GO:0009987	TGME49_263050	TGME49_263050	ribosomal protein RPL13	Ncaninum_LIV_000137500	Ncaninum_LIV_000137500	NCLIV_024870	hypothetical protein	ETH_00026515	60S ribosomal protein L13, related	PF3D7_0814000	60S ribosomal protein L13-2, putative
BESB_001220	68247	49387	16.1018	15.5486	0.553251	none	Ribosomal protein RPS16 [0.97];40S ribosomal protein S16 [0.52]	GO:0006412;GO:0043043;GO:0006518;GO:0043604;GO:0043603;GO:0034645;GO:0010467;GO:0009059;GO:0044267;GO:0044271;GO:1901566;GO:0019538;GO:0044260;GO:0044249;GO:1901576;GO:0009058;GO:0034641;GO:1901564;GO:0043170;GO:0006807;GO:0044238;GO:0044237;GO:0071704;GO:0008152;GO:0009987;GO:0000462;GO:0002181;GO:0030490;GO:0042274;GO:0006364;GO:0016072;GO:0042254;GO:0022613;GO:0034470;GO:0006396;GO:0034660;GO:…	TGME49_263040	TGME49_263040	ribosomal protein RPS16	Ncaninum_LIV_000137400	Ncaninum_LIV_000137400	NCLIV_024880	30S ribosomal protein S9P, related	ETH_00026510	40S ribosomal protein S16, putative	PF3D7_0813900	40S ribosomal protein S16, putative
BESB_001230	620	369	9.32151	8.48787	0.833631	none	Dynein light chain [0.56]	GO:0007017;GO:2000580;GO:2000582;GO:2000576;GO:0032781;GO:2000574;GO:0043462;GO:0009987;GO:0051345;GO:0043085;GO:0044093;GO:0051336;GO:0050790;GO:0065009;GO:0051028;GO:0050658;GO:0051236;GO:0050657;GO:0006403;GO:0015931;GO:0015031;GO:0045184;GO:0008104;GO:0033036;GO:0065007;GO:0071705;GO:0071702;GO:0006810;GO:0051234;GO:0051179	TGME49_263030	TGME49_263030	dynein light chain 8 family E protein	Ncaninum_LIV_000717100	none	NCLIV_006030	putative dynein light chain	ETH_00015360	Dynein light chain 8a protein	PF3D7_1213600	dynein light chain 1, putative
BESB_001240	5745	4200	12.5316	11.9932	0.538439	none	none	GO:0006412;GO:0043043;GO:0006518;GO:0043604;GO:0043603;GO:0034645;GO:0010467;GO:0009059;GO:0044267;GO:0044271;GO:1901566;GO:0019538;GO:0044260;GO:0044249;GO:1901576;GO:0009058;GO:0034641;GO:1901564;GO:0043170;GO:0006807;GO:0044238;GO:0044237;GO:0071704;GO:0008152;GO:0009987	TGME49_263020	TGME49_263020	50S ribosomal protein L33, putative	Ncaninum_LIV_000137300	Ncaninum_LIV_000137300	NCLIV_024900	putative 50S ribosomal protein L33	none	none	PF3D7_0810100	ribosomal protein L33, apicoplast, putative
BESB_001250	9101	1352	13.1952	10.3585	2.83676	none	Beige/BEACH domain-containing protein [0.75];Beige beach domain-containing protein [0.13]	none	TGME49_263000	TGME49_263000	Beige/BEACH domain-containing protein	Ncaninum_LIV_000137100	Ncaninum_LIV_000137100	NCLIV_024920	hypothetical protein	ETH_00024325	hypothetical protein, conserved	PF3D7_1124100	BEACH domain-containing protein, putative
BESB_001260	7255	16316	12.8683	13.9508	-1.0825	none	none	none	TGME49_262990	TGME49_262990	hypothetical protein	Ncaninum_LIV_000137000	Ncaninum_LIV_000137000	NCLIV_024930	conserved hypothetical protein	none	none	none	none
BESB_001270	1409	1648	10.5048	10.6441	-0.139321	none	none	none	TGME49_262980	TGME49_262980	hypothetical protein	Ncaninum_LIV_000136900	Ncaninum_LIV_000136900	NCLIV_024940	conserved hypothetical protein	ETH_00024320	hypothetical protein, conserved	PF3D7_1146200	conserved Plasmodium protein, unknown function
BESB_001280	72612	270426	16.1913	18.0016	-1.81031	none	Zinc finger (CCCH type) protein, putative [0.11]	none	TGME49_262970	TGME49_262970	hypothetical protein	Ncaninum_LIV_000136800	Ncaninum_LIV_000136800	NCLIV_024950	putative zinc finger (CCCH type) protein	ETH_00026520	zinc finger (CCCH type) protein, putative	PF3D7_1468400	zinc finger protein, putative
BESB_001290	6870	7199	12.7896	12.7705	0.0191378	none	none	GO:0006376;GO:0000245;GO:0000398;GO:0022618;GO:0071826;GO:0000377;GO:0000375;GO:0008380;GO:0006397;GO:0016071;GO:0034622;GO:0065003;GO:0043933;GO:0022613;GO:0022607;GO:0006396;GO:0044085;GO:0016043;GO:0071840;GO:0016070;GO:0090304;GO:0010467;GO:0006139;GO:0006725;GO:0046483;GO:1901360;GO:0034641;GO:0043170;GO:0006807;GO:0044238;GO:0044237;GO:0071704;GO:0008152;GO:0009987	TGME49_262960	TGME49_262960	U1 snRNP-associated protein Usp106, putative	Ncaninum_LIV_000136600	Ncaninum_LIV_000136600	NCLIV_024960	hypothetical protein	ETH_00013890	Zgc:136380, related	PF3D7_1452700	U1 snRNP-associated protein, putative
BESB_001300	3479	5116	11.8082	12.2778	-0.469599	none	none	none	TGME49_262950	TGME49_262950	hypothetical protein	Ncaninum_LIV_000136500	Ncaninum_LIV_000136500	NCLIV_024970	putative enterophilin-2L	ETH_00015555	enterophilin-2L, putative	PF3D7_0406500	NYN domain-containing protein, putative
BESB_001310	48	156	5.66045	7.25282	-1.59237	none	Plasmepsin VI [0.88];Aspartyl protease [0.48];Cathepsin E-B [0.4];Angiotensinogenase (Fragment) [0.38];Peptidase A1 domain-containing protein [0.22];Vacuolar protease A [0.19];Gastricsin [0.18];Endopeptidase [0.12]	GO:0006508;GO:0019538;GO:1901564;GO:0043170;GO:0006807;GO:0044238;GO:0071704;GO:0008152	TGME49_262940	TGME49_262940	aspartyl proteinase (eimepsin), putative	Ncaninum_LIV_000742800	none	NCLIV_003910	cathepsin D enzyme, related	ETH_00001725	Aspartyl proteinase (Eimepsin)	PF3D7_0311700	plasmepsin VI
BESB_001320	5224	15468	12.3946	13.8738	-1.47924	none	none	none	none	none	none	Ncaninum_LIV_000136400	none	NA	NA	none	none	none	none
BESB_001330	1710	2010	10.7839	10.9304	-0.146489	none	none	none	TGME49_262933	TGME49_262933	hypothetical protein	Ncaninum_LIV_000136300	Ncaninum_LIV_000136300	NA	NA	ETH_00026515	60S ribosomal protein L13, related	none	none
BESB_001340	21656	4975	14.4458	12.2374	2.20842	none	none	GO:0006508;GO:0019538;GO:1901564;GO:0043170;GO:0006807;GO:0044238;GO:0071704;GO:0008152	TGME49_262920	TGME49_262920	trypsin domain-containing protein	Ncaninum_LIV_000136100	Ncaninum_LIV_000136100	NCLIV_025000	hypothetical protein	ETH_00028355	trypsin, putative	PF3D7_0807700	serine protease DegP
BESB_001350	51640	101231	15.6995	16.584	-0.884451	none	none	GO:0006508;GO:0019538;GO:1901564;GO:0043170;GO:0006807;GO:0044238;GO:0071704;GO:0008152	TGME49_262920	none	trypsin domain-containing protein	Ncaninum_LIV_000136100	none	NCLIV_025000	hypothetical protein	ETH_00028355	trypsin, putative	PF3D7_0807700	serine protease DegP
BESB_001360	6539	47062	12.7184	15.479	-2.76058	CYB5R1	NADH-cytochrome b5 reductase [0.61]	GO:0001878;GO:0015701;GO:0006809;GO:0046209;GO:0009620;GO:0016126;GO:0016125;GO:0006694;GO:0008202;GO:2001057;GO:1901617;GO:0015711;GO:1901615;GO:0051707;GO:0043207;GO:0009607;GO:0006820;GO:0009605;GO:0008610;GO:0044419;GO:0006629;GO:0071702;GO:0006811;GO:0009058;GO:1901362;GO:0050896;GO:0006810;GO:0044271;GO:0051234;GO:0051179;GO:1901360;GO:0044249;GO:1901576;GO:0034641;GO:0008152;GO:0006807;GO:…	TGME49_262910	TGME49_262910	NADH-cytochrome b5 reductase 1, putative	Ncaninum_LIV_000136000	Ncaninum_LIV_000136000	NCLIV_025010	hypothetical protein	none	none	PF3D7_1367500	NADH-cytochrome b5 reductase, putative
BESB_001370	3746	11227	11.9149	13.4115	-1.49665	none	none	none	TGME49_262900	TGME49_262900	hypothetical protein	Ncaninum_LIV_000135800	Ncaninum_LIV_000135800	NCLIV_025020	conserved hypothetical protein	none	none	PF3D7_1335400	reticulocyte binding protein 2 homologue a
BESB_001380	7458	21645	12.9081	14.3585	-1.45041	none	none	none	TGME49_262900	none	hypothetical protein	Ncaninum_LIV_000135800	none	NCLIV_025020	conserved hypothetical protein	ETH_00011320	hypothetical protein, conserved	none	none
BESB_001390	18	46	4.29431	5.5146	-1.22029	none	none	none	TGME49_262890	TGME49_262890	hypothetical protein	none	none	none		none	none	PF3D7_1365600	DNA topoisomerase 6 subunit B, putative
BESB_001400	35448	49086	15.1568	15.5397	-0.382972	none	none	none	TGME49_262880	TGME49_262880	hypothetical protein	Ncaninum_LIV_000135700	Ncaninum_LIV_000135700	NCLIV_025030	conserved hypothetical protein	none	none	none	none
BESB_001410	3482	1797	11.8094	10.7688	1.04056	ARL1	ADP-ribosylation factor 1 [0.54];Arf GTPase arl1 [0.48];ADP-ribosylation factor, putative [0.46];GTP-binding ADP-ribosylation factor Arf1 [0.44];ADP-ribosylation factor-like protein 1 [0.41];ARF/SAR superfamily [0.38];ADP-ribosylation factor-like protein [0.32]	GO:0006886;GO:0016192;GO:0034613;GO:0070727;GO:0046907;GO:0051649;GO:0051641;GO:0046686;GO:0015031;GO:0045184;GO:0008104;GO:0033036;GO:0071705;GO:0071702;GO:0010038;GO:0010035;GO:0034497;GO:0043001;GO:0034067;GO:0061951;GO:0034629;GO:0006893;GO:0072659;GO:1990778;GO:0000045;GO:0006623;GO:1905037;GO:0006892;GO:0072666;GO:0072665;GO:0098876;GO:0016236;GO:0007033;GO:0006810;GO:0051234;GO:0051179;GO:…	TGME49_262860	TGME49_262860	ADP-ribosylation factor family protein 1, putative	Ncaninum_LIV_000135600	Ncaninum_LIV_000135600	NCLIV_0250	ADP-ribosylation factor domain-containing protein	ETH_00002790	ADP ribosylation factor 1, putative	PF3D7_1034700	ADP-ribosylation factor, putative
BESB_001420	830	2430	9.74218	11.2041	-1.46194	none	none	GO:0051568;GO:0034968;GO:0016571;GO:0018022;GO:0016570;GO:0016569;GO:0018205;GO:0008213;GO:0006479;GO:0006325;GO:0043414;GO:0051276;GO:0018193;GO:0006996;GO:0032259;GO:0006464;GO:0036211;GO:0016043;GO:0071840;GO:0043412;GO:0044267;GO:0019538;GO:0044260;GO:1901564;GO:0043170;GO:0006807;GO:0044238;GO:0044237;GO:0071704;GO:0008152;GO:0009987	TGME49_262850	TGME49_262850	hypothetical protein	Ncaninum_LIV_000135500	Ncaninum_LIV_000135500	NCLIV_025050	SPRY domain-containing protein, related	ETH_00011930	hypothetical protein, conserved	PF3D7_0826300	SPRY domain, putative
BESB_001430	101	265	6.7168	8.01278	-1.29599	none	none	none	none	none	none	Ncaninum_LIV_000135300	none	NCLIV_025060	conserved hypothetical protein	none	none	none	none
BESB_001440	1732	5255	10.8025	12.3165	-1.51404	none	Peptidase C50 domain-containing protein [0.17]	GO:0006508;GO:0019538;GO:1901564;GO:0043170;GO:0006807;GO:0044238;GO:0071704;GO:0008152	TGME49_262825	TGME49_262825	peptidase family c50 protein	Ncaninum_LIV_000135300	Ncaninum_LIV_000135300	NCLIV_025060	conserved hypothetical protein	none	none	PF3D7_0809600	peptidase family C50, putative
BESB_001450	488	402	8.97682	8.61129	0.365522	none	Leucine rich repeat protein (Fragment) [0.24]	GO:0016226;GO:0031163;GO:0022607;GO:0006790;GO:0044085;GO:0016043;GO:0071840;GO:0044237;GO:0008152;GO:0009987	TGME49_262800	TGME49_262800;TGME49_262810	hypothetical protein	Ncaninum_LIV_000135100	Ncaninum_LIV_000135100;Ncaninum_LIV_000135200	NCLIV_025080	conserved hypothetical protein	ETH_00028180	hypothetical protein, conserved	PF3D7_1335400	reticulocyte binding protein 2 homologue a
BESB_001460	6370	11008	12.6806	13.3831	-0.70247	none	FHA domain-containing protein [0.16]	none	TGME49_262780	TGME49_262780	FHA domain-containing protein	Ncaninum_LIV_000135000	Ncaninum_LIV_000135000	NCLIV_025090	conserved hypothetical protein	none	none	none	none
BESB_001470	227	1092	7.87699	10.0511	-2.17408	none	Poly(ADP-ribose) glycohydrolase [0.47]	GO:0005975;GO:0044238;GO:0071704;GO:0008152	TGME49_262760	TGME49_262760	poly(ADP-ribose) glycohydrolase	Ncaninum_LIV_000134900	Ncaninum_LIV_000134900	NCLIV_025100	hypothetical protein	ETH_00024290	poly(ADP-ribose) glycohydrolase, putative	none	none
BESB_001480	975	575	9.97388	9.12648	0.847402	none	Putative histone lysine methyltransferase, SET [0.89]	GO:0032259;GO:0008152	TGME49_262750	TGME49_262750	histone lysine methyltransferase, SET, putative	Ncaninum_LIV_000134800	Ncaninum_LIV_000134800	NCLIV_025110	conserved hypothetical protein	ETH_00017565	hypothetical protein, conserved	PF3D7_1115200	histone-lysine N-methyltransferase SET7
BESB_001490	4589	1894	12.2075	10.8446	1.36294	none	RING-type domain-containing protein [0.1]	none	TGME49_262740	TGME49_262740	hypothetical protein	Ncaninum_LIV_000134700	Ncaninum_LIV_000134700	NA	NA	ETH_00030670	hypothetical protein, conserved	PF3D7_0314700	RING finger protein RNF1
BESB_001500	40	1	5.3942	0.912224	4.48198	none	Rhoptry protein ROP16 [0.12]	GO:0006468;GO:0006464;GO:0036211;GO:0016310;GO:0043412;GO:0006796;GO:0006793;GO:0044267;GO:0019538;GO:0044260;GO:1901564;GO:0043170;GO:0006807;GO:0044238;GO:0044237;GO:0071704;GO:0008152;GO:0009987	TGME49_262730	TGME49_262730	rhoptry protein ROP16	Ncaninum_LIV_000134600	Ncaninum_LIV_000134600	NCLIV_025120	unspecified product	ETH_00014495	Rhoptry kinase family protein ROP21, putative	PF3D7_1436600	cGMP-dependent protein kinase
BESB_001510	2699	2307	11.442	11.1291	0.312913	none	none	none	none	none	none	none	none	none		none	none	none	none
BESB_001520	9484	50	13.2547	5.62541	7.62929	none	Protein kinase domain-containing protein [0.56]	GO:0006468;GO:0006464;GO:0036211;GO:0016310;GO:0043412;GO:0006796;GO:0006793;GO:0044267;GO:0019538;GO:0044260;GO:1901564;GO:0043170;GO:0006807;GO:0044238;GO:0044237;GO:0071704;GO:0008152;GO:0009987	TGME49_262730	none	rhoptry protein ROP16	Ncaninum_LIV_000134600	none	NCLIV_025120	unspecified product	ETH_00005190	Rhoptry kinase family protein ROP17, putative	PF3D7_1436600	cGMP-dependent protein kinase
BESB_001530	64650	29978	16.0237	14.8283	1.19535	none	Eukaryotic translation initiation factor 4C [0.57]	GO:0006413;GO:0006412;GO:0043043;GO:0006518;GO:0043604;GO:0043603;GO:0034645;GO:0010467;GO:0009059;GO:0044267;GO:0044271;GO:1901566;GO:0019538;GO:0044260;GO:0044249;GO:1901576;GO:0009058;GO:0034641;GO:1901564;GO:0043170;GO:0006807;GO:0044238;GO:0044237;GO:0071704;GO:0008152;GO:0009987	TGME49_262720	TGME49_262720	eukaryotic initiation factor-1A, putative	Ncaninum_LIV_000134500	Ncaninum_LIV_000134500	NCLIV_025130	Translation initiation factor 1A (AeIF-1A)	ETH_00030190	eukaryotic translation initiation factor 1A, putative	PF3D7_1143400	translation initiation factor eIF-1A, putative
BESB_001540	38692	956	15.2831	9.85884	5.42424	none	Copper transporter [0.29]	GO:0035434;GO:0006825;GO:0006878;GO:0055070;GO:0000041;GO:0046916;GO:0006875;GO:0030003;GO:0055076;GO:0006873;GO:0055082;GO:0055065;GO:0055080;GO:0098771;GO:0050801;GO:0048878;GO:0019725;GO:0042592;GO:0098662;GO:0098660;GO:0098655;GO:0006812;GO:0034220;GO:0065008;GO:0006811;GO:0055085;GO:0006810;GO:0051234;GO:0051179;GO:0065007;GO:0009987	TGME49_262710	TGME49_262710	Ctr copper transporter family protein	Ncaninum_LIV_000134400	Ncaninum_LIV_000134400	NCLIV_025140	putative ctr copper transporter domain-containing protein	ETH_00002210	ctr copper transporter domain-containing protein, putative	PF3D7_1439000	copper transporter
BESB_001550	45199	33154	15.5073	14.9736	0.533721	none	Tetratricopeptide repeat-containing protein [0.58];TPR domain containing protein [0.17]	none	TGME49_262700	TGME49_262700	tetratricopeptide repeat-containing protein	Ncaninum_LIV_000134300	Ncaninum_LIV_000134300	NCLIV_025150	putative TPR Domain containing protein	ETH_00034785	TPR Domain containing protein, putative	none	none
BESB_001560	133046	42295	17.0649	15.3249	1.73997	none	Ribosomal protein RPL27 (Fragment) [0.97];Ribosomal protein L27e [0.53];60S ribosomal protein L27 [0.46]	GO:0006412;GO:0043043;GO:0006518;GO:0043604;GO:0043603;GO:0034645;GO:0010467;GO:0009059;GO:0044267;GO:0044271;GO:1901566;GO:0019538;GO:0044260;GO:0044249;GO:1901576;GO:0009058;GO:0034641;GO:1901564;GO:0043170;GO:0006807;GO:0044238;GO:0044237;GO:0071704;GO:0008152;GO:0009987	TGME49_262690	TGME49_262690	ribosomal protein RPL27	Ncaninum_LIV_000134200	Ncaninum_LIV_000134200	NCLIV_025160	hypothetical protein	ETH_00024495	ribosomal protein L27, putative	PF3D7_1460700	60S ribosomal protein L27
BESB_001570	7364	7912	12.8898	12.9067	-0.0169237	none	none	none	TGME49_262680	TGME49_262680	hypothetical protein	Ncaninum_LIV_000134100	Ncaninum_LIV_000134100	NCLIV_025180	conserved hypothetical protein	none	none	PF3D7_0721200	conserved Plasmodium protein, unknown function
BESB_001580	113367	43365	16.834	15.361	1.473	none	60S ribosomal protein L20 [0.61];Ribosomal protein L18ae (Fragment) [0.51]	GO:0006412;GO:0043043;GO:0006518;GO:0043604;GO:0043603;GO:0034645;GO:0010467;GO:0009059;GO:0044267;GO:0044271;GO:1901566;GO:0019538;GO:0044260;GO:0044249;GO:1901576;GO:0009058;GO:0034641;GO:1901564;GO:0043170;GO:0006807;GO:0044238;GO:0044237;GO:0071704;GO:0008152;GO:0009987	TGME49_262670	TGME49_262670	ribosomal protein RPL18A	Ncaninum_LIV_000133400	Ncaninum_LIV_000133400	NCLIV_025190	LOC549444 protein, related	ETH_00030710	60S ribosomal protein L18a, putative	PF3D7_1341200	60S ribosomal protein L18, putative
BESB_001590	1372	7199	10.4666	12.7705	-2.30395	none	none	none	TGME49_262660	TGME49_262660	hypothetical protein	Ncaninum_LIV_000133300	Ncaninum_LIV_000133300	NCLIV_025200	conserved hypothetical protein	none	none	PF3D7_0210300	monocarboxylate transporter, putative
BESB_001600	4732	9685	12.2519	13.1984	-0.946521	none	WD domain, G-beta repeat-containing protein [0.75]	none	TGME49_262650	TGME49_262650	WD domain, G-beta repeat-containing protein	Ncaninum_LIV_000133200	Ncaninum_LIV_000133200	NCLIV_025210	conserved hypothetical protein	ETH_00005080	hypothetical protein, conserved	PF3D7_1311200	alternative splicing regulator, putative
BESB_001610	14934	15635	13.9097	13.8893	0.0204464	none	Cloroquine resistance associated protein Cg8 [0.97];RNA helicase, putative [0.41]	GO:0006123;GO:0042775;GO:0019646;GO:0042773;GO:0022904;GO:0006119;GO:0009060;GO:0046034;GO:0045333;GO:0015980;GO:0022900;GO:0006091;GO:0044237;GO:0008152;GO:0009987	TGME49_262640	TGME49_262640	Cg8 family protein	Ncaninum_LIV_000133200	none	NCLIV_025210	conserved hypothetical protein	ETH_00019990	Chromosome II, complete genome, related	PF3D7_0708700	Cg8 protein
BESB_001620	87201	29441	16.4554	14.8023	1.65311	none	RNA recognition motif-containing protein [0.54];RNA-binding protein [0.11]	none	TGME49_262620	TGME49_262620	RNA recognition motif-containing protein	Ncaninum_LIV_000133100	Ncaninum_LIV_000133100	NCLIV_025240	putative Gbp1p protein	ETH_00005075	Gbp1p protein, putative	PF3D7_1006800	G-strand-binding protein 2
BESB_001630	193	99	7.64232	6.5997	1.04262	none	none	none	none	none	none	none	none	none		none	none	none	none
BESB_001640	16411	8132	14.0458	12.9462	1.09952	none	none	none	none	none	none	none	none	none		ETH_00002205	hypothetical protein, conserved	none	none
BESB_001650	16061	12656	14.0147	13.5843	0.430337	none	Putative transmembrane protein (Fragment) [0.45]	none	TGME49_262610	TGME49_262610	hypothetical protein	Ncaninum_LIV_000133000	Ncaninum_LIV_000133000	NCLIV_025250	conserved hypothetical protein	none	none	PF3D7_0713400	GPCR-like receptor SR25
BESB_001660	855	2998	9.78496	11.507	-1.72209	none	none	none	TGME49_262600	TGME49_262600	hypothetical protein	Ncaninum_LIV_000132900	Ncaninum_LIV_000132900	NCLIV_025260	conserved hypothetical protein	ETH_00025205	hypothetical protein, conserved	none	none
BESB_001670	2632	6907	11.4059	12.7108	-1.30492	none	none	none	TGME49_262560	TGME49_262560	hypothetical protein	Ncaninum_LIV_000132700	Ncaninum_LIV_000132700	NCLIV_025280	conserved hypothetical protein	none	none	none	none
BESB_001680	1383	2404	10.478	11.1886	-0.710587	none	none	none	none	none	none	none	none	none		none	none	none	none
BESB_001690	3956	7014	11.9935	12.7329	-0.739416	none	none	none	TGME49_262550	TGME49_262550	hypothetical protein	Ncaninum_LIV_000132600	Ncaninum_LIV_000132600	NCLIV_025290	conserved hypothetical protein	none	none	none	none
BESB_001700	1777	2448	10.8394	11.2147	-0.375343	none	Protein kinase domain-containing protein [0.12]	GO:0006468;GO:0006464;GO:0036211;GO:0016310;GO:0043412;GO:0006796;GO:0006793;GO:0044267;GO:0019538;GO:0044260;GO:1901564;GO:0043170;GO:0006807;GO:0044238;GO:0044237;GO:0071704;GO:0008152;GO:0009987	TGME49_262540	TGME49_262540	protein kinase, putative	Ncaninum_LIV_000132500	Ncaninum_LIV_000132500	NCLIV_025300	putative CAM kinase	ETH_00011250	CAM kinase, CDPK family TgTOXPK2, putative	PF3D7_0715300	calcium/calmodulin-dependent protein kinase, putative
BESB_001710	1774	5218	10.837	12.3063	-1.4693	none	Leucine rich repeat-containing protein (Fragment) [0.4]	none	TGME49_262530	TGME49_262530	leucine rich repeat-containing protein	Ncaninum_LIV_000132400	Ncaninum_LIV_000132400	NCLIV_025310	F-box/LRR-repeat protein 20, related	ETH_00036795	hypothetical protein, conserved	PF3D7_1335300	reticulocyte binding protein 2 homologue b
BESB_001720	533	129	9.10342	6.97769	2.12574	CYP32	Peptidyl-prolyl cis-trans isomerase, cyclophilin-type [0.55];Peptidyl-prolyl cis-trans isomerase [0.52]	GO:0000413;GO:0018208;GO:0018193;GO:0006464;GO:0036211;GO:0043412;GO:0044267;GO:0019538;GO:0044260;GO:1901564;GO:0043170;GO:0006807;GO:0044238;GO:0044237;GO:0071704;GO:0008152;GO:0009987;GO:0006457	TGME49_262520	TGME49_262520	cyclophilin, putative	Ncaninum_LIV_000132300	Ncaninum_LIV_000132300	NCLIV_025320	putative cyclophilin	ETH_00031125	cyclophilin, putative	PF3D7_1215200	peptidyl-prolyl cis-trans isomerase
BESB_001730	1154	807	10.2169	9.61484	0.602036	none	Putative GTP-binding protein engB [0.82];GTP-binding conserved hypothetical domain-containing protein [0.5];GTP-binding protein engB, putative [0.44]	none	TGME49_262510	TGME49_262510	GTP-binding protein engB, putative	Ncaninum_LIV_000132200	Ncaninum_LIV_000132200	NCLIV_0253	GTP-binding conserved hypothetical domain-containing protein	ETH_00034465	GTP-binding conserved hypothetical domain-containing protein, putative	PF3D7_1442200	GTP-binding protein YihA2
BESB_001740	18618	9114	14.2278	13.1107	1.11709	none	Serine protease family S09X [0.46];Alpha beta [0.41];Abhydrolase domain-containing protein [0.41];Putative aminoacrylate hydrolase RutD [0.38];Alpha/beta hydrolase [0.37];Monoacylglycerol lipase ABHD12 [0.31];Phospholipase/carboxylesterase superfamily [0.3];Alpha/beta hydrolase, putative [0.3];AB hydrolase-1 domain-containing protein [0.13]	GO:0006508;GO:0019538;GO:1901564;GO:0043170;GO:0006807;GO:0044238;GO:0071704;GO:0008152	TGME49_262490	TGME49_262490	alpha/beta hydrolase, putative	Ncaninum_LIV_000132100	Ncaninum_LIV_000132100	NCLIV_025340	hypothetical protein	ETH_00001930	hypothetical protein, conserved	PF3D7_0805000	alpha/beta hydrolase, putative
BESB_001750	15022	11555	13.9182	13.453	0.465152	none	Dynein light chain roadblock [0.84]	GO:0007018;GO:0007017;GO:0006928;GO:0007179;GO:0071560;GO:0071559;GO:0007178;GO:0071363;GO:0070848;GO:0007167;GO:0071495;GO:0009719;GO:0071310;GO:0010033;GO:0007166;GO:0009987;GO:0070887;GO:0042221;GO:0007165;GO:0023052;GO:0007154;GO:0051716;GO:0050896;GO:0050794;GO:0050789;GO:0065007	TGME49_262480	TGME49_262480	dynein light chain roadblock-type 2, putative	Ncaninum_LIV_000132000	Ncaninum_LIV_000132000	NCLIV_025350	hypothetical protein	ETH_00001935	dynein light chain roadblock-type 2, putative	PF3D7_1020100	flagellar outer arm dynein-associated protein, putative
BESB_001760	75	30	6.28876	4.90801	1.38076	none	Putative C protein immunoglobulin-A-binding beta antigen [0.97]	none	TGME49_262470	TGME49_262470	C protein immunoglobulin-A-binding beta antigen, putative	Ncaninum_LIV_000131900	Ncaninum_LIV_000131900	NCLIV_025360	hypothetical protein	ETH_00015470	membrane skeletal protein IMC1, putative	PF3D7_0506500	conserved Plasmodium protein, unknown function
BESB_001770	4008	4471	12.0123	12.0834	-0.0710705	none	PX domain-containing protein [0.14]	none	TGME49_262460	TGME49_262460	hypothetical protein	Ncaninum_LIV_000131800	Ncaninum_LIV_000131800	NCLIV_025370	putative PX domain-containing protein	ETH_00031885	kinesin motor domain-containing protein, putative	PF3D7_0720700	phosphoinositide-binding protein, putative
BESB_001780	7396	21981	12.8961	14.3807	-1.48468	none	Dymeclin [0.69]	none	TGME49_262450	TGME49_262450	hypothetical protein	Ncaninum_LIV_000131700	Ncaninum_LIV_000131700	NCLIV_025380	conserved hypothetical protein	ETH_00024150	hypothetical protein, conserved	none	none
BESB_001790	261	97	8.07584	6.57008	1.50575	none	none	none	TGME49_262440	TGME49_262440	hypothetical protein	Ncaninum_LIV_000131600	Ncaninum_LIV_000131600	NCLIV_025390	conserved hypothetical protein	none	none	none	none
BESB_001800	381	464	8.62071	8.81792	-0.197212	none	Zinc finger, C3HC4 type (RING finger) domain-containing protein [0.4]	GO:0044237;GO:0008152;GO:0009987	TGME49_262430	TGME49_262430	4-hydroxy-3-methylbut-2-en-1-yl diphosphate synthase	Ncaninum_LIV_000131500	Ncaninum_LIV_000131500	NCLIV_025400	4-hydroxy-3-methylbut-2-en-1-yl diphosphate synthase, related	none	none	none	none
BESB_001810	1294	1370	10.382	10.3777	0.00428983	none	4-hydroxy-3-methylbut-2-en-1-yl diphosphate synthase [0.45]	GO:0016114;GO:0006721;GO:0008299;GO:0006720;GO:0008610;GO:0044255;GO:0006629;GO:0044249;GO:1901576;GO:0009058;GO:0044238;GO:0044237;GO:0071704;GO:0008152;GO:0009987	TGME49_262430	none	4-hydroxy-3-methylbut-2-en-1-yl diphosphate synthase	Ncaninum_LIV_000131500	none	NCLIV_025400	4-hydroxy-3-methylbut-2-en-1-yl diphosphate synthase, related	ETH_00001880	4-hydroxy-3-methylbut-2-en-1-yl diphosphate synthase, putative	PF3D7_1022800	4-hydroxy-3-methylbut-2-en-1-yl diphosphate synthase (ferredoxin), putative
BESB_001820	350	5050	8.49926	12.2591	-3.75987	none	AP2 domain transcription factor APVIIb-1/ADA2-B [0.12]	none	TGME49_262420	TGME49_262420	AP2 domain transcription factor APVIIb-1/ADA2-B	Ncaninum_LIV_000131400	Ncaninum_LIV_000131400	NCLIV_0254	myb-like DNA-binding domain-containing protein / Zinc finger, ZZ type domain-containing protein	ETH_00035895	transcriptional co-activator ADA2-A, putative	PF3D7_1014600	transcriptional coactivator ADA2
BESB_001830	8067	7109	13.0213	12.7523	0.268978	none	none	none	TGME49_262410	TGME49_262410	WD domain, G-beta repeat-containing protein	Ncaninum_LIV_000131300	Ncaninum_LIV_000131300	NCLIV_025420	Os06g0724500 protein, related	ETH_00042485	WD domain, G-beta repeat-containing protein, putative	PF3D7_1428400	WD and tetratricopeptide repeats protein 1, putative
BESB_001840	269273	49905	18.082	15.5636	2.51842	none	Lipase [0.16]	GO:0006629;GO:0044238;GO:0071704;GO:0008152	TGME49_262400	TGME49_262400	lipase	Ncaninum_LIV_000131200	Ncaninum_LIV_000131200	NCLIV_025430	putative lipase domain-containing protein	ETH_00003695	lipase domain-containing protein, putative	PF3D7_1427100	lipase, putative
BESB_001850	6270	11742	12.6578	13.4762	-0.81841	none	TLDc domain-containing protein [0.37]	none	TGME49_262390	TGME49_262390	TLD protein	Ncaninum_LIV_000131100	Ncaninum_LIV_000131100	NCLIV_025440	hypothetical protein	ETH_00040995	hypothetical protein, conserved	PF3D7_0919800	TLD domain-containing protein
BESB_001860	11289	6845	13.5061	12.6977	0.808335	TUF	Elongation factor Tu [0.44]	GO:0006414;GO:0006412;GO:0043043;GO:0006518;GO:0043604;GO:0043603;GO:0034645;GO:0010467;GO:0009059;GO:0044267;GO:0044271;GO:1901566;GO:0019538;GO:0044260;GO:0044249;GO:1901576;GO:0009058;GO:0034641;GO:1901564;GO:0043170;GO:0006807;GO:0044238;GO:0044237;GO:0071704;GO:0008152;GO:0009987;GO:0070125;GO:0032543;GO:0140053	TGME49_262380	TGME49_262380	elongation factor Tu, putative	Ncaninum_LIV_000131000	Ncaninum_LIV_000131000	NCLIV_025450	putative elongation factor Tu	ETH_00018510	translation elongation factor Tu	PF3D7_1330600	elongation factor Tu, putative
BESB_001870	1418	1280	10.5139	10.2797	0.234174	none	none	none	TGME49_262170	TGME49_262170	hypothetical protein	Ncaninum_LIV_000130900	Ncaninum_LIV_000130900	NCLIV_025460	conserved hypothetical protein	none	none	none	none
BESB_001880	87	3	6.49876	1.92159	4.57717	none	Ubiquitin-like domain-containing protein [0.23]	none	TGME49_262160	TGME49_262160	hypothetical protein	Ncaninum_LIV_000130700	Ncaninum_LIV_000130700	NCLIV_025470	conserved hypothetical protein	none	none	PF3D7_1314800	ubiquitin-like protein, putative
BESB_001890	6642	7993	12.7409	12.9214	-0.180467	none	Kelch protein 13 (Fragment) [0.64];influenza virus NS1A-binding protein homolog [0.45];BTB/POZ domain-containing protein kctd3 [0.37];BTB domain-containing protein [0.21]	GO:0051260;GO:0051259;GO:0065003;GO:0043933;GO:0022607;GO:0044085;GO:0016043;GO:0071840;GO:0034976;GO:0033554;GO:0006950;GO:0009987;GO:0051716;GO:0050896;GO:0016567;GO:0032446;GO:0070647;GO:0006464;GO:0036211;GO:0043412;GO:0044267;GO:0019538;GO:0044260;GO:1901564;GO:0043170;GO:0006807;GO:0044238;GO:0044237;GO:0071704;GO:0008152	TGME49_262150	TGME49_262150	kelch repeat and K+ channel tetramerisation domain containing protein	Ncaninum_LIV_000130600	Ncaninum_LIV_000130600	NCLIV_025480	putative kelch motif domain-containing protein	ETH_00000915	hypothetical protein	PF3D7_1343700	kelch protein K13
BESB_001900	1368	1752	10.4622	10.7323	-0.270124	none	Kelch repeat and K+ channel tetramerization domain containing protein [0.11]	none	TGME49_262150	none	kelch repeat and K+ channel tetramerisation domain containing protein	Ncaninum_LIV_000130600	none	NCLIV_025480	putative kelch motif domain-containing protein	none	none	PF3D7_1343700	kelch protein K13
BESB_001910	9865	12055	13.3116	13.5142	-0.202595	none	Protein phosphatase methylesterase 1 [0.54]	GO:0006482;GO:0008214;GO:0070988;GO:0006464;GO:0036211;GO:0043412;GO:0044267;GO:0019538;GO:0044260;GO:1901564;GO:0043170;GO:0006807;GO:0044238;GO:0044237;GO:0071704;GO:0008152;GO:0009987	TGME49_262140	TGME49_262140	chain a, pp2a-specific methylesterase apo form (pme), putative	Ncaninum_LIV_000130500	Ncaninum_LIV_000130500	NCLIV_025490	hypothetical protein	ETH_00009625	protein phosphatase methylesterase 1, putative	none	none
BESB_001920	19073	6889	14.2626	12.707	1.55567	none	none	none	TGME49_262130	TGME49_262130	hypothetical protein	Ncaninum_LIV_000130400	Ncaninum_LIV_000130400	NCLIV_025500	conserved hypothetical protein	ETH_00026565	hypothetical protein, conserved	none	none
BESB_001930	71570	35866	16.1704	15.0871	1.08334	none	IQ calmodulin-binding motif domain-containing protein [0.72]	none	TGME49_262120	TGME49_262120	IQ calmodulin-binding motif domain-containing protein	Ncaninum_LIV_000130200	Ncaninum_LIV_000130200	NCLIV_025510	conserved hypothetical protein	ETH_00036585	hypothetical protein	none	none
BESB_001940	1175	1020	10.2429	9.95245	0.290464	none	none	none	TGME49_262110	TGME49_262110	hypothetical protein	Ncaninum_LIV_000130100	Ncaninum_LIV_000130100	NCLIV_025520	conserved hypothetical protein	none	none	none	none
BESB_001950	6843	23571	12.784	14.4815	-1.69753	none	Tetratricopeptide repeat-containing protein [0.58];TPR domain-containing protein [0.34]	none	TGME49_262100	TGME49_262100	tetratricopeptide repeat-containing protein	Ncaninum_LIV_000130000	Ncaninum_LIV_000130000	NCLIV_025530	putative TPR domain-containing protein	ETH_00029940	TPR domain-containing protein, putative	PF3D7_1205600	tetratricopeptide repeat protein, putative
BESB_001960	62	38	6.01862	5.24109	0.777536	none	none	none	TGME49_262090	TGME49_262090	hypothetical protein	Ncaninum_LIV_000129900	Ncaninum_LIV_000129900	NCLIV_025540	conserved hypothetical protein	ETH_00032965	hypothetical protein, conserved	PF3D7_1115100	conserved protein, unknown function
BESB_001970	13647	4895	13.7797	12.214	1.56565	KRR1	KRR1 small subunit processome component [0.72];KRR-R motif-containing protein 1 [0.42]	GO:0006364;GO:0016072;GO:0042254;GO:0022613;GO:0034470;GO:0006396;GO:0034660;GO:0044085;GO:0071840;GO:0016070;GO:0090304;GO:0010467;GO:0006139;GO:0006725;GO:0046483;GO:1901360;GO:0034641;GO:0043170;GO:0000447;GO:0000462;GO:0000479;GO:0000478;GO:0006807;GO:0000469;GO:0000466;GO:0044238;GO:0000460;GO:0030490;GO:0044237;GO:0071704;GO:0042274;GO:0090502;GO:0008152;GO:0090501;GO:0090305;GO:0009987	TGME49_262070	TGME49_262070	ribosomal rna assembly protein mis3, putative	Ncaninum_LIV_000129700	Ncaninum_LIV_000129700	NCLIV_025560	putative ribosomal RNA assembly protein	ETH_00012050	ribosomal RNA assembly protein, putative	PF3D7_0208200	KRR1 small subunit processome component, putative
BESB_001980	14230	14303	13.8401	13.7608	0.0792387	none	none	none	TGME49_262060	TGME49_262060	hypothetical protein	Ncaninum_LIV_000129600	Ncaninum_LIV_000129600	NCLIV_025570	putative protein kinase	none	none	none	none
BESB_001990	125	8	7.01771	3.10823	3.90948	none	Rhoptry kinase family protein ROP39 [0.4]	GO:0006468;GO:0006464;GO:0036211;GO:0016310;GO:0043412;GO:0006796;GO:0006793;GO:0044267;GO:0019538;GO:0044260;GO:1901564;GO:0043170;GO:0006807;GO:0044238;GO:0044237;GO:0071704;GO:0008152;GO:0009987	TGME49_262050	none	rhoptry kinase family protein ROP39	Ncaninum_LIV_000101900	none	NCLIV_028170	unspecified product	ETH_00005190	Rhoptry kinase family protein ROP17, putative	PF3D7_1123100	calcium-dependent protein kinase 7
BESB_002000	7166	12421	12.8505	13.5573	-0.706834	none	Eukaryotic translation initiation factor 3 subunit K [0.55]	GO:0006446;GO:0001732;GO:0002183;GO:0002181;GO:0022618;GO:0006413;GO:0071826;GO:0006417;GO:0034248;GO:0010608;GO:0032268;GO:0051246;GO:0034622;GO:0065003;GO:0043933;GO:0022613;GO:0022607;GO:0044085;GO:0016043;GO:0071840;GO:0006412;GO:0043043;GO:2000112;GO:0006518;GO:0043604;GO:0010556;GO:0031326;GO:0009889;GO:0010468;GO:0051171;GO:0080090;GO:0031323;GO:0043603;GO:0060255;GO:0019222;GO:0034645;GO:…	TGME49_262040	TGME49_262040	SAC3/GANP family protein	Ncaninum_LIV_000129500	Ncaninum_LIV_000129500	NCLIV_025580	eukaryotic translation initiation factor 3 subunit 11	ETH_00002035	eukaryotic translation initiation factor 3 subunit 11, putative	PF3D7_0310600	eukaryotic translation initiation factor 3 subunit K, putative
BESB_002010	8244	14394	13.0526	13.77	-0.717354	none	none	none	TGME49_262030	TGME49_262030	ALG6, ALG8 glycosyltransferase family protein	Ncaninum_LIV_000129400	Ncaninum_LIV_000129400	NCLIV_025590	ALG6, ALG8 glycosyltransferase family domain-containing protein	none	none	none	none
BESB_002020	1179	4610	10.248	12.1276	-1.87959	none	none	none	none	none	none	none	none	none		none	none	PF3D7_0805900	conserved protein, unknown function
BESB_002030	2293	5361	11.207	12.3453	-1.13827	none	none	none	TGME49_262010	TGME49_262010	calmodulin CAM2	Ncaninum_LIV_000129300	Ncaninum_LIV_000129300	NCLIV_025600	putative calmodulin	ETH_00031905	calmodulin, putative	PF3D7_1434200	calmodulin
BESB_002040	5403	5640	12.4431	12.4184	0.0246882	APIAP2	AP2 domain transcription factor AP2VIIb-2 [0.61]	GO:0006355;GO:1903506;GO:2001141;GO:0051252;GO:0019219;GO:2000112;GO:0010556;GO:0031326;GO:0009889;GO:0010468;GO:0051171;GO:0080090;GO:0031323;GO:0060255;GO:0019222;GO:0050794;GO:0050789;GO:0065007	TGME49_262000	TGME49_262000	AP2 domain transcription factor AP2VIIb-2	Ncaninum_LIV_000129200	Ncaninum_LIV_000129200	NCLIV_025610	unspecified product	ETH_00042305	hypothetical protein, conserved	PF3D7_1115500	AP2 domain transcription factor, putative
BESB_002050	5438	11972	12.4525	13.5042	-1.05174	none	RING-type domain-containing protein [0.1]	none	TGME49_261990	TGME49_261990	zinc finger, C3HC4 type (RING finger) domain-containing protein	Ncaninum_LIV_000129100	Ncaninum_LIV_000129100	NCLIV_025620	hypothetical protein	ETH_00014175	zinc finger (C3HC4 RING finger) protein, putative	PF3D7_0314700	RING finger protein RNF1
BESB_002060	9247	5577	13.2182	12.4022	0.816015	none	Gorasp2-prov protein (Fragment) [0.97];Gorasp2-prov protein, putative [0.68]	none	TGME49_261980	TGME49_261980	gorasp2-prov protein	Ncaninum_LIV_000128900	Ncaninum_LIV_000128900	NCLIV_025630	putative gorasp2-prov protein	none	none	PF3D7_1017300	golgi re-assembly stacking protein 1
BESB_002070	70719	3976	16.1531	11.9141	4.23904	none	none	none	TGME49_261970	TGME49_261970	hypothetical protein	Ncaninum_LIV_000128800	Ncaninum_LIV_000128800	NCLIV_025640	conserved hypothetical protein	none	none	none	none
BESB_002080	5513	6411	12.4722	12.6033	-0.131062	none	C2H2-type domain-containing protein [0.1]	none	TGME49_261960	TGME49_261960	hypothetical protein	Ncaninum_LIV_000128700	Ncaninum_LIV_000128700	NCLIV_025650	conserved hypothetical protein	none	none	none	none
BESB_002090	3285	54643	11.7255	15.6945	-3.96898	none	none	none	TGME49_261955	TGME49_261955	hypothetical protein	none	none	none		none	none	none	none
BESB_002100	30862	39312	14.9569	15.2194	-0.262504	none	ATP synthase subunit beta [0.43]	GO:0015985;GO:0015986;GO:0006754;GO:0009206;GO:0009145;GO:0009205;GO:0009144;GO:0009201;GO:0009199;GO:0009142;GO:0009141;GO:0009152;GO:0006164;GO:0072522;GO:0009260;GO:0046390;GO:0009150;GO:0006163;GO:0072521;GO:0009259;GO:0019693;GO:1902600;GO:0009165;GO:1901293;GO:0046034;GO:0098662;GO:0009117;GO:0098660;GO:0006753;GO:0098655;GO:1901137;GO:0090407;GO:0006812;GO:0034220;GO:0055086;GO:0019637;GO:…	TGME49_261950	TGME49_261950	ATP synthase beta subunit ATP-B	Ncaninum_LIV_000128600	Ncaninum_LIV_000128600	NCLIV_025670	ATP synthase subunit beta, related	ETH_00026155	ATP synthase beta chain, putative	PF3D7_1235700	ATP synthase subunit beta, mitochondrial
BESB_002110	979	3742	9.98012	11.8267	-1.84663	none	Hydrolase, alpha/beta fold family protein [0.73]	none	TGME49_261940	TGME49_261940	hydrolase, alpha/beta fold family protein	Ncaninum_LIV_000128500	Ncaninum_LIV_000128500	NCLIV_025680	secreted alpha/beta hydrolase superfamiy protein	ETH_00010635	hypothetical protein, conserved	PF3D7_0826200	alpha/beta hydrolase, putative
BESB_002120	3306	3652	11.7346	11.7916	-0.0569555	none	Plastid replication-repair enzyme [0.12]	GO:0006261;GO:0032508;GO:0032392;GO:0071103;GO:0071897;GO:0006260;GO:0051276;GO:0090305;GO:0006996;GO:0006259;GO:0016043;GO:0034654;GO:0071840;GO:0019438;GO:0018130;GO:1901362;GO:0090304;GO:0034645;GO:0009059;GO:0006139;GO:0044271;GO:0006725;GO:0046483;GO:1901360;GO:0044260;GO:0044249;GO:1901576;GO:0009058;GO:0034641;GO:0043170;GO:0006807;GO:0044238;GO:0044237;GO:0071704;GO:0008152;GO:0009987	TGME49_261850	TGME49_261850	helicase, putative	Ncaninum_LIV_000128400	Ncaninum_LIV_000128400	NCLIV_025690	hypothetical protein	ETH_00021320	DNA polymerase I, putative	PF3D7_1411400	plastid replication-repair enzyme
BESB_002130	3574	448	11.8469	8.76677	3.08016	none	none	none	TGME49_261790	TGME49_261790	hypothetical protein	Ncaninum_LIV_000128300	Ncaninum_LIV_000128300	NCLIV_025700	conserved hypothetical protein	none	none	none	none
BESB_002140	100099	28290	16.6544	14.7447	1.90966	none	Calcium binding egf domain-containing protein [0.77];Microneme protein 7 [0.72];Microneme protein MIC7 [0.64]	none	TGME49_267680	TGME49_261780	microneme protein MIC12	Ncaninum_LIV_000242500	Ncaninum_LIV_000128200	NCLIV_069310	unspecified product	ETH_00024085	Microneme protein 4	PF3D7_1362900	conserved Plasmodium protein, unknown function
BESB_002150	4771	11247	12.2637	13.4141	-1.15037	none	CDP-alcohol phosphatidyltransferase superfamily protein [0.97];Ethanolaminephosphotransferase, putative [0.68];Putative ethanolaminephosphotransferase [0.57];Choline/ethanolamine phosphotransferase 2 [0.36]	GO:0008654;GO:0006644;GO:0008610;GO:0044255;GO:0006629;GO:0090407;GO:0019637;GO:0006796;GO:0006793;GO:0044249;GO:1901576;GO:0009058;GO:0044238;GO:0044237;GO:0071704;GO:0008152;GO:0009987	TGME49_261760	TGME49_261760	CDP-alcohol phosphatidyltransferase superfamily protein	Ncaninum_LIV_000128100	Ncaninum_LIV_000128100	NCLIV_025720	putative ethanolaminephosphotransferase	ETH_00019825	ethanolaminephosphotransferase, putative	PF3D7_0628300	choline/ethanolaminephosphotransferase, putative
BESB_002160	189	168	7.61278	7.3576	0.25518	none	none	none	TGME49_262470	none	C protein immunoglobulin-A-binding beta antigen, putative	Ncaninum_LIV_000128000	Ncaninum_LIV_000128000	NA	NA	none	none	PF3D7_1316500	pre-mRNA-processing factor 40, putative
BESB_002170	8965	34291	13.1736	15.0223	-1.8487	none	none	none	TGME49_261750	TGME49_261750	rhoptry neck protein RON10	Ncaninum_LIV_000127900	Ncaninum_LIV_000127900	NCLIV_025730	conserved hypothetical protein	ETH_00015525	RON10, related	none	none
BESB_002180	8387	4850	13.0774	12.2007	0.876667	none	none	none	TGME49_261730	TGME49_261730	hypothetical protein	Ncaninum_LIV_000127700	Ncaninum_LIV_000127700	NCLIV_025750	conserved hypothetical protein	none	none	none	none
BESB_002190	26582	12693	14.7415	13.5885	1.15298	none	Metal cation transporter, ZIP family protein [0.97]	GO:0030001;GO:0006812;GO:0006811;GO:0055085;GO:0006810;GO:0051234;GO:0051179;GO:0009987	TGME49_261720	TGME49_261720	metal cation transporter, ZIP family protein	Ncaninum_LIV_000127600	Ncaninum_LIV_000127600	NCLIV_025760	GD24343, related	ETH_00002070	zinc transporter, putative	PF3D7_0609100	zinc transporter ZIP1, putative
BESB_002200	17450	20861	14.1343	14.3053	-0.170946	none	Ankyrin repeat-containing protein [0.64];Ankyrin-repeat protein, putative [0.15]	none	TGME49_261710	TGME49_261710	ankyrin repeat-containing protein	Ncaninum_LIV_000127500	Ncaninum_LIV_000127500	NCLIV_025770	putative ankyrin repeat-containing protein	ETH_00006880	ankyrin repeat-containing protein, putative	PF3D7_1410800	ankyrin-repeat protein, putative
BESB_002210	2560	2823	11.3658	11.4202	-0.0544363	none	LDL receptor wingless signaling/trafficking chaperone [0.97]	GO:0006457;GO:0009987	TGME49_261690	TGME49_261690	hypothetical protein	Ncaninum_LIV_000127300	Ncaninum_LIV_000127300	NCLIV_025790	conserved hypothetical protein	none	none	none	none
BESB_002220	19878	19968	14.3223	14.2422	0.080105	none	AAA domain-containing protein [0.41]	none	TGME49_261680	TGME49_261680	hypothetical protein	Ncaninum_LIV_000127200	Ncaninum_LIV_000127200	NCLIV_025800	conserved hypothetical protein	ETH_00035335	origin recognition complex 1 protein, putative	PF3D7_0503200	cell division control protein 6, putative
BESB_002230	9598	29194	13.272	14.7901	-1.51813	none	Ribonuclease H1/H2 small subunit protein [0.97]	GO:0006401;GO:0034655;GO:0046700;GO:0044265;GO:0044270;GO:1901361;GO:0019439;GO:0009057;GO:0044248;GO:1901575;GO:0009056;GO:0016070;GO:0090304;GO:0006139;GO:0006725;GO:0046483;GO:1901360;GO:0044260;GO:0034641;GO:0043170;GO:0006807;GO:0044238;GO:0044237;GO:0071704;GO:0008152;GO:0009987	TGME49_261670	TGME49_261670	ribonuclease H1/H2 small subunit protein	Ncaninum_LIV_000127100	Ncaninum_LIV_000127100	NCLIV_025810	conserved hypothetical protein	ETH_00031715	hypothetical protein, conserved	none	none
BESB_002240	5187	9372	12.3843	13.151	-0.766711	none	Rab3 GTPase-activating protein catalytic subunit [0.12]	GO:0050790;GO:0065009;GO:0065007	TGME49_261660	TGME49_261660	hypothetical protein	Ncaninum_LIV_000127000	Ncaninum_LIV_000127000	NCLIV_025820	hypothetical protein	ETH_00029370	hypothetical protein	none	none
BESB_002250	10924	31044	13.4587	14.8788	-1.4201	none	none	none	TGME49_261650	none	hypothetical protein	Ncaninum_LIV_000126900	none	NCLIV_025840	conserved hypothetical protein	none	none	none	none
BESB_002260	32	111	5.09116	6.76612	-1.67496	none	none	none	TGME49_261650	TGME49_261650	hypothetical protein	Ncaninum_LIV_000126800	Ncaninum_LIV_000126800	NCLIV_025840	conserved hypothetical protein	none	none	none	none
BESB_002270	10	4	3.49431	2.27751	1.2168	none	Gamma interferon inducible lysosomal thiol reductase (GILT) protein [0.97];GILT domain-containing protein [0.46]	none	TGME49_261630	TGME49_261630	gamma interferon inducible lysosomal thiol reductase (GILT) protein	Ncaninum_LIV_000504900	none	NCLIV_043110	putative interferon gamma-inducible protein 30	ETH_00010490	interferon gamma-inducible protein 30, putative	none	none
BESB_002280	1288	1223	10.3753	10.2141	0.161213	none	none	none	TGME49_261620	TGME49_261620	hypothetical protein	Ncaninum_LIV_000126600	Ncaninum_LIV_000126600	NCLIV_025870	conserved hypothetical protein	ETH_00003590	hypothetical protein, conserved	none	none
BESB_002290	1874	4324	10.916	12.0352	-1.11918	none	ERCC4 domain-containing protein [0.65]	GO:0000737;GO:0006308;GO:0006302;GO:0034655;GO:0046700;GO:0044265;GO:0044270;GO:1901361;GO:0019439;GO:0009057;GO:0006281;GO:0006974;GO:0033554;GO:0090305;GO:0044248;GO:0006950;GO:1901575;GO:0009056;GO:0006259;GO:0051716;GO:0050896;GO:0090304;GO:0006139;GO:0006725;GO:0046483;GO:1901360;GO:0044260;GO:0034641;GO:0043170;GO:0006807;GO:0044238;GO:0044237;GO:0071704;GO:0008152;GO:0009987	TGME49_261610	TGME49_261610	hypothetical protein	Ncaninum_LIV_000126500	Ncaninum_LIV_000126500	NCLIV_025880	Conserved possible MUS81 endonuclease, related	ETH_00028880	ERCC4 domain-containing protein, related	PF3D7_1449400	crossover junction endonuclease MUS81, putative
BESB_002300	1999	10019	11.0092	13.2473	-2.23812	none	X-prolyl aminopeptidase, putative [0.5]	GO:0006508;GO:0019538;GO:1901564;GO:0043170;GO:0006807;GO:0044238;GO:0071704;GO:0008152	TGME49_261600	TGME49_261600	creatinase domain-containing protein	Ncaninum_LIV_000126400	Ncaninum_LIV_000126400	NCLIV_025890	Peptidase M24, related	ETH_00029300	X-prolyl aminopeptidase, putative	PF3D7_1454400	aminopeptidase P
BESB_002310	4264	5141	12.1016	12.2848	-0.183174	none	Ankyrin repeat-containing protein [0.37]	none	TGME49_261590	TGME49_261590	ankyrin, putative	Ncaninum_LIV_000126300	Ncaninum_LIV_000126300	NCLIV_025900	putative ankyrin repeat-containing protein	ETH_00026895	ankyrin repeat containing protein / TPR domain-containing protein, putative	PF3D7_1423100	ankyrin-repeat protein, putative
BESB_002320	191	514	7.62889	8.96556	-1.33667	none	none	GO:0006342;GO:0045814;GO:0097549;GO:0034401;GO:0040029;GO:0016458;GO:0006325;GO:0045892;GO:1903507;GO:1902679;GO:0051253;GO:0045934;GO:2000113;GO:0010558;GO:0031327;GO:0009890;GO:0010629;GO:0051172;GO:0031324;GO:0048523;GO:0010605;GO:0009892;GO:0051276;GO:0048519;GO:0006996;GO:0016043;GO:0071840;GO:0006355;GO:1903506;GO:2001141;GO:0051252;GO:0019219;GO:2000112;GO:0010556;GO:0031326;GO:0009889;GO:…	TGME49_261580	TGME49_261580	histone H2AX	Ncaninum_LIV_000126200	Ncaninum_LIV_000126200	NCLIV_025910	Histone H2A, related	ETH_00016635	histone H2A, putative	PF3D7_0617800	histone H2A
BESB_002330	148470	62636	17.2231	15.8914	1.33172	none	60S ribosomal protein L8 [0.4]	GO:0042254;GO:0022613;GO:0044085;GO:0071840;GO:0009987	TGME49_261570	TGME49_261570	ribosomal protein RPL7A	Ncaninum_LIV_000126100	Ncaninum_LIV_000126100	NCLIV_025920	hypothetical protein	ETH_00008880	60S ribosomal protein L7a, putative	PF3D7_1424400	60S ribosomal protein L7-3, putative
BESB_002340	1656	505	10.7375	8.93935	1.79814	none	none	none	TGME49_261560	none	Tat binding protein 1(TBP-1)-interacting protein TBPIP	none	none	none		ETH_00006945	TBPIP domain-containing protein, putative	none	none
BESB_002350	4180	6472	12.073	12.6169	-0.543971	none	DNA-directed RNA polymerase I RPAC2 [0.84];DNA-directed RNA polymerase I [0.55];Polymerase (RNA) II (DNA directed) polypeptide J [0.4]	GO:0006351;GO:0097659;GO:0032774;GO:0034654;GO:0016070;GO:0019438;GO:0018130;GO:1901362;GO:0090304;GO:0034645;GO:0010467;GO:0009059;GO:0044271;GO:0006139;GO:0006725;GO:0046483;GO:1901360;GO:0044260;GO:0044249;GO:1901576;GO:0009058;GO:0034641;GO:0043170;GO:0006807;GO:0044238;GO:0006366;GO:0044237;GO:0071704;GO:0008152;GO:0009987;GO:0042797;GO:0009304;GO:0098781;GO:0006360;GO:0006383	TGME49_261540	TGME49_261540	DNA-directed RNA polymerase I RPAC2	Ncaninum_LIV_000125800	Ncaninum_LIV_000125800	NCLIV_025940	DNA-directed RNA polymerase I 16 kDa polypeptide	ETH_00026775	DNA-directed RNA polymerases I and III subunit RPAC2, putative	PF3D7_1415200	DNA-directed RNA polymerases I and III subunit RPAC2, putative
BESB_002360	24	6	4.68064	2.75578	1.92486	none	Peptidase A1 domain-containing protein [0.33]	GO:0006508;GO:0019538;GO:1901564;GO:0043170;GO:0006807;GO:0044238;GO:0071704;GO:0008152	TGME49_261530	TGME49_261530	eukaryotic aspartyl protease superfamily protein	Ncaninum_LIV_000125700	Ncaninum_LIV_000125700	NCLIV_025950	Aspartic protease 7, related	ETH_00007420	hypothetical protein, conserved	PF3D7_1323500	plasmepsin V
BESB_002370	43589	16753	15.455	13.9889	1.46612	none	Nucleolar GTP-binding protein 1 [0.74];OBG-type G domain-containing protein [0.13]	GO:0042254;GO:0022613;GO:0044085;GO:0071840;GO:0009987;GO:1902626;GO:0006364;GO:0016072;GO:0000054;GO:0033750;GO:0071428;GO:0071426;GO:0071166;GO:0051656;GO:0034470;GO:0051168;GO:0031503;GO:0051640;GO:0042273;GO:0006396;GO:0006913;GO:0051169;GO:0034660;GO:0022618;GO:0071826;GO:0016070;GO:0034622;GO:0046907;GO:0051649;GO:0065003;GO:0051641;GO:0043933;GO:0090304;GO:0010467;GO:0022607;GO:0006139;GO:…	TGME49_261520	TGME49_261520	nucleolar GTP-binding protein 1, putative	Ncaninum_LIV_000125600	Ncaninum_LIV_000125600	NCLIV_025960	putative nucleolar GTP-binding protein	ETH_00012345	nucleolar GTP-binding protein, putative	PF3D7_0612900	nucleolar GTP-binding protein 1, putative
BESB_002380	3832	2983	11.9475	11.4997	0.447833	none	none	GO:0006412;GO:0043043;GO:0006518;GO:0043604;GO:0043603;GO:0034645;GO:0010467;GO:0009059;GO:0044267;GO:0044271;GO:1901566;GO:0019538;GO:0044260;GO:0044249;GO:1901576;GO:0009058;GO:0034641;GO:1901564;GO:0043170;GO:0006807;GO:0044238;GO:0044237;GO:0071704;GO:0008152;GO:0009987	TGME49_261510	TGME49_261510	hypothetical protein	Ncaninum_LIV_000125500	Ncaninum_LIV_000125500	NCLIV_025970	conserved hypothetical protein	none	none	PF3D7_1010800	50S ribosomal protein L22, mitochondrial, putative
BESB_002390	338	886	8.44881	9.74974	-1.30093	none	none	GO:0043087;GO:0051336;GO:0050790;GO:0065009;GO:0065007	TGME49_258750	TGME49_258750;TGME49_258760	hypothetical protein	Ncaninum_LIV_000106200	Ncaninum_LIV_000106200	NCLIV_027760	conserved hypothetical protein	none	none	PF3D7_1016200	Rab3 GTPase-activating protein non-catalytic subunit, putative
BESB_002400	199	515	7.68774	8.96835	-1.28061	none	Zinc finger, C3HC4 type (RING finger) domain-containing protein [0.4]	none	none	none	none	none	none	none		none	none	none	none
BESB_002410	9255	26637	13.2195	14.6579	-1.43839	none	Putative polypeptide n-acetylgalactosaminyltransferase 12 [0.48];UDP-N-acetyl-D-galactosamine:polypeptide N-acetylgalactosaminyltransferase T2, putative [0.45];Ricin B-type lectin domain-containing protein [0.12]	GO:0006486;GO:0043413;GO:0009101;GO:0009100;GO:0070085;GO:1901137;GO:0006464;GO:0036211;GO:1901135;GO:0043412;GO:0034645;GO:0009059;GO:0044267;GO:1901566;GO:0019538;GO:0044260;GO:0044249;GO:1901576;GO:0009058;GO:1901564;GO:0043170;GO:0006807;GO:0044238;GO:0044237;GO:0071704;GO:0008152;GO:0009987	TGME49_258770	TGME49_258770	polypeptide n-acetylgalactosaminyltransferase 12, putative	Ncaninum_LIV_000106300	Ncaninum_LIV_000106300	NCLIV_0277	UDP-N-acetyl-D-galactosamine:polypeptide N-acetylgalactosaminyltransferase T2	ETH_00029115	UDP-N-acetyl-D-galactosamine:polypeptide N-acetylgalactosaminyltransferase T2, putative	none	none
BESB_002420	25193	36385	14.6641	15.1078	-0.443679	none	OTU family cysteine protease [0.88];OTU-like cysteine protease domain-containing protein, putative [0.74]	GO:0006508;GO:0019538;GO:1901564;GO:0043170;GO:0006807;GO:0044238;GO:0071704;GO:0008152	TGME49_258780	TGME49_258780	OTU family cysteine protease	Ncaninum_LIV_000106400	Ncaninum_LIV_000106400	NCLIV_027730	hypothetical protein	ETH_00029315	OTU-like cysteine protease domain-containing protein, putative	PF3D7_0923100	OTU domain-containing protein, putative
BESB_002430	12208	2368	13.6189	11.1667	2.45228	none	Zinc finger, C3HC4 type (RING finger) domain-containing protein [0.72];Zinc finger (C3HC4 type RING finger) protein, putative [0.71]	none	TGME49_258790	TGME49_258790	zinc finger, C3HC4 type (RING finger) domain-containing protein	Ncaninum_LIV_000106500	Ncaninum_LIV_000106500	NCLIV_027720	putative zinc finger (C3HC4 type RING finger) protein	ETH_00029310	zinc finger (C3HC4 type RING finger) protein, putative	PF3D7_1205500	zinc finger protein, putative
BESB_002440	4406	178	12.1488	7.43929	4.7095	none	none	GO:0006468;GO:0006464;GO:0036211;GO:0016310;GO:0043412;GO:0006796;GO:0006793;GO:0044267;GO:0019538;GO:0044260;GO:1901564;GO:0043170;GO:0006807;GO:0044238;GO:0044237;GO:0071704;GO:0008152;GO:0009987	TGME49_258800	TGME49_258800	rhoptry kinase family protein ROP31	Ncaninum_LIV_000665700	none	NCLIV_068850	unspecified product	ETH_00005190	Rhoptry kinase family protein ROP17, putative	PF3D7_1136500	casein kinase 1
BESB_002450	5676	9254	12.5142	13.1327	-0.618485	none	Transmembrane protein [0.21]	none	TGME49_258820	TGME49_258820	hypothetical protein	Ncaninum_LIV_000107100	Ncaninum_LIV_000107100	NCLIV_027660	conserved hypothetical protein	ETH_00011200	hypothetical protein, conserved	PF3D7_1038000	antigen UB05
BESB_002460	14702	3825	13.8871	11.8583	2.02885	none	none	none	TGME49_258826	TGME49_258826	hypothetical protein	Ncaninum_LIV_000107200	Ncaninum_LIV_000107200	NCLIV_027650	hypothetical protein	none	none	none	none
BESB_002470	10979	12633	13.4659	13.5817	-0.115814	none	none	GO:0015031;GO:0045184;GO:0008104;GO:0033036;GO:0071705;GO:0071702;GO:0006810;GO:0051234;GO:0051179	TGME49_258832	TGME49_258832	Vps52 / Sac2 family protein	Ncaninum_LIV_000107300	Ncaninum_LIV_000107300	NCLIV_027640	hypothetical protein	none	none	PF3D7_1323800	vacuolar protein sorting-associated protein 52, putative
BESB_002480	11985	12002	13.5924	13.5078	0.0845745	none	U4 tri-snrnp-associated [0.74];DEAD-box ATP-dependent RNA helicase 42 [0.45];vicilin-like seed storage protein At2g18540 [0.42];Nucleic acid binding protein, putative [0.4]	none	TGME49_258850	TGME49_258850	hypothetical protein	Ncaninum_LIV_000107600	Ncaninum_LIV_000107600	NCLIV_027620	hypothetical protein	ETH_00037890	hypothetical protein, conserved	none	none
BESB_002490	20010	5616	14.3318	12.4122	1.91956	none	Transmembrane protein [0.2]	none	TGME49_258860	TGME49_258860	hypothetical protein	Ncaninum_LIV_000107700	Ncaninum_LIV_000107700	NCLIV_027610	conserved hypothetical protein	none	none	none	none
BESB_002500	468862	221993	18.8821	17.7168	1.16527	none	none	none	TGME49_258870	TGME49_258870	hypothetical protein	Ncaninum_LIV_000107800	Ncaninum_LIV_000107800	NCLIV_027600	conserved hypothetical protein	none	none	none	none
BESB_002510	1456	3468	10.5522	11.7171	-1.16488	none	Inner dynein arm light chain, axonemal [0.64]	GO:0016310;GO:0006796;GO:0006793;GO:0044237;GO:0008152;GO:0009987	TGME49_258880	TGME49_258880	axonemal dynein light chain p33, putative	Ncaninum_LIV_000107900	Ncaninum_LIV_000107900	NCLIV_027590	putative 33 kDa dynein arm light chain, axonemal	none	none	none	none
BESB_002520	2285	15331	11.202	13.861	-2.65896	none	none	none	TGME49_258900	TGME49_258900	hypothetical protein	Ncaninum_LIV_000108100	Ncaninum_LIV_000108100	NCLIV_027570	conserved hypothetical protein	none	none	PF3D7_0614700	F-box protein FBXO6, putative
BESB_002530	218	125	7.81738	6.93341	0.883966	none	none	none	TGME49_258910	TGME49_258910	hypothetical protein	Ncaninum_LIV_000108200	Ncaninum_LIV_000108200	NCLIV_027560	conserved hypothetical protein	none	none	PF3D7_1348400	conserved Plasmodium membrane protein, unknown function
BESB_002540	19969	28396	14.3289	14.7501	-0.421281	none	Putative transmembrane protein (Fragment) [0.46]	none	TGME49_258920	TGME49_258920	hypothetical protein	Ncaninum_LIV_000108300	Ncaninum_LIV_000108300	NCLIV_027550	conserved hypothetical protein	ETH_00024375	hypothetical protein, conserved	PF3D7_1239300	conserved Plasmodium protein, unknown function
BESB_002550	10143	15961	13.3517	13.919	-0.567393	PIN1	Peptidyl-prolyl cis-trans isomerase [0.47]	GO:0000413;GO:0018208;GO:0018193;GO:0006464;GO:0036211;GO:0043412;GO:0044267;GO:0019538;GO:0044260;GO:1901564;GO:0043170;GO:0006807;GO:0044238;GO:0044237;GO:0071704;GO:1902229;GO:0008045;GO:2001242;GO:0008152;GO:2001233;GO:0007411;GO:0097485;GO:2001020;GO:1902531;GO:0007409;GO:0061564;GO:0048667;GO:0048812;GO:0120039;GO:0048858;GO:0032990;GO:0000904;GO:0032989;GO:0080135;GO:0031175;GO:0048666;GO:…	TGME49_258930	TGME49_258930;TGME49_258940	peptidylprolyl isomerase	Ncaninum_LIV_000108400	Ncaninum_LIV_000108400	NCLIV_0275	peptidyl-prolyl cis-trans isomerase NIMA-interacting 1	ETH_00030495	peptidyl-prolyl cis-trans isomerase NIMA-interacting 1, putative	none	none
BESB_002560	12880	18963	13.6963	14.1677	-0.471397	none	Acylphosphatase [0.56]	none	TGME49_258940	TGME49_258930;TGME49_258940	acylphosphatase family protein	Ncaninum_LIV_000108400	Ncaninum_LIV_000108400	NCLIV_0275	peptidyl-prolyl cis-trans isomerase NIMA-interacting 1	ETH_00030500	hypothetical protein	PF3D7_1111500	acylphosphatase, putative
BESB_002570	6123	65158	12.6236	15.9484	-3.32476	none	none	none	TGME49_261970	none	hypothetical protein	Ncaninum_LIV_000128800	none	NCLIV_025640	conserved hypothetical protein	none	none	none	none
BESB_002580	17781	11221	14.1614	13.4107	0.750711	none	Lectin-domain [0.97];Lectin-domain protein, putative [0.57]	none	TGME49_258950	TGME49_258950	lectin family protein	Ncaninum_LIV_000108500	Ncaninum_LIV_000108500	NCLIV_027530	putative lectin-domain protein	ETH_00021450	lectin-domain protein, putative	PF3D7_0103900	parasite-infected erythrocyte surface protein
BESB_002590	13537	5209	13.768	12.3037	1.46429	none	none	none	TGME49_258970	TGME49_258970	hypothetical protein	Ncaninum_LIV_000108600	Ncaninum_LIV_000108600	NCLIV_027520	conserved hypothetical protein	ETH_00015880	hypothetical protein, conserved	none	none
BESB_002600	12983	12645	13.7078	13.5831	0.124674	none	Cell differentiation protein rcd1 [0.62]	GO:0006402;GO:0006401;GO:0010629;GO:0034655;GO:0016071;GO:0046700;GO:0044265;GO:0044270;GO:1901361;GO:0019439;GO:0010605;GO:0009892;GO:0009057;GO:0048519;GO:0044248;GO:1901575;GO:0009056;GO:0016070;GO:0010468;GO:0060255;GO:0019222;GO:0090304;GO:0050789;GO:0065007;GO:0006139;GO:0006725;GO:0046483;GO:1901360;GO:0044260;GO:0034641;GO:0043170;GO:0006807;GO:0044238;GO:0044237;GO:0071704;GO:0008152;GO:…	TGME49_258980	TGME49_258980	hypothetical protein	Ncaninum_LIV_000108700	Ncaninum_LIV_000108700	NCLIV_027510	hypothetical protein	ETH_00016570	cell differentiation protein rcd1, putative	PF3D7_0507600	protein CAF40, putative
BESB_002610	5126	17475	12.3672	14.0498	-1.68255	none	Bromodomain-containing protein [0.49]	GO:0016573;GO:0018393;GO:0006475;GO:0018394;GO:0006473;GO:0043543;GO:0016570;GO:0016569;GO:0018205;GO:0006325;GO:0051276;GO:0018193;GO:0006996;GO:0006464;GO:0036211;GO:0016043;GO:0071840;GO:0043412;GO:0044267;GO:0019538;GO:0044260;GO:1901564;GO:0043170;GO:0006807;GO:0044238;GO:0044237;GO:0071704;GO:0008152;GO:0009987	TGME49_258990	TGME49_258990	bromodomain-containing protein	Ncaninum_LIV_000108800	Ncaninum_LIV_000108800	NCLIV_027500	putative bromodomain-containing protein	ETH_00000070	bromodomain-containing protein, putative	PF3D7_1033700	bromodomain protein 1
BESB_002620	2257	1916	11.1841	10.8613	0.322786	none	ER membrane protein complex subunit 4 [0.56]	none	TGME49_259000	TGME49_259000	hypothetical protein	Ncaninum_LIV_000108900	Ncaninum_LIV_000108900	NCLIV_027490	conserved hypothetical protein	ETH_00015340	hypothetical protein, conserved	PF3D7_1435400	ER membrane protein complex subunit 4, putative
BESB_002630	10258	13567	13.3679	13.6846	-0.316698	none	V-type proton ATPase subunit [0.66];Putative vacuolar ATP synthase subunit d (Fragment) [0.6];Vacuoloar ATP synthase subunit D, putative (Fragment) [0.4]	GO:1902600;GO:0098662;GO:0098660;GO:0098655;GO:0006812;GO:0034220;GO:0006811;GO:0055085;GO:0006810;GO:0051234;GO:0051179;GO:0009987;GO:0007035;GO:0051452;GO:0045851;GO:0051453;GO:0030641;GO:0030004;GO:0006885;GO:0055067;GO:0007034;GO:0030003;GO:0006873;GO:0055082;GO:0055080;GO:0098771;GO:0050801;GO:0048878;GO:0019725;GO:0042592;GO:0065008;GO:0065007	TGME49_259010	TGME49_259010	vacuolar ATP synthase subunit d, putative	Ncaninum_LIV_000109000	Ncaninum_LIV_000109000	NCLIV_027480	hypothetical protein	ETH_00033485	vacuoloar ATP synthase subunit D, putative	PF3D7_1464700	ATP synthase (C/AC39) subunit, putative
BESB_002640	268	1122035	8.11541	20.0544	-11.939	none	none	none	TGME49_259020	TGME49_259020	bradyzoite antigen BAG1	Ncaninum_LIV_000109100	Ncaninum_LIV_000109100	NCLIV_027470	putative bradyzoite antigen	ETH_00027135	small heat shock protein 20, putative	PF3D7_0816500	small heat shock protein HSP20, putative
BESB_002650	48	1254	5.66221	10.2505	-4.58832	none	none	none	TGME49_259030	TGME49_259030	hypothetical protein	Ncaninum_LIV_000109300	Ncaninum_LIV_000109300	NCLIV_027460	conserved hypothetical protein	none	none	none	none
BESB_002660	1374	708	10.4684	9.42619	1.0422	none	none	none	TGME49_259040	TGME49_259040	hypothetical protein	Ncaninum_LIV_000109500	Ncaninum_LIV_000109500	NCLIV_027450	conserved hypothetical protein	none	none	none	none
BESB_002670	814	1438	9.71404	10.4476	-0.733601	none	none	none	TGME49_259050	TGME49_259050	hypothetical protein	Ncaninum_LIV_000109600	Ncaninum_LIV_000109600	NCLIV_027440	conserved hypothetical protein	ETH_00032955	hypothetical protein, conserved	none	none
BESB_002680	991	700	9.99738	9.4099	0.587486	none	Acetyltransferase, GNAT family protein [0.17]	GO:0017196;GO:0018206;GO:0006474;GO:0031365;GO:0006473;GO:0043543;GO:0051604;GO:0018193;GO:0006464;GO:0036211;GO:0043412;GO:0010467;GO:0044267;GO:0019538;GO:0044260;GO:1901564;GO:0043170;GO:0006807;GO:0044238;GO:0044237;GO:0071704;GO:0008152;GO:0009987	TGME49_259070	TGME49_259070	acetyltransferase, GNAT family protein	Ncaninum_LIV_000109700	Ncaninum_LIV_000109700	NCLIV_027430	putative acetyltransferase domain-containing protein	none	none	PF3D7_0805400	N-acetyltransferase, GNAT family, putative
BESB_002690	437	1329	8.81842	10.3341	-1.51568	none	none	GO:0006486;GO:0043413;GO:0009101;GO:0009100;GO:0070085;GO:1901137;GO:0006464;GO:0036211;GO:0005975;GO:1901135;GO:0043412;GO:0034645;GO:0009059;GO:0044267;GO:1901566;GO:0019538;GO:0044260;GO:0044249;GO:1901576;GO:0009058;GO:1901564;GO:0043170;GO:0006807;GO:0044238;GO:0044237;GO:0071704;GO:0008152;GO:0009987	TGME49_259080	TGME49_259080	hypothetical protein	Ncaninum_LIV_000109800	Ncaninum_LIV_000109800	NA	NA	ETH_00033335	hypothetical protein, conserved	none	none
BESB_002700	8956	13031	13.1721	13.6265	-0.454351	none	Ubiquitin-conjugating enzyme subfamily protein [0.1]	none	TGME49_259090	TGME49_259090	ubiquitin-conjugating enzyme subfamily protein	Ncaninum_LIV_000109900	Ncaninum_LIV_000109900	NCLIV_027420	hypothetical protein	ETH_00001515	ubiquitin-conjugating enzyme domain-containing protein, putative	PF3D7_1412900	ubiquitin-conjugating enzyme E2, putative
BESB_002710	4202	8520	12.0805	13.0135	-0.932979	none	ABC1 domain-containing protein [0.13]	none	TGME49_259115	TGME49_259115	ABC1 family protein	Ncaninum_LIV_000110000	Ncaninum_LIV_000110000	NCLIV_027410	hypothetical protein	ETH_00019140	hypothetical protein, conserved	none	none
BESB_002720	3066	1919	11.6259	10.8635	0.762333	none	4-hydroxybenzoate polyprenyltransferase, mitochondrial [0.39]	GO:0006744;GO:0006743;GO:1901663;GO:1901661;GO:0042181;GO:0042180;GO:0008299;GO:0006720;GO:0008610;GO:0044255;GO:0006629;GO:0044283;GO:0044281;GO:0044249;GO:1901576;GO:0009058;GO:0044238;GO:0044237;GO:0071704;GO:0008152;GO:0009987	TGME49_259130	TGME49_259130	4-hydroxybenzoate polyprenyl transferase	Ncaninum_LIV_000110100	Ncaninum_LIV_000110100	NCLIV_027400	hypothetical protein	ETH_00041005	4-hydroxybenzoate octaprenyltransferase, putative	PF3D7_0607500	4-hydroxybenzoate polyprenyltransferase, putative
BESB_002730	5820	6145	12.5504	12.5421	0.00823186	none	none	GO:0006281;GO:0006974;GO:0033554;GO:0006950;GO:0006259;GO:0051716;GO:0050896;GO:0090304;GO:0006139;GO:0006725;GO:0046483;GO:1901360;GO:0044260;GO:0034641;GO:0043170;GO:0006807;GO:0044238;GO:0044237;GO:0071704;GO:0008152;GO:0009987	TGME49_259140	TGME49_259140	hypothetical protein	Ncaninum_LIV_000110200	Ncaninum_LIV_000110200	NCLIV_027390	conserved hypothetical protein	ETH_00038370	hypothetical protein, conserved	none	none
BESB_002740	4367	422	12.136	8.68067	3.4553	none	none	none	TGME49_259155	TGME49_259155	hypothetical protein	Ncaninum_LIV_000110300	Ncaninum_LIV_000110300	NCLIV_027380	putative 2OG-Fe(II) oxygenase family oxidoreductase	none	none	PF3D7_1202100	SRAP domain-containing protein, putative
BESB_002750	594	810	9.26008	9.62036	-0.360284	none	NOG1 domain-containing protein [0.97]	none	TGME49_259160	TGME49_259160	hypothetical protein	Ncaninum_LIV_000110400	Ncaninum_LIV_000110400	NCLIV_027370	conserved hypothetical protein	ETH_00012345	nucleolar GTP-binding protein, putative	PF3D7_0414700	GTP-binding protein, putative
BESB_002760	2948	678	11.5692	9.36367	2.20554	none	none	none	TGME49_259168	TGME49_259168	hypothetical protein	Ncaninum_LIV_000110500	Ncaninum_LIV_000110500	NCLIV_027360	conserved hypothetical protein	none	none	none	none
BESB_002770	3342	8770	11.7503	13.0552	-1.30496	none	none	GO:0016973;GO:0071427;GO:0006406;GO:0006405;GO:0071426;GO:0071166;GO:0051168;GO:0031503;GO:0051028;GO:0050658;GO:0051236;GO:0050657;GO:0006403;GO:0006913;GO:0051169;GO:0015931;GO:0046907;GO:0051649;GO:0051641;GO:0015031;GO:0045184;GO:0008104;GO:0033036;GO:0071705;GO:0071702;GO:0010467;GO:0006810;GO:0051234;GO:0051179;GO:0043170;GO:0071704;GO:0008152;GO:0009987	TGME49_259172	TGME49_259172	hypothetical protein	Ncaninum_LIV_000364600	Ncaninum_LIV_000110600	NCLIV_057950	unspecified product	ETH_00037980	hypothetical protein, conserved	PF3D7_1335400	reticulocyte binding protein 2 homologue a
BESB_002780	1	4	NA	NA	NA	CBS	Cystathionine beta-synthase [0.58];CBS family protein (Fragment) [0.5];PALP domain-containing protein [0.11]	GO:0019343;GO:0006535;GO:0019344;GO:0006563;GO:0006534;GO:0009070;GO:0000097;GO:0000096;GO:0009069;GO:0044272;GO:0006790;GO:1901607;GO:0008652;GO:1901605;GO:0046394;GO:0016053;GO:0006520;GO:0044283;GO:0019752;GO:0043436;GO:0006082;GO:0044281;GO:1901566;GO:0044249;GO:1901576;GO:0009058;GO:1901564;GO:0006807;GO:0044238;GO:0044237;GO:0071704;GO:0008152;GO:0010749;GO:0051593;GO:0001974;GO:0001958;GO:…	TGME49_259180	TGME49_259180;TGME49_259190	CBS family protein	Ncaninum_LIV_000110700	Ncaninum_LIV_000110700	NCLIV_027340	conserved hypothetical protein	ETH_00004510	cystathionine beta-synthase, putative	none	none
BESB_002790	624	3228	9.33133	11.6137	-2.28234	none	none	none	TGME49_259190	TGME49_259180;TGME49_259190	hypothetical protein	Ncaninum_LIV_000110700	Ncaninum_LIV_000110700	NCLIV_027340	conserved hypothetical protein	ETH_00022990	hypothetical protein, conserved	PF3D7_1011900	heme oxygenase
BESB_002800	6034	8185	12.6025	12.9556	-0.353189	none	none	GO:0006814;GO:1902600;GO:0098662;GO:0098660;GO:0098655;GO:0006812;GO:0034220;GO:0006811;GO:0055085;GO:0006810;GO:0051234;GO:0051179;GO:0009987	TGME49_259200	TGME49_259200	Na+/H+ exchanger NHE1	Ncaninum_LIV_000110900	Ncaninum_LIV_000110900	NCLIV_027330	Eukaryotic Na+/H+ exchanger, related	ETH_00030975	Na+/H+ antiporter, putative	PF3D7_1303500	sodium/hydrogen exchanger
BESB_002810	41	6	5.43008	2.74976	2.68032	none	none	none	TGME49_259205	none	hypothetical protein	Ncaninum_LIV_000111000	none	NA	NA	none	none	none	none
BESB_002820	655	425	9.40065	8.69126	0.709386	none	JmjC domain-containing protein [0.12]	GO:0031591;GO:0031590;GO:1901659;GO:1901657;GO:0006400;GO:0008033;GO:0009451;GO:0034470;GO:0006399;GO:0006396;GO:0034660;GO:1901137;GO:1901135;GO:0016070;GO:0043412;GO:0090304;GO:0010467;GO:1901566;GO:0006139;GO:0006725;GO:0046483;GO:1901360;GO:1901576;GO:0009058;GO:0034641;GO:1901564;GO:0043170;GO:0006807;GO:0044238;GO:0044237;GO:0071704;GO:0008152;GO:0009987	TGME49_259210	TGME49_259210	jmjC domain-containing protein C2orf60	Ncaninum_LIV_000111100	Ncaninum_LIV_000111100	NCLIV_027320	conserved hypothetical protein	none	none	PF3D7_0602800	JmjC domain-containing protein 2, putative
BESB_002830	5751	1973	12.5331	10.9035	1.6296	none	ATP-dependent nucleolar RNA helicase, putative [0.76];DEAD/DEAH box helicase domain-containing protein [0.49]	none	TGME49_259220	TGME49_259220	DEAD/DEAH box helicase domain-containing protein	Ncaninum_LIV_000111200	Ncaninum_LIV_000111200	NCLIV_027310	putative ATP-dependent nucleolar RNA helicase	ETH_00001500	ATP-dependent nucleolar RNA helicase, putative	PF3D7_1241800	ATP-dependent RNA helicase DBP9, putative
BESB_002840	1524	2404	10.6179	11.1886	-0.570629	none	Site-specific recombinase, phage integrase family protein [0.48]	GO:0015074;GO:0006310;GO:0006259;GO:0090304;GO:0006139;GO:0006725;GO:0046483;GO:1901360;GO:0044260;GO:0034641;GO:0043170;GO:0006807;GO:0044238;GO:0044237;GO:0071704;GO:0008152;GO:0009987	TGME49_259230	TGME49_259230	site-specific recombinase, phage integrase family protein	Ncaninum_LIV_000111300	Ncaninum_LIV_000111300	NCLIV_027300	conserved hypothetical protein	ETH_00001505	hypothetical protein, conserved	PF3D7_1308800	tyrosine recombinase
BESB_002850	41904	12627	15.3981	13.581	1.81713	RPS21	40S ribosomal protein S21 [0.74]	GO:0006412;GO:0043043;GO:0006518;GO:0043604;GO:0043603;GO:0034645;GO:0010467;GO:0009059;GO:0044267;GO:0044271;GO:1901566;GO:0019538;GO:0044260;GO:0044249;GO:1901576;GO:0009058;GO:0034641;GO:1901564;GO:0043170;GO:0006807;GO:0044238;GO:0044237;GO:0071704;GO:0008152;GO:0006364;GO:0016072;GO:0042254;GO:0022613;GO:0009987;GO:0034470;GO:0006396;GO:0034660;GO:0044085;GO:0071840;GO:0016070;GO:0000461;GO:…	TGME49_259240	TGME49_259240	ribosomal protein RPS21	Ncaninum_LIV_000111400	Ncaninum_LIV_000111400	NCLIV_027290	Ribosomal protein S21-maize (ISS), related	ETH_00016415	40S ribosomal protein S21, putative	PF3D7_1144000	40S ribosomal protein S21
BESB_002860	18763	50869	14.239	15.5912	-1.35222	none	none	GO:0006310;GO:0006508;GO:0006259;GO:0090304;GO:0006139;GO:0019538;GO:0006725;GO:0046483;GO:1901360;GO:0044260;GO:0034641;GO:1901564;GO:0043170;GO:0006807;GO:0044238;GO:0044237;GO:0071704;GO:0008152;GO:0009987	TGME49_259260	TGME49_259250;TGME49_259260	membrane protein FtsH1	Ncaninum_LIV_000111600	Ncaninum_LIV_000111500;Ncaninum_LIV_000111600	NCLIV_027270	putative cell division protein	ETH_00010985	AFG3 ATPase family protein, putative	PF3D7_1239700	ATP-dependent zinc metalloprotease FTSH 1
BESB_002870	14269	4	13.844	2.24283	11.6011	none	none	none	TGME49_329710	none	SAG-related sequence SRS26I	Ncaninum_LIV_000111700	none	NCLIV_027260	SRS domain-containing protein	none	none	none	none
BESB_002880	351	2	8.50143	1.48466	7.01677	none	none	none	TGME49_329710	TGME49_259410	SAG-related sequence SRS26I	Ncaninum_LIV_000111700	Ncaninum_LIV_000111700	NCLIV_027260	SRS domain-containing protein	none	none	none	none
BESB_002890	96	118	6.64309	6.85207	-0.208983	none	none	none	TGME49_259270	TGME49_259300	SAG-related sequence SRS26E	Ncaninum_LIV_000111700	none	NCLIV_027260	SRS domain-containing protein	none	none	none	none
BESB_002900	1049	2591	10.0796	11.2966	-1.21703	none	none	GO:0007059;GO:0051301;GO:0009987	TGME49_259520	TGME49_259520	hypothetical protein	Ncaninum_LIV_000111800	Ncaninum_LIV_000111800	NCLIV_027250	conserved hypothetical protein	none	none	PF3D7_0307500	spindle and kinetochore-associated protein 2, putative
BESB_002910	18040	6978	14.1823	12.7255	1.45682	none	inactive polypeptide N-acetylgalactosaminyltransferase-like protein 5 [0.41]	GO:0006486;GO:0043413;GO:0009101;GO:0009100;GO:0070085;GO:1901137;GO:0006464;GO:0036211;GO:1901135;GO:0043412;GO:0034645;GO:0009059;GO:0044267;GO:1901566;GO:0019538;GO:0044260;GO:0044249;GO:1901576;GO:0009058;GO:1901564;GO:0043170;GO:0006807;GO:0044238;GO:0044237;GO:0071704;GO:0008152;GO:0009987	TGME49_259530	TGME49_259530	GalNac	Ncaninum_LIV_000111900	Ncaninum_LIV_000111900	NCLIV_0272	UDP-N-acetyl-D-galactosamine:polypeptide N-acetylgalactosaminyltransferase T1	ETH_00002780	N-acetylgalactosaminyl transferase (Fragment)	none	none
BESB_002920	52709	12250	15.7291	13.5373	2.19181	DHPS	6-hydroxymethyl-7,8-dihydropterin pyrophosphokinase [0.68];Dihydropteroate synthase (Fragment) [0.14]	GO:0046656;GO:0046655;GO:0046654;GO:0009396;GO:0042559;GO:0046653;GO:0006760;GO:0042398;GO:0042558;GO:0043650;GO:0006575;GO:0043648;GO:0042364;GO:0009110;GO:0006767;GO:0006766;GO:0046394;GO:0016053;GO:0016310;GO:0044283;GO:0019438;GO:0019752;GO:0018130;GO:0043436;GO:0043604;GO:0006082;GO:1901362;GO:0043603;GO:0006796;GO:0006793;GO:0044281;GO:0044271;GO:1901566;GO:0006725;GO:0046483;GO:1901360;GO:…	TGME49_259550	TGME49_259550	dihydropteroate synthase	Ncaninum_LIV_000112000	Ncaninum_LIV_000112000	NCLIV_027230	Dihydropteroate synthase, related	ETH_00013125	hydroxymethyldihydropterin pyrophosphokinase-dihydropteroate synthase, putative	PF3D7_0810800	hydroxymethyldihydropterin pyrophosphokinase-dihydropteroate synthase
BESB_002930	92086	96961	16.534	16.5218	0.0122031	none	Endonuclease/exonuclease/phosphatase family protein [0.37];Endonuclease/exonuclease/phosphatase domain-containing protein [0.36]	GO:0090503;GO:0090501;GO:0090305;GO:0090304;GO:0016070;GO:0006139;GO:0006725;GO:0046483;GO:1901360;GO:0034641;GO:0043170;GO:0006807;GO:0044238;GO:0044237;GO:0071704;GO:0008152;GO:0009987	TGME49_259560	TGME49_259560	endonuclease/exonuclease/phosphatase family protein	Ncaninum_LIV_000112100	Ncaninum_LIV_000112100	NCLIV_027220	Carbon catabolite repressor protein, related	ETH_00042470	endonuclease/exonuclease/phosphatase domain-containing protein, putative	PF3D7_0519500	CCR4 domain-containing protein 1, putative
BESB_002940	14222	31570	13.8393	14.903	-1.06375	none	Putative CMP/dCMP deaminase, zinc-binding [0.76];Cytidine and deoxycytidylate deaminase zinc-binding domain protein [0.56];CMP dCMP zinc-binding protein [0.4];tRNA-specific adenosine deaminase [0.38]	GO:0002100;GO:0006382;GO:0016553;GO:0002097;GO:0006400;GO:0008033;GO:0009451;GO:0034470;GO:0006399;GO:0006396;GO:0034660;GO:0016070;GO:0043412;GO:0090304;GO:0010467;GO:0006139;GO:0006725;GO:0046483;GO:1901360;GO:0034641;GO:0043170;GO:0006807;GO:0044238;GO:0044237;GO:0071704;GO:0008152;GO:0032259;GO:0009987	TGME49_259570	TGME49_259570	CMP/dCMP deaminase, zinc-binding, putative	none	none	none		none	none	PF3D7_1349400	cytidine and deoxycytidylate deaminase, putative
BESB_002950	11988	24089	13.5927	14.5128	-0.920098	none	none	GO:0006367;GO:0006366;GO:0006352;GO:0006351;GO:0097659;GO:0032774;GO:0034654;GO:0016070;GO:0019438;GO:0018130;GO:1901362;GO:0090304;GO:0034645;GO:0010467;GO:0009059;GO:0044271;GO:0006139;GO:0006725;GO:0046483;GO:1901360;GO:0044260;GO:0044249;GO:1901576;GO:0009058;GO:0034641;GO:0043170;GO:0006807;GO:0044238;GO:0044237;GO:0071704;GO:0008152;GO:0009987	TGME49_259580	TGME49_259580	hypothetical protein	Ncaninum_LIV_000112200	Ncaninum_LIV_000112200	NCLIV_027210	Cytidine and deoxycytidylate deaminase family protein, related	none	none	none	none
BESB_002960	0	0	NA	NA	NA	none	none	none	TGME49_259590	TGME49_259590	membrane protein, putative	none	none	none		none	none	PF3D7_1302400	conserved protein, unknown function
BESB_002970	8869	5336	13.158	12.3385	0.819527	none	none	none	TGME49_259600	TGME49_259600	hypothetical protein	Ncaninum_LIV_000112300	Ncaninum_LIV_000112300	NCLIV_027190	conserved hypothetical protein	ETH_00018675	hypothetical protein, conserved	PF3D7_0826000	conserved Plasmodium protein, unknown function
BESB_002980	739	695	9.57461	9.39965	0.174956	none	none	none	TGME49_259610	TGME49_259610	hypothetical protein	Ncaninum_LIV_000112400	Ncaninum_LIV_000112400	NCLIV_027180	conserved hypothetical protein	none	none	none	none
BESB_002990	99534	208746	16.6462	17.6281	-0.981854	none	none	none	TGME49_259630	TGME49_259630	hypothetical protein	Ncaninum_LIV_000112600	Ncaninum_LIV_000112600	NCLIV_027160	conserved hypothetical protein	ETH_00005745	hypothetical protein, conserved	PF3D7_0518900	conserved protein, unknown function
BESB_003000	19912	50422	14.3247	15.5785	-1.25374	none	Nucleoporin autopeptidase [0.11]	GO:0051028;GO:0050658;GO:0051236;GO:0050657;GO:0006403;GO:0006913;GO:0051169;GO:0015931;GO:0046907;GO:0051649;GO:0051641;GO:0015031;GO:0045184;GO:0008104;GO:0033036;GO:0071705;GO:0071702;GO:0006810;GO:0051234;GO:0051179;GO:0009987	TGME49_259640	TGME49_259640	nucleoporin autopeptidase	Ncaninum_LIV_000112700	Ncaninum_LIV_000112700	NCLIV_027150	hypothetical protein	ETH_00028470	hypothetical protein, conserved	PF3D7_0905100	nucleoporin NUP221, putative
BESB_003010	622	1466	9.32657	10.4755	-1.14891	none	none	none	none	none	none	none	none	none		none	none	none	none
BESB_003020	1895	1680	10.932	10.6718	0.260223	none	none	none	TGME49_259650	TGME49_259650	hypothetical protein	Ncaninum_LIV_000112800	Ncaninum_LIV_000112800	NCLIV_027140	putative zinc finger (C2H2 type) protein	ETH_00019720	zinc finger (C2H2 type) protein, putative	none	none
BESB_003030	3271	3732	11.7193	11.8228	-0.103559	PYRE	Orotate phosphoribosyltransferase [0.46]	GO:0044205;GO:0006222;GO:0046049;GO:0009174;GO:0009173;GO:0009130;GO:0009129;GO:0009220;GO:0009218;GO:0006221;GO:0006220;GO:0009116;GO:1901657;GO:0072528;GO:0072527;GO:0009156;GO:0009161;GO:0009124;GO:0009123;GO:0009260;GO:0046390;GO:0009259;GO:0019693;GO:0009165;GO:1901293;GO:0009117;GO:0006753;GO:1901137;GO:0090407;GO:0055086;GO:0019637;GO:1901135;GO:0034654;GO:0019438;GO:0018130;GO:1901362;GO:…	TGME49_259660	TGME49_259660	orotate phosphoribosyltransferase	Ncaninum_LIV_000112900	Ncaninum_LIV_000112900	NCLIV_027130	putative orotate phosphoribosyltransferase	ETH_00014140	orotate phosphoribosyltransferase, putative	PF3D7_0512700	orotate phosphoribosyltransferase
BESB_003040	47	302	5.63197	8.201	-2.56903	none	von Willebrand factor type A domain-containing protein [0.44]	none	TGME49_259670	TGME49_259670	von Willebrand factor type A domain-containing protein	Ncaninum_LIV_000113000	Ncaninum_LIV_000113000	NCLIV_0271	von Willebrand factor type A domain-containing protein	ETH_00026625	microneme protein 2, putative	PF3D7_0506500	conserved Plasmodium protein, unknown function
BESB_003050	6078	2973	12.6129	11.4948	1.11806	PYRF	Orotidine 5-phosphate decarboxylase [0.41];Uridine 5-monophosphate synthase [0.4]	GO:0006207;GO:0019856;GO:0006206;GO:0044205;GO:0006222;GO:0046049;GO:0009174;GO:0009173;GO:0046112;GO:0009130;GO:0009129;GO:0009220;GO:0009218;GO:0009112;GO:0006221;GO:0006220;GO:0072528;GO:0072527;GO:0009156;GO:0009161;GO:0009124;GO:0009123;GO:0009260;GO:0046390;GO:0009165;GO:0009259;GO:1901293;GO:0019693;GO:0009117;GO:0006753;GO:0090407;GO:1901137;GO:0055086;GO:0019637;GO:0034654;GO:1901135;GO:…	TGME49_259690	TGME49_259690	orotidine-5-phosphate decarboxylase/orotate phosphoribosyltransferase	Ncaninum_LIV_000113200	Ncaninum_LIV_000113200	NCLIV_027100	putative orotidine-monophosphate-decarboxylase	ETH_00032335	orotidine-monophosphate-decarboxylase, putative	PF3D7_1023200	orotidine 5-phosphate decarboxylase
BESB_003060	16098	25400	14.018	14.5893	-0.571291	none	Putative transmembrane protein (Fragment) [0.46]	none	TGME49_259700	TGME49_259700	hypothetical protein	Ncaninum_LIV_000113300	Ncaninum_LIV_000113300	NCLIV_027090	conserved hypothetical protein	none	none	none	none
BESB_003070	3451	16980	11.7966	14.0083	-2.21176	none	probable calcium-binding protein CML17 [0.86];EF-hand calcium-binding domain-containing protein, putative [0.85]	GO:0016310;GO:0006796;GO:0006793;GO:0044237;GO:0008152;GO:0009987	TGME49_259710	TGME49_259710	protein kinase	Ncaninum_LIV_000113400	Ncaninum_LIV_000113400	NCLIV_027080	conserved hypothetical protein	ETH_00003425	hypothetical protein, conserved	PF3D7_0816400	EF-hand calcium-binding domain-containing protein, putative
BESB_003080	11025	23580	13.4719	14.482	-1.01009	none	none	none	TGME49_259720	TGME49_259720	hypothetical protein	Ncaninum_LIV_000113500	Ncaninum_LIV_000113500	NCLIV_027070	conserved hypothetical protein	ETH_00031340	hypothetical protein, conserved	PF3D7_1104300	conserved Plasmodium protein, unknown function
BESB_003090	10119	4893	13.3482	12.2135	1.13475	none	Diacylglycerol kinase [0.37]	GO:0007205;GO:0007186;GO:0007165;GO:0023052;GO:0007154;GO:0016310;GO:0051716;GO:0050896;GO:0006796;GO:0006793;GO:0050794;GO:0050789;GO:0065007;GO:0044237;GO:0008152;GO:0009987	TGME49_259830	TGME49_259830	diacylglycerol kinase catalytic domain-containing protein	Ncaninum_LIV_000113600	Ncaninum_LIV_000113600	NCLIV_027060	putative diacylglycerol kinase	ETH_00023780	diacylglycerol kinase, putative	PF3D7_1471400	diacylglycerol kinase, putative
BESB_003100	63	9	6.03908	3.2659	2.77318	none	none	none	TGME49_237120	none	hypothetical protein	none	none	none		none	none	none	none
BESB_003110	5516	11773	12.473	13.48	-1.00702	none	none	none	TGME49_259840	TGME49_259840	hypothetical protein	Ncaninum_LIV_000113700	Ncaninum_LIV_000113700	NCLIV_027050	conserved hypothetical protein	ETH_00016685	hypothetical protein, conserved	none	none
BESB_003120	7141	8055	12.8454	12.9325	-0.08712	none	RRM domain-containing protein [0.54]	none	TGME49_259850	TGME49_259850	hypothetical protein	Ncaninum_LIV_000113800	Ncaninum_LIV_000113800	NCLIV_027040	hypothetical protein	none	none	PF3D7_1135500	conserved protein, unknown function
BESB_003130	7667	11718	12.948	13.4733	-0.525307	none	SANT domain-containing protein [0.24]	none	TGME49_259860	TGME49_259860	hypothetical protein	Ncaninum_LIV_000113900	Ncaninum_LIV_000113900	NCLIV_027030	conserved hypothetical protein	none	none	PF3D7_1010400	MORN repeat protein, putative
BESB_003140	10213	21192	13.3616	14.328	-0.966414	none	SAC domain-containing protein [0.12]	GO:0036092;GO:0046856;GO:0046839;GO:0046854;GO:0006661;GO:0030258;GO:0046488;GO:0046474;GO:0045017;GO:0006650;GO:0046486;GO:0008654;GO:0006644;GO:0016311;GO:0008610;GO:0044255;GO:0006629;GO:0090407;GO:0019637;GO:0006796;GO:0006793;GO:0044249;GO:1901576;GO:0009058;GO:0044238;GO:0044237;GO:0071704;GO:0008152;GO:0009987	TGME49_259870	TGME49_259870	hypothetical protein	Ncaninum_LIV_000114000	Ncaninum_LIV_000114000	NCLIV_027020	conserved hypothetical protein	ETH_00011995	hypothetical protein, conserved	PF3D7_0802500	inositol 5-phosphatase, putative
BESB_003150	5496	3871	12.4677	11.8755	0.59218	none	none	none	TGME49_259880	TGME49_259880	hypothetical protein	Ncaninum_LIV_000114100	Ncaninum_LIV_000114100	NCLIV_027010	conserved hypothetical protein	none	none	none	none
BESB_003160	1775	1181	10.8377	10.1637	0.673995	none	Kazal-type serine protease inhibitor domain-containing protein [0.85]	GO:0006508;GO:0019538;GO:1901564;GO:0043170;GO:0006807;GO:0044238;GO:0071704;GO:0008152	TGME49_266610	TGME49_259890	Kazal-type serine protease inhibitor domain-containing protein	Ncaninum_LIV_000751700	none	NCLIV_003120	unspecified product	ETH_00021460	serine proteinase inhibitor TgPI-2, putative	none	none
BESB_003170	29	14	4.94597	3.86104	1.08493	none	none	none	none	none	none	none	none	none		none	none	none	none
BESB_003180	55	29	5.84814	4.86182	0.986322	none	none	none	TGME49_202610	TGME49_259900	protein phosphatase 2C domain-containing protein	Ncaninum_LIV_000038100	Ncaninum_LIV_000114300	NCLIV_035340	conserved hypothetical protein	none	none	PF3D7_0322700	conserved Plasmodium protein, unknown function
BESB_003190	2057	17829	11.0504	14.0787	-3.02829	none	Nitric-oxide synthase [0.69];G domain-containing protein [0.13]	none	TGME49_259920	TGME49_259920	Nitric-oxide synthase	Ncaninum_LIV_000114400	Ncaninum_LIV_000114400	NCLIV_026980	hypothetical protein	ETH_00005730	hypothetical protein, conserved	PF3D7_1352000	GTP-binding protein, putative
BESB_003200	9951	12760	13.3241	13.5961	-0.272064	none	Transmembrane protein [0.2]	none	TGME49_259940	TGME49_259940	hypothetical protein	none	none	none		none	none	none	none
BESB_003210	1809	2577	10.8651	11.2888	-0.423666	none	Carbonate dehydratase, eukaryotic-type domain-containing protein [0.44]	none	TGME49_259950	TGME49_259950	carbonate dehydratase, eukaryotic-type domain-containing protein	Ncaninum_LIV_000114700	Ncaninum_LIV_000114700	NCLIV_026960	putative carbonic anhydrase domain containing protein	ETH_00010675	hypothetical protein	none	none
BESB_003220	1256	4677	10.3392	12.1484	-1.80921	none	none	none	TGME49_259960	TGME49_259960	Nucleoside-diphosphatase	Ncaninum_LIV_000114800	Ncaninum_LIV_000114800	NCLIV_0269	GDA1/CD39 (nucleoside phosphatase) family domain containing protein	ETH_00012355	GDA1/CD39 (nucleoside phosphatase) family domain containing protein, putative	none	none
BESB_003230	2723	1105	11.4547	10.0677	1.38703	none	none	none	none	none	none	Ncaninum_LIV_000114900	none	NA	NA	none	none	none	none
BESB_003240	892	794	9.84574	9.5915	0.254242	none	Putative Bardet-Biedl syndrome 5 [0.14]	none	TGME49_259965	TGME49_259965	Bardet-Biedl syndrome 5, putative	Ncaninum_LIV_000115000	Ncaninum_LIV_000115000	NCLIV_026940	hypothetical protein	none	none	none	none
BESB_003250	38128	17275	15.2619	14.0332	1.22875	none	none	none	TGME49_259970	none	hypothetical protein	Ncaninum_LIV_000115100	none	NCLIV_026930	conserved hypothetical protein	none	none	none	none
BESB_003260	6693	8070	12.752	12.9352	-0.183263	none	DnaJ domain-containing protein (Fragment) [0.41];J domain-containing protein [0.13]	none	TGME49_259980	TGME49_259980	DnaJ domain-containing protein	Ncaninum_LIV_000115200	Ncaninum_LIV_000115200	NCLIV_026920	hypothetical protein	ETH_00016875	DnaJ domain-containing protein, putative	PF3D7_0501100	co-chaperone J domain protein JDP
BESB_003270	11364	13013	13.5156	13.6245	-0.108847	none	Putative SAC3/GANP domain-containing protein [0.78];SAC3/GANP domain-containing protein [0.58]	none	TGME49_259990	TGME49_259990	SAC3/GANP family protein	Ncaninum_LIV_000115300	Ncaninum_LIV_000115300	NCLIV_026910	putative SAC3/GANP domain-containing protein	ETH_00025770	SAC3/GANP domain-containing protein, putative	PF3D7_0602600	SAC3 domain-containing protein, putative
BESB_003280	84	124	6.45291	6.92328	-0.470377	none	none	none	TGME49_260000	TGME49_260000	hypothetical protein	Ncaninum_LIV_000115400	Ncaninum_LIV_000115400	NCLIV_026900	conserved hypothetical protein	ETH_00031885	kinesin motor domain-containing protein, putative	PF3D7_1311100	meiosis-specific nuclear structural protein 1, putative
BESB_003290	3792	2128	11.9324	11.0126	0.919783	none	Acetyltransferase, GNAT family protein [0.68];Acetyltransferase domain-containing protein [0.49]	none	TGME49_260010	TGME49_260010	acetyltransferase, GNAT family protein	Ncaninum_LIV_000115500	Ncaninum_LIV_000115500	NCLIV_026890	putative acetyltransferase domain-containing protein	ETH_00013435	acetlytransferase, GNAT family domain containing protein, putative	none	none
BESB_003300	1460	1160	10.556	10.1378	0.418163	none	none	none	TGME49_260020	TGME49_260020	hypothetical protein	Ncaninum_LIV_000115600	Ncaninum_LIV_000115600	NCLIV_026880	conserved hypothetical protein	none	none	none	none
BESB_003310	4994	8089	12.3296	12.9386	-0.609037	none	none	GO:0006468;GO:0006464;GO:0036211;GO:0016310;GO:0043412;GO:0006796;GO:0006793;GO:0044267;GO:0019538;GO:0044260;GO:1901564;GO:0043170;GO:0006807;GO:0044238;GO:0044237;GO:0071704;GO:0008152;GO:0009987	TGME49_260030	TGME49_260030	atypical MEK-related kinase (incomplete catalytic triad)	Ncaninum_LIV_000115700	Ncaninum_LIV_000115700	NCLIV_0268	Atypical MEK-related kinase (incomplete catalytic triad)	ETH_00017780	nucleoporin FG repeat-containing protein, putative	PF3D7_0928800	serine/threonine protein kinase, putative
BESB_003320	3177	1664	11.6772	10.6579	1.01922	none	Mannose-6-phosphate isomerase [0.25]	GO:0009298;GO:0019673;GO:0009226;GO:0009225;GO:1901137;GO:0055086;GO:0005975;GO:1901135;GO:0034654;GO:0019438;GO:0018130;GO:1901362;GO:0044281;GO:0044271;GO:0006139;GO:0006725;GO:0046483;GO:1901360;GO:0044249;GO:1901576;GO:0009058;GO:0034641;GO:0006807;GO:0044238;GO:0044237;GO:0071704;GO:0008152;GO:0009987	TGME49_260140	TGME49_260140	phosphomannose isomerase type I protein	Ncaninum_LIV_000115800	Ncaninum_LIV_000115800	NCLIV_026860	hypothetical protein	ETH_00017660	mannose-6-phosphate isomerase, putative	PF3D7_0801800	mannose-6-phosphate isomerase, putative
BESB_003330	1027	562	10.0488	9.09352	0.955242	none	none	none	TGME49_260150	TGME49_260150	tetratricopeptide repeat-containing protein	Ncaninum_LIV_000115900	Ncaninum_LIV_000115900	NCLIV_026850	conserved hypothetical protein	none	none	none	none
BESB_003340	601	299	9.27661	8.18517	1.09144	none	none	GO:0001510;GO:0043414;GO:0009451;GO:0032259;GO:0016070;GO:0043412;GO:0090304;GO:0006139;GO:0006725;GO:0046483;GO:1901360;GO:0044260;GO:0034641;GO:0043170;GO:0006807;GO:0044238;GO:0044237;GO:0071704;GO:0008152;GO:0009987	TGME49_260160	TGME49_260160	hypothetical protein	Ncaninum_LIV_000116000	Ncaninum_LIV_000116000	NCLIV_026840	conserved hypothetical protein	ETH_00034455	hypothetical protein, conserved	PF3D7_1020400	rRNA (cytosine-C(5))-methyltransferase, putative
BESB_003350	844	323	9.76583	8.29611	1.46972	MEF1	Elongation factor G, mitochondrial [0.44]	GO:0070125;GO:0032543;GO:0140053;GO:0006414;GO:0006412;GO:0043043;GO:0006518;GO:0043604;GO:0043603;GO:0034645;GO:0010467;GO:0009059;GO:0044267;GO:0044271;GO:1901566;GO:0019538;GO:0044260;GO:0044249;GO:1901576;GO:0009058;GO:0034641;GO:1901564;GO:0043170;GO:0006807;GO:0044238;GO:0044237;GO:0071704;GO:0008152;GO:0009987;GO:0006886;GO:0034613;GO:0070727;GO:0046907;GO:0051649;GO:0008033;GO:0051641;GO:…	TGME49_260170	TGME49_260170	elongation factor EF-G, putative	Ncaninum_LIV_000116100	Ncaninum_LIV_000116100	NCLIV_026830	Translation elongation factor G, related	ETH_00034460	elongation factor G, putative	PF3D7_1233000	elongation factor G
BESB_003360	3467	5057	11.8032	12.2611	-0.457852	none	ATP synthase-associated protein, putative [0.74];Conserved Apicomplexan protein [0.72]	none	TGME49_260180	TGME49_260180	hypothetical protein	Ncaninum_LIV_000116200	Ncaninum_LIV_000116200	NCLIV_026820	conserved hypothetical protein	ETH_00017205	hypothetical protein, conserved	PF3D7_0107400	ATP synthase-associated protein, putative
BESB_003370	971	1179	9.96811	10.1613	-0.193203	none	Microneme protein MIC13 [0.3]	none	TGME49_260190	TGME49_260190	microneme protein MIC13	Ncaninum_LIV_000116300	Ncaninum_LIV_000116300	NCLIV_026810	unspecified product	ETH_00021010	microneme protein, putative	none	none
BESB_003380	36926	20629	15.2157	14.2891	0.926558	none	Helicase associated domain (Ha2) protein (Fragment) [0.96];ATP-dependent RNA helicase, putative [0.22];Helicase [0.12]	none	TGME49_260200	TGME49_260200	helicase associated domain (ha2) protein	Ncaninum_LIV_000116400	Ncaninum_LIV_000116400	NCLIV_026800	hypothetical protein	ETH_00025360	pre-mRNA splicing factor RNA helicase, putative	PF3D7_1364300	pre-mRNA-splicing factor ATP-dependent RNA helicase PRP16
BESB_003390	2074	3473	11.0622	11.7191	-0.656876	none	Predicted GTPases (ISS), related [0.55];DnaJ domain-containing protein [0.44];G domain-containing protein [0.17]	none	TGME49_260210	TGME49_260210	DnaJ domain-containing protein	Ncaninum_LIV_000116500	Ncaninum_LIV_000116500	NCLIV_026790	Predicted GTPases (ISS), related	ETH_00005730	hypothetical protein, conserved	PF3D7_1459100	GTP-binding protein, putative
BESB_003400	17981	10879	14.1776	13.3661	0.811499	none	Folate/biopterin transporter subfamily protein [0.97]	none	TGME49_260220	TGME49_260220	folate/biopterin transporter subfamily protein	Ncaninum_LIV_000116600	Ncaninum_LIV_000116600	NCLIV_026780	putative folate/methotrexate transporter	ETH_00001450	BT1 transmembrane domain-containing protein, putative	PF3D7_0828600	folate transporter 1
BESB_003410	5758	3474	12.5349	11.7195	0.815424	none	none	none	TGME49_260230	TGME49_260230	hypothetical protein	Ncaninum_LIV_000116700	Ncaninum_LIV_000116700	NCLIV_026770	conserved hypothetical protein	ETH_00032660	ERYTHROCYTE MEMBRANE PROTEIN PFEMP3, related	PF3D7_1011600	heptatricopeptide repeat-containing protein, putative
BESB_003420	1035995	90	20.0259	6.46254	13.5634	none	Microneme protein MIC10 [0.44]	none	TGME49_250710	none	microneme protein MIC10	Ncaninum_LIV_000272100	none	NCLIV_066250	unspecified product	none	none	none	none
BESB_003430	10225	15417	13.3633	13.869	-0.505752	none	none	none	TGME49_250700	TGME49_250700	hypothetical protein	Ncaninum_LIV_000272300	Ncaninum_LIV_000272300	NCLIV_066240	conserved hypothetical protein	ETH_00025755	hypothetical protein, conserved	none	none
BESB_003440	40835	13111	15.3609	13.6353	1.72559	none	Rhoptry protein ROP18 [0.3]	GO:0006468;GO:0006464;GO:0036211;GO:0016310;GO:0043412;GO:0006796;GO:0006793;GO:0044267;GO:0019538;GO:0044260;GO:1901564;GO:0043170;GO:0006807;GO:0044238;GO:0044237;GO:0071704;GO:0008152;GO:0009987	TGME49_205250	none	rhoptry protein ROP18	Ncaninum_LIV_000524900	none	NCLIV_001970	unspecified product	ETH_00005190	Rhoptry kinase family protein ROP17, putative	PF3D7_1123100	calcium-dependent protein kinase 7
BESB_003450	41848	41034	15.3962	15.2813	0.114962	none	none	none	TGME49_266785	TGME49_250690	zinc finger (CCCH type) motif-containing protein	Ncaninum_LIV_000272400	Ncaninum_LIV_000272400	NCLIV_066230	putative zinc finger (CCCH type) protein	ETH_00024740	zinc finger (CCCH type) protein, putative	PF3D7_1468400	zinc finger protein, putative
BESB_003460	854	890	9.78304	9.75601	0.0270339	none	none	none	none	none	none	none	none	none		none	none	none	none
BESB_003470	8903	14157	13.1636	13.746	-0.582471	none	none	none	TGME49_250680	TGME49_250680	TBC domain-containing kinase (incomplete catalytic triad)	Ncaninum_LIV_000272500	Ncaninum_LIV_000272500	NCLIV_066220	putative TBC domain-containing kinase (incomplete catalytic triad)	ETH_00003220	TBC domain-containing kinase (incomplete catalytic triad), putative	PF3D7_0724000	Rab GTPase activator and protein kinase, putative
BESB_003480	43	20	5.4994	4.34635	1.15305	none	none	none	TGME49_232140	none	hypothetical protein	Ncaninum_LIV_000073100	none	NCLIV_032120	conserved hypothetical protein	none	none	none	none
BESB_003490	0	0	NA	NA	NA	none	none	none	none	none	none	none	none	none		none	none	none	none
BESB_003500	3782	2869	11.9286	11.4435	0.485087	none	Alpha/beta hydrolase fold domain-containing protein [0.48]	none	TGME49_250360	TGME49_250360	alpha/beta hydrolase fold domain-containing protein	Ncaninum_LIV_000272600	Ncaninum_LIV_000272600	NCLIV_066210	putative esterase	ETH_00007120	alpha/beta hydrolase fold domain containing protein, putative	none	none
BESB_003510	2766	6831	11.4775	12.6948	-1.21735	none	Cysteine-rich PDZ-binding protein [0.72]	GO:0031122;GO:0000226;GO:0097435;GO:0007017;GO:0007010;GO:0006996;GO:0016043;GO:0071840;GO:0009987	TGME49_250350	TGME49_250350	CRIPT, putative	Ncaninum_LIV_000272700	Ncaninum_LIV_000272700	NCLIV_066200	hypothetical protein	ETH_00008765	postsynaptic protein CRIPT, putative	PF3D7_1145300	cysteine-rich PDZ-binding protein, putative
BESB_003520	599	2365	9.27241	11.1651	-1.89264	none	Centrin 2 [0.63];Calmodulin [0.44];Caltractin [0.37];Centrin-2 [0.1]	none	TGME49_250340	TGME49_250340	centrin 2	Ncaninum_LIV_000272800	Ncaninum_LIV_000272800	NCLIV_066190	putative caltractin	ETH_00008760	caltractin, putative	PF3D7_1027700	centrin-3
BESB_003530	2310	2011	11.2176	10.9311	0.286479	none	DDRGK domain protein (Fragment) [0.97]	none	TGME49_250330	TGME49_250330	hypothetical protein	Ncaninum_LIV_000272900	Ncaninum_LIV_000272900	NCLIV_066180	Hypothetical coiled coil protein, related	ETH_00021915	SJCHGC09143 protein, related	PF3D7_1243900	double C2-like domain-containing protein
BESB_003540	4099	1810	12.0447	10.7792	1.26548	none	none	GO:0071586;GO:0080120;GO:0016485;GO:0051604;GO:0006508;GO:0010467;GO:0044267;GO:0019538;GO:0044260;GO:1901564;GO:0043170;GO:0006807;GO:0044238;GO:0044237;GO:0071704;GO:0008152;GO:0009987	none	none	none	none	none	none		none	none	none	none
BESB_003550	3353	1976	11.7549	10.9057	0.849185	none	none	none	TGME49_250090	TGME49_250090	hypothetical protein	Ncaninum_LIV_000273200	Ncaninum_LIV_000273200	NCLIV_066160	hypothetical protein	ETH_00027720	hypothetical protein, conserved	none	none
BESB_003560	2006	1244	11.0141	10.2386	0.775498	none	Transcription factor with ap2 domain [0.67];Ribosomal protein RPL22 [0.54];AP2/ERF domain-containing protein [0.19]	GO:0006355;GO:1903506;GO:2001141;GO:0051252;GO:0019219;GO:2000112;GO:0010556;GO:0031326;GO:0009889;GO:0010468;GO:0051171;GO:0080090;GO:0031323;GO:0060255;GO:0019222;GO:0050794;GO:0050789;GO:0065007	none	none	none	Ncaninum_LIV_000273300	Ncaninum_LIV_000273300	NA	NA	ETH_00027725	hypothetical protein, conserved	PF3D7_0934400	AP2 domain transcription factor, putative
BESB_003570	1256	185	10.3388	7.49472	2.84406	none	DNA-directed RNA polymerase I RPA12 [0.81]	GO:0006379;GO:0090501;GO:0016071;GO:0006351;GO:0097659;GO:0032774;GO:0090305;GO:0034654;GO:0016070;GO:0019438;GO:0018130;GO:1901362;GO:0090304;GO:0034645;GO:0010467;GO:0009059;GO:0044271;GO:0006139;GO:0006725;GO:0046483;GO:1901360;GO:0044260;GO:0044249;GO:1901576;GO:0009058;GO:0034641;GO:0043170;GO:0006807;GO:0044238;GO:0044237;GO:0071704;GO:0008152;GO:0009987	TGME49_250060	TGME49_250060	DNA-directed RNA polymerase I RPA12	Ncaninum_LIV_000273400	Ncaninum_LIV_000273400	NCLIV_066140	putative RNA polymerase	ETH_00012100	RNA polymerase, putative	PF3D7_0206600	DNA-directed RNA polymerase III subunit RPC10, putative
BESB_003580	1229	1560	10.3078	10.565	-0.257239	none	none	none	TGME49_250050	TGME49_250050	hypothetical protein	Ncaninum_LIV_000273600	Ncaninum_LIV_000273600	NCLIV_066130	conserved hypothetical protein	none	none	none	none
BESB_003590	1554	3069	10.6461	11.5408	-0.894704	none	none	none	TGME49_250040	TGME49_250040	hypothetical protein	Ncaninum_LIV_000273700	Ncaninum_LIV_000273700	NA	NA	none	none	none	none
BESB_003600	1997	8034	11.0077	12.9288	-1.92107	none	none	none	TGME49_250030	TGME49_250030	hypothetical protein	Ncaninum_LIV_000273800	Ncaninum_LIV_000273800	NCLIV_066120	conserved hypothetical protein	none	none	none	none
BESB_003610	2656	4791	11.4189	12.1831	-0.764212	none	Sad1 unc family c-terminal [0.13]	none	TGME49_250010	TGME49_250010	Sad1 / UNC family C-terminal protein	Ncaninum_LIV_000273900	Ncaninum_LIV_000273900	NCLIV_066110	conserved hypothetical protein	ETH_00016550	hypothetical protein, conserved	PF3D7_1215100	SUN domain-containing protein, putative
BESB_003620	289414	46897	18.1861	15.4739	2.71217	none	Microtubule-binding protein, putative [0.92];Microtubule-binding protein [0.31]	none	TGME49_249990	TGME49_249990	hypothetical protein	Ncaninum_LIV_000274000	Ncaninum_LIV_000274000	NCLIV_066100	putative microtubule-binding protein	none	none	none	none
BESB_003630	19395	33300	14.2868	14.98	-0.693182	none	Alveolin domain containing intermediate filament IMC3 [0.3]	none	TGME49_216000	none	alveolin domain containing intermediate filament IMC3	Ncaninum_LIV_000339800	none	NCLIV_060140	putative inner membrane complex protein IMC3	ETH_00012960	inner membrane complex protein IMC3, putative	PF3D7_1221400	inner membrane complex protein 1h, putative
BESB_003640	58	22	5.92285	4.47661	1.44623	none	Leucine-rich repeat-containing protein 51 [0.84]	none	TGME49_249980	TGME49_249980	leucine rich repeat-containing protein	Ncaninum_LIV_000119200	none	NCLIV_026560	Cell wall surface anchor family protein, related	ETH_00018495	leucine rich repeat protein, putative	PF3D7_1468300	leucine-rich repeat protein
BESB_003650	18551	29646	14.2226	14.8123	-0.589688	none	Acylated pleckstrin-homology domain-containing protein, putative [0.76];PH domain-containing protein [0.56]	none	TGME49_249970	TGME49_249970	hypothetical protein	Ncaninum_LIV_000274200	Ncaninum_LIV_000274200	NCLIV_066080	conserved hypothetical protein	ETH_00018490	hypothetical protein, conserved	PF3D7_0414600	acylated pleckstrin-homology domain-containing protein, putative
BESB_003660	6	7	2.84577	2.96233	-0.116561	DNALI1	Dynein axonemal light intermediate chain 1 [0.55];DNALI [0.4]	GO:0006355;GO:1903506;GO:2001141;GO:0051252;GO:0019219;GO:2000112;GO:0010556;GO:0031326;GO:0009889;GO:0010468;GO:0051171;GO:0080090;GO:0031323;GO:0060255;GO:0019222;GO:0050794;GO:0050789;GO:0065007	TGME49_249960	TGME49_249960	inner dynein arm light chain, putative	Ncaninum_LIV_000274300	Ncaninum_LIV_000274300	NCLIV_066070	putative 33 kda inner dynein arm light chain	none	none	PF3D7_1420800	dynein light chain, putative
BESB_003670	2761	4169	11.4748	11.9825	-0.507725	none	none	GO:0000460;GO:0000470;GO:0042273;GO:0000463;GO:0000466;GO:0006364;GO:0016072;GO:0042254;GO:0022613;GO:0034470;GO:0006396;GO:0034660;GO:0044085;GO:0071840;GO:0016070;GO:0051923;GO:0090304;GO:0010467;GO:0006139;GO:0006725;GO:0046483;GO:1901360;GO:0034641;GO:0043170;GO:0006790;GO:0006807;GO:0044237;GO:0044238;GO:0071704;GO:0008152;GO:0009987	TGME49_249950	TGME49_249950	Mak16 protein	Ncaninum_LIV_000274400	Ncaninum_LIV_000274400	NCLIV_066060	putative MAK16 protein	ETH_00043860	MAK16 protein, putative	PF3D7_0203700	protein MAK16, putative
BESB_003680	7748	7607	12.9631	12.85	0.113109	none	none	none	none	none	none	none	none	none		none	none	PF3D7_1410500	conserved Plasmodium protein, unknown function
BESB_003690	2750	1405	11.469	10.414	1.05499	none	none	none	none	none	none	Ncaninum_LIV_000274500	Ncaninum_LIV_000274500	NCLIV_066050	hypothetical protein	ETH_00012545	hypothetical protein, conserved	PF3D7_0203400	conserved Plasmodium protein, unknown function
BESB_003700	48106	27595	15.5973	14.7089	0.888413	none	none	none	TGME49_203600	none	hypothetical protein	Ncaninum_LIV_000656300	none	NCLIV_021410	conserved hypothetical protein	none	none	none	none
BESB_003710	5277	5378	12.4091	12.3498	0.0592644	none	Diphthine methyl ester synthase [0.74]	GO:0017182;GO:0017183;GO:1900247;GO:0006448;GO:0006417;GO:0034248;GO:0010608;GO:0018202;GO:0032268;GO:0051246;GO:0018193;GO:0032259;GO:0006464;GO:0036211;GO:0043412;GO:2000112;GO:0010556;GO:0031326;GO:0009889;GO:0010468;GO:0051171;GO:0080090;GO:0031323;GO:0060255;GO:0019222;GO:0044267;GO:0050794;GO:0050789;GO:0065007;GO:0019538;GO:0044260;GO:0044249;GO:0009058;GO:1901564;GO:0043170;GO:0006807;GO:…	TGME49_249920	TGME49_249920	diphthine synthase, putative	Ncaninum_LIV_000274600	Ncaninum_LIV_000274600	NCLIV_066040	putative diphthine synthase	ETH_00032205	diphthine synthase, putative	PF3D7_1009000	diphthine methyl ester synthase, putative
BESB_003720	3437	610	11.7906	9.21138	2.57918	none	Putative mitochondria-associated granulocyte macrophage CSF signaling molecule [0.97]	GO:0030150;GO:0044743;GO:0006626;GO:0072655;GO:0070585;GO:1990542;GO:0006839;GO:0007005;GO:0017038;GO:0065002;GO:0072594;GO:0033365;GO:0006605;GO:0071806;GO:0006886;GO:0034613;GO:0070727;GO:0046907;GO:0051649;GO:0051641;GO:0015031;GO:0045184;GO:0008104;GO:0033036;GO:0006996;GO:0071705;GO:0071702;GO:0016043;GO:0071840;GO:0055085;GO:0006810;GO:0051234;GO:0051179;GO:0009987	TGME49_249910	TGME49_249910	mitochondria-associated granulocyte macrophage CSF signaling molecule, putative	Ncaninum_LIV_000274700	Ncaninum_LIV_000274700	NCLIV_066030	putative mitochondria-associated granulocyte macrophage CSF signaling molecule	ETH_00031580	mitochondria-associated granulocyte macrophage CSF signaling molecule, putative	PF3D7_0513500	mitochondrial import inner membrane translocase subunit TIM16, putative
BESB_003730	85458	39237	16.4263	15.2166	1.20961	ADT	ADP/ATP translocase [0.67]	GO:1990544;GO:0140021;GO:1901679;GO:0015866;GO:0015867;GO:0072530;GO:0015868;GO:0051503;GO:0015865;GO:0006862;GO:1990542;GO:0006839;GO:0015748;GO:1901264;GO:0015931;GO:0015711;GO:0098656;GO:0006820;GO:0071705;GO:0071702;GO:0034220;GO:0006811;GO:0055085;GO:0006810;GO:0051234;GO:0051179;GO:0009987	TGME49_249900	TGME49_249900	adenine nucleotide translocator, putative	Ncaninum_LIV_000274800	Ncaninum_LIV_000274800	NCLIV_066020	hypothetical protein	ETH_00011560	ADP/ATP carrier, putative	PF3D7_1037300	ADP,ATP carrier protein 1
BESB_003740	34636	3537	15.1233	11.7453	3.37798	none	none	none	TGME49_249890	TGME49_249890	hypothetical protein	Ncaninum_LIV_000274900	Ncaninum_LIV_000274900	NCLIV_066010	conserved hypothetical protein	none	none	none	none
BESB_003750	2857	3860	11.5241	11.8715	-0.347363	none	Cyclin N-terminal domain-containing protein [0.37]	none	TGME49_249880	TGME49_249880	hypothetical protein	Ncaninum_LIV_000275100	Ncaninum_LIV_000275100	NCLIV_066000	conserved hypothetical protein	ETH_00022145	hypothetical protein, conserved	none	none
BESB_003760	2785	8520	11.4873	13.0135	-1.52618	none	C2 domain-containing protein [0.39]	none	TGME49_249870	TGME49_249870	hypothetical protein	Ncaninum_LIV_000275200	Ncaninum_LIV_000275200	NCLIV_065990	putative C2 domain-containing protein	ETH_00024095	C2 domain-containing protein, putative	none	none
BESB_003770	23166	21357	14.5431	14.3392	0.203917	none	Centrosomal protein, putative [0.97]	none	TGME49_249860	TGME49_249860	hypothetical protein	Ncaninum_LIV_000275300	Ncaninum_LIV_000275300	NCLIV_065980	putative centrosomal protein	ETH_00003540	centrosomal protein, putative	PF3D7_0625800	conserved Plasmodium protein, unknown function
BESB_003780	23294	10232	14.551	13.2776	1.27342	GAP40	Glideosome-associated protein 40, putative [0.97];Metabolite drug protein [0.45];GDP-fucose transporter 1 [0.41]	none	TGME49_249850	TGME49_249850	GAP40 protein	Ncaninum_LIV_000275400	Ncaninum_LIV_000275400	NCLIV_065970	conserved hypothetical protein	ETH_00026960	hypothetical protein, conserved	PF3D7_0515700	glideosome-associated protein 40, putative
BESB_003790	341185	29666	18.4235	14.8133	3.61026	none	Dynein heavy chain 1, axonemal [0.61];p-loop containing nucleoside triphosphate hydrolase [0.14]	GO:0007018;GO:0007017;GO:0006928;GO:0030030;GO:0016043;GO:0071840;GO:0009987;GO:0003341;GO:0006260;GO:0034645;GO:0009059;GO:0044260;GO:0044249;GO:1901576;GO:0009058;GO:0043170;GO:0044237;GO:0071704;GO:0008152	TGME49_249840	TGME49_249840	dynein heavy chain 2, putative	Ncaninum_LIV_000275500	Ncaninum_LIV_000275500	NCLIV_065960	Dynein heavy chain 1, axonemal, related	ETH_00022695	Dynein heavy chain 1, axonemal, related, related	PF3D7_0905300	dynein heavy chain, putative
BESB_003800	4100	4379	12.0451	12.0534	-0.00834796	none	ATP-binding cassette sub-family B member 5 [0.65]	GO:0055085;GO:0006810;GO:0051234;GO:0051179;GO:0009987	TGME49_249820	TGME49_249820	ATP-binding cassette sub-family B member 5	Ncaninum_LIV_000275700	Ncaninum_LIV_000275700	NCLIV_065950	putative ATP-binding cassette sub-family B member 5	ETH_00002570	ATP-binding cassette protein subfamily B member 2, putative	PF3D7_0523000	multidrug resistance protein 1
BESB_003810	15605	7108	13.9731	12.7521	1.22101	none	Putative activating signal cointegrator 1 complex subunit 3 [0.92]	none	TGME49_249810	TGME49_249810	activating signal cointegrator 1 complex subunit 3, putative	Ncaninum_LIV_000275800	Ncaninum_LIV_000275800	NCLIV_065940	hypothetical protein	ETH_00029865	activating signal cointegrator 1 complex subunit 3, putative	PF3D7_1439100	DEAD/DEAH box helicase, putative
BESB_003820	3410	1378	11.7792	10.386	1.39323	none	none	none	none	TGME49_249800	none	Ncaninum_LIV_000275900	Ncaninum_LIV_000275900	NCLIV_065930	conserved hypothetical protein	none	none	none	none
BESB_003830	15120	9348	13.9276	13.1473	0.780293	none	Acylphosphatase-like domain-containing protein [0.68]	none	TGME49_249790	TGME49_249790	hypothetical protein	Ncaninum_LIV_000276000	Ncaninum_LIV_000276000	NCLIV_065920	conserved hypothetical protein	ETH_00026285	hypothetical protein, conserved	PF3D7_0605200	acylphosphatase, putative
BESB_003840	19833	5635	14.319	12.4171	1.90187	none	Cyclic phosphodiesterase-like protein [0.97]	none	TGME49_249780	TGME49_249780	hypothetical protein	Ncaninum_LIV_000276100	Ncaninum_LIV_000276100	NCLIV_065910	conserved hypothetical protein	none	none	none	none
BESB_003850	22474	14750	14.4993	13.8052	0.694132	none	Nmda receptor glutamate-binding chain [0.79];Transmembrane BAX inhibitor motif-containing protein 4 [0.56]	none	TGME49_249770	TGME49_249770	Nmda1 protein	Ncaninum_LIV_000276200	Ncaninum_LIV_000276200	NCLIV_065900	conserved hypothetical protein	ETH_00034155	Transmembrane BAX inhibitor motif-containing protein 1-like, related	PF3D7_1248500	bax inhibitor 1, putative
BESB_003860	7	54	3.05688	5.74268	-2.68579	none	none	none	none	none	none	none	none	none		none	none	none	none
BESB_003870	8036	34597	13.0158	15.0351	-2.01932	none	Vitamin-K-epoxide reductase (warfarin-sensitive) [0.65]	GO:0042373;GO:0006775;GO:0006766;GO:0044281;GO:0008152	TGME49_249760	TGME49_249760	vitamin k epoxide reductase family protein	Ncaninum_LIV_000276300	Ncaninum_LIV_000276300	NCLIV_065890	putative vitamin K epoxide reductase complex subunit 1	none	none	none	none
BESB_003880	5015	2124	12.3356	11.0099	1.32572	none	Translation machinery associated tma7 protein [0.95]	none	TGME49_249740	none	translation machinery associated tma7 protein	none	none	none		none	none	none	none
BESB_003890	300	176	8.27641	7.4239	0.852511	none	none	none	none	none	none	none	none	none		none	none	none	none
BESB_003900	9434	8998	13.2471	13.0922	0.154875	none	Putative ARM repeat protein (Fragment) [0.97]	none	TGME49_249730	TGME49_249730	hypothetical protein	Ncaninum_LIV_000276500	Ncaninum_LIV_000276500	NCLIV_065860	conserved hypothetical protein	ETH_00025615	hypothetical protein	PF3D7_1232700	conserved protein, unknown function
BESB_003910	26150	19587	14.7179	14.2144	0.503519	none	ATP synthase subunit C, putative [0.4]	GO:0015985;GO:0015986;GO:0006754;GO:0009206;GO:0009145;GO:0009205;GO:0009144;GO:0009201;GO:0009199;GO:0009142;GO:0009141;GO:0009152;GO:0006164;GO:0072522;GO:0009260;GO:0046390;GO:0009150;GO:0006163;GO:0072521;GO:0009259;GO:0019693;GO:1902600;GO:0009165;GO:1901293;GO:0046034;GO:0098662;GO:0009117;GO:0098660;GO:0006753;GO:0098655;GO:1901137;GO:0090407;GO:0006812;GO:0034220;GO:0055086;GO:0019637;GO:…	TGME49_249720	TGME49_249720	ATP synthase F0 subunit 9, putative	Ncaninum_LIV_000276600	Ncaninum_LIV_000276600	NCLIV_065850	putative ATP synthase lipid-binding protein	ETH_00023385	ATP synthase lipid-binding protein, putative	PF3D7_0705900	ATP synthase subunit C, putative
BESB_003920	2639	4331	11.4097	12.0375	-0.627883	none	Parkinson disease 7 domain containing 1 family protein [0.97]	none	TGME49_249710	TGME49_249710	Parkinson disease 7 domain containing 1 family protein	Ncaninum_LIV_000276700	Ncaninum_LIV_000276700	NCLIV_065840	conserved hypothetical protein	ETH_00034450	hypothetical protein, conserved	none	none
BESB_003930	1807	2814	10.8635	11.4157	-0.552138	none	MC family transporter [0.96];Mitochondrial carrier [0.4];Mitochondrial DNA replication protein YHM2 [0.35]	GO:1990546;GO:0006843;GO:0035674;GO:0015742;GO:0015746;GO:0006842;GO:1990542;GO:0006835;GO:0006839;GO:1905039;GO:1903825;GO:0046942;GO:0015711;GO:0098656;GO:0015849;GO:0006820;GO:0000002;GO:0071702;GO:0034220;GO:0006811;GO:0007005;GO:0055085;GO:0006810;GO:0051234;GO:0051179;GO:0006996;GO:0016043;GO:0071840;GO:0009987	TGME49_249702	TGME49_249702	MC family transporter, putative	Ncaninum_LIV_000276800	Ncaninum_LIV_000276800	NCLIV_065830	MGC79800 protein, related	ETH_00011455	mitochondrial carrier protein, putative	PF3D7_1223800	citrate/oxoglutarate carrier protein, putative
BESB_003940	239	237	7.94998	7.85162	0.098368	none	Nucleic acid-binding protein, putative [0.55];REJ domain-containing protein [0.5]	none	TGME49_249698	TGME49_249698	hypothetical protein	Ncaninum_LIV_000276900	Ncaninum_LIV_000276900	NA	NA	ETH_00038695	hypothetical protein, conserved	none	none
BESB_003950	2733	1640	11.4601	10.637	0.82305	none	none	none	TGME49_249690	TGME49_249690	hypothetical protein	Ncaninum_LIV_000277000	Ncaninum_LIV_000277000	NCLIV_065820	hypothetical protein	ETH_00009950	hypothetical protein, conserved	PF3D7_0108100	conserved protein, unknown function
BESB_003960	10482	9545	13.3991	13.1774	0.221702	none	RNA polymerase II associated Paf1 complex component PAF1 [0.97]	GO:0006368;GO:0006354;GO:0006366;GO:0016570;GO:0016569;GO:0006325;GO:0051276;GO:0006351;GO:0097659;GO:0032774;GO:0006996;GO:0006464;GO:0036211;GO:0016043;GO:0034654;GO:0071840;GO:0016070;GO:0043412;GO:0019438;GO:0018130;GO:1901362;GO:0090304;GO:0034645;GO:0010467;GO:0009059;GO:0044267;GO:0044271;GO:0006139;GO:0019538;GO:0006725;GO:0046483;GO:1901360;GO:0044260;GO:0044249;GO:1901576;GO:0009058;GO:…	TGME49_249680	TGME49_249680	RNA polymerase II associated Paf1 complex component PAF1	Ncaninum_LIV_000277300	Ncaninum_LIV_000277300	NCLIV_069540	hypothetical protein, conserved	none	none	PF3D7_0904900	copper-transporting ATPase
BESB_003970	49063	182756	15.6257	17.4363	-1.81056	none	Cathepsin B [0.58];Cysteine proteinase [0.4]	GO:0006508;GO:0019538;GO:1901564;GO:0043170;GO:0006807;GO:0044238;GO:0071704;GO:0008152;GO:0050790;GO:0065009;GO:0065007	TGME49_249670	TGME49_249670	cathepsin B	Ncaninum_LIV_000277400	Ncaninum_LIV_000277400	NCLIV_069550	unspecified product	ETH_00003570	cysteine proteinase, putative	PF3D7_1115700	cysteine proteinase falcipain 2a
BESB_003980	516	6	9.05642	2.73772	6.3187	none	Putative transmembrane protein (Fragment) [0.2]	none	TGME49_249660	TGME49_249660	hypothetical protein	Ncaninum_LIV_000277500	Ncaninum_LIV_000277500	NCLIV_065810	conserved hypothetical protein	ETH_00002660	hypothetical protein, conserved	none	none
BESB_003990	1755	7687	10.8215	12.8651	-2.04363	none	NAD(P)H-hydrate epimerase [0.68];Apolipoprotein A-I-binding protein (Fragment) [0.46];YjeF N-terminal domain-containing protein (Fragment) [0.23]	GO:0031580;GO:0051665;GO:0010874;GO:0032374;GO:0032371;GO:0031579;GO:0002040;GO:0032368;GO:1905952;GO:0046496;GO:0019362;GO:0016525;GO:2000181;GO:1901343;GO:0072524;GO:0045765;GO:1901342;GO:0001525;GO:0048514;GO:0001568;GO:0001944;GO:0051241;GO:0035239;GO:0051093;GO:0035295;GO:0072359;GO:2000026;GO:0048646;GO:0051239;GO:0051049;GO:0032879;GO:0051668;GO:0009653;GO:0048731;GO:0007275;GO:0009117;GO:…	TGME49_249650	TGME49_249650	apolipoprotein A-I binding protein, putative	Ncaninum_LIV_000277600	Ncaninum_LIV_000277600	NCLIV_065800	hypothetical protein	none	none	PF3D7_1459700	pyridoxal 5-phosphate synthase, putative
BESB_004000	3481	5653	11.809	12.4218	-0.61274	none	Glutathione S-transferase, N-terminal domain-containing protein [0.94];Glutaredoxin domain containing protein, putative [0.37]	GO:0006749;GO:0006575;GO:0006790;GO:0006518;GO:0043603;GO:0034641;GO:1901564;GO:0006807;GO:0044237;GO:0071704;GO:0008152;GO:0009987	TGME49_249630	TGME49_249630	glutathione S-transferase, N-terminal domain-containing protein	Ncaninum_LIV_000277700	Ncaninum_LIV_000277700	NCLIV_065790	putative glutaredoxin domain containing protein	none	none	none	none
BESB_004010	20425	8509	14.3614	13.0116	1.34981	none	Histone deacetylase [0.38]	GO:0070932;GO:0016575;GO:0006476;GO:0035601;GO:0098732;GO:0016570;GO:0016569;GO:0006325;GO:0051276;GO:0006996;GO:0006464;GO:0036211;GO:0016043;GO:0071840;GO:0043412;GO:0044267;GO:0019538;GO:0044260;GO:1901564;GO:0043170;GO:0006807;GO:0044238;GO:0044237;GO:0071704;GO:0008152;GO:0009987	TGME49_249620	TGME49_249620	histone deacetylase HDAC2	Ncaninum_LIV_000277800	Ncaninum_LIV_000277800	NCLIV_065780	putative histone deacetylase	ETH_00008095	histone deacetylase, putative	PF3D7_0925700	histone deacetylase 1
BESB_004020	17867	19589	14.1684	14.2145	-0.0461176	none	Putative nuclear cap-binding protein (Fragment) [0.97]	GO:0045292;GO:0051028;GO:0050658;GO:0051236;GO:0050657;GO:0006403;GO:0015931;GO:0000398;GO:0000377;GO:0000375;GO:0008380;GO:0006397;GO:0016071;GO:0033036;GO:0006396;GO:0071705;GO:0071702;GO:0016070;GO:0090304;GO:0010467;GO:0006810;GO:0051234;GO:0051179;GO:0006139;GO:0006725;GO:0046483;GO:1901360;GO:0034641;GO:0043170;GO:0006807;GO:0044238;GO:0044237;GO:0071704;GO:0008152;GO:0009987	TGME49_249610	TGME49_249610	hypothetical protein	Ncaninum_LIV_000277900	Ncaninum_LIV_000277900	NCLIV_065770	putative nuclear cap binding protein	ETH_00041555	nuclear cap binding protein, putative	none	none
BESB_004030	37876	15840	15.2523	13.9081	1.34429	none	none	none	none	none	none	none	none	none		none	none	none	none
BESB_004040	3783	4770	11.929	12.1768	-0.247771	PSMA5	Proteasome subunit alpha type [0.52]	GO:0043161;GO:0010498;GO:0006511;GO:0019941;GO:0043632;GO:0051603;GO:0044257;GO:0030163;GO:0044265;GO:0009057;GO:1901565;GO:0044248;GO:1901575;GO:0009056;GO:0006508;GO:0044267;GO:0019538;GO:0044260;GO:1901564;GO:0043170;GO:0006807;GO:0044238;GO:0044237;GO:0071704;GO:0008152;GO:0009987	TGME49_249590	TGME49_249590	proteasome subunit alpha type 5-2, putative	Ncaninum_LIV_000278100	Ncaninum_LIV_000278100	NCLIV_065750	Alpha 2 subunit of 20S proteasome (ISS), related	ETH_00011410	proteasome subunit alpha type 5, putative	PF3D7_0727400	proteasome subunit alpha type-5, putative
BESB_004050	31889	8870	15.0041	13.0715	1.93257	none	Amino acid transporter [0.11]	GO:0055085;GO:0006810;GO:0051234;GO:0051179;GO:0009987	TGME49_249580	TGME49_249580	hypothetical protein	Ncaninum_LIV_000278200	Ncaninum_LIV_000278200	NCLIV_065740	conserved hypothetical protein	ETH_00008465	hypothetical protein	PF3D7_1129900	major facilitator superfamily-related transporter, putative
BESB_004060	2063	1283	11.0545	10.2831	0.771402	none	DNA-directed RNA polymerase alpha chain rpoA [0.97]	GO:0006351;GO:0097659;GO:0032774;GO:0034654;GO:0016070;GO:0019438;GO:0018130;GO:1901362;GO:0090304;GO:0034645;GO:0010467;GO:0009059;GO:0044271;GO:0006139;GO:0006725;GO:0046483;GO:1901360;GO:0044260;GO:0044249;GO:1901576;GO:0009058;GO:0034641;GO:0043170;GO:0006807;GO:0044238;GO:0044237;GO:0071704;GO:0008152;GO:0009987	TGME49_249560	TGME49_249560	DNA-directed RNA polymerase alpha chain rpoA	Ncaninum_LIV_000278400	Ncaninum_LIV_000278400	NCLIV_065720	putative DNA-directed RNA polymerase alpha chain	ETH_00015175	hypothetical protein	PF3D7_1307600	DNA-directed RNA polymerase subunit alpha, putative
BESB_004070	53	1	5.79251	0.904614	4.88789	none	Dynein light chain [0.44]	GO:0007017;GO:0009987	TGME49_223000	none	dynein light chain DLC	Ncaninum_LIV_000278500	Ncaninum_LIV_000278500	NA	NA	ETH_00015360	Dynein light chain 8a protein	PF3D7_1213600	dynein light chain 1, putative
BESB_004080	25353	25387	14.6732	14.5885	0.0846894	none	Glutaredoxin domain-containing protein [0.34]	none	TGME49_249550	TGME49_249550	hypothetical protein	Ncaninum_LIV_000278600	Ncaninum_LIV_000278600	NCLIV_065710	conserved hypothetical protein	ETH_00022845	hypothetical protein, conserved	PF3D7_0828900	conserved protein, unknown function
BESB_004090	1766	261	10.8302	7.9893	2.84088	none	none	none	none	none	none	none	none	none		none	none	none	none
BESB_004100	38156	5044	15.263	12.2573	3.00568	none	none	none	TGME49_249540	TGME49_249540	hypothetical protein	Ncaninum_LIV_000278800	Ncaninum_LIV_000278800	NCLIV_065700	conserved hypothetical protein	none	none	none	none
BESB_004110	28554	38871	14.8448	15.2031	-0.358364	none	Exportin [0.64];Exportin-1 [0.39];Importin N-terminal domain-containing protein [0.36]	GO:0006611;GO:0051168;GO:0006913;GO:0051169;GO:0006886;GO:0034613;GO:0070727;GO:0046907;GO:0051649;GO:0051641;GO:0015031;GO:0045184;GO:0008104;GO:0033036;GO:0071705;GO:0071702;GO:0006810;GO:0051234;GO:0051179;GO:0009987;GO:0008033;GO:0034470;GO:0006399;GO:0006396;GO:0034660;GO:0016070;GO:0090304;GO:0010467;GO:0006139;GO:0006725;GO:0046483;GO:1901360;GO:0034641;GO:0043170;GO:0006807;GO:0044238;GO:…	TGME49_249530	TGME49_249530	exportin 1, putative	Ncaninum_LIV_000278900	Ncaninum_LIV_000278900	NCLIV_065690	hypothetical protein	ETH_00014345	hypothetical protein	PF3D7_0302900	exportin-1, putative
BESB_004120	8007	17676	13.0106	14.0663	-1.05573	none	Transmembrane protein [0.2]	none	TGME49_249510	TGME49_249510	hypothetical protein	Ncaninum_LIV_000279200	Ncaninum_LIV_000279200	NCLIV_065670	conserved hypothetical protein	none	none	none	none
BESB_004130	629	1537	9.3427	10.5437	-1.20097	none	none	none	TGME49_249490	TGME49_249490	hypothetical protein	Ncaninum_LIV_000279300	Ncaninum_LIV_000279300	NCLIV_065660	conserved hypothetical protein	none	none	none	none
BESB_004140	2950	7617	11.5703	12.8519	-1.28157	none	none	none	TGME49_249490	none	hypothetical protein	Ncaninum_LIV_000279300	none	NCLIV_065660	conserved hypothetical protein	none	none	none	none
BESB_004150	911	2618	9.87635	11.3116	-1.43523	none	Tetratricopeptide repeat-containing protein [0.57];TPR domain-containing protein [0.26]	none	TGME49_249480	TGME49_249480	tetratricopeptide repeat-containing protein	Ncaninum_LIV_000279500	Ncaninum_LIV_000279500	NCLIV_065650	putative TPR domain-containing protein	ETH_00030100	TPR domain-containing protein, putative	PF3D7_1420200	myosin-specific chaperone UNC, putative
BESB_004160	11671	7438	13.5541	12.8176	0.736493	none	none	GO:0016310;GO:0006468;GO:0006464;GO:0036211;GO:0006796;GO:0006793;GO:0043412;GO:0044267;GO:0019538;GO:0044260;GO:1901564;GO:0043170;GO:0044237;GO:0006807;GO:0044238;GO:0071704;GO:0008152;GO:0009987	TGME49_249470	TGME49_249470	Rhoptry kinase family protein, truncated (incomplete catalytic triad)	Ncaninum_LIV_000279700	Ncaninum_LIV_000279700	NCLIV_065640	putative Rhoptry kinase family protein, truncated (incomplete catalytic triad)	ETH_00005905	Rhoptry kinase family protein ROP35, putative	none	none
BESB_004170	1720	1612	10.7923	10.6122	0.18008	none	WD domain, G-beta repeat-containing protein [0.76]	GO:0006283;GO:0006289;GO:0016573;GO:0018393;GO:0006475;GO:0018394;GO:0006473;GO:0043543;GO:0006281;GO:0006974;GO:0016570;GO:0016569;GO:0018205;GO:0033554;GO:0006325;GO:0006950;GO:0006259;GO:0051276;GO:0018193;GO:0051716;GO:0050896;GO:0006996;GO:0090304;GO:0006464;GO:0036211;GO:0016043;GO:0006139;GO:0071840;GO:0043412;GO:0006725;GO:0046483;GO:1901360;GO:0044260;GO:0034641;GO:0044267;GO:0043170;GO:…	TGME49_249460	TGME49_249460	WD domain, G-beta repeat-containing protein	Ncaninum_LIV_000279800	Ncaninum_LIV_000279800	NCLIV_065630	hypothetical protein	ETH_00024830	WD domain, G-beta repeat-containing protein, putative	PF3D7_0302000	pre-mRNA-splicing factor PRP46, putative
BESB_004180	4904	1510	12.3033	10.5179	1.78543	none	none	none	TGME49_249450	TGME49_249450	hypothetical protein	Ncaninum_LIV_000279900	Ncaninum_LIV_000279900	NCLIV_065620	conserved hypothetical protein	none	none	PF3D7_1247100	conserved protein, unknown function
BESB_004190	6788	4869	12.7723	12.2064	0.565893	none	none	none	TGME49_249440	TGME49_249425	hypothetical protein	Ncaninum_LIV_000280000	Ncaninum_LIV_000280000	NCLIV_065610	Proteophosphoglycan 5, related	ETH_00015535	hypothetical protein, conserved	none	none
BESB_004200	67	506	6.13361	8.94327	-2.80966	none	none	none	none	none	none	none	none	none		none	none	none	none
BESB_004210	274	1542	8.1473	10.5484	-2.40114	none	TTF-type domain-containing protein [0.1]	none	TGME49_249410	TGME49_249410	hypothetical protein	Ncaninum_LIV_000280100	Ncaninum_LIV_000280100	NCLIV_065600	conserved hypothetical protein	none	none	none	none
BESB_004220	33456	28568	15.0733	14.7588	0.314481	none	NAD-specific glutamate dehydrogenase [0.45]	GO:0019551;GO:0006103;GO:0006538;GO:0043649;GO:0006106;GO:0009065;GO:0006536;GO:1901606;GO:0006520;GO:0009063;GO:0046395;GO:0016054;GO:0043648;GO:0009064;GO:0019752;GO:0043436;GO:0006082;GO:0044282;GO:1901565;GO:0044248;GO:1901605;GO:0044281;GO:1901575;GO:0009056;GO:1901564;GO:0006807;GO:0044238;GO:0044237;GO:0071704;GO:0008152;GO:0009987	TGME49_249390	TGME49_249390	glutamate/leucine/phenylalanine/valine dehydrogenase family protein	Ncaninum_LIV_000280200	Ncaninum_LIV_000280200	NCLIV_065590	putative NAD-specific glutamate dehydrogenase	ETH_00014395	hypothetical protein	PF3D7_0802000	glutamate dehydrogenase, putative
BESB_004230	427	1559	8.78515	10.5642	-1.77905	none	Palmitoyltransferase [0.4]	none	TGME49_249380	TGME49_249380	DHHC zinc finger domain-containing protein	Ncaninum_LIV_000280300	Ncaninum_LIV_000280300	NCLIV_065580	Zinc finger DHHC domain containing 12, related	ETH_00019260	zinc finger DHHC domain-containing protein, putative	PF3D7_1121000	palmitoyltransferase DHHC3
BESB_004240	263	1162	8.08837	10.1406	-2.05223	none	Translation initiation factor SUI1 [0.57]	GO:0006413;GO:0006412;GO:0043043;GO:0006518;GO:0043604;GO:0043603;GO:0034645;GO:0010467;GO:0009059;GO:0044267;GO:0044271;GO:1901566;GO:0019538;GO:0044260;GO:0044249;GO:1901576;GO:0009058;GO:0034641;GO:1901564;GO:0043170;GO:0006807;GO:0044238;GO:0044237;GO:0071704;GO:0008152;GO:0009987	TGME49_249370	TGME49_249370	translation initiation factor SUI1, putative	Ncaninum_LIV_000280400	Ncaninum_LIV_000280400	NCLIV_065570	putative translation initiation factor SUI1	ETH_00025365	translation initiation factor SUI1, putative	PF3D7_1243600	translation initiation factor SUI1, putative
BESB_004250	65	9	6.08353	3.26567	2.81786	none	Intraflagellar transport protein 46 [0.13]	GO:0042073;GO:0010970;GO:0099111;GO:0030705;GO:0044782;GO:0031503;GO:0120036;GO:0007018;GO:0007017;GO:0030030;GO:0006928;GO:0046907;GO:0051649;GO:0051641;GO:0006996;GO:0016043;GO:0071840;GO:0006810;GO:0051234;GO:0051179;GO:0009987	TGME49_249365	TGME49_249365	hypothetical protein	none	none	none		none	none	none	none
BESB_004260	17191	12716	14.1128	13.5912	0.521601	none	RED family protein N-terminal region protein (Fragment) [0.95]	none	TGME49_249360	TGME49_249360	RED family protein	Ncaninum_LIV_000280500	Ncaninum_LIV_000280500	NCLIV_065560	hypothetical protein	ETH_00016200	hypothetical protein, conserved	PF3D7_1306800	RED-like protein, putative
BESB_004270	2503	5522	11.3334	12.388	-1.05459	none	Esterase/lipase/thioesterase domain-containing protein [0.97]	none	TGME49_249350	TGME49_249350	esterase/lipase/thioesterase domain-containing protein	Ncaninum_LIV_000280600	Ncaninum_LIV_000280600	NCLIV_065550	hypothetical protein	ETH_00028955	hypothetical protein, conserved	none	none
BESB_004280	5545	4443	12.4805	12.0743	0.406201	none	none	none	TGME49_249340	TGME49_249340	hypothetical protein	Ncaninum_LIV_000280700	Ncaninum_LIV_000280700	NCLIV_065540	conserved hypothetical protein	ETH_00006940	hypothetical protein, conserved	none	none
BESB_004290	2760	1790	11.4742	10.7632	0.711032	none	DNA repair protein rad10 domain-containing protein, putative [0.97]	GO:0006281;GO:0006974;GO:0033554;GO:0090305;GO:0006950;GO:0006259;GO:0051716;GO:0050896;GO:0090304;GO:0006139;GO:0006725;GO:0046483;GO:1901360;GO:0044260;GO:0034641;GO:0043170;GO:0006807;GO:0044238;GO:0044237;GO:0071704;GO:0008152;GO:0009987	TGME49_249330	TGME49_249330	DNA repair protein rad10 subfamily protein	Ncaninum_LIV_000280800	Ncaninum_LIV_000280800	NCLIV_065530	putative DNA repair protein rad10 domain-containing protein	ETH_00015500	DNA repair protein rad10 domain-containing protein, putative	PF3D7_0203300	ERCC1 nucleotide excision repair protein, putative
BESB_004300	1075	399	10.1145	8.60019	1.51435	none	none	none	TGME49_249325	none	hypothetical protein	Ncaninum_LIV_000280900	none	NA	NA	none	none	none	none
BESB_004310	8120	2999	13.0307	11.5074	1.52334	none	Flavodoxin domain-containing protein [0.49]	none	TGME49_249320	TGME49_249320	flavodoxin domain-containing protein	Ncaninum_LIV_000281000	Ncaninum_LIV_000281000	NCLIV_065520	hypothetical protein	ETH_00016735	NADPH-dependent oxidoreductase, putative	PF3D7_1450300	NADPH--cytochrome P450 reductase, putative
BESB_004320	2818	2502	11.5043	11.2461	0.258123	none	none	none	TGME49_249310	TGME49_249310	hypothetical protein	Ncaninum_LIV_000281100	Ncaninum_LIV_000281100	NCLIV_065510	conserved hypothetical protein	none	none	PF3D7_1139900	ER membrane protein complex subunit 8, putative
BESB_004330	34	218	5.17742	7.73299	-2.55557	none	Transmembrane protein 231 [0.37]	none	none	none	none	Ncaninum_LIV_000281200	Ncaninum_LIV_000281200	NA	NA	none	none	none	none
BESB_004340	62518	85	15.9753	6.38085	9.59446	none	Transmembrane protein (Fragment) [0.37]	none	TGME49_249300	TGME49_249300	hypothetical protein	Ncaninum_LIV_000281300	Ncaninum_LIV_000281300	NCLIV_065500	conserved hypothetical protein	ETH_00012685	hypothetical protein, conserved	PF3D7_0718800	conserved protein, unknown function
BESB_004350	1188	850	10.2587	9.68965	0.569088	none	none	none	TGME49_249290	TGME49_249290	hypothetical protein	Ncaninum_LIV_000281400	Ncaninum_LIV_000281400	NCLIV_065490	hypothetical protein	ETH_00022225	hypothetical protein, conserved	PF3D7_0931700	PIH1 domain-containing protein, putative
BESB_004360	23837	44489	14.5843	15.3979	-0.813593	none	Probable protein disulfide-isomerase A6 [0.39];Protein disulfide isomerase-related protein (Provisional), putative [0.38];Protein disulfide-isomerase [0.37];Protein disulfide-isomerase domain [0.33];Thioredoxin domain-containing protein [0.14]	none	TGME49_249270	TGME49_249270	protein disulfide isomerase-related protein (provisional), putative	Ncaninum_LIV_000281600	Ncaninum_LIV_000281600	NCLIV_065470	hypothetical protein	ETH_00013885	thioredoxin, putative	PF3D7_0827900	protein disulfide-isomerase
BESB_004370	29942	14116	14.9132	13.7418	1.17141	none	Putative cell-cycle-associated protein kinase CDK [0.12]	GO:0006468;GO:0006464;GO:0036211;GO:0016310;GO:0043412;GO:0006796;GO:0006793;GO:0044267;GO:0019538;GO:0044260;GO:1901564;GO:0043170;GO:0006807;GO:0044238;GO:0044237;GO:0071704;GO:0008152;GO:0009987	TGME49_249260	TGME49_249260	cell-cycle-associated protein kinase CDK, putative	Ncaninum_LIV_000281800	Ncaninum_LIV_000281800	NCLIV_065460	putative CMGC kinase	ETH_00004180	CMGC kinase, MAPK family (ERK) TgMAPK-1, putative	PF3D7_0415300	cdc2-related protein kinase 3
BESB_004380	77421	4700	16.2838	12.1554	4.12837	none	Large subunit ribosomal protein L35Ae [0.42];60s ribosomal protein l33 [0.37]	GO:0006412;GO:0043043;GO:0006518;GO:0043604;GO:0043603;GO:0034645;GO:0010467;GO:0009059;GO:0044267;GO:0044271;GO:1901566;GO:0019538;GO:0044260;GO:0044249;GO:1901576;GO:0009058;GO:0034641;GO:1901564;GO:0043170;GO:0006807;GO:0044238;GO:0044237;GO:0071704;GO:0002181;GO:0042273;GO:0008152;GO:0042254;GO:0022613;GO:0044085;GO:0009987;GO:0071840	TGME49_249250	TGME49_249250	ribosomal protein RPL35A	Ncaninum_LIV_000281900	Ncaninum_LIV_000281900	NCLIV_065450	hypothetical protein	ETH_00032330	60s ribosomal protein L33-A, putative	PF3D7_1142600	60S ribosomal protein L35ae, putative
BESB_004390	29486	36314	14.8911	15.105	-0.213863	none	Calmodulin [0.55]	GO:0019722;GO:0019932;GO:0035556;GO:0007165;GO:0023052;GO:0007154;GO:0051716;GO:0050896;GO:0050794;GO:0050789;GO:0065007;GO:0009987;GO:0051300;GO:0031023;GO:0000226;GO:0007017;GO:0007010;GO:0022402;GO:0050790;GO:0007049;GO:0065009;GO:0006996;GO:0016043;GO:0071840	TGME49_249240	TGME49_249240	calmodulin, putative	Ncaninum_LIV_000282000	Ncaninum_LIV_000282000	NCLIV_065440	hypothetical protein	ETH_00032320	calmodulin, putative	PF3D7_1027700	centrin-3
BESB_004400	531	729	9.09862	9.46857	-0.369952	none	none	none	TGME49_249230	TGME49_249230	hypothetical protein	Ncaninum_LIV_000282100	Ncaninum_LIV_000282100	NCLIV_065430	conserved hypothetical protein	none	none	none	none
BESB_004410	9385	18408	13.2396	14.1248	-0.885204	none	none	none	TGME49_249215	TGME49_249215	hypothetical protein	Ncaninum_LIV_000282200	Ncaninum_LIV_000282200	NCLIV_065420	conserved hypothetical protein	none	none	PF3D7_0529700	heptatricopeptide repeat-containing protein, putative
BESB_004420	9645	3479	13.279	11.7215	1.55749	none	Copper transporter [0.5]	GO:0035434;GO:0006878;GO:0055070;GO:0006825;GO:0046916;GO:0006875;GO:0030003;GO:0055076;GO:0006873;GO:0055082;GO:0055065;GO:0055080;GO:0098771;GO:0050801;GO:0048878;GO:0019725;GO:0000041;GO:0042592;GO:0065008;GO:0098662;GO:0098660;GO:0098655;GO:0006812;GO:0034220;GO:0006811;GO:0055085;GO:0065007;GO:0006810;GO:0051234;GO:0051179;GO:0009987	TGME49_249200	TGME49_249200	Ctr copper transporter family protein	Ncaninum_LIV_000282300	Ncaninum_LIV_000282300	NCLIV_065410	putative ctr copper transporter domain-containing protein	ETH_00002210	ctr copper transporter domain-containing protein, putative	PF3D7_1439000	copper transporter
BESB_004430	2245	144	11.1763	7.13508	4.04118	none	AP2 domain transcription factor AP2XII-6 [0.97]	none	TGME49_249190	TGME49_249190	AP2 domain transcription factor AP2XII-6	Ncaninum_LIV_000282400	Ncaninum_LIV_000282400	NCLIV_065400	unspecified product	none	none	PF3D7_1350900	AP2 domain transcription factor AP2-O4, putative
BESB_004440	49175	16400	15.629	13.9582	1.6708	none	Bifunctional dihydrofolate reductase-thymidylate synthase [0.69]	GO:0006231;GO:0046073;GO:0009177;GO:0009176;GO:0009157;GO:0009162;GO:0009221;GO:0009265;GO:0046385;GO:0009219;GO:0046654;GO:0009394;GO:0019692;GO:0009263;GO:0009396;GO:0009262;GO:0042559;GO:0006730;GO:0046653;GO:0009130;GO:0009129;GO:0006760;GO:0042398;GO:0042558;GO:0006221;GO:0006220;GO:0072528;GO:0006575;GO:0072527;GO:0009124;GO:0009123;GO:0009165;GO:1901293;GO:0032259;GO:0009117;GO:0006753;GO:…	TGME49_249180	TGME49_249180	bifunctional dihydrofolate reductase-thymidylate synthase	Ncaninum_LIV_000282500	Ncaninum_LIV_000282500	NCLIV_065390	Bifunctional dihydrofolate reductase-thymidylate synthase, related	ETH_00026125	bifunctional dihydrofolate reductase / thymidylate synthase, putative	PF3D7_0417200	bifunctional dihydrofolate reductase-thymidylate synthase
BESB_004450	9523	6488	13.2607	12.6205	0.640191	none	Ras family protein (Fragment) [0.57]	none	TGME49_249170	TGME49_249170	Ras family protein	Ncaninum_LIV_000282600	Ncaninum_LIV_000282600	NCLIV_065380	putative Ras family domain-containing protein	ETH_00001140	hypothetical protein	PF3D7_0513800	ras-related protein Rab-1A
BESB_004460	4846	2244	12.2861	11.0891	1.19701	none	none	GO:0055085;GO:0006810;GO:0051234;GO:0051179;GO:0009987	TGME49_249160	TGME49_249160	UAA transporter family protein	Ncaninum_LIV_000282700	Ncaninum_LIV_000282700	NCLIV_065370	conserved hypothetical protein	none	none	none	none
BESB_004470	3415	65	11.7813	5.99799	5.78327	none	none	GO:0006508;GO:0019538;GO:1901564;GO:0043170;GO:0006807;GO:0044238;GO:0071704;GO:0008152	TGME49_249150	TGME49_249150	PAN domain-containing protein	Ncaninum_LIV_000282800	Ncaninum_LIV_000282800	NCLIV_065360	putative PAN domain-containing protein	ETH_00019235	PAN domain-containing protein, putative	none	none
BESB_004480	185398	25621	17.5436	14.6018	2.94181	none	Endonuclease exonuclease phosphatase domain-containing [0.52];Endonuclease/exonuclease/phosphatase domain-containing protein, putative [0.39];Endonuclease/exonuclease/phosphatase family protein [0.37];Endonuclease/exonuclease/phosphatase domain-containing protein [0.36]	GO:0090305;GO:0090304;GO:0006139;GO:0006725;GO:0046483;GO:1901360;GO:0034641;GO:0043170;GO:0006807;GO:0044238;GO:0044237;GO:0071704;GO:0008152;GO:0009987	TGME49_249030	TGME49_249030	endonuclease/exonuclease/phosphatase family protein	Ncaninum_LIV_000293900	Ncaninum_LIV_000293900	NCLIV_065140	putative endonuclease/exonuclease/phosphatase domain-containing protein	ETH_00017155	endonuclease/exonuclease/phosphatase domain-containing protein, putative	PF3D7_1238600	sphingomyelin phosphodiesterase
BESB_004490	8806.79	2508.03	13.1479	11.2495	1.89836	none	Protein kinase domain-containing protein [0.28]	GO:0006468;GO:0006464;GO:0036211;GO:0016310;GO:0043412;GO:0006796;GO:0006793;GO:0044267;GO:0019538;GO:0044260;GO:1901564;GO:0043170;GO:0006807;GO:0044238;GO:0044237;GO:0071704;GO:0008152;GO:0009987	TGME49_262730	none	rhoptry protein ROP16	Ncaninum_LIV_000134600	none	NCLIV_025120	unspecified product	ETH_00020725	ULK kinase, putative	PF3D7_1454300	SNF1-related serine/threonine protein kinase KIN
BESB_004500	589.591	964.288	9.2504	9.87121	-0.620807	none	Kinesin motor domain-containing protein [0.37]	none	TGME49_249020	TGME49_249020	kinesin motor domain-containing protein	Ncaninum_LIV_000293800	Ncaninum_LIV_000293800	NCLIV_065120	putative kinesin motor domain-containing protein	none	none	none	none
BESB_004510	407.212	2940.97	8.71624	11.4794	-2.76316	none	Protein kinase domain-containing protein [0.22]	GO:0006468;GO:0006464;GO:0036211;GO:0016310;GO:0043412;GO:0006796;GO:0006793;GO:0044267;GO:0019538;GO:0044260;GO:1901564;GO:0043170;GO:0006807;GO:0044238;GO:0044237;GO:0071704;GO:0008152;GO:0009987	TGME49_262730	none	rhoptry protein ROP16	Ncaninum_LIV_000134600	none	NCLIV_025120	unspecified product	ETH_00027700	Rhoptry kinase family protein ROP25, putative	PF3D7_1454300	SNF1-related serine/threonine protein kinase KIN
BESB_004520	5093.41	8261.71	12.3579	12.9692	-0.611248	none	none	none	TGME49_249020	none	kinesin motor domain-containing protein	Ncaninum_LIV_000293800	none	NCLIV_065120	putative kinesin motor domain-containing protein	ETH_00013460	kinesin motor domain-containing protein, putative	PF3D7_0319400	kinesin-8X
BESB_004530	9473	403	13.253	8.61436	4.63866	none	none	GO:0018022;GO:0018205;GO:0008213;GO:0006479;GO:0043414;GO:0018193;GO:0032259;GO:0006464;GO:0036211;GO:0043412;GO:0044267;GO:0019538;GO:0044260;GO:1901564;GO:0043170;GO:0006807;GO:0044238;GO:0044237;GO:0071704;GO:0008152;GO:0009987	TGME49_249010	TGME49_249010	hypothetical protein	Ncaninum_LIV_000293700	Ncaninum_LIV_000293700	NCLIV_065110	conserved hypothetical protein	ETH_00007360	hypothetical protein, conserved	PF3D7_0916600	methyltransferase, putative
BESB_004540	2776	8654	11.4827	13.036	-1.55336	none	none	none	TGME49_249000	TGME49_249000	regulator of chromosome condensation (RCC1) repeat-containing protein	Ncaninum_LIV_000293600	Ncaninum_LIV_000293600	NCLIV_065100	putative regulator of chromosome condensation domain-containing protein	ETH_00022950	regulator of chromosome condensation domain-containing protein, putative	PF3D7_1137400	UVB-resistance protein UVR8 homologue
BESB_004550	711	2062	9.51924	10.9673	-1.4481	none	Nuclearmovement domain-containing protein [0.77];Nuclear movement domain-containing protein,putative [0.74];CS domain-containing protein [0.22]	none	TGME49_248980	TGME49_248980	NudC family protein	Ncaninum_LIV_000293400	Ncaninum_LIV_000293400	NCLIV_065080	putative nuclear movement domain-containing protein	ETH_00029100	nuclear movement domain-containing protein, putative	PF3D7_0813200	CS domain protein, putative
BESB_004560	79	412	6.36742	8.64748	-2.28006	none	none	GO:0036159;GO:0036158;GO:0070286;GO:0035082;GO:0001578;GO:0060271;GO:0120031;GO:0044782;GO:0000226;GO:0120036;GO:0030031;GO:0007017;GO:0070925;GO:0007010;GO:0030030;GO:0034622;GO:0065003;GO:0043933;GO:0022607;GO:0006996;GO:0044085;GO:0016043;GO:0071840;GO:0009987	TGME49_248970	TGME49_248970	leucine rich repeat-containing protein	Ncaninum_LIV_000293300	Ncaninum_LIV_000293300	NCLIV_065070	putative leucine rich repeat protein	ETH_00017870	leucine rich repeat protein, putative	PF3D7_0509200	leucine-rich repeat protein
BESB_004570	22	1	4.55811	0.928992	3.62912	none	none	none	none	none	none	none	none	none		none	none	none	none
BESB_004580	17240	1704	14.1168	10.6921	3.42473	none	Methyltransferase domain-containing protein [0.42];Alkylated DNA repair protein alkB homolog 8 [0.21]	GO:0002098;GO:0002097;GO:0030488;GO:0001510;GO:0006400;GO:0043414;GO:0008033;GO:0009451;GO:0034470;GO:0006399;GO:0032259;GO:0006396;GO:0034660;GO:0016070;GO:0043412;GO:0090304;GO:0010467;GO:0006139;GO:0006725;GO:0046483;GO:1901360;GO:0044260;GO:0034641;GO:0043170;GO:0006807;GO:0044238;GO:0044237;GO:0071704;GO:0008152;GO:0009987	TGME49_248960	TGME49_248960	methyltransferase domain-containing protein	Ncaninum_LIV_000293200	Ncaninum_LIV_000293200	NCLIV_065060	conserved hypothetical protein	ETH_00013090	hypothetical protein, conserved	PF3D7_1028000	methyltransferase, putative
BESB_004590	1352	1637	10.4453	10.6344	-0.189199	none	Mitochondrial carrier domain-containing protein, putative [0.6]	GO:0055085;GO:0006810;GO:0051234;GO:0051179;GO:0009987	TGME49_248950	TGME49_248950	carrier superfamily protein	Ncaninum_LIV_000293100	Ncaninum_LIV_000293100	NCLIV_065050	hypothetical protein	ETH_00029735	mitochondrial carrier domain-containing protein, putative	PF3D7_1368700	mitochondrial carrier protein, putative
BESB_004600	7331	7621	12.8833	12.8526	0.0306524	none	Zinc knuckle domain-containing protein [0.63]	none	TGME49_248940	TGME49_248940	hypothetical protein	Ncaninum_LIV_000293000	Ncaninum_LIV_000293000	NCLIV_065040	putative zinc knuckle domain-containing protein	ETH_00003035	zinc knuckle domain-containing protein, putative	PF3D7_1335400	reticulocyte binding protein 2 homologue a
BESB_004610	46820	27049	15.5582	14.68	0.878152	none	none	none	TGME49_248900	TGME49_248900	hypothetical protein	Ncaninum_LIV_000292700	Ncaninum_LIV_000292700	NCLIV_065030	conserved hypothetical protein	none	none	none	none
BESB_004620	9628	19267	13.2765	14.1906	-0.914124	none	none	none	TGME49_248890	TGME49_248890	actin-like protein ALP3b	Ncaninum_LIV_000292500	Ncaninum_LIV_000292500	NCLIV_065020	putative actin-like protein 3b	ETH_00019855	actin-like family protein ARP4a, putative	PF3D7_1103600	actin-like protein, putative
BESB_004630	1280	4382	10.3665	12.0545	-1.68797	none	Ras-related protein Rab-7a [0.67];Ras family domain-containing protein, putative [0.44];Ras-related GTPase [0.41]	GO:0061724;GO:0090385;GO:0001845;GO:0090382;GO:0008333;GO:0061912;GO:0007041;GO:0007040;GO:0080171;GO:0006906;GO:0006909;GO:0090174;GO:0051649;GO:0051641;GO:0048284;GO:0051650;GO:0051648;GO:0007033;GO:0016236;GO:0016050;GO:0007034;GO:0051656;GO:0051640;GO:0006914;GO:0061919;GO:0061025;GO:0070925;GO:0061024;GO:0016192;GO:0046907;GO:0022607;GO:0006996;GO:0044248;GO:0051234;GO:0051179;GO:0044085;GO:…	TGME49_248880	TGME49_248880	GTPase RAB7	Ncaninum_LIV_000292400	Ncaninum_LIV_000292400	NCLIV_065010	hypothetical protein	ETH_00033345	Ras family domain-containing protein, putative	PF3D7_0903200	ras-related protein RAB7
BESB_004640	1700	1916	10.7755	10.8613	-0.0858847	none	SNARE associated Golgi protein [0.51];TVP38/TMEM64 family membrane protein slr0305 [0.45]	none	TGME49_248870	TGME49_248870	SNARE associated Golgi protein	Ncaninum_LIV_000292300	Ncaninum_LIV_000292300	NCLIV_065000	conserved hypothetical protein	ETH_00010885	hypothetical protein, conserved	PF3D7_1365700	SNARE associated Golgi protein, putative
BESB_004650	819	698	9.72269	9.40583	0.316861	none	none	none	TGME49_248860	TGME49_248860	hypothetical protein	Ncaninum_LIV_000292200	Ncaninum_LIV_000292200	NA	NA	none	none	none	none
BESB_004660	10611	2527	13.4167	11.2604	2.1563	none	Methionine aminopeptidase [0.45]	GO:0070084;GO:0006508;GO:0006464;GO:0036211;GO:0043412;GO:0044267;GO:0019538;GO:0044260;GO:1901564;GO:0043170;GO:0006807;GO:0044238;GO:0071704;GO:0044237;GO:0008152;GO:0009987	TGME49_248850	TGME49_248850	methionine aminopeptidase	Ncaninum_LIV_000292100	Ncaninum_LIV_000292100	NCLIV_064990	putative methionine aminopeptidase	ETH_00020895	methionine aminopeptidase, putative	PF3D7_1015300	methionine aminopeptidase 1b, putative
BESB_004670	3663	701	11.8824	9.41172	2.47069	none	Transporter, major facilitator family protein [0.45]	GO:0055085;GO:0006810;GO:0051234;GO:0051179;GO:0009987	TGME49_248840	TGME49_248840	transporter, major facilitator family protein	Ncaninum_LIV_000292000	Ncaninum_LIV_000292000	NCLIV_064980	putative membrane transporter PFB0275w	ETH_00015725	hypothetical protein, conserved	PF3D7_0206200	pantothenate transporter
BESB_004680	11478	9209	13.53	13.1257	0.404343	none	Phosphoinositide phospholipase C [0.37]	GO:0032065;GO:0032507;GO:0051651;GO:0045185;GO:0051235;GO:0016042;GO:0034613;GO:0070727;GO:0051641;GO:0008104;GO:0033036;GO:0035556;GO:0006629;GO:1901575;GO:0009056;GO:0007165;GO:0023052;GO:0007154;GO:0051716;GO:0050896;GO:0050794;GO:0050789;GO:0065007;GO:0051179;GO:0044238;GO:0071704;GO:0008152;GO:0009987	TGME49_248830	TGME49_248830	phosphoinositide phospholipase PIPLC	Ncaninum_LIV_000291900	Ncaninum_LIV_000291900	NCLIV_064970	Phospholipid phospholipase C beta isoform	ETH_00014870	phospholipase C delta 1, putative	PF3D7_1013500	phosphoinositide-specific phospholipase C
BESB_004690	542	296	9.1278	8.17072	0.957079	none	none	none	TGME49_248820	TGME49_248820	hypothetical protein	Ncaninum_LIV_000291800	Ncaninum_LIV_000291800	NCLIV_064960	conserved hypothetical protein	none	none	none	none
BESB_004700	39750	32678	15.322	14.9528	0.369251	none	Nuclear factor NF7 [0.97]	none	TGME49_248810	TGME49_248810	nuclear factor NF7	Ncaninum_LIV_000291700	Ncaninum_LIV_000291700	NCLIV_064950	hypothetical protein	ETH_00031465	hypothetical protein, conserved	none	none
BESB_004710	2532	2185	11.3499	11.0508	0.299148	none	none	none	TGME49_248800	TGME49_248800	hypothetical protein	Ncaninum_LIV_000291600	Ncaninum_LIV_000291600	NCLIV_064940	conserved hypothetical protein	none	none	none	none
BESB_004720	3302	4327	11.7329	12.0362	-0.303316	none	none	none	TGME49_248790	TGME49_248790	hypothetical protein	Ncaninum_LIV_000291500	Ncaninum_LIV_000291500	NCLIV_064930	conserved hypothetical protein	ETH_00008915	hypothetical protein	PF3D7_1452900	conserved protein, unknown function
BESB_004730	2845	667	11.5179	9.34011	2.17781	none	none	none	TGME49_248780	TGME49_248780	SRR1 protein	Ncaninum_LIV_000291400	Ncaninum_LIV_000291400	NCLIV_064920	conserved hypothetical protein	ETH_00013295	hypothetical protein, conserved	none	none
BESB_004740	697	1147	9.49046	10.1217	-0.631249	none	none	none	TGME49_248770	TGME49_248770	hypothetical protein	Ncaninum_LIV_000291300	Ncaninum_LIV_000291300	NCLIV_064910	conserved hypothetical protein	none	none	none	none
BESB_004750	102	831	6.73177	9.6576	-2.92583	none	Subtilisin [0.58]	GO:0006508;GO:0019538;GO:1901564;GO:0043170;GO:0006807;GO:0044238;GO:0071704;GO:0008152	TGME49_248760	TGME49_248760	subtilisin SUB7	Ncaninum_LIV_000291200	Ncaninum_LIV_000291200	NCLIV_064900	hypothetical protein	ETH_00006825	Whole genome shotgun assembly, reference scaffold old set, scaffold scaffold_12, related	PF3D7_0507500	subtilisin-like protease 1
BESB_004760	472	7613	8.92947	12.8512	-3.92172	none	none	none	TGME49_248750	TGME49_248750	hypothetical protein	Ncaninum_LIV_000291100	Ncaninum_LIV_000291100	NCLIV_064890	conserved hypothetical protein	none	none	none	none
BESB_004770	44902	94828	15.4978	16.4897	-0.991891	none	none	none	TGME49_248740	TGME49_248740	hypothetical protein	Ncaninum_LIV_000291000	Ncaninum_LIV_000291000	NCLIV_064880	conserved hypothetical protein	none	none	PF3D7_1202100	SRAP domain-containing protein, putative
BESB_004780	79	127	6.36562	6.9576	-0.591978	none	Oocyst wall protein, putative [0.88]	none	TGME49_248730	TGME49_248730	hypothetical protein	Ncaninum_LIV_000290900	Ncaninum_LIV_000290900	NCLIV_064870	putative oocyst wall protein	ETH_00012470	oocyst wall protein, putative	none	none
BESB_004790	9109	9099	13.1965	13.1083	0.0882017	none	none	none	TGME49_248720	TGME49_248720	hypothetical protein	Ncaninum_LIV_000290800	Ncaninum_LIV_000290800	NCLIV_064860	conserved hypothetical protein	ETH_00018710	hypothetical protein, conserved	none	none
BESB_004800	3430	2184	11.7877	11.0501	0.737607	none	Ubiquitin carboxyl-terminal hydrolase,putative [0.7];UCH domain-containing protein [0.44]	GO:0016579;GO:0070646;GO:0070647;GO:0006508;GO:0006464;GO:0036211;GO:0043412;GO:0044267;GO:0019538;GO:0044260;GO:1901564;GO:0043170;GO:0006807;GO:0044238;GO:0044237;GO:0071704;GO:0008152;GO:0009987	TGME49_248710	TGME49_248710	hypothetical protein	Ncaninum_LIV_000290600	Ncaninum_LIV_000290600	NCLIV_064850	hypothetical protein	none	none	none	none
BESB_004810	31047	17863	14.9655	14.0815	0.88407	none	Alveolin domain containing intermediate filament IMC12 [0.97]	none	TGME49_248700	TGME49_248700	alveolin domain containing intermediate filament IMC12	Ncaninum_LIV_000290400	Ncaninum_LIV_000290400	NCLIV_064840	conserved hypothetical protein	ETH_00015470	membrane skeletal protein IMC1, putative	PF3D7_1430800	PhIL1 interacting protein PIP3
BESB_004820	4419	16388	12.1532	13.9571	-1.80396	none	none	none	TGME49_248690	TGME49_248690	hypothetical protein	Ncaninum_LIV_000290300	Ncaninum_LIV_000290300	NCLIV_064830	conserved hypothetical protein	none	none	none	none
BESB_004830	4461	12446	12.1668	13.5602	-1.3934	none	none	none	TGME49_248680	TGME49_248680	hypothetical protein	Ncaninum_LIV_000290200	Ncaninum_LIV_000290200	NCLIV_064820	conserved hypothetical protein	ETH_00016515	hypothetical protein, conserved	none	none
BESB_004840	23531	5349	14.5656	12.342	2.22366	VP1	H(+)-exporting diphosphatase [0.8]	GO:1902600;GO:0098662;GO:0098660;GO:0098655;GO:0006812;GO:0034220;GO:0006811;GO:0055085;GO:0006810;GO:0051234;GO:0051179;GO:0009987;GO:0006885;GO:0055067;GO:0055080;GO:0098771;GO:0050801;GO:0048878;GO:0042592;GO:0065008;GO:0065007	TGME49_248670	TGME49_248670	V-type H(+)-translocating pyrophosphatase VP1	Ncaninum_LIV_000290100	Ncaninum_LIV_000290100	NCLIV_064810	hypothetical protein	ETH_00033315	H+-translocating inorganic pyrophosphatase TVP, putative	PF3D7_1456800	V-type H( )-translocating pyrophosphatase, putative
BESB_004850	1901	1096	10.9365	10.056	0.880564	none	none	none	TGME49_248660	TGME49_248660	hypothetical protein	Ncaninum_LIV_000290000	Ncaninum_LIV_000290000	NCLIV_064800	conserved hypothetical protein	ETH_00001270	hypothetical protein, conserved	PF3D7_1422000	cytochrome c oxidase assembly protein COX14, putative
BESB_004860	34480	56215	15.1168	15.7354	-0.618554	none	Probable E3 ubiquitin-protein ligase HERC2 [0.77];Guanidine nucleotide exchange factor, putative [0.59]	GO:0007165;GO:0023052;GO:0007154;GO:0051716;GO:0050896;GO:0050794;GO:0050789;GO:0065007;GO:0009987	TGME49_248640	TGME49_248640	regulator of chromosome condensation (RCC1) repeat-containing protein	Ncaninum_LIV_000289900	Ncaninum_LIV_000289900	NCLIV_064790	hypothetical protein	ETH_00029150	hypothetical protein	PF3D7_0508500	guanidine nucleotide exchange factor
BESB_004870	4026	12050	12.0188	13.5136	-1.49474	none	Beta-centractin [0.71];beta-centractin isoform X1 [0.43];Actin [0.39]	GO:0007010;GO:0006996;GO:0016043;GO:0071840;GO:0009987	TGME49_248630	TGME49_248630	actin-related protein ARP1	Ncaninum_LIV_000289800	Ncaninum_LIV_000289800	NCLIV_064780	putative actin	ETH_00029155	actin, putative	PF3D7_0103800	actin-related protein ARP1, putative
BESB_004880	4506	15597	12.1813	13.8858	-1.70448	none	Putative transporter [0.17]	none	TGME49_248610	TGME49_248610	hypothetical protein	Ncaninum_LIV_000289700	Ncaninum_LIV_000289700	NCLIV_064770	conserved hypothetical protein	ETH_00027960	hypothetical protein, conserved	PF3D7_0104800	novel putative transporter 1, putative
BESB_004890	12539	61557	13.6576	15.8664	-2.20877	none	Aspartate aminotransferase [0.48]	GO:0006520;GO:0019752;GO:0043436;GO:0006082;GO:0044281;GO:0009058;GO:1901564;GO:0006807;GO:0044238;GO:0044237;GO:0071704;GO:0008152;GO:0009987	TGME49_248600	TGME49_248600	aspartate aminotransferase	Ncaninum_LIV_000289600	Ncaninum_LIV_000289600	NCLIV_064760	Contig An16c0190, complete genome. (Precursor), related	ETH_00020150	aspartate aminotransferase, putative	PF3D7_0204500	aspartate transaminase
BESB_004900	56	11	5.87197	3.53215	2.33982	none	EF hand domain-containing protein, putative [0.81];EF-hand domain-containing protein [0.19]	none	TGME49_248590	TGME49_248590	hypothetical protein	Ncaninum_LIV_000289500	Ncaninum_LIV_000289500	NCLIV_064750	putative EF hand domain-containing protein	none	none	none	none
BESB_004910	1233	636	10.3123	9.27168	1.0406	none	none	none	TGME49_248570	TGME49_248570	hypothetical protein	Ncaninum_LIV_000289300	Ncaninum_LIV_000289300	NCLIV_064740	hypothetical protein	none	none	PF3D7_0406500	NYN domain-containing protein, putative
BESB_004920	2460	9765	11.3084	13.2103	-1.90186	none	SPX domain-containing protein (Fragment) [0.49]	none	TGME49_248550	TGME49_248550	SPX domain-containing protein	Ncaninum_LIV_000289200	Ncaninum_LIV_000289200	NCLIV_069005	unspecified product	ETH_00019620	SPX domain-containing protein, putative	PF3D7_0607400	G-protein associated signal transduction protein, putative
BESB_004930	49432	17920	15.6365	14.086	1.55045	none	Non-specific serine/threonine protein kinase [0.11]	GO:0006281;GO:0006974;GO:0006468;GO:0033554;GO:0006950;GO:0006464;GO:0036211;GO:0006259;GO:0016310;GO:0043412;GO:0051716;GO:0050896;GO:0006796;GO:0006793;GO:0090304;GO:0044267;GO:0006139;GO:0019538;GO:0006725;GO:0046483;GO:1901360;GO:0044260;GO:0034641;GO:1901564;GO:0043170;GO:0006807;GO:0044238;GO:0044237;GO:0071704;GO:0008152;GO:0009987	TGME49_248530	TGME49_248530	FATC domain-containing protein	Ncaninum_LIV_000289100	Ncaninum_LIV_000289100	NCLIV_064500	hypothetical protein	ETH_00041360	Related to phosphotidylinositol kinase, related	PF3D7_0419900	phosphatidylinositol 4-kinase, putative
BESB_004940	8046	5505	13.0175	12.3835	0.634065	none	none	none	TGME49_248520	TGME49_248520	hypothetical protein	Ncaninum_LIV_000289000	Ncaninum_LIV_000289000	NCLIV_064480	conserved hypothetical protein	none	none	none	none
BESB_004950	62730	11623	15.9802	13.4615	2.51871	none	none	none	TGME49_248510	TGME49_248510	hypothetical protein	Ncaninum_LIV_000288900	Ncaninum_LIV_000288900	NCLIV_064470	conserved hypothetical protein	ETH_00003510	hypothetical protein	PF3D7_0315200	circumsporozoite- and TRAP-related protein
BESB_004960	4437	2970	12.159	11.4934	0.665574	none	Nucleoporin complex subunit 54 [0.97];Nup54 domain-containing protein [0.42]	none	TGME49_248500	TGME49_248500	hypothetical protein	Ncaninum_LIV_000288800	Ncaninum_LIV_000288800	NCLIV_064460	conserved hypothetical protein	ETH_00016625	hypothetical protein, conserved	none	none
BESB_004970	3923	3996	11.9814	11.9214	0.0600133	none	none	none	TGME49_248490	TGME49_248490	hypothetical protein	Ncaninum_LIV_000288700	Ncaninum_LIV_000288700	NCLIV_064450	conserved hypothetical protein	ETH_00013600	hypothetical protein, conserved	PF3D7_0312000	conserved protein, unknown function
BESB_004980	170357	49071	17.4215	15.5393	1.88223	none	Ribosomal protein RPS9 [0.96];40S ribosomal protein S9 [0.54];Ribosomal protein S4, putative [0.41];Small subunit ribosomal protein S9e [0.4];S4 RNA-binding domain-containing protein [0.2]	GO:0006412;GO:0043043;GO:0006518;GO:0043604;GO:0043603;GO:0034645;GO:0010467;GO:0009059;GO:0044267;GO:0044271;GO:1901566;GO:0019538;GO:0044260;GO:0044249;GO:1901576;GO:0009058;GO:0034641;GO:1901564;GO:0043170;GO:0006807;GO:0044238;GO:0044237;GO:0071704;GO:0008152;GO:0009987;GO:0045903;GO:0045727;GO:0034250;GO:0010628;GO:0032270;GO:0051247;GO:0006450;GO:0010557;GO:0031328;GO:0009891;GO:0006417;GO:…	TGME49_248480	TGME49_248480	ribosomal protein RPS9	Ncaninum_LIV_000288600	Ncaninum_LIV_000288600	NCLIV_064440	hypothetical protein	ETH_00013610	40S ribosomal protein S9, putative	PF3D7_0520000	40S ribosomal protein S9, putative
BESB_004990	1335	5498	10.4271	12.3817	-1.95455	none	Subtilisin [0.4]	GO:0006508;GO:0019538;GO:1901564;GO:0043170;GO:0006807;GO:0044238;GO:0071704;GO:0008152	TGME49_248470	TGME49_248470	subtilisin SUB6	Ncaninum_LIV_000288500	Ncaninum_LIV_000288500	NCLIV_064430	putative subtilase family serine protease	ETH_00011340	subtilase family serine protease, putative	PF3D7_0507500	subtilisin-like protease 1
BESB_005000	11644	12388	13.5507	13.5535	-0.00272982	none	Ubiquitin [0.17]	none	TGME49_248460	TGME49_248460	ubiquitin, putative	Ncaninum_LIV_000288400	Ncaninum_LIV_000288400	NCLIV_064420	putative ubiquitin	ETH_00031625	ubiquitin, putative	PF3D7_0819600	ubiquitin-like protein, putative
BESB_005010	21709	41849	14.4494	15.3096	-0.860243	none	Zinc finger, C3HC4 type (RING finger) domain-containing protein [0.76];Zinc finger (C3HC4 RING finger) protein,putative [0.45]	none	TGME49_248450	TGME49_248450	zinc finger, C3HC4 type (RING finger) domain-containing protein	Ncaninum_LIV_000288300	Ncaninum_LIV_000288300	NCLIV_064410	hypothetical protein	none	none	PF3D7_0312100	E3 ubiquitin-protein ligase
BESB_005020	11648	164	13.5512	7.32179	6.2294	none	none	none	TGME49_248440	TGME49_248440	hypothetical protein	Ncaninum_LIV_000288100	Ncaninum_LIV_000288100	NCLIV_064400	conserved hypothetical protein	ETH_00011915	hypothetical protein, conserved	none	none
BESB_005030	392	20	8.6606	4.33947	4.32113	none	none	none	TGME49_248430	TGME49_248430	hypothetical protein	Ncaninum_LIV_000288000	Ncaninum_LIV_000288000	NCLIV_064390	conserved hypothetical protein	ETH_00011915	hypothetical protein, conserved	none	none
BESB_005040	18768	11099	14.2394	13.395	0.844416	none	Putative transporter [0.49]	none	TGME49_248420	TGME49_248420	hypothetical protein	Ncaninum_LIV_000287900	Ncaninum_LIV_000287900	NCLIV_064380	conserved hypothetical protein	ETH_00027960	hypothetical protein, conserved	PF3D7_0104800	novel putative transporter 1, putative
BESB_005050	3939	16402	11.9873	13.9584	-1.97104	none	Glyoxalase I [0.47];Lactoylglutathione lyase [0.44];Glyoxalase/Bleomycin resistance protein/Dihydroxybiphenyl dioxygenase [0.2]	GO:0019243;GO:0061727;GO:0051596;GO:0009438;GO:0042182;GO:0006089;GO:0046185;GO:0006749;GO:0006081;GO:0042180;GO:1901615;GO:0006575;GO:0044282;GO:0006790;GO:0032787;GO:0044248;GO:1901575;GO:0009056;GO:0019752;GO:0006518;GO:0043436;GO:0006082;GO:0043603;GO:0044281;GO:0034641;GO:1901564;GO:0006807;GO:0044237;GO:0071704;GO:0008152;GO:0009987	TGME49_248400	TGME49_248390;TGME49_248400	glyoxalase I, putative	Ncaninum_LIV_000287800	Ncaninum_LIV_000287800	NCLIV_064370	Lactoylglutathione lyase, related	ETH_00003665	lactoylglutathione lyase, putative	PF3D7_1113700	glyoxalase I
BESB_005060	59325	18902	15.8997	14.163	1.73668	RPL26	Ribosomal protein RPL26 [0.97];Ribosomal protein L26 [0.46];KOW domain-containing protein [0.45];Ribosomal protein L24 [0.4];50S ribosomal protein L24, chloroplastic [0.39];Large subunit ribosomal protein L26e [0.37];Component of cytosolic 80S ribosome and 60S large subunit [0.32]	GO:0006412;GO:0043043;GO:0006518;GO:0043604;GO:0043603;GO:0034645;GO:0010467;GO:0009059;GO:0044267;GO:0044271;GO:1901566;GO:0019538;GO:0044260;GO:0044249;GO:1901576;GO:0009058;GO:0034641;GO:1901564;GO:0043170;GO:0006807;GO:0044238;GO:0044237;GO:0071704;GO:0002181;GO:0042273;GO:0008152;GO:0042254;GO:0022613;GO:0009987;GO:0044085;GO:0071840	TGME49_248390	TGME49_248390;TGME49_248400	ribosomal protein RPL26	Ncaninum_LIV_000287800	Ncaninum_LIV_000287800	NCLIV_064370	Lactoylglutathione lyase, related	ETH_00030745	60S ribosomal protein L26, putative	PF3D7_0312800	60S ribosomal protein L26, putative
BESB_005070	93	5	6.59422	2.51681	4.07741	none	none	none	TGME49_248380	TGME49_248380	hypothetical protein	Ncaninum_LIV_000287700	Ncaninum_LIV_000287700	NCLIV_064350	conserved hypothetical protein	none	none	none	none
BESB_005080	3496	14640	11.8153	13.7944	-1.97917	none	Putative prefoldin subunit 6 [0.75]	GO:0006457;GO:0009987	TGME49_248370	TGME49_248370	prefoldin subunit 6, putative	Ncaninum_LIV_000287600	Ncaninum_LIV_000287600	NCLIV_064340	putative prefoldin subunit	ETH_00030740	prefoldin subunit, putative	PF3D7_0512000	prefoldin subunit 6
BESB_005090	1972	706	10.9894	9.42204	1.56731	none	none	none	TGME49_248350	none	hypothetical protein	none	none	none		none	none	none	none
BESB_005100	23272	23182	14.5497	14.4575	0.0922124	RAN	GTP-binding nuclear protein [0.75];Serine/threonine protein kinase Ran1 [0.39]	GO:0006913;GO:0051169;GO:0046907;GO:0051649;GO:0051641;GO:0015031;GO:0045184;GO:0008104;GO:0033036;GO:0071705;GO:0071702;GO:0006810;GO:0051234;GO:0051179;GO:0009987;GO:0006468;GO:0006464;GO:0036211;GO:0016310;GO:0043412;GO:0006796;GO:0006793;GO:0044267;GO:0000054;GO:0033750;GO:0071428;GO:0019538;GO:0006405;GO:0006606;GO:0051170;GO:0034504;GO:0071426;GO:0071166;GO:0051656;GO:0051168;GO:0031503;GO:…	TGME49_248340	TGME49_248340	GTP-binding nuclear protein ran/tc4	Ncaninum_LIV_000287300	Ncaninum_LIV_000287300	NCLIV_064310	GTP-binding nuclear protein Ran, related	ETH_00021645	GTP-binding nuclear protein ran/tc4, putative	PF3D7_1117700	GTP-binding nuclear protein RAN/TC4
BESB_005110	3725	4010	11.9067	11.9264	-0.0197289	none	Mitochondrial carrier superfamily protein [0.86]	none	TGME49_248320	TGME49_248320	carrier superfamily protein	Ncaninum_LIV_000287100	Ncaninum_LIV_000287100	NCLIV_064290	putative mitochondrial carrier family protein	ETH_00013250	mitochondrial carrier family protein, putative	PF3D7_0407500	mitochondrial carrier protein, putative
BESB_005120	773	1456	9.63959	10.4656	-0.825991	none	Charged multivesicular body protein 4b [0.2]	GO:0007034;GO:0006810;GO:0051234;GO:0051179;GO:0009987	TGME49_248310	TGME49_248310	SNF7 family protein	Ncaninum_LIV_000287000	Ncaninum_LIV_000287000	NCLIV_064280	hypothetical protein	ETH_00013705	SNF7 protein, putative	PF3D7_1243500	vacuolar-sorting protein SNF7, putative
BESB_005130	236	1381	7.93287	10.3895	-2.45662	none	none	none	TGME49_248300	TGME49_248300	hypothetical protein	Ncaninum_LIV_000286900	Ncaninum_LIV_000286900	NCLIV_064270	conserved hypothetical protein	none	none	PF3D7_1335400	reticulocyte binding protein 2 homologue a
BESB_005140	14649	16538	13.8819	13.9703	-0.0883505	none	none	GO:0006325;GO:0051276;GO:0006351;GO:0097659;GO:0032774;GO:0006996;GO:0016043;GO:0034654;GO:0071840;GO:0016070;GO:0019438;GO:0018130;GO:1901362;GO:0090304;GO:0034645;GO:0010467;GO:0009059;GO:0044271;GO:0006139;GO:0006725;GO:0046483;GO:1901360;GO:0044260;GO:0044249;GO:1901576;GO:0009058;GO:0034641;GO:0043170;GO:0006807;GO:0044238;GO:0044237;GO:0071704;GO:0008152;GO:0009987	TGME49_248290	TGME49_248290	WD domain, G-beta repeat-containing protein	Ncaninum_LIV_000286800	Ncaninum_LIV_000286800	NCLIV_064260	putative WD domain-containing protein	ETH_00005225	WD domain-containing protein, putative	PF3D7_1228800	WD repeat-containing protein, putative
BESB_005150	6669	3299	12.7468	11.6449	1.10185	none	Zinc finger (CCCH type) motif-containing protein [0.12]	none	TGME49_248270	TGME49_248270	zinc finger (CCCH type) motif-containing protein	Ncaninum_LIV_000286700	Ncaninum_LIV_000286700	NCLIV_064250	putative zinc finger (CCCH type) protein	ETH_00009905	zinc finger (CCCH type) protein, putative	PF3D7_1425600	zinc finger protein, putative
BESB_005160	2091	7269	11.0741	12.7845	-1.71041	none	none	none	TGME49_248260	TGME49_248260	hypothetical protein	Ncaninum_LIV_000286600	Ncaninum_LIV_000286600	NCLIV_064240	conserved hypothetical protein	none	none	none	none
BESB_005170	2522	3773	11.3442	11.8386	-0.494347	none	Putative translation initiation factor IF-2 [0.63];PHD finger-like domain-containing protein 5B [0.6]	GO:0000398;GO:0000377;GO:0000375;GO:0008380;GO:0006397;GO:0016071;GO:0006396;GO:0016070;GO:0090304;GO:0010467;GO:0006139;GO:0006725;GO:0046483;GO:1901360;GO:0034641;GO:0043170;GO:0006413;GO:0006807;GO:0044238;GO:0044237;GO:0071704;GO:0006412;GO:0043043;GO:0008152;GO:0006518;GO:0043604;GO:0043603;GO:0034645;GO:0009059;GO:0044267;GO:0044271;GO:1901566;GO:0019538;GO:0009987;GO:0044260;GO:0044249;GO:…	TGME49_248250	TGME49_248250	translation initiation factor IF-2, putative	Ncaninum_LIV_000286500	Ncaninum_LIV_000286500	NCLIV_064230	putative pre-mRNA-splicing factor	ETH_00015325	pre-mRNA-splicing factor, putative	PF3D7_1018500	pre-mRNA-splicing factor RDS3, putative
BESB_005180	10256	2328	13.3676	11.1421	2.2255	none	none	none	TGME49_248240	TGME49_248240	leucine rich repeat-containing protein	Ncaninum_LIV_000286400	Ncaninum_LIV_000286400	NCLIV_064220	putative internalin	ETH_00011710	hypothetical protein, conserved	PF3D7_1432400	leucine-rich repeat protein
BESB_005190	23	2168	4.63614	11.0397	-6.4036	none	Growth-arrest-specific protein 8, putative [0.5]	GO:0048870;GO:0051674;GO:0006928;GO:0040011;GO:0051179;GO:0009987	TGME49_248225	TGME49_248225	PF2 arrest specific protein 8/11, putative	Ncaninum_LIV_000286300	Ncaninum_LIV_000286300	NCLIV_064210	GL15789, related	ETH_00005895	growth-arrest-specific protein 8, putative	none	none
BESB_005200	341	274	8.46089	8.05992	0.400966	none	none	none	TGME49_248210	TGME49_248210	hypothetical protein	Ncaninum_LIV_000286200	Ncaninum_LIV_000286200	NCLIV_064200	conserved hypothetical protein	none	none	none	none
BESB_005210	5517	4365	12.4732	12.0488	0.424446	none	rRNA adenine N(6)-methyltransferase [0.47]	GO:0031167;GO:0000154;GO:0001510;GO:0006364;GO:0016072;GO:0042254;GO:0043414;GO:0022613;GO:0009451;GO:0034470;GO:0032259;GO:0006396;GO:0034660;GO:0044085;GO:0071840;GO:0016070;GO:0043412;GO:0090304;GO:0010467;GO:0006139;GO:0006725;GO:0046483;GO:1901360;GO:0044260;GO:0034641;GO:0043170;GO:0006807;GO:0044238;GO:0044237;GO:0071704;GO:0008152;GO:0009987	TGME49_248200	TGME49_248200	ribosomal RNA (adenine(1779)-N(6)/adenine(1780)-N(6))- dimethyltransferase, putative	Ncaninum_LIV_000286100	Ncaninum_LIV_000286100	NCLIV_064190	putative dimethyladenosine transferase	ETH_00035190	dimethyladenosine transferase, putative	PF3D7_1415800	ribosomal RNA small subunit methyltransferase A1
BESB_005220	6794	30756	12.7736	14.8653	-2.09173	none	none	none	TGME49_248190	TGME49_248190	hypothetical protein	Ncaninum_LIV_000286000	Ncaninum_LIV_000286000	NCLIV_064180	conserved hypothetical protein	ETH_00029035	hypothetical protein, conserved	PF3D7_0309700	SECIS-binding protein 2, putative
BESB_005230	647	3139	9.38345	11.5733	-2.1899	none	none	none	TGME49_248180	none	hypothetical protein	Ncaninum_LIV_000285900	none	NCLIV_064170	conserved hypothetical protein	none	none	none	none
BESB_005240	299	13054	8.27281	13.629	-5.35623	none	none	GO:0016560;GO:0016558;GO:0015919;GO:0072663;GO:0072662;GO:0006625;GO:0043574;GO:0044743;GO:0007031;GO:0017038;GO:0065002;GO:0072594;GO:0033365;GO:0006605;GO:0071806;GO:0006886;GO:0034613;GO:0070727;GO:0046907;GO:0051649;GO:0051641;GO:0015031;GO:0045184;GO:0008104;GO:0033036;GO:0006996;GO:0071705;GO:0071702;GO:0016043;GO:0071840;GO:0055085;GO:0006810;GO:0051234;GO:0051179;GO:0009987	TGME49_248170	TGME49_248170	hypothetical protein	Ncaninum_LIV_000285800	Ncaninum_LIV_000285800	NCLIV_064160	conserved hypothetical protein	ETH_00004560	hypothetical protein, conserved	none	none
BESB_005250	762	814	9.6188	9.62739	-0.00859173	none	Ku domain-containing protein [0.4]	GO:0006303;GO:0000723;GO:0032200;GO:0060249;GO:0006302;GO:0042592;GO:0032508;GO:0032392;GO:0071103;GO:0051276;GO:0006310;GO:0006281;GO:0065008;GO:0006974;GO:0033554;GO:0006996;GO:0006950;GO:0006259;GO:0016043;GO:0071840;GO:0051716;GO:0050896;GO:0090304;GO:0065007;GO:0006139;GO:0006725;GO:0046483;GO:1901360;GO:0044260;GO:0034641;GO:0043170;GO:0006807;GO:0044238;GO:0044237;GO:0071704;GO:0008152;GO:…	TGME49_248160	TGME49_248160	hypothetical protein	Ncaninum_LIV_000285700	Ncaninum_LIV_000285700	NCLIV_064150	putative ATP-dependent DNA helicase II, 70 kDa subunit	ETH_00000770	ATP-dependent DNA helicase II, 70 kDa subunit, putative	none	none
BESB_005260	6855	10996	12.7865	13.3815	-0.595051	none	none	none	TGME49_248150	TGME49_248150	hypothetical protein	Ncaninum_LIV_000285600	Ncaninum_LIV_000285600	NCLIV_064140	KIAA0415, related	none	none	none	none
BESB_005270	1263	40	10.3467	5.30916	5.03756	none	none	none	TGME49_248140	none	hypothetical protein	Ncaninum_LIV_000285500	none	NCLIV_064130	conserved hypothetical protein	none	none	none	none
BESB_005280	882	488	9.82938	8.8902	0.939181	none	none	none	TGME49_248130	TGME49_248130	hypothetical protein	Ncaninum_LIV_000285400	Ncaninum_LIV_000285400	NCLIV_064120	conserved hypothetical protein	none	none	none	none
BESB_005290	14448	15610	13.862	13.887	-0.0249727	none	none	none	TGME49_248120	TGME49_248120	hypothetical protein	Ncaninum_LIV_000285300	Ncaninum_LIV_000285300	NCLIV_064110	RSC6/BAF60A ortholog with a SWIB domain, related	ETH_00015700	hypothetical protein, conserved	PF3D7_0611400	SWI/SNF-related matrix-associated actin-dependent regulator of chromatin
BESB_005300	14544	16987	13.8715	14.0089	-0.137372	none	none	GO:0016480;GO:0006359;GO:0045892;GO:1903507;GO:1902679;GO:0051253;GO:0045934;GO:2000113;GO:0010558;GO:0031327;GO:0009890;GO:0051172;GO:0031324;GO:0048523;GO:0010605;GO:0009892;GO:0048519;GO:0006355;GO:1903506;GO:2001141;GO:0051252;GO:0019219;GO:2000112;GO:0010556;GO:0031326;GO:0009889;GO:0010468;GO:0051171;GO:0080090;GO:0031323;GO:0060255;GO:0019222;GO:0050794;GO:0050789;GO:0065007	TGME49_248110	TGME49_248110	hypothetical protein	Ncaninum_LIV_000285200	Ncaninum_LIV_000285200	NCLIV_064100	conserved hypothetical protein	ETH_00005255	hypothetical protein, conserved	PF3D7_0416500	repressor of RNA polymerase III transcription MAF1
BESB_005310	2360	470	11.2483	8.83585	2.4125	none	Synaptobrevin protein (Fragment) [0.87]	GO:0016192;GO:0006810;GO:0051234;GO:0051179;GO:0009987	TGME49_248100	TGME49_248100	synaptobrevin protein	Ncaninum_LIV_000285100	Ncaninum_LIV_000285100	NCLIV_064090	putative synaptobrevin domain-containing protein	ETH_00006060	hypothetical protein, conserved	PF3D7_1303200	SNARE protein, putative
BESB_005320	1932	400	10.9598	8.60365	2.35611	none	Dolichyl-diphosphooligosaccharide-protein glycosyltransferase subunit OST5 [0.11]	GO:0006487;GO:0006486;GO:0043413;GO:0009101;GO:0009100;GO:0070085;GO:1901137;GO:0006464;GO:0036211;GO:1901135;GO:0043412;GO:0034645;GO:0009059;GO:0044267;GO:1901566;GO:0019538;GO:0044260;GO:0044249;GO:1901576;GO:0009058;GO:1901564;GO:0043170;GO:0006807;GO:0044238;GO:0044237;GO:0071704;GO:0008152;GO:0009987	TGME49_247980	TGME49_247980	hypothetical protein	none	none	none		none	none	none	none
BESB_005330	272	58	8.13492	5.83638	2.29854	none	Transmembrane protein [0.21]	none	TGME49_247970	TGME49_247970	hypothetical protein	Ncaninum_LIV_000284900	Ncaninum_LIV_000284900	NCLIV_064070	conserved hypothetical protein	ETH_00017060	hypothetical protein, conserved	none	none
BESB_005340	49	104	5.68847	6.67246	-0.983993	none	none	none	TGME49_247950	TGME49_247950	hypothetical protein	Ncaninum_LIV_000284700	Ncaninum_LIV_000284700	NCLIV_064050	putative DNA-directed RNA polymerase II largest subunit	none	none	none	none
BESB_005350	46	0	5.59153	0	5.59153	none	none	none	TGME49_247940	TGME49_247940	hypothetical protein	Ncaninum_LIV_000284600	Ncaninum_LIV_000284600	NCLIV_064040	conserved hypothetical protein	none	none	none	none
BESB_005360	0	0	NA	NA	NA	none	none	none	TGME49_247940	none	hypothetical protein	none	none	none		none	none	none	none
BESB_005370	4163	6193	12.0671	12.5534	-0.486287	none	SNARE domain-containing protein [0.72];Syntaxinlike protein putative [0.41];Syntaxin-41 [0.37];t-SNARE coiled-coil homology domain-containing protein [0.37]	GO:0061025;GO:0061024;GO:0006886;GO:0016192;GO:0034613;GO:0070727;GO:0046907;GO:0051649;GO:0051641;GO:0015031;GO:0045184;GO:0008104;GO:0033036;GO:0071705;GO:0071702;GO:0016043;GO:0071840;GO:0006810;GO:0051234;GO:0051179;GO:0009987	TGME49_247930	TGME49_247930	SNARE domain-containing protein	Ncaninum_LIV_000284500	Ncaninum_LIV_000284500	NCLIV_064030	CBR-SYN-16 protein, related	ETH_00022935	syntaxin, putative	PF3D7_1243000	syntaxin-16, putative
BESB_005380	712	3205	9.52132	11.6033	-2.08203	none	Methyltransferase, putative [0.53];Methyltransferase domain-containing protein [0.25]	GO:0032259;GO:0008152	TGME49_247920	TGME49_247920	methyltransferase domain-containing protein	Ncaninum_LIV_000284300	Ncaninum_LIV_000284300	NCLIV_064020	putative methyltransferase domain-containing protein	ETH_00006350	hypothetical protein	PF3D7_0407100	methyltransferase, putative
BESB_005390	969	2557	9.96528	11.2776	-1.3123	none	28 kDa a-kinase anchor [0.59];EF-hand domain-containing protein [0.26]	GO:0016310;GO:0006796;GO:0006793;GO:0044237;GO:0008152;GO:0009987	TGME49_247850	TGME49_247850	hypothetical protein	Ncaninum_LIV_000284200	Ncaninum_LIV_000284200	NCLIV_064010	conserved hypothetical protein	none	none	PF3D7_1014800	conserved Plasmodium protein, unknown function
BESB_005400	1855	6719	10.9014	12.671	-1.7696	none	Fanconi-associated nuclease [0.11]	GO:0036297;GO:0006281;GO:0006974;GO:0033554;GO:0090305;GO:0006950;GO:0006259;GO:0051716;GO:0050896;GO:0090304;GO:0006139;GO:0006725;GO:0046483;GO:1901360;GO:0044260;GO:0034641;GO:0043170;GO:0006807;GO:0044238;GO:0044237;GO:0071704;GO:0008152;GO:0009987	TGME49_247790	TGME49_247790	VRR-NUC domain-containing protein	Ncaninum_LIV_000284100	Ncaninum_LIV_000284100	NCLIV_064000	Proteophosphoglycan 5, related	none	none	none	none
BESB_005410	29695	37488	14.9013	15.1509	-0.249575	none	Transmembrane protein [0.2]	none	TGME49_247780	TGME49_247780	hypothetical protein	Ncaninum_LIV_000284000	Ncaninum_LIV_000284000	NCLIV_063990	conserved hypothetical protein	ETH_00000365	hypothetical protein, conserved	none	none
BESB_005420	11337	19707	13.5122	14.2232	-0.710992	none	Transmembrane protein [0.2]	none	TGME49_247770	TGME49_247770	hypothetical protein	Ncaninum_LIV_000283900	Ncaninum_LIV_000283900	NCLIV_063980	conserved hypothetical protein	ETH_00035635	hypothetical protein, conserved	PF3D7_1402200	cytochrome c oxidase subunit ApiCOX19, putative
BESB_005430	8794	14780	13.1458	13.8082	-0.662366	ACS-1	AMP-binding enzyme [0.5];Acyl-CoA synthetase [0.23];AMP-binding domain-containing protein [0.11];Long-chain acyl-CoA synthetase, putative [0.1]	GO:0001676;GO:0006631;GO:0032787;GO:0044255;GO:0006629;GO:0019752;GO:0043436;GO:0006082;GO:0044281;GO:0044238;GO:0044237;GO:0071704;GO:0008152;GO:0009987	TGME49_247760	TGME49_247760	AMP-binding enzyme domain-containing protein	Ncaninum_LIV_000283800	Ncaninum_LIV_000283800	NCLIV_063970	putative long chain acyl-CoA synthetase	ETH_00022465	long chain acyl-CoA synthetase, putative	PF3D7_1238800	acyl-CoA synthetase
BESB_005440	28	9	4.89584	3.27278	1.62306	none	none	none	TGME49_247750	TGME49_247750	hypothetical protein	Ncaninum_LIV_000283700	Ncaninum_LIV_000283700	NCLIV_063960	conserved hypothetical protein	none	none	none	none
BESB_005450	5996	5208	12.5933	12.3035	0.289847	none	TrmA family RNA methyltransferase [0.8];tRNA(Phe) (4-demethylwyosine(37)-C(7)) aminocarboxypropyltransferase [0.38]	GO:0001510;GO:0043414;GO:0009451;GO:0032259;GO:0006396;GO:0016070;GO:0043412;GO:0090304;GO:0010467;GO:0006139;GO:0006725;GO:0046483;GO:1901360;GO:0044260;GO:0034641;GO:0043170;GO:0006807;GO:0044238;GO:0044237;GO:0071704;GO:0008152;GO:0009987	TGME49_271860	TGME49_247740	tRNA (Uracil-5-)-methyltransferase	Ncaninum_LIV_000283600	Ncaninum_LIV_000283600	NCLIV_063950	putative RNA methyltransferase, TrmA family	ETH_00030615	RNA methyltransferase, TrmA family, putative	PF3D7_1306300	SAM dependent methyltransferase, putative
BESB_005460	9485	32777	13.2549	14.9571	-1.70222	none	AP2 domain transcription factor AP2XII-5 [0.12]	GO:0006355;GO:1903506;GO:2001141;GO:0051252;GO:0019219;GO:2000112;GO:0010556;GO:0031326;GO:0009889;GO:0010468;GO:0051171;GO:0080090;GO:0031323;GO:0060255;GO:0019222;GO:0050794;GO:0050789;GO:0065007	TGME49_247730	TGME49_247730	AP2 domain transcription factor AP2XII-5	Ncaninum_LIV_000283500	Ncaninum_LIV_000283500	NCLIV_063940	unspecified product	ETH_00009540	hypothetical protein	PF3D7_1139300	AP2 domain transcription factor, putative
BESB_005470	10953	11480	13.4625	13.4437	0.0188283	none	Casein kinase I [0.59]	GO:0006468;GO:0006464;GO:0036211;GO:0016310;GO:0043412;GO:0006796;GO:0006793;GO:0044267;GO:0019538;GO:0044260;GO:1901564;GO:0043170;GO:0006807;GO:0044238;GO:0044237;GO:0071704;GO:0008152;GO:0009987	TGME49_247710	TGME49_247710	casein kinase I	Ncaninum_LIV_000283400	Ncaninum_LIV_000283400	NCLIV_063930	putative Casein kinase one (CK1)	ETH_00022575	casein kinase i	PF3D7_1136500	casein kinase 1
BESB_005480	27152	15862	14.7721	13.9101	0.862071	none	AP2 domain transcription factor AP2XII-4 [0.12]	GO:0006355;GO:1903506;GO:2001141;GO:0051252;GO:0019219;GO:2000112;GO:0010556;GO:0031326;GO:0009889;GO:0010468;GO:0051171;GO:0080090;GO:0031323;GO:0060255;GO:0019222;GO:0050794;GO:0050789;GO:0065007	TGME49_247700	TGME49_247700	AP2 domain transcription factor AP2XII-4	Ncaninum_LIV_000283300	Ncaninum_LIV_000283300	NCLIV_063920	unspecified product	ETH_00020340	hypothetical protein, conserved	PF3D7_0516800	AP2 domain transcription factor AP2-O2, putative
BESB_005490	108	159	6.81167	7.27926	-0.46759	none	GAF domain-containing protein [0.56]	none	none	none	none	none	none	none		none	none	none	none
BESB_005500	21101	32342	14.4084	14.9379	-0.52945	none	P-type phospholipid transporter [0.41]	GO:0034204;GO:0097035;GO:0015914;GO:0015748;GO:0006869;GO:0010876;GO:0061024;GO:0065008;GO:0033036;GO:0071702;GO:0016043;GO:0071840;GO:0065007;GO:0006810;GO:0051234;GO:0051179;GO:0009987	TGME49_247690	TGME49_247690	phospholipid-translocating P-type ATPase, flippase subfamily protein	Ncaninum_LIV_000283200	Ncaninum_LIV_000283200	NCLIV_063910	hypothetical protein	ETH_00018890	P-type ATPase, putative	PF3D7_1219600	phospholipid-transporting ATPase 2
BESB_005510	680	2247	9.45504	11.0912	-1.63619	none	none	none	TGME49_247680	TGME49_247680	hypothetical protein	Ncaninum_LIV_000283100	Ncaninum_LIV_000283100	NCLIV_063900	hypothetical protein	ETH_00011440	hypothetical protein, conserved	PF3D7_1228700	conserved Plasmodium protein, unknown function
BESB_005520	1525	2917	10.6189	11.4675	-0.848608	RPE	Ribulose-phosphate 3-epimerase [0.42]	GO:0006098;GO:0006740;GO:0051156;GO:0006739;GO:0005975;GO:0006091;GO:0019637;GO:1901135;GO:0006796;GO:0006793;GO:0019323;GO:0046365;GO:0019321;GO:0005996;GO:0016052;GO:0044282;GO:1901575;GO:0009056;GO:0044238;GO:0071704;GO:0044237;GO:0044281;GO:0008152;GO:0009052;GO:0009987;GO:0044262	TGME49_247670	TGME49_247670	ribulose-phosphate 3 epimerase family protein	Ncaninum_LIV_000283000	Ncaninum_LIV_000283000	NCLIV_065340	hypothetical protein	ETH_00040280	ribulose-phosphate 3-epimerase, putative	PF3D7_1219900	ribulose-phosphate 3-epimerase, putative
BESB_005530	29	120	4.95448	6.87768	-1.9232	none	Protein disulfide isomerase, putative [0.58];Thioredoxin domain-containing protein [0.22]	none	TGME49_247660	TGME49_247660	thioredoxin domain-containing protein	Ncaninum_LIV_000282900	Ncaninum_LIV_000282900	NCLIV_065350	putative protein disulfide isomerase	ETH_00002405	protein disulfide isomerase, putative	PF3D7_0827900	protein disulfide-isomerase
BESB_005540	3082	1361	11.6334	10.3681	1.26525	none	Peroxin-12 [0.1]	GO:0072663;GO:0072662;GO:0006625;GO:0043574;GO:0007031;GO:0072594;GO:0033365;GO:0006605;GO:0006886;GO:0034613;GO:0070727;GO:0046907;GO:0051649;GO:0051641;GO:0015031;GO:0045184;GO:0008104;GO:0033036;GO:0006996;GO:0071705;GO:0071702;GO:0016043;GO:0071840;GO:0006810;GO:0051234;GO:0051179;GO:0009987	TGME49_247652	TGME49_247652	hypothetical protein	Ncaninum_LIV_000294000	Ncaninum_LIV_000294000	NCLIV_065150	putative sybindin-like family domain-containing protein	ETH_00011770	sybindin-like family domain-containing protein, putative	none	none
BESB_005550	829	426	9.74005	8.69455	1.0455	none	Trafficking protein particle complex subunit [0.48]	GO:0006888;GO:0048193;GO:0016192;GO:0046907;GO:0051649;GO:0051641;GO:0006810;GO:0051234;GO:0051179;GO:0009987	TGME49_247648	TGME49_247648	Sybindin family protein	Ncaninum_LIV_000294100	Ncaninum_LIV_000294100	NCLIV_065150	putative sybindin-like family domain-containing protein	ETH_00011765	hypothetical protein, conserved	PF3D7_1405200	trafficking protein particle complex subunit 1, putative
BESB_005560	4935	4325	12.3124	12.0355	0.276919	none	none	none	none	none	none	none	none	none		none	none	none	none
BESB_005570	52	34	5.76914	5.08518	0.683955	none	none	none	none	none	none	none	none	none		none	none	none	none
BESB_005580	821	1937	9.72644	10.8771	-1.15071	none	Membrane protein, putative [0.44]	none	TGME49_247630	TGME49_247630	membrane protein, putative	Ncaninum_LIV_000294300	Ncaninum_LIV_000294300	NCLIV_065160	hypothetical protein	ETH_00004360	hypothetical protein, conserved	PF3D7_1138200	conserved protein, unknown function
BESB_005590	4319	1845	12.1201	10.8068	1.31327	LSM5	U6 snRNA-associated Sm-like protein LSm5 [0.78]	GO:0008380;GO:0006397;GO:0016071;GO:0006396;GO:0016070;GO:0090304;GO:0010467;GO:0006139;GO:0006725;GO:0046483;GO:1901360;GO:0034641;GO:0043170;GO:0006807;GO:0044238;GO:0044237;GO:0071704;GO:0008152;GO:0009987;GO:0000398;GO:0000377;GO:0000375	TGME49_247610	TGME49_247610	small nuclear ribonucleoprotein E, putative	Ncaninum_LIV_000294400	Ncaninum_LIV_000294400	NCLIV_065170	putative snRNP protein Lsm5	ETH_00031965	snRNP protein Lsm5, putative	PF3D7_1443300	U6 snRNA-associated Sm-like protein LSm5, putative
BESB_005600	18174	48363	14.193	15.5183	-1.32535	none	Dynein light intermediate chain [0.52]	GO:0007018;GO:0007017;GO:0006928;GO:0009987	TGME49_247600	TGME49_247600	hypothetical protein	Ncaninum_LIV_000294500	Ncaninum_LIV_000294500	NCLIV_065180	GA28568, related	ETH_00016480	hypothetical protein, conserved	PF3D7_0906400	dynein intermediate light chain, putative
BESB_005610	2492	3255	11.327	11.6256	-0.298617	none	Methyltransferase domain-containing protein [0.21]	GO:0032259;GO:0008152	TGME49_247590	TGME49_247590	methyltransferase domain-containing protein	Ncaninum_LIV_000294600	Ncaninum_LIV_000294600	NCLIV_065190	putative methyltransferase domain containing protein	none	none	none	none
BESB_005620	5767	3081	12.5371	11.5463	0.990829	none	Glutaredoxin domain-containing protein [0.32]	none	TGME49_247580	TGME49_247580	glutaredoxin domain-containing protein	Ncaninum_LIV_000294700	Ncaninum_LIV_000294700	NCLIV_065200	conserved hypothetical protein	ETH_00022385	PKC-interacting cousin of thioredoxin, putative	PF3D7_0304500	1-cys-glutaredoxin-like protein-1
BESB_005630	2	0	NA	NA	NA	none	none	none	TGME49_247570	TGME49_247570	hypothetical protein	Ncaninum_LIV_000294800	Ncaninum_LIV_000294800	NCLIV_065203	unspecified product	none	none	none	none
BESB_005640	2	7	1.62692	2.96721	-1.3403	DYNLT1	Dynein light chain Tctex-type 1 [0.93]	GO:0019060;GO:0030581;GO:0046719;GO:0050792;GO:0048878;GO:0044766;GO:1902579;GO:0042592;GO:0051704;GO:0051701;GO:0044403;GO:0015031;GO:0065008;GO:0045184;GO:0044419;GO:0008104;GO:0033036;GO:0071705;GO:0071702;GO:0007018;GO:0007017;GO:0006928;GO:0050789;GO:0065007;GO:0035795;GO:0006810;GO:0051234;GO:0051179;GO:1905709;GO:0035022;GO:0035020;GO:0046902;GO:0090559;GO:0046579;GO:0000132;GO:0051057;GO:…	TGME49_247560	TGME49_247560	dynein light chain protein, putative	Ncaninum_LIV_000448200	none	NCLIV_023000	hypothetical protein	none	none	PF3D7_0927500	dynein light chain, putative
BESB_005650	27387	15133	14.7846	13.8422	0.942376	HSP60	Heat shock protein HSP60 [0.9];Heat shock protein 60 [0.48];60 kDa chaperonin [0.26]	GO:0042026;GO:0006457;GO:0009987;GO:0006986;GO:0035966;GO:0006626;GO:0072655;GO:0070585;GO:0006839;GO:0007005;GO:0072594;GO:0033365;GO:0010033;GO:0006605;GO:0006886;GO:0034613;GO:0070727;GO:0046907;GO:0051649;GO:0051641;GO:0015031;GO:0045184;GO:0008104;GO:0042221;GO:0033036;GO:0006996;GO:0006950;GO:0071705;GO:0071702;GO:0016043;GO:0071840;GO:0050896;GO:0006810;GO:0051234;GO:0051179	TGME49_247550	TGME49_247550	heat shock protein HSP60	Ncaninum_LIV_000294900	Ncaninum_LIV_000294900	NCLIV_065210	KLLA0F09449p, related	ETH_00026225	heat shock protein 60, putative	PF3D7_1015600	heat shock protein 60
BESB_005660	8	19	3.21548	4.2841	-1.06862	none	none	none	none	none	none	none	none	none		none	none	none	none
BESB_005670	3948	18859	11.9906	14.1597	-2.16912	none	Putative ABC transporter [0.24]	GO:0055085;GO:0006810;GO:0051234;GO:0051179;GO:0009987	TGME49_247540	TGME49_247540	ATP-binding cassette G family transporter ABCG107	Ncaninum_LIV_000295000	Ncaninum_LIV_000295000	NCLIV_065220	putative ABC transporter	ETH_00021765	ABC transporter, putative	PF3D7_1426500	ABC transporter G family member 2
BESB_005680	5563	7144	12.4852	12.7594	-0.274197	none	Fructose-bisphosphatase [0.1]	GO:0016311;GO:0005975;GO:0006796;GO:0006793;GO:0044238;GO:0044237;GO:0071704;GO:0008152;GO:0009987	TGME49_247510	TGME49_247510	fructose-bisphospatase II	Ncaninum_LIV_000295100	Ncaninum_LIV_000295100	NCLIV_065240	Fructose-1 6-biphosphatase, related	ETH_00024340	fructose-1,6-bisphosphatase, putative	none	none
BESB_005690	2932	1130	11.5614	10.0999	1.46144	none	Protein kinase domain-containing protein [0.11]	GO:0006468;GO:0006464;GO:0036211;GO:0016310;GO:0043412;GO:0006796;GO:0006793;GO:0044267;GO:0019538;GO:0044260;GO:1901564;GO:0043170;GO:0006807;GO:0044238;GO:0044237;GO:0071704;GO:0008152;GO:0009987	TGME49_258800	none	rhoptry kinase family protein ROP31	Ncaninum_LIV_000161000	none	NCLIV_046000	unspecified product	ETH_00027705	Rhoptry kinase family protein ROP30, putative	PF3D7_1136500	casein kinase 1
BESB_005700	559	439	9.17241	8.738	0.434415	none	Acyl-coenzyme A oxidase [0.51];ACOX domain-containing protein (Fragment) [0.37]	GO:0006635;GO:0019395;GO:0034440;GO:0009062;GO:0044242;GO:0030258;GO:0072329;GO:0016042;GO:0006631;GO:0046395;GO:0016054;GO:0044282;GO:0032787;GO:0044255;GO:0006629;GO:0044248;GO:1901575;GO:0009056;GO:0019752;GO:0043436;GO:0006082;GO:0044281;GO:0033540;GO:0044238;GO:0044237;GO:0071704;GO:0008152;GO:0009987	TGME49_247500	TGME49_247500	acyl-CoA dehydrogenase, middle domain-containing protein	Ncaninum_LIV_000295200	Ncaninum_LIV_000295200	NCLIV_065250	Pc13g14410 protein, related	ETH_00032045	acyl-coenzyme A oxidase, putative	none	none
BESB_005710	10776	15908	13.439	13.9142	-0.475266	none	Zinc finger, C3HC4 type (RING finger) domain-containing protein (Fragment) [0.68];Zinc finger (C3HC4 RING finger) protein,putative [0.59]	none	TGME49_247485	TGME49_247485	zinc finger, C3HC4 type (RING finger) domain-containing protein	Ncaninum_LIV_000295300	Ncaninum_LIV_000295300	NCLIV_065260	putative zinc finger (C3HC4 RING finger) protein	ETH_00014970	zinc finger (C3HC4 RING finger) protein, putative	PF3D7_1334000	RING zinc finger protein, putative
BESB_005720	31619	13451	14.9919	13.6722	1.31964	NOP56	Box C/D snoRNP rRNA 2-O-methylation factor, putative [0.87];Pre-RNA processing ribonucleoprotein, putative [0.79];Ribonucleolar protein, putative [0.75];Nucleolar protein 58 [0.51];Nop domain-containing protein [0.45];SnoRNA binding domain containing protein [0.39]	GO:0042254;GO:0022613;GO:0044085;GO:0071840;GO:0009987	TGME49_247470	TGME49_247470	nucleolar protein, putative	Ncaninum_LIV_000295500	Ncaninum_LIV_000295500	NCLIV_065270	hypothetical protein	ETH_00018010	nucleolar protein 5A, putative	PF3D7_1118500	nucleolar protein 56, putative
BESB_005730	16696	15418	14.0706	13.8691	0.201501	none	Proliferating cell nuclear antigen [0.71]	GO:0006275;GO:0050790;GO:0065009;GO:0006260;GO:2000112;GO:0010556;GO:0031326;GO:0009889;GO:0031323;GO:0060255;GO:0019222;GO:0034645;GO:0009059;GO:0050794;GO:0050789;GO:0065007;GO:0044260;GO:0044249;GO:1901576;GO:0009058;GO:0043170;GO:0044237;GO:0071704;GO:0008152;GO:0006272;GO:0009987;GO:0019985;GO:0000731;GO:0006301;GO:0006271;GO:0022616;GO:0006298;GO:0006261;GO:0071897;GO:0006281;GO:0006974;GO:…	TGME49_247460	TGME49_247460	proliferating cell nuclear antigen PCNA1	Ncaninum_LIV_000295600	Ncaninum_LIV_000295600	NCLIV_065280	Proliferating cell nuclear antigen, related	ETH_00007715	proliferating cell nuclear antigen 1, putative	PF3D7_1361900	proliferating cell nuclear antigen 1
BESB_005740	30075	47424	14.9196	15.49	-0.570411	none	none	none	TGME49_247450	TGME49_247450	hypothetical protein	Ncaninum_LIV_000295800	Ncaninum_LIV_000295800	NCLIV_065290	conserved hypothetical protein	ETH_00037270	hypothetical protein, conserved	PF3D7_0504700	centrosomal protein CEP120, putative
BESB_005750	97634	90193	16.6184	16.4174	0.200992	none	none	none	TGME49_247440	none	hypothetical protein	none	none	none		none	none	none	none
BESB_005760	3823	1864	11.9441	10.8216	1.12254	none	none	none	TGME49_247420	TGME49_247420	hypothetical protein	Ncaninum_LIV_000295900	Ncaninum_LIV_000295900	NCLIV_065300	conserved hypothetical protein	none	none	none	none
BESB_005770	4469	2046	12.1693	10.9559	1.2134	none	none	none	TGME49_247410	TGME49_247410	hypothetical protein	Ncaninum_LIV_000296000	Ncaninum_LIV_000296000	NCLIV_065310	conserved hypothetical protein	none	none	PF3D7_0825400	ATP synthase-associated protein, putative
BESB_005780	16406	10437	14.0453	13.3062	0.739089	none	none	none	TGME49_247390	none	ATPase, AAA family protein	Ncaninum_LIV_000296200	none	NCLIV_065330	putative ATPase, AAA family domain-containing protein	none	none	PF3D7_1237900	conserved Plasmodium protein, unknown function
BESB_005790	6712	11649	12.7561	13.4647	-0.708679	none	none	none	TGME49_247380	TGME49_247380	hypothetical protein	Ncaninum_LIV_000296300	Ncaninum_LIV_000296300	NCLIV_063890	conserved hypothetical protein	ETH_00036580	hypothetical protein, conserved	PF3D7_1029400	LEM3/CDC50 family protein, putative
BESB_005800	10051	17971	13.3385	14.0902	-0.751645	none	Polycystin cation channel protein [0.89]	GO:0034220;GO:0006811;GO:0055085;GO:0006810;GO:0051234;GO:0051179;GO:0009987	TGME49_247370	TGME49_247370	hypothetical protein	Ncaninum_LIV_000296400	Ncaninum_LIV_000296400	NCLIV_063880	conserved hypothetical protein	ETH_00004745	hypothetical protein, conserved	PF3D7_1313500	conserved Plasmodium membrane protein, unknown function
BESB_005810	33880	18466	15.0915	14.1293	0.962152	none	Phospholipid phosphatase 3 [0.47];Phosphatidic acid phosphatase type 2D [0.45];Lipid phosphate phosphohydrolase 1 [0.42];acidPPc domain-containing protein [0.13]	GO:0006644;GO:0016311;GO:0044255;GO:0006629;GO:0019637;GO:0006796;GO:0006793;GO:0044238;GO:0044237;GO:0071704;GO:0008152;GO:0009987;GO:0030111;GO:0009966;GO:0010646;GO:0023051;GO:0048583;GO:0050794;GO:0050789;GO:0065007	TGME49_247360	TGME49_247360	PAP2 superfamily protein	Ncaninum_LIV_000296500	Ncaninum_LIV_000296500	NCLIV_063870	hypothetical protein	ETH_00001660	lipid phosphate phosphohydrolase 3, putative	none	none
BESB_005820	10371	52127	13.3837	15.6265	-2.24273	none	Thioredoxin domain-containing protein [0.38];Protein disulfide-isomerase [0.12]	none	TGME49_247350	TGME49_247350	thioredoxin domain-containing protein	Ncaninum_LIV_000777300	Ncaninum_LIV_000296600	NCLIV_015430	hypothetical protein	ETH_00025705	thioredoxin, putative	PF3D7_1352500	thioredoxin-related protein, putative
BESB_005830	14	11	3.94592	3.54298	0.402942	none	Putative sarcoma antigen NY-SAR-97 [0.97]	GO:0070286;GO:0035082;GO:0001578;GO:0060271;GO:0120031;GO:0044782;GO:0000226;GO:0120036;GO:0030031;GO:0007017;GO:0070925;GO:0007010;GO:0030030;GO:0034622;GO:0065003;GO:0043933;GO:0022607;GO:0006996;GO:0044085;GO:0016043;GO:0071840;GO:0009987	TGME49_247340	TGME49_247340	hypothetical protein	Ncaninum_LIV_000296700	Ncaninum_LIV_000296700	NCLIV_063850	putative sarcoma antigen NY-SAR-97	ETH_00008775	sarcoma antigen NY-SAR-97, putative	none	none
BESB_005840	3395	9223	11.773	13.1279	-1.35492	none	Symplekin tight junction carboxy-terminal protein [0.97]	none	TGME49_247330	TGME49_247330	hypothetical protein	Ncaninum_LIV_000296800	Ncaninum_LIV_000296800	NCLIV_063840	conserved hypothetical protein	ETH_00018265	hypothetical protein	PF3D7_1218200	symplekin domain-containing protein, putative
BESB_005850	2935	1688	11.5629	10.6786	0.884299	none	none	none	TGME49_247320	TGME49_247320	hypothetical protein	Ncaninum_LIV_000296900	Ncaninum_LIV_000296900	NCLIV_063830	conserved hypothetical protein	ETH_00043770	hypothetical protein, conserved	PF3D7_0519000	histone RNA hairpin-binding protein, putative
BESB_005860	6	12	2.85041	3.66348	-0.813063	none	Cpw-wpc domain-containing protein [0.82]	none	TGME49_247310	TGME49_247310	cpw-wpc domain-containing protein	none	none	none		ETH_00014705	plasmodium falciparum CPW-WPC domain-containing protein, putative	PF3D7_1234700	upregulated in late gametocytes ULG8
BESB_005870	19872	3539	14.3218	11.7462	2.57565	none	none	none	TGME49_247300	TGME49_247300	hypothetical protein	Ncaninum_LIV_000297100	Ncaninum_LIV_000297100	NCLIV_063810	conserved hypothetical protein	ETH_00025155	hypothetical protein, conserved	none	none
BESB_005880	1642	3691	10.7255	11.8069	-1.08144	none	none	none	TGME49_247290	TGME49_247290	hypothetical protein	none	none	none		none	none	none	none
BESB_005890	646	8957	9.38127	13.0857	-3.70443	none	Rhodanese domain-containing protein [0.16]	none	TGME49_247280	TGME49_247280	hypothetical protein	Ncaninum_LIV_000297300	Ncaninum_LIV_000297300	NCLIV_063790	hypothetical protein	ETH_00027935	hypothetical protein, conserved	none	none
BESB_005900	372	11866	8.58691	13.4914	-4.90449	none	none	none	TGME49_247270	TGME49_247270	hypothetical protein	Ncaninum_LIV_000297400	Ncaninum_LIV_000297400	NCLIV_063780	conserved hypothetical protein	none	none	none	none
BESB_005910	77	6294	6.3312	12.5768	-6.24556	none	none	none	TGME49_247270	none	hypothetical protein	Ncaninum_LIV_000297400	none	NCLIV_063780	conserved hypothetical protein	ETH_00014250	hypothetical protein, conserved	PF3D7_1363800	nuclear fusion protein, putative
BESB_005920	20484	12406	14.3656	13.5555	0.810038	none	Histone-binding protein RBBP4 [0.54];Retinoblastoma-binding protein 4 [0.47];WD-40 repeat-containing protein MSI2-like [0.3];Transducin family protein / WD-40 repeat family protein [0.28]	GO:0016573;GO:0018393;GO:0006475;GO:0018394;GO:0006473;GO:0043543;GO:0016570;GO:0016569;GO:0018205;GO:0006325;GO:0051276;GO:0018193;GO:0006996;GO:0006464;GO:0036211;GO:0016043;GO:0071840;GO:0043412;GO:0044267;GO:0019538;GO:0044260;GO:1901564;GO:0043170;GO:0006807;GO:0044238;GO:0044237;GO:0071704;GO:0008152;GO:0009987	TGME49_247250	TGME49_247250	RbAp46	Ncaninum_LIV_000297500	Ncaninum_LIV_000297500	NCLIV_063770	hypothetical protein	ETH_00024815	WD-40 repeat protein, putative	PF3D7_0110700	chromatin assembly factor 1 subunit C, putative
BESB_005930	11972	10755	13.5908	13.3495	0.241262	none	Ubiquitinyl hydrolase 1 [0.38];Ubiquitin carboxyl-terminal hydrolase [0.37]	GO:0006511;GO:0019941;GO:0043632;GO:0051603;GO:0044257;GO:0030163;GO:0044265;GO:0009057;GO:1901565;GO:0016579;GO:0070646;GO:0044248;GO:1901575;GO:0009056;GO:0006508;GO:0070647;GO:0044267;GO:0019538;GO:0006464;GO:0036211;GO:0043412;GO:0044260;GO:1901564;GO:0043170;GO:0006807;GO:0044238;GO:0044237;GO:0071704;GO:0008152;GO:0009987;GO:0010016;GO:0048367;GO:0009653;GO:0048731;GO:0007275;GO:0048856;GO:…	TGME49_247240	TGME49_247240	ubiquitin carboxyl-terminal hydrolase, family 1 protein	Ncaninum_LIV_000297600	Ncaninum_LIV_000297600	NCLIV_063760	hypothetical protein	ETH_00002580	ubiquitin carboxyl-terminal hydrolase isozyme L5, putative	PF3D7_1117100	ubiquitin carboxyl-terminal hydrolase UCH54
BESB_005940	15136	15210	13.9291	13.8495	0.079585	none	Centrin [0.6];Calmodulin [0.47];Caltractin [0.46];Calmodulin, related [0.41];centrin-2 isoform X1 [0.4];Ca2+-binding protein (EF-Hand superfamily) [0.27]	GO:0007099;GO:0098534;GO:0051298;GO:0007098;GO:0031023;GO:0000226;GO:0000278;GO:0007017;GO:0070925;GO:0007010;GO:0022402;GO:0008218;GO:0007049;GO:0022607;GO:0006996;GO:0044085;GO:0016043;GO:0071840;GO:0009987;GO:0044237;GO:0008152	TGME49_247230	TGME49_247230	centrin	Ncaninum_LIV_000297700	Ncaninum_LIV_000297700	NCLIV_063750	Calmodulin, related	ETH_00032320	calmodulin, putative	PF3D7_1027700	centrin-3
BESB_005950	165153	32957	17.3768	14.965	2.41174	none	Nudix-type motif 9 isoform a family protein [0.97];ADP-ribose pyrophosphatase, mitochondrial [0.25]	none	TGME49_247220	TGME49_247220	nudix -type motif 9 isoform a family protein	Ncaninum_LIV_000297800	Ncaninum_LIV_000297800	NCLIV_063740	conserved hypothetical protein	none	none	none	none
BESB_005960	205581	194666	17.6927	17.5273	0.165331	none	Microneme protein MIC15 [0.81];Thrombospondin type 1 domain-containing protein,putative [0.7]	none	TGME49_247195	TGME49_247195	microneme protein MIC15	Ncaninum_LIV_000297900	Ncaninum_LIV_000297900	NCLIV_063730	putative thrombospondin type 1 domain-containing protein	ETH_00025640	thrombospondin type 1 domain-containing protein, putative	PF3D7_0822700	thrombospondin-related protein 1, putative
BESB_005970	2583	12112	11.3788	13.521	-2.14221	none	none	none	TGME49_247050	TGME49_247050	hypothetical protein	Ncaninum_LIV_000298000	Ncaninum_LIV_000298000	NCLIV_063720	conserved hypothetical protein	none	none	none	none
BESB_005980	21504	33151	14.4357	14.9735	-0.5378	none	none	none	TGME49_247040	TGME49_247040	hypothetical protein	Ncaninum_LIV_000298100	Ncaninum_LIV_000298100	NCLIV_063710	conserved hypothetical protein	ETH_00029765	hypothetical protein, conserved	none	none
BESB_005990	25597	9260	14.687	13.1336	1.55342	none	none	none	TGME49_247030	TGME49_247030	hypothetical protein	Ncaninum_LIV_000298200	Ncaninum_LIV_000298200	NCLIV_063700	conserved hypothetical protein	none	none	none	none
BESB_006000	1055	142	10.0873	7.11508	2.97226	none	PITH domain-containing protein [0.59]	none	TGME49_247025	TGME49_247025	hypothetical protein	Ncaninum_LIV_000298300	Ncaninum_LIV_000298300	NA	NA	none	none	none	none
BESB_006010	4425	8597	12.1551	13.0265	-0.871374	none	Putative high mobility group protein b1 [0.9]	none	TGME49_247020	TGME49_247020	high mobility group protein b1, putative	Ncaninum_LIV_000298400	Ncaninum_LIV_000298400	NCLIV_063690	conserved hypothetical protein	ETH_00008455	hypothetical protein, conserved	PF3D7_1201900	conserved protein, unknown function
BESB_006020	320	1008	8.37018	9.93566	-1.56548	none	none	none	TGME49_247015	TGME49_247015	hypothetical protein	Ncaninum_LIV_000298500	Ncaninum_LIV_000298500	NA	NA	none	none	PF3D7_0318200	DNA-directed RNA polymerase II subunit RPB1
BESB_006030	8	0	3.19986	0	3.19986	none	none	none	TGME49_247010	TGME49_247010	hypothetical protein	Ncaninum_LIV_000298600	Ncaninum_LIV_000298600	NCLIV_063680	Flagella associated protein, related	none	none	none	none
BESB_006040	18436	37239	14.2136	15.1413	-0.927624	none	Tetratricopeptide repeat-containing protein [0.45];TPR domain-containing protein [0.16]	none	TGME49_247000	TGME49_247000	tetratricopeptide repeat-containing protein	Ncaninum_LIV_000298700	Ncaninum_LIV_000298700	NCLIV_063670	hypothetical protein	ETH_00038215	TPR domain-containing protein, putative	PF3D7_1241900	tetratricopeptide repeat protein, putative
BESB_006050	179	8980	7.53629	13.0894	-5.55312	none	none	none	TGME49_246995	TGME49_246995	hypothetical protein	none	none	none		ETH_00020390	hypothetical protein, conserved	none	none
BESB_006060	3374	6298	11.764	12.5776	-0.813615	none	none	none	TGME49_246990	TGME49_246990	hypothetical protein	Ncaninum_LIV_000298800	Ncaninum_LIV_000298800	NCLIV_063660	conserved hypothetical protein	none	none	none	none
BESB_006070	774	694	9.64127	9.39756	0.243706	none	Asparagine-linked glycosylation protein 11 homolog [0.5];Putative glycosyltransferase [0.33]	GO:0097502;GO:0070085;GO:0008152	TGME49_246982	TGME49_246978;TGME49_246982	hypothetical protein	Ncaninum_LIV_000298900	Ncaninum_LIV_000298900	NCLIV_063650	conserved hypothetical protein	none	none	none	none
BESB_006080	1787	2195	10.8474	11.0574	-0.209943	none	none	none	TGME49_246978	TGME49_246978;TGME49_246982	hypothetical protein	Ncaninum_LIV_000298900	Ncaninum_LIV_000298900	NCLIV_063650	conserved hypothetical protein	ETH_00007335	hypothetical protein, conserved	none	none
BESB_006090	4755	4944	12.2588	12.2284	0.0303877	none	3-5 exonuclease domain-containing protein (Fragment) [0.42]	GO:0000467;GO:0000459;GO:0031125;GO:0000469;GO:0000466;GO:0000460;GO:0043628;GO:0031123;GO:0090503;GO:0090501;GO:0006364;GO:0016072;GO:0042254;GO:0022613;GO:0034470;GO:0090305;GO:0006396;GO:0034660;GO:0044085;GO:0071840;GO:0016070;GO:0090304;GO:0010467;GO:0006139;GO:0006725;GO:0046483;GO:1901360;GO:0034641;GO:0043170;GO:0006807;GO:0044238;GO:0044237;GO:0071704;GO:0008152;GO:0009987	TGME49_246970	TGME49_246970	3-5 exonuclease domain-containing protein	Ncaninum_LIV_000299000	Ncaninum_LIV_000299000	NCLIV_063640	Ribonuclease D, related	ETH_00033130	exosome component 10, putative	PF3D7_1449700	exosome complex exonuclease RRP6
BESB_006100	10447	3854	13.3942	11.8692	1.52506	none	Metallo-beta-lactamase family protein, related [0.86];Metallo-beta-lactamase domain protein [0.48]	none	TGME49_246960	TGME49_246960	hypothetical protein	Ncaninum_LIV_000299100	Ncaninum_LIV_000299100	NCLIV_063630	Metallo-beta-lactamase family protein, related	ETH_00020075	hydrolase-like protein, putative	PF3D7_1237400	hydrolase, putative
BESB_006110	863	980	9.79817	9.89485	-0.0966809	none	none	none	TGME49_246950	TGME49_246950	hypothetical protein	Ncaninum_LIV_000299200	Ncaninum_LIV_000299200	NCLIV_063620	conserved hypothetical protein	ETH_00020085	hypothetical protein, conserved	none	none
BESB_006120	35565	25821	15.1615	14.613	0.548522	none	none	none	TGME49_246940	TGME49_246940	hypothetical protein	Ncaninum_LIV_000299300	Ncaninum_LIV_000299300	NCLIV_063610	conserved hypothetical protein	none	none	PF3D7_0315200	circumsporozoite- and TRAP-related protein
BESB_006130	9182	3437	13.208	11.704	1.50404	none	Calmodulin CAM1 [0.97]	none	TGME49_246930	TGME49_246930	calmodulin CAM1	Ncaninum_LIV_000299400	Ncaninum_LIV_000299400	NCLIV_063600	putative calmodulin	ETH_00033170	Calmodulin-like domain protein kinase isoform 2	PF3D7_0217500	calcium-dependent protein kinase 1
BESB_006140	1044	1303	10.0726	10.3055	-0.232879	none	Glutathione reductase [0.53]	GO:0045454;GO:0006749;GO:0019725;GO:0042592;GO:0098869;GO:1990748;GO:0097237;GO:0098754;GO:0009636;GO:0006575;GO:0070887;GO:0065008;GO:0006790;GO:0042221;GO:0051716;GO:0006518;GO:0043603;GO:0050896;GO:0050794;GO:0050789;GO:0065007;GO:0034641;GO:1901564;GO:0036245;GO:0010731;GO:1901655;GO:1901654;GO:0006807;GO:0044237;GO:0071704;GO:0034599;GO:0062197;GO:1901701;GO:0071310;GO:1901700;GO:0006979;GO:…	TGME49_246920	TGME49_246920	glutathione reductase	Ncaninum_LIV_000299500	Ncaninum_LIV_000299500	NCLIV_063590	Glutathione reductase, related	ETH_00003395	glutathione reductase, putative	PF3D7_1419800	glutathione reductase
BESB_006150	1420	1830	10.516	10.7951	-0.279144	none	Putative histone lysine methyltransferase, SET [0.86];Histone-lysine N-methyltransferase, putative [0.44]	GO:0032259;GO:0008152	TGME49_246910	TGME49_246910	histone lysine methyltransferase, SET, putative	Ncaninum_LIV_000299600	Ncaninum_LIV_000299600	NCLIV_063580	putative histone-lysine N-methyltransferase	ETH_00000415	histone-lysine N-methyltransferase, putative	none	none
BESB_006160	38370	6988	15.271	12.7275	2.5435	none	Putative acylaminoacyl-peptidase [0.94];Peptidase, S9A/B/C family, catalytic domain protein, related [0.54]	GO:0006508;GO:0019538;GO:1901564;GO:0043170;GO:0006807;GO:0044238;GO:0071704;GO:0008152	TGME49_246800	TGME49_246800	acylaminoacyl-peptidase, putative	Ncaninum_LIV_000299700	Ncaninum_LIV_000299700	NCLIV_063570	Peptidase, S9A/B/C family, catalytic domain protein, related	ETH_00014220	acylamino-acid-releasing enzyme, putative	PF3D7_0321500	peptidase, putative
BESB_006170	21963	13739	14.4662	13.7028	0.763383	none	none	none	TGME49_246780	TGME49_246780	hypothetical protein	Ncaninum_LIV_000299800	Ncaninum_LIV_000299800	NCLIV_063560	conserved hypothetical protein	none	none	PF3D7_0625000	sphingomyelin synthase 1, putative
BESB_006180	8251	19504	13.0539	14.2083	-1.1544	none	none	none	TGME49_246770	TGME49_246770	hypothetical protein	Ncaninum_LIV_000299900	Ncaninum_LIV_000299900	NCLIV_063550	conserved hypothetical protein	ETH_00026445	hypothetical protein, conserved	PF3D7_1107800	AP2 domain transcription factor, putative
BESB_006190	31868	3355	15.0032	11.6691	3.33402	none	none	GO:0006396;GO:0016070;GO:0090304;GO:0010467;GO:0006139;GO:0006725;GO:0046483;GO:1901360;GO:0034641;GO:0043170;GO:0006807;GO:0044238;GO:0044237;GO:0071704;GO:0008152;GO:0009987	TGME49_246760	TGME49_246760	hypothetical protein	Ncaninum_LIV_000300100	Ncaninum_LIV_000300100	NCLIV_063540	hypothetical protein	ETH_00023370	PRPF39 protein, related, related	none	none
BESB_006200	5.09	11.316	2.62819	3.54871	-0.920521	none	Cytochrome b [0.1]	GO:0022900;GO:0006091;GO:0044237;GO:0008152;GO:0009987	TGME49_330000	none	cytochrome b	none	none	none		none	none	PF3D7_MIT02300	cytochrome b
BESB_006210	978	1976	9.97856	10.9059	-0.927313	none	none	none	TGME49_246750	TGME49_246750	hypothetical protein	Ncaninum_LIV_000300200	Ncaninum_LIV_000300200	NCLIV_063520	conserved hypothetical protein	ETH_00026670	hypothetical protein, conserved	none	none
BESB_006220	12816	24869	13.6891	14.5588	-0.869723	none	Dynamitin [0.97];dynactin subunit 2 [0.35]	GO:0007017;GO:0009987	TGME49_246740	TGME49_246740	hypothetical protein	Ncaninum_LIV_000300300	Ncaninum_LIV_000300300	NCLIV_063510	GH23102, related	ETH_00019860	GE19232, related	PF3D7_1346000	dynactin subunit 2, putative
BESB_006230	7083	1453	12.8336	10.4624	2.37125	none	Eukaryotic rRNA processing protein EBP2 [0.84]	GO:0042254;GO:0022613;GO:0044085;GO:0071840;GO:0009987	TGME49_246730	TGME49_246730	hypothetical protein	Ncaninum_LIV_000300400	Ncaninum_LIV_000300400	NCLIV_063500	conserved hypothetical protein	ETH_00034180	hypothetical protein, conserved	PF3D7_1028300	rRNA-processing protein EBP2, putative
BESB_006240	14443	12306	13.8615	13.5439	0.317612	none	none	none	TGME49_246720	TGME49_246720	hypothetical protein	Ncaninum_LIV_000300500	Ncaninum_LIV_000300500	NCLIV_063490	conserved hypothetical protein	none	none	PF3D7_0611500	conserved protein, unknown function
BESB_006250	4922	4943	12.3086	12.2282	0.0804688	none	none	none	TGME49_246710	TGME49_246710	hypothetical protein	Ncaninum_LIV_000300600	Ncaninum_LIV_000300600	NCLIV_063480	conserved hypothetical protein	ETH_00011505	hypothetical protein, conserved	none	none
BESB_006260	1135	14228	10.1933	13.7533	-3.56001	none	Alpha amylase, catalytic domain-containing protein [0.89];1,4-alpha-glucan branching enzyme, putative [0.6]	GO:0005975;GO:0044238;GO:0071704;GO:0008152	TGME49_246690	TGME49_246690	alpha amylase, catalytic domain-containing protein	Ncaninum_LIV_000300700	Ncaninum_LIV_000300700	NCLIV_063470	putative 1,4-alpha-glucan branching enzyme	ETH_00033740	1,4-alpha-glucan branching enzyme, putative	none	none
BESB_006270	1978	2009	10.9938	10.9297	0.0641622	none	none	GO:0006352;GO:0006351;GO:0097659;GO:0032774;GO:0034654;GO:0016070;GO:0019438;GO:0018130;GO:1901362;GO:0090304;GO:0034645;GO:0010467;GO:0009059;GO:0044271;GO:0006139;GO:0006725;GO:0046483;GO:1901360;GO:0044260;GO:0044249;GO:1901576;GO:0009058;GO:0034641;GO:0043170;GO:0006807;GO:0044238;GO:0044237;GO:0071704;GO:0008152;GO:0009987	TGME49_246670	TGME49_246670	hypothetical protein	Ncaninum_LIV_000300900	Ncaninum_LIV_000300900	NCLIV_063460	conserved hypothetical protein	ETH_00036105	hypothetical protein, conserved	PF3D7_1032700	conserved Plasmodium protein, unknown function
BESB_006280	42562	16720	15.4206	13.9861	1.43457	none	AP2 domain transcription factor AP2XII-3 [0.25]	none	TGME49_246660	TGME49_246660	AP2 domain transcription factor AP2XII-3	Ncaninum_LIV_000301000	Ncaninum_LIV_000301000	NCLIV_063450	unspecified product	ETH_00008030	hypothetical protein, conserved	PF3D7_0802100	AP2 domain transcription factor, putative
BESB_006290	629	1086	9.34261	10.043	-0.700349	none	none	none	TGME49_246640	TGME49_246640	hypothetical protein	Ncaninum_LIV_000301200	Ncaninum_LIV_000301200	NCLIV_063430	conserved hypothetical protein	none	none	none	none
BESB_006300	26	278	4.80508	8.08219	-3.27712	none	none	none	none	none	none	Ncaninum_LIV_000301200	none	NCLIV_063430	conserved hypothetical protein	none	none	none	none
BESB_006310	2944	954	11.5673	9.85587	1.7114	none	none	GO:0006352;GO:0006351;GO:0097659;GO:0032774;GO:0034654;GO:0016070;GO:0019438;GO:0018130;GO:1901362;GO:0090304;GO:0034645;GO:0010467;GO:0009059;GO:0044271;GO:0006139;GO:0006725;GO:0046483;GO:1901360;GO:0044260;GO:0044249;GO:1901576;GO:0009058;GO:0034641;GO:0043170;GO:0006807;GO:0044238;GO:0044237;GO:0071704;GO:0008152;GO:0009987	TGME49_246630	TGME49_246630	DNA-directed RNA polymerase I RPA43	Ncaninum_LIV_000301300	Ncaninum_LIV_000301300	NCLIV_063420	conserved hypothetical protein	ETH_00028165	hypothetical protein, conserved	PF3D7_1467600	conserved Plasmodium protein, unknown function
BESB_006320	1339	2173	10.4314	11.0429	-0.611521	none	Maternal g10 transcript [0.79];Cell cycle control protein cwf14 [0.48]	GO:0008380;GO:0006396;GO:0000398;GO:0000377;GO:0000375;GO:0016070;GO:0006397;GO:0016071;GO:0090304;GO:0010467;GO:0006139;GO:0006725;GO:0046483;GO:1901360;GO:0034641;GO:0043170;GO:0006807;GO:0044238;GO:0044237;GO:0071704;GO:0008152;GO:0009987	TGME49_246620	TGME49_246620	G10 family protein	Ncaninum_LIV_000301400	Ncaninum_LIV_000301400	NCLIV_063410	putative G10 protein	none	none	PF3D7_0522800	pre-mRNA-splicing factor BUD31, putative
BESB_006330	3322	5724	11.7416	12.4398	-0.698172	none	V-SNARE coiled-coil homology domain-containing protein [0.5]	GO:0016192;GO:0006810;GO:0051234;GO:0051179;GO:0009987	TGME49_246610	TGME49_246610	hypothetical protein	Ncaninum_LIV_000301500	Ncaninum_LIV_000301500	NCLIV_063400	conserved hypothetical protein	none	none	PF3D7_0826600	SNARE protein, putative
BESB_006340	655	12487	9.40119	13.565	-4.16379	none	none	none	TGME49_246600	none	ABC1 family protein	Ncaninum_LIV_000301600	none	NCLIV_063390	putative ABC1 family beta-lactamase	none	none	PF3D7_1243900	double C2-like domain-containing protein
BESB_006350	1916	35019	10.9481	15.0526	-4.10453	none	none	none	TGME49_246600	TGME49_246600	ABC1 family protein	Ncaninum_LIV_000301600	Ncaninum_LIV_000301600	NCLIV_063390	putative ABC1 family beta-lactamase	ETH_00005180	hypothetical protein	PF3D7_1414500	atypical protein kinase, ABC-1 family, putative
BESB_006360	4991	5136	12.3287	12.2834	0.0453021	none	none	none	TGME49_246590	TGME49_246590	hypothetical protein	Ncaninum_LIV_000301700	Ncaninum_LIV_000301700	NCLIV_063380	hypothetical protein	none	none	none	none
BESB_006370	8778	4012	13.1431	11.9271	1.21601	none	Transmembrane protein [0.2]	none	TGME49_246580	TGME49_246580	hypothetical protein	Ncaninum_LIV_000301800	Ncaninum_LIV_000301800	NCLIV_063370	conserved hypothetical protein	ETH_00025580	hypothetical protein, conserved	none	none
BESB_006380	3005	904	11.5968	9.77827	1.81857	none	none	none	TGME49_246570	TGME49_246570	hypothetical protein	Ncaninum_LIV_000301900	Ncaninum_LIV_000301900	NCLIV_063360	conserved hypothetical protein	ETH_00029450	hypothetical protein, conserved	PF3D7_0821200	conserved protein, unknown function
BESB_006390	3854	4154	11.9558	11.9773	-0.0215115	none	Vacuolar ATP synthase subunit G [0.58];V-type proton ATPase subunit G [0.56]	GO:1902600;GO:0098662;GO:0098660;GO:0098655;GO:0006812;GO:0034220;GO:0006811;GO:0055085;GO:0006810;GO:0051234;GO:0051179;GO:0009987	TGME49_246560	TGME49_246560	vacuolar ATP synthase subunit g, putative	Ncaninum_LIV_000302000	Ncaninum_LIV_000302000	NCLIV_063350	putative vacuolar ATP synthase subunit G1	ETH_00024825	vacuolar ATP synthase subunit G1, putative	PF3D7_1323200	V-type proton ATPase subunit G, putative
BESB_006400	104656	102745	16.7186	16.6054	0.113212	none	Plasmepsin X, putative [0.69];Aspartyl protease [0.5];probable aspartic-type endopeptidase opsB [0.41];Pepsin A [0.37];Peptidase A1 domain-containing protein [0.12]	GO:0006508;GO:0019538;GO:1901564;GO:0043170;GO:0006807;GO:0044238;GO:0071704;GO:0008152	TGME49_246550	TGME49_246550	aspartyl protease ASP3	Ncaninum_LIV_000302100	Ncaninum_LIV_000302100	NCLIV_063340	hypothetical protein	ETH_00008525	eukaryotic aspartyl protease, putative	PF3D7_1430200	plasmepsin IX
BESB_006410	30068	28212	14.9193	14.7408	0.17854	none	Cytochrome c domain-containing protein [0.4]	GO:0022900;GO:0006091;GO:0044237;GO:0008152;GO:0009987;GO:0006122;GO:0042775;GO:0019646;GO:0042773;GO:0022904;GO:0006119;GO:0009060;GO:0046034;GO:0045333;GO:0015980	TGME49_246540	TGME49_246540	cytochrome c1, heme protein	Ncaninum_LIV_000302200	Ncaninum_LIV_000302200	NCLIV_063330	Ubiquinol-cytochrome c reductase cytochrome c1 subunit, related	ETH_00009045	cytochrome C1, putative	PF3D7_1462700	cytochrome c1, heme protein, mitochondrial, putative
BESB_006420	2262	2310	11.1873	11.131	0.0563105	none	CDP-diacylglycerol--glycerol-3-phosphate 1-phosphatidyltransferase [0.1]	GO:0032049;GO:0032048;GO:0006655;GO:0046471;GO:0046474;GO:0045017;GO:0006650;GO:0046486;GO:0008654;GO:0006644;GO:0008610;GO:0044255;GO:0006629;GO:0090407;GO:0019637;GO:0006796;GO:0006793;GO:0044249;GO:1901576;GO:0009058;GO:0044238;GO:0044237;GO:0071704;GO:0008152;GO:0009987	TGME49_246530	TGME49_246530	phospholipase D active site domain-containing protein	Ncaninum_LIV_000302300	Ncaninum_LIV_000302300	NCLIV_063320	putative phosphatidylglycerophosphate synthase	ETH_00014245	phosphatidylglycerophosphate synthase, putative	PF3D7_0820200	phosphatidylglycerophosphate synthase
BESB_006430	8686	7103	13.1279	12.7511	0.376844	none	BSD domain-containing protein [0.61]	GO:0006289;GO:0006351;GO:0097659;GO:0006281;GO:0032774;GO:0006974;GO:0033554;GO:0006950;GO:0006259;GO:0034654;GO:0016070;GO:0051716;GO:0019438;GO:0018130;GO:1901362;GO:0050896;GO:0090304;GO:0034645;GO:0010467;GO:0009059;GO:0044271;GO:0006139;GO:0006725;GO:0046483;GO:1901360;GO:0044260;GO:0044249;GO:1901576;GO:0009058;GO:0034641;GO:0043170;GO:0006807;GO:0044238;GO:0044237;GO:0071704;GO:0008152;GO:…	TGME49_246520	TGME49_246520	hypothetical protein	Ncaninum_LIV_000302400	Ncaninum_LIV_000302400	NCLIV_063310	conserved hypothetical protein	ETH_00014240	Chromosome III, complete sequence, related	PF3D7_0323600	BSD domain-containing protein, putative
BESB_006440	14064	7853	13.8231	12.8959	0.927234	none	Serine/threonine protein phosphatase 2A regulatory subunit [0.58]	GO:0050790;GO:0065009;GO:0007165;GO:0023052;GO:0007154;GO:0051716;GO:0050896;GO:0050794;GO:0050789;GO:0065007;GO:0031107;GO:0032186;GO:0031578;GO:0031134;GO:0007105;GO:0070199;GO:2000786;GO:0044090;GO:0051754;GO:0001100;GO:0070601;GO:2000785;GO:0051177;GO:0045144;GO:0044088;GO:0031106;GO:0007135;GO:0016239;GO:0061983;GO:1902117;GO:0032185;GO:0007096;GO:0016241;GO:0034502;GO:0008608;GO:0071174;GO:…	TGME49_246510	TGME49_246510	protein phosphatase 2a regulatory b subunit (b56 family) protein	Ncaninum_LIV_000302500	Ncaninum_LIV_000302500	NCLIV_063300	GE25516, related	ETH_00020965	serine/threonine protein phosphatase 2A B56 delta subunit, putative	none	none
BESB_006450	20687	17114	14.3798	14.0197	0.360155	SF3A1	Surp module domain-containing protein [0.97];Splicing factor 3a, subunit 1 [0.43]	GO:0045292;GO:0000398;GO:0000377;GO:0000375;GO:0008380;GO:0006397;GO:0016071;GO:0006396;GO:0016070;GO:0090304;GO:0010467;GO:0006139;GO:0006725;GO:0046483;GO:1901360;GO:0034641;GO:0043170;GO:0006807;GO:0044238;GO:0044237;GO:0071704;GO:0008152;GO:0009987	TGME49_246500	TGME49_246500	surp module domain-containing protein	Ncaninum_LIV_000302600	Ncaninum_LIV_000302600	NCLIV_063290	hypothetical protein	ETH_00014215	surp module domain-containing protein, putative	PF3D7_1474500	splicing factor 3A subunit 1, putative
BESB_006460	92327	14638	16.5378	13.7942	2.74359	none	Sphingolipid synthase [0.83];Pap2 family carboxy-terminal protein [0.73]	GO:0006665;GO:0006643;GO:0044255;GO:0006629;GO:1901564;GO:0006807;GO:0044238;GO:0044237;GO:0071704;GO:0008152;GO:0009987	TGME49_246490	TGME49_246490	hypothetical protein	Ncaninum_LIV_000302700	Ncaninum_LIV_000302700	NCLIV_063280	conserved hypothetical protein	none	none	PF3D7_0625000	sphingomyelin synthase 1, putative
BESB_006470	879	925	9.82463	9.8116	0.0130292	none	none	none	TGME49_246475	TGME49_246475	hypothetical protein	Ncaninum_LIV_000302800	Ncaninum_LIV_000302800	NCLIV_063270	conserved hypothetical protein	ETH_00035820	hypothetical protein, conserved	PF3D7_0719800	conserved protein, unknown function
BESB_006480	8606	13477	13.1146	13.675	-0.560403	none	none	none	TGME49_246460	TGME49_246460	hypothetical protein	Ncaninum_LIV_000302900	Ncaninum_LIV_000302900	NCLIV_063260	conserved hypothetical protein	ETH_00012385	hypothetical protein, conserved	PF3D7_1430000	conserved protein, unknown function
BESB_006490	19052	32709	14.261	14.9541	-0.693089	none	Putative transmembrane protein (Fragment) [0.43]	none	TGME49_246450	TGME49_246450	hypothetical protein	Ncaninum_LIV_000303000	Ncaninum_LIV_000303000	NCLIV_063250	conserved hypothetical protein	ETH_00030240	hypothetical protein, conserved	none	none
BESB_006500	26174	8671	14.7192	13.0388	1.68039	none	X-domain of DnaJ-containing family protein [0.47];DnaJ domain-containing protein [0.4];J domain-containing protein [0.13]	none	TGME49_246340	TGME49_246340	DnaJ domain-containing protein	Ncaninum_LIV_000303100	Ncaninum_LIV_000303100	NCLIV_063240	DnaJ homologue, related	ETH_00034365	DnaJ domain-containing protein, putative	PF3D7_0523400	DnaJ protein, putative
BESB_006510	39	12	5.36069	3.65117	1.70953	none	none	none	none	none	none	none	none	none		none	none	none	none
BESB_006520	830	1800	9.74213	10.7714	-1.02925	none	CRAL/TRIO domain-containing protein [0.39]	none	TGME49_246330	TGME49_246330	CRAL/TRIO domain-containing protein	Ncaninum_LIV_000303200	Ncaninum_LIV_000303200	NCLIV_063230	hypothetical protein	ETH_00017925	CRAL/TRIO domain-containing protein, putative	PF3D7_1127600	CRAL/TRIO domain-containing protein, putative
BESB_006530	18013	28196	14.1801	14.7399	-0.5598	none	LITAF domain-containing protein [0.52]	none	TGME49_246220	TGME49_246220	hypothetical protein	Ncaninum_LIV_000303300	Ncaninum_LIV_000303300	NCLIV_063220	conserved hypothetical protein	ETH_00006470	hypothetical protein, conserved	PF3D7_0412000	LITAF-like zinc finger protein, putative
BESB_006540	2047	23429	11.0434	14.4728	-3.42936	none	none	none	TGME49_246200	TGME49_246200	zinc finger (CCCH type) motif-containing protein	Ncaninum_LIV_000662500	Ncaninum_LIV_000303400	NCLIV_022020	Zinc finger (CCCH type) protein, related	ETH_00029755	hypothetical protein, conserved	PF3D7_1019300	zinc finger protein, putative
BESB_006550	970	129	9.96624	6.97743	2.98881	none	none	none	TGME49_246190	TGME49_246190	hypothetical protein	Ncaninum_LIV_000303500	Ncaninum_LIV_000303500	NCLIV_063200	conserved hypothetical protein	ETH_00004175	hypothetical protein, conserved	none	none
BESB_006560	98	10	6.66939	3.40206	3.26733	none	none	none	TGME49_246190	none	hypothetical protein	none	none	none		none	none	none	none
BESB_006570	1701	4189	10.7764	11.9895	-1.21308	none	Sulfite exporter TauE/SafE protein [0.75]	none	TGME49_246178	TGME49_246178	hypothetical protein	Ncaninum_LIV_000303700	Ncaninum_LIV_000303700	NCLIV_063190	conserved hypothetical protein	ETH_00026665	hypothetical protein, conserved	none	none
BESB_006580	26370	28118	14.73	14.7359	-0.00597004	none	none	none	TGME49_246170	TGME49_246170	ARID/BRIGHT DNA binding domain-containing protein	Ncaninum_LIV_000303800	Ncaninum_LIV_000303800	NCLIV_063180	putative ARID/BRIGHT DNA-binding domain-containing protein	ETH_00028170	ARID/BRIGHT DNA-binding domain-containing protein, putative	PF3D7_0603600	AT-rich interactive domain-containing protein, putative
BESB_006590	19043	7901	14.2603	12.9047	1.35568	none	RING-type domain-containing protein [0.1]	none	TGME49_246160	TGME49_246160	hypothetical protein	Ncaninum_LIV_000303900	Ncaninum_LIV_000303900	NCLIV_063170	putative zinc finger (C3HC4 RING finger) protein	ETH_00011035	hypothetical protein, conserved	PF3D7_1422500	ERAD-associated E3 ubiquitin-protein ligase HRD1
BESB_006600	27.973	6.333	4.895	2.75401	2.14099	none	none	none	none	none	none	none	none	none		none	none	none	none
BESB_006610	2944	2572	11.5673	11.2859	0.281415	none	none	GO:0070988;GO:0008152	TGME49_246140	TGME49_246140	hypothetical protein	Ncaninum_LIV_000304100	Ncaninum_LIV_000304100	NCLIV_063160	conserved hypothetical protein	none	none	none	none
BESB_006620	154926	88770	17.2845	16.3945	0.890054	none	Serpin (Serine proteinase inhibitor) superfamily protein [0.97];Serine protease [0.16]	GO:0010951;GO:0010466;GO:0045861;GO:0052548;GO:0051346;GO:0052547;GO:0030162;GO:0051336;GO:0043086;GO:0032269;GO:0051248;GO:0044092;GO:0051172;GO:0032268;GO:0051246;GO:0031324;GO:0050790;GO:0048523;GO:0010605;GO:0009892;GO:0065009;GO:0048519;GO:0051171;GO:0080090;GO:0031323;GO:0060255;GO:0019222;GO:0050794;GO:0050789;GO:0065007;GO:0006508;GO:0019538;GO:1901564;GO:0043170;GO:0006807;GO:0044238;GO:…	TGME49_246130	TGME49_246130	serpin (serine proteinase inhibitor) superfamily protein	Ncaninum_LIV_000304200	Ncaninum_LIV_000304200	NCLIV_063150	Serpin peptidase inhibitor, clade B (Ovalbumin)	ETH_00011330	SERPIN1 protein	none	none
BESB_006630	86786	11355	16.4485	13.4278	3.02066	none	Tetratricopeptide repeat-containing protein [0.63]	none	TGME49_246120	TGME49_246120	tetratricopeptide repeat-containing protein	Ncaninum_LIV_000304300	Ncaninum_LIV_000304300	NCLIV_063140	conserved hypothetical protein	ETH_00011605	dolichyl-di-phosphooligosaccharide-protein glycotransferase, putative	none	none
BESB_006640	104	4	6.75409	2.24838	4.50571	none	none	none	TGME49_246110	TGME49_246110	hypothetical protein	Ncaninum_LIV_000304400	Ncaninum_LIV_000304400	NCLIV_063130	conserved hypothetical protein	ETH_00016165	hypothetical protein, conserved	PF3D7_0418900	conserved protein, unknown function
BESB_006650	3481	3818	11.809	11.8557	-0.0466745	none	Phosducin domain-containing protein [0.16]	none	TGME49_246100	TGME49_246100	phosducin, putative	Ncaninum_LIV_000304500	Ncaninum_LIV_000304500	NCLIV_063120	AFR552Cp, related	ETH_00007580	AFR552Cp, related, related	PF3D7_0516400	phosducin-like protein 1, putative
BESB_006660	8787	19165	13.1446	14.183	-1.03832	none	none	none	none	TGME49_246090	none	none	Ncaninum_LIV_000304600	none		ETH_00017680	hypothetical protein, conserved	none	none
BESB_006670	12013	11512	13.5957	13.4477	0.148072	none	NAD dependent epimerase/dehydratase family protein [0.42]	none	TGME49_246080	TGME49_246080	NAD dependent epimerase/dehydratase family protein	Ncaninum_LIV_000304700	Ncaninum_LIV_000304700	NCLIV_063100	conserved hypothetical protein	none	none	none	none
BESB_006680	3643	643	11.8745	9.28728	2.58724	none	DNA-directed RNA polymerase [0.1]	GO:0006351;GO:0097659;GO:0032774;GO:0034654;GO:0016070;GO:0019438;GO:0018130;GO:1901362;GO:0090304;GO:0034645;GO:0010467;GO:0009059;GO:0044271;GO:0006139;GO:0006725;GO:0046483;GO:1901360;GO:0044260;GO:0044249;GO:1901576;GO:0009058;GO:0034641;GO:0043170;GO:0006807;GO:0044238;GO:0044237;GO:0071704;GO:0008152;GO:0009987	TGME49_246060	TGME49_246060	DNA-dependent RNA polymerase	Ncaninum_LIV_000304900	Ncaninum_LIV_000304900	NCLIV_063080	DNA-directed RNA polymerase	ETH_00030175	DNA-dependent RNA polymerase, putative	PF3D7_1125300	DNA-directed RNA polymerase
BESB_006690	2771	1678	11.48	10.67	0.809936	none	none	none	TGME49_246050	TGME49_246050	hypothetical protein	Ncaninum_LIV_000305000	Ncaninum_LIV_000305000	NCLIV_063070	conserved hypothetical protein	ETH_00030170	hypothetical protein, conserved	PF3D7_1122000	conserved protein, unknown function
BESB_006700	2076	6817	11.0637	12.6919	-1.62819	none	none	GO:0000184;GO:0000956;GO:0006402;GO:0006401;GO:0010629;GO:0034655;GO:0016071;GO:0046700;GO:0044265;GO:0044270;GO:1901361;GO:0019439;GO:0010605;GO:0009892;GO:0009057;GO:0048519;GO:0044248;GO:1901575;GO:0009056;GO:0016070;GO:0010468;GO:0060255;GO:0019222;GO:0090304;GO:0050789;GO:0065007;GO:0006139;GO:0006725;GO:0046483;GO:1901360;GO:0044260;GO:0034641;GO:0043170;GO:0006807;GO:0044238;GO:0044237;GO:…	TGME49_246040	TGME49_246040	MIF4G domain-containing protein	Ncaninum_LIV_000305100	Ncaninum_LIV_000305100	NCLIV_063060	putative MIF4G domain-containing protein	ETH_00008560	intracellular protease, putative	PF3D7_0925800	regulator of nonsense transcripts 2, putative
BESB_006710	3371	1933	11.7627	10.874	0.888634	none	Mediator complex subunit MED17 [0.12]	none	TGME49_246030	TGME49_246030	mediator complex subunit MED17	Ncaninum_LIV_000305200	Ncaninum_LIV_000305200	NCLIV_063050	conserved hypothetical protein	ETH_00029030	hypothetical protein, conserved	PF3D7_0520200	mediator of RNA polymerase II transcription subunit 17, putative
BESB_006720	10882	14790	13.4531	13.8091	-0.356023	none	SprT domain-containing protein [0.63];SprT-like domain-containing protein [0.37]	GO:0006974;GO:0033554;GO:0006950;GO:0006508;GO:0051716;GO:0050896;GO:0019538;GO:1901564;GO:0043170;GO:0006807;GO:0044238;GO:0071704;GO:0008152;GO:0009987	TGME49_246020	TGME49_246020	SprT domain-containing protein	Ncaninum_LIV_000305300	Ncaninum_LIV_000305300	NCLIV_063040	conserved hypothetical protein	none	none	PF3D7_1338400	SprT-like domain-containing protein, putative
BESB_006730	6474	10081	12.704	13.2562	-0.55221	none	Large subunit ribosomal protein IMG2 [0.97]	GO:0006412;GO:0043043;GO:0006518;GO:0043604;GO:0043603;GO:0034645;GO:0010467;GO:0009059;GO:0044267;GO:0044271;GO:1901566;GO:0019538;GO:0044260;GO:0044249;GO:1901576;GO:0009058;GO:0034641;GO:1901564;GO:0043170;GO:0006807;GO:0044238;GO:0044237;GO:0071704;GO:0008152;GO:0009987	TGME49_246000	TGME49_246000	large subunit ribosomal protein IMG2	Ncaninum_LIV_000305500	Ncaninum_LIV_000305500	NCLIV_063020	conserved hypothetical protein	ETH_00011535	Conserved protein, related	PF3D7_1144100	mitochondrial large subunit ribosomal protein, putative
BESB_006740	3508	9391	11.8202	13.1539	-1.33374	none	none	none	TGME49_245990	TGME49_245990	hypothetical protein	Ncaninum_LIV_000305600	Ncaninum_LIV_000305600	NCLIV_063010	conserved hypothetical protein	ETH_00019870	hypothetical protein, conserved	none	none
BESB_006750	21253	24541	14.4188	14.5397	-0.120896	none	none	none	TGME49_245752	TGME49_245746	WD domain, G-beta repeat-containing protein	none	none	none		ETH_00023570	hypothetical protein	none	none
BESB_006760	14274	22613	13.8445	14.4216	-0.577102	none	PIPK domain-containing protein [0.14]	GO:0046854;GO:0006661;GO:0046488;GO:0046474;GO:0045017;GO:0006650;GO:0046486;GO:0008654;GO:0006644;GO:0008610;GO:0044255;GO:0006629;GO:0090407;GO:0016310;GO:0019637;GO:0006796;GO:0006793;GO:0044249;GO:1901576;GO:0009058;GO:0044238;GO:0044237;GO:0071704;GO:0008152;GO:0009987	TGME49_245730	TGME49_245730	phosphatidylinositol-4-phosphate 5-Kinase	Ncaninum_LIV_000305700	Ncaninum_LIV_000305700	NCLIV_062980	putative phosphatidylinositol-4-phosphate 5-kinase	ETH_00024980	phosphatidylinositol-4-phosphate 5-kinase, putative	PF3D7_0110600	phosphatidylinositol-4-phosphate 5-kinase
BESB_006770	10214	42089	13.3617	15.3179	-1.95615	none	Helicase C-terminal domain-containing protein [0.22]	none	TGME49_245720	TGME49_245720	SWI2/SNF2-containing protein	Ncaninum_LIV_000305800	Ncaninum_LIV_000305800	NCLIV_062970	putative helicase conserved C-terminal domain-containing protein	ETH_00025780	hypothetical protein	PF3D7_1250800	DNA repair protein rhp16, putative
BESB_006780	26844	25581	14.7557	14.5995	0.156147	none	Putative phosphatidylinositol-4-phosphate 5-kinase [0.48];MORN repeat protein (Fragment) [0.43];Phosphatidylinositol 4-phosphate 5-kinase 9 [0.4]	GO:0016310;GO:0032259;GO:0006796;GO:0006793;GO:0044237;GO:0008152;GO:0009987	TGME49_310440	TGME49_245710	membrane occupation and recognition nexus protein MORN1	Ncaninum_LIV_000402400	Ncaninum_LIV_000305900	NCLIV_054520	hypothetical protein	ETH_00011310	phosphatidylinositol-4-phosphate 5-kinase, putative	PF3D7_1031200	MORN repeat-containing protein 1
BESB_006790	73352	19497	16.2059	14.2077	1.99816	none	Ribosomal protein RPL21 [0.97];60S ribosomal protein L21 [0.49];Large subunit ribosomal protein L21e [0.48]	GO:0006412;GO:0043043;GO:0006518;GO:0043604;GO:0043603;GO:0034645;GO:0010467;GO:0009059;GO:0044267;GO:0044271;GO:1901566;GO:0019538;GO:0044260;GO:0044249;GO:1901576;GO:0009058;GO:0034641;GO:1901564;GO:0043170;GO:0006807;GO:0044238;GO:0044237;GO:0071704;GO:0008152;GO:0009987	TGME49_245680	TGME49_245680	ribosomal protein RPL21	Ncaninum_LIV_000306100	Ncaninum_LIV_000306100	NCLIV_062950	50S ribosomal protein L21e, related	none	none	PF3D7_1426000	60S ribosomal protein L21
BESB_006800	2984	6299	11.5869	12.5779	-0.990995	none	Pyruvate dehydrogenase E1 component subunit alpha [0.41]	GO:0006086;GO:0006085;GO:0006084;GO:0035384;GO:0071616;GO:0035383;GO:0006637;GO:0034030;GO:0034033;GO:0033866;GO:0033865;GO:0033875;GO:0034032;GO:0006090;GO:0044272;GO:0009152;GO:0006164;GO:0072522;GO:0009260;GO:0046390;GO:0006790;GO:0009150;GO:0006163;GO:0072521;GO:0032787;GO:0009259;GO:0019693;GO:0009165;GO:1901293;GO:0009117;GO:0006753;GO:1901137;GO:0090407;GO:0055086;GO:0019637;GO:1901135;GO:…	TGME49_245670	TGME49_245670	pyruvate dehydrogenase complex subunit PDH-E1Alpha	Ncaninum_LIV_000306200	Ncaninum_LIV_000306200	NCLIV_062940	putative pyruvate dehydrogenase	ETH_00020990	pyruvate dehydrogenase, putative	PF3D7_1124500	pyruvate dehydrogenase E1 component subunit alpha
BESB_006810	41987	27321	15.401	14.6945	0.706539	none	CCHC-type domain-containing protein [0.18]	GO:0016567;GO:0032446;GO:0070647;GO:0006397;GO:0016071;GO:0006396;GO:0006464;GO:0036211;GO:0016070;GO:0043412;GO:0090304;GO:0010467;GO:0044267;GO:0006139;GO:0019538;GO:0006725;GO:0046483;GO:1901360;GO:0044260;GO:0034641;GO:1901564;GO:0043170;GO:0006807;GO:0044238;GO:0044237;GO:0071704;GO:0008152;GO:0009987	TGME49_245660	TGME49_245660	hypothetical protein	Ncaninum_LIV_000306300	Ncaninum_LIV_000306300	NCLIV_062930	hypothetical protein	ETH_00002130	mRNA polyadenylation-related protein, related	PF3D7_1414100	zinc finger protein, putative
BESB_006820	9569	6759	13.2676	12.6795	0.588115	none	none	GO:0043248;GO:0034622;GO:0065003;GO:0043933;GO:0022607;GO:0044085;GO:0016043;GO:0071840;GO:0009987	TGME49_245650	TGME49_245650	hypothetical protein	Ncaninum_LIV_000306400	Ncaninum_LIV_000306400	NCLIV_062920	conserved hypothetical protein	none	none	PF3D7_0723600	proteasome assembly chaperone 4, putative
BESB_006830	4146	4615	12.0612	12.1291	-0.0679673	none	none	none	TGME49_245640	TGME49_245640	hypothetical protein	Ncaninum_LIV_000306500	Ncaninum_LIV_000306500	NCLIV_062910	conserved hypothetical protein	ETH_00007475	hypothetical protein, conserved	none	none
BESB_006840	1942	1839	10.9674	10.8022	0.165165	none	Putative transmembrane protein (Fragment) [0.41]	none	TGME49_245630	TGME49_245630	hypothetical protein	Ncaninum_LIV_000306600	Ncaninum_LIV_000306600	NCLIV_062900	conserved hypothetical protein	none	none	PF3D7_1112000	conserved protein, unknown function
BESB_006850	122547	59771	16.9463	15.8239	1.12243	none	Ribosomal-ubiquitin protein RPS27A [0.97];Ubiquitin-40S ribosomal protein S27a [0.64];Ubiquitin-40S ribosomal protein S27a-1 [0.46];Ubiquitin [0.38];Ubiquitin-like domain-containing protein [0.19]	GO:0006412;GO:0043043;GO:0006518;GO:0043604;GO:0043603;GO:0034645;GO:0010467;GO:0009059;GO:0044267;GO:0044271;GO:1901566;GO:0019538;GO:0044260;GO:0044249;GO:1901576;GO:0009058;GO:0034641;GO:1901564;GO:0043170;GO:0006807;GO:0044238;GO:0044237;GO:0071704;GO:0008152;GO:0009987;GO:0019941;GO:0043632;GO:0051603;GO:0044257;GO:0016567;GO:0032446;GO:0030163;GO:0070647;GO:0044265;GO:0009057;GO:1901565;GO:…	TGME49_219820	TGME49_245620	polyubiquitin UbC, putative	Ncaninum_LIV_000329600	Ncaninum_LIV_000306700	NCLIV_060800	Ubiquitin, related	ETH_00030895	polyubiquitin, putative	PF3D7_1211800	polyubiquitin
BESB_006860	4698	11598	12.2415	13.4584	-1.21694	none	none	none	TGME49_245610	TGME49_245610	hypothetical protein	Ncaninum_LIV_000306900	Ncaninum_LIV_000306900	NCLIV_062880	conserved hypothetical protein	ETH_00009365	hypothetical protein, conserved	none	none
BESB_006870	53	6	5.79324	2.74714	3.04609	none	none	none	TGME49_245600	none	hypothetical protein	Ncaninum_LIV_000307000	none	NCLIV_062870	conserved hypothetical protein	none	none	PF3D7_0318200	DNA-directed RNA polymerase II subunit RPB1
BESB_006880	1356	2354	10.4496	11.1583	-0.708701	none	Rhomboid protease ROM6 [0.28]	GO:0006508;GO:0019538;GO:1901564;GO:0043170;GO:0006807;GO:0044238;GO:0071704;GO:0008152	TGME49_245590	TGME49_245590	rhomboid protease ROM6	Ncaninum_LIV_000307100	Ncaninum_LIV_000307100	NCLIV_062860	hypothetical protein	none	none	PF3D7_1345200	rhomboid protease ROM6, putative
BESB_006890	3184	9813	11.6804	13.2173	-1.5369	none	none	GO:0006468;GO:0006464;GO:0036211;GO:0016310;GO:0043412;GO:0006796;GO:0006793;GO:0044267;GO:0019538;GO:0044260;GO:1901564;GO:0043170;GO:0006807;GO:0044238;GO:0044237;GO:0071704;GO:0008152;GO:0009987	TGME49_245580	TGME49_245580	hypothetical protein	Ncaninum_LIV_000307200	Ncaninum_LIV_000307200	NCLIV_062850	conserved hypothetical protein	ETH_00024350	hypothetical protein	none	none
BESB_006900	3648	7253	11.8766	12.7813	-0.904652	none	Origin recognition complex subunit 2 protein [0.77]	GO:0006260;GO:0034645;GO:0009059;GO:0044260;GO:0044249;GO:1901576;GO:0009058;GO:0043170;GO:0044237;GO:0071704;GO:0008152;GO:0009987	TGME49_245570	TGME49_245570	origin recognition complex subunit 2 protein	Ncaninum_LIV_000307300	Ncaninum_LIV_000307300	NCLIV_062840	putative origin recognition complex subunit 2	ETH_00012085	origin recognition complex subunit 2, putative	PF3D7_0705300	origin recognition complex subunit 2
BESB_006910	23930	73006	14.5899	16.1124	-1.52253	none	none	none	TGME49_245560	TGME49_245560	hypothetical protein	Ncaninum_LIV_000307400	Ncaninum_LIV_000307400	NCLIV_062830	conserved hypothetical protein	none	none	none	none
BESB_006920	2070	4837	11.0595	12.1969	-1.13745	none	Transmembrane protein [0.2]	none	TGME49_245550	TGME49_245550	hypothetical protein	Ncaninum_LIV_000307600	Ncaninum_LIV_000307600	NCLIV_062820	conserved hypothetical protein	ETH_00024510	hypothetical protein, conserved	none	none
BESB_006930	24955	309939	14.6504	18.1983	-3.5479	none	none	none	TGME49_245530	TGME49_245530	hypothetical protein	none	none	none		none	none	none	none
BESB_006940	681	5563	9.45725	12.3987	-2.94142	none	none	none	TGME49_245520	TGME49_245520	hypothetical protein	none	none	none		ETH_00022970	hypothetical protein, conserved	none	none
BESB_006950	8705	23322	13.1311	14.4662	-1.33504	none	P-type phospholipid transporter [0.4]	GO:0034204;GO:0097035;GO:0006869;GO:0010876;GO:0061024;GO:0065008;GO:0033036;GO:0071702;GO:0016043;GO:0071840;GO:0065007;GO:0006810;GO:0051234;GO:0051179;GO:0009987	TGME49_245510	TGME49_245510	phospholipid-translocating P-type ATPase, flippase subfamily protein	Ncaninum_LIV_000307900	Ncaninum_LIV_000307900	NCLIV_062790	putative P-type ATPase	ETH_00018890	P-type ATPase, putative	PF3D7_0319000	P-type ATPase, putative
BESB_006960	2970	6245	11.5801	12.5654	-0.985358	none	none	GO:0006508;GO:0019538;GO:1901564;GO:0043170;GO:0006807;GO:0044238;GO:0071704;GO:0008152	TGME49_245500	TGME49_245500	dipeptidyl peptidase iv (dpp iv) n-terminal region domain-containing protein	Ncaninum_LIV_000308000	Ncaninum_LIV_000308000	NCLIV_062780	putative dipeptidyl peptidase IV domain-containing protein	ETH_00021485	dipeptidyl peptidase IV domain-containing protein, putative	none	none
BESB_006970	168380	88222	17.4047	16.3856	1.01913	MIC8	Microneme protein MIC8 [0.97];Microneme protein 8 [0.6]	none	TGME49_245490	TGME49_245490	microneme protein MIC8	Ncaninum_LIV_000590500	Ncaninum_LIV_000308100	NCLIV_029340	putative EGF-like domain-containing protein	ETH_00024085	Microneme protein 4	PF3D7_0718300	cysteine repeat modular protein 2
BESB_006980	523	3444	9.07712	11.7071	-2.62996	none	Microneme protein MIC9 [0.94]	none	TGME49_255460	TGME49_245485	EGF family domain-containing protein	Ncaninum_LIV_000590500	Ncaninum_LIV_000308200	NCLIV_029340	putative EGF-like domain-containing protein	ETH_00024085	Microneme protein 4	PF3D7_0323400	Rh5 interacting protein
BESB_006990	16	70	4.13716	6.10973	-1.97257	none	none	none	none	none	none	none	none	none		none	none	none	none
BESB_007000	9615	3173	13.2745	11.5887	1.68578	BUB3	Mitotic checkpoint protein BUB3 [0.89];BUB3 budding uninhibited by benzimidazoles 3 homolog [0.48]	none	TGME49_245470	TGME49_245470	mitotic checkpoint protein, BUB3 family protein	Ncaninum_LIV_000308500	Ncaninum_LIV_000308500	NCLIV_062730	hypothetical protein	ETH_00002260	mitotic checkpoint protein bub3, putative	PF3D7_0510800	WD repeat-containing protein, putative
BESB_007010	128882	62392	17.019	15.8858	1.13323	none	40S ribosomal protein S8 [0.69]	GO:0006412;GO:0043043;GO:0006518;GO:0043604;GO:0043603;GO:0034645;GO:0010467;GO:0009059;GO:0044267;GO:0044271;GO:1901566;GO:0019538;GO:0044260;GO:0044249;GO:1901576;GO:0009058;GO:0034641;GO:1901564;GO:0043170;GO:0006807;GO:0044238;GO:0044237;GO:0071704;GO:0008152;GO:0009987;GO:0000462;GO:0030490;GO:0042274;GO:0006364;GO:0016072;GO:0042254;GO:0022613;GO:0034470;GO:0006396;GO:0034660;GO:0044085;GO:…	TGME49_245460	TGME49_245460	ribosomal protein RPS8	Ncaninum_LIV_000308600	Ncaninum_LIV_000308600	NCLIV_062720	hypothetical protein	ETH_00009830	40S ribosomal protein S8, putative	PF3D7_1408600	40S ribosomal protein S8e, putative
BESB_007020	6029	6354	12.6012	12.5904	0.0108789	none	ATP synthase-associated protein, putative [0.92]	none	TGME49_245450	TGME49_245450	hypothetical protein	Ncaninum_LIV_000308700	Ncaninum_LIV_000308700	NCLIV_062710	conserved hypothetical protein	ETH_00006505	hypothetical protein, conserved	PF3D7_0620100	ATP synthase-associated protein, putative
BESB_007030	207	1237	7.74468	10.2308	-2.48609	none	none	none	TGME49_202490	none	AP2 domain transcription factor AP2VIIa-7	Ncaninum_LIV_000442200	none	NCLIV_022440	unspecified product	ETH_00010905	hypothetical protein, conserved	PF3D7_1221000	histone-lysine N-methyltransferase, H3 lysine-4 specific
BESB_007040	876	5846	9.81998	12.4702	-2.65026	none	none	none	none	none	none	none	none	none		none	none	none	none
BESB_007050	1258	6940	10.3415	12.7177	-2.37614	none	none	none	none	none	none	none	none	none		none	none	none	none
BESB_007060	2797	98	11.4933	6.58389	4.90944	none	none	GO:0008285;GO:0042127;GO:0048523;GO:0048519;GO:0050794;GO:0050789;GO:0065007	TGME49_217940	TGME49_217915;TGME49_217930	hypothetical protein	Ncaninum_LIV_000309300	Ncaninum_LIV_000309300	NCLIV_062660	hypothetical protein	ETH_00014225	hypothetical protein	none	none
BESB_007070	100	38	6.69948	5.23943	1.46005	none	none	GO:0008285;GO:0042127;GO:0048523;GO:0048519;GO:0050794;GO:0050789;GO:0065007	TGME49_217920	TGME49_217915;TGME49_217930	hypothetical protein	Ncaninum_LIV_000309300	Ncaninum_LIV_000309300	NCLIV_062660	hypothetical protein	ETH_00014230	hypothetical protein, conserved	none	none
BESB_007080	2210	8429	11.1539	12.998	-1.84417	none	DNA polymerase [0.32]	GO:0071897;GO:0006259;GO:0034654;GO:0019438;GO:0018130;GO:1901362;GO:0090304;GO:0034645;GO:0009059;GO:0044271;GO:0006139;GO:0006725;GO:0046483;GO:1901360;GO:0044260;GO:0044249;GO:1901576;GO:0009058;GO:0034641;GO:0043170;GO:0006260;GO:0006807;GO:0044238;GO:0044237;GO:0071704;GO:0008152;GO:0009987	TGME49_217910	TGME49_217910	DNA polymerase (pol2) superfamily protein	Ncaninum_LIV_000309400	Ncaninum_LIV_000309400	NCLIV_062650	putative DNA polymerase alpha catalytic subunit	ETH_00009100	DNA polymerase alpha catalytic subunit, putative	PF3D7_0411900	DNA polymerase alpha catalytic subunit A
BESB_007090	744	2087	9.58459	10.9847	-1.40013	none	none	none	TGME49_217900	TGME49_217900	hypothetical protein	Ncaninum_LIV_000309500	Ncaninum_LIV_000309500	NCLIV_062640	hypothetical protein	ETH_00032000	hypothetical protein, conserved	PF3D7_1449800	conserved protein, unknown function
BESB_007100	21424	30607	14.4303	14.8583	-0.42799	PRX-2	Alkyl hydroperoxide reductase C [0.42];Peroxiredoxin, putative [0.29];Peroxiredoxin [0.2];Thioredoxin domain-containing protein [0.16]	GO:0098869;GO:1990748;GO:0097237;GO:0098754;GO:0009636;GO:0070887;GO:0042221;GO:0051716;GO:0050896;GO:0009987;GO:0019430;GO:0071451;GO:0071450;GO:0000303;GO:0000305;GO:0034614;GO:0006801;GO:0000302;GO:0034599;GO:0062197;GO:0045454;GO:0072593;GO:1901701;GO:0010035;GO:1901700;GO:0006979;GO:0019725;GO:0042592;GO:0065008;GO:0033554;GO:0006950;GO:0050794;GO:0050789;GO:0065007;GO:0044237;GO:0008152	TGME49_217890	TGME49_217890	alkyl hydroperoxide reductase/ Thiol specific antioxidant/ Mal allergen, putative	Ncaninum_LIV_000309600	Ncaninum_LIV_000309600	NCLIV_062630	Thioredoxin-dependent peroxide reductase	ETH_00042525	peroxiredoxin, putative	PF3D7_1438900	thioredoxin peroxidase 1
BESB_007110	10560	4095	13.4097	11.9567	1.4531	none	RNA-binding protein Nova-1, putative [0.97];KH domain-containing protein, putative [0.45];Rna-binding protein nova-1 [0.31]	none	TGME49_217880	TGME49_217880	RNA-binding protein Nova-1, putative	Ncaninum_LIV_000309700	Ncaninum_LIV_000309700	NCLIV_062620	HnRNP-E2 protein, related	ETH_00005195	KH domain-containing protein, putative	PF3D7_1415300	RNA-binding protein Nova-1, putative
BESB_007120	10489	14175	13.4	13.7479	-0.347816	none	Palmitoyltransferase [0.38]	none	TGME49_217870	TGME49_217870	DHHC zinc finger domain-containing protein	Ncaninum_LIV_000309800	Ncaninum_LIV_000309800	NCLIV_062610	Zdhhc9 protein, related	ETH_00032190	zinc finger DHHC domain-containing protein, putative	PF3D7_1115900	palmitoyltransferase DHHC9
BESB_007130	6301	725	12.6648	9.46021	3.20463	none	none	none	TGME49_217860	TGME49_217860	hypothetical protein	Ncaninum_LIV_000309900	Ncaninum_LIV_000309900	NCLIV_062600	conserved hypothetical protein	none	none	none	none
BESB_007140	431	3304	8.79868	11.6472	-2.84856	none	Sucrose-6F-phosphate phosphohydrolase (Fragment) [0.7]	GO:0016311;GO:0006796;GO:0006793;GO:0044237;GO:0008152;GO:0009987	TGME49_217850	TGME49_217850	Sucrose-6F-phosphate phosphohydrolase	Ncaninum_LIV_000310000	Ncaninum_LIV_000310000	NCLIV_062590	conserved hypothetical protein	ETH_00027505	hypothetical protein, conserved	none	none
BESB_007150	15098	10357	13.9255	13.2951	0.630329	none	none	none	TGME49_217830	TGME49_217830	hypothetical protein	Ncaninum_LIV_000310100	Ncaninum_LIV_000310100	NCLIV_062580	conserved hypothetical protein	ETH_00023290	hypothetical protein, conserved	none	none
BESB_007160	18767	11751	14.2393	13.4773	0.761992	none	Eukaryotic translation initiation factor 3 subunit M [0.53]	GO:0001732;GO:0002183;GO:0002181;GO:0022618;GO:0006413;GO:0071826;GO:0034622;GO:0065003;GO:0043933;GO:0022613;GO:0022607;GO:0044085;GO:0016043;GO:0071840;GO:0006412;GO:0043043;GO:0006518;GO:0043604;GO:0043603;GO:0034645;GO:0010467;GO:0009059;GO:0044267;GO:0044271;GO:1901566;GO:0019538;GO:0044260;GO:0044249;GO:1901576;GO:0009058;GO:0034641;GO:1901564;GO:0043170;GO:0006807;GO:0044238;GO:0044237;GO:…	TGME49_217820	TGME49_217820	PCI domain-containing protein	Ncaninum_LIV_000310200	Ncaninum_LIV_000310200	NCLIV_062570	Contig An13c0020, complete genome, related	ETH_00009940	proteasome PCI domain-containing protein, putative	PF3D7_0418200	eukaryotic translation initiation factor 3 subunit M, putative
BESB_007170	1273	1155	10.3584	10.1316	0.226787	none	Putative GTPase regulator [0.89];S1 RNA binding domain-containing protein [0.22]	none	TGME49_217790	TGME49_217790	S1 RNA binding domain-containing protein	Ncaninum_LIV_000310300	Ncaninum_LIV_000310300	NCLIV_062560	putative GTPase regulator	ETH_00043460	GTPase regulator, putative	none	none
BESB_007180	2588	5366	11.3815	12.3466	-0.965096	none	none	GO:0006890;GO:0048193;GO:0061025;GO:0061024;GO:0016192;GO:0016043;GO:0071840;GO:0006810;GO:0051234;GO:0051179;GO:0009987	TGME49_217780	TGME49_217780	Sec20 protein	Ncaninum_LIV_000310500	Ncaninum_LIV_000310500	NCLIV_062550	conserved hypothetical protein	ETH_00010830	hypothetical protein, conserved	PF3D7_1316800	protein transport protein SEC20, putative
BESB_007190	13864	2047	13.8024	10.9566	2.84586	none	none	none	TGME49_217770	TGME49_217770	hypothetical protein	Ncaninum_LIV_000310600	Ncaninum_LIV_000310600	NCLIV_062540	conserved hypothetical protein	none	none	none	none
BESB_007200	12613	3670	13.666	11.7986	1.86743	none	GTP-binding protein, putative [0.35];GTP-binding protein (Fragment) [0.27]	none	TGME49_217760	TGME49_217760	GTP-binding protein	Ncaninum_LIV_000310800	Ncaninum_LIV_000310800	NCLIV_062530	putative GTP-binding protein	ETH_00020040	GTP-binding conserved hypothetical domain-containing protein, putative	PF3D7_0513400	GTP-binding protein YihA1
BESB_007210	1636	3253	10.7202	11.6247	-0.904539	FABG	3-oxoacyl-[acyl-carrier-protein] reductase [0.46];3-oxoacyl-[acyl-carrier-protein] reductase, putative (FabG) [0.4];Dehydrogenase/reductase 4 [0.23]	GO:0006633;GO:0072330;GO:0006631;GO:0008610;GO:0032787;GO:0044255;GO:0006629;GO:0046394;GO:0016053;GO:0044283;GO:0019752;GO:0043436;GO:0006082;GO:0044281;GO:0044249;GO:1901576;GO:0009058;GO:0044238;GO:0044237;GO:0071704;GO:0008152;GO:0009987;GO:0008202;GO:1901360	TGME49_217740	TGME49_217740	3-ketoacyl-(acyl-carrier-protein) reductase	Ncaninum_LIV_000310900	Ncaninum_LIV_000310900	NCLIV_062520	3-ketoacyl-(Acyl-carrier-protein) reductase, related	ETH_00013835	oxoacyl-ACP reductase, putative	PF3D7_0922900	3-oxoacyl-[acyl-carrier-protein] reductase
BESB_007220	2602	7292	11.3893	12.789	-1.39969	none	none	none	TGME49_217730	TGME49_217730	hypothetical protein	none	none	none		none	none	none	none
BESB_007240	1080	480	10.1213	8.86633	1.25493	none	IgA-specific serine endopeptidase [0.3]	none	none	none	none	none	none	none		none	none	PF3D7_0315200	circumsporozoite- and TRAP-related protein
BESB_007250	6352	74	12.6765	6.18287	6.49359	none	DnaJ domain-containing protein [0.44];J domain-containing protein [0.11]	none	TGME49_217710	TGME49_217710	DnaJ domain-containing protein	Ncaninum_LIV_000311700	Ncaninum_LIV_000311700	NCLIV_062500	putative DnaJ domain-containing protein	ETH_00006695	DnaJ domain-containing protein, putative	PF3D7_0501100	co-chaperone J domain protein JDP
BESB_007260	1848	74	10.8956	6.18265	4.71294	none	AP2 domain transcription factor AP2XII-2 [0.12]	GO:0006355;GO:1903506;GO:2001141;GO:0051252;GO:0019219;GO:2000112;GO:0010556;GO:0031326;GO:0009889;GO:0010468;GO:0051171;GO:0080090;GO:0031323;GO:0060255;GO:0019222;GO:0050794;GO:0050789;GO:0065007	TGME49_217700	TGME49_217700	AP2 domain transcription factor AP2XII-2	Ncaninum_LIV_000311800	Ncaninum_LIV_000311800	NCLIV_062490	unspecified product	none	none	none	none
BESB_007270	1746	1513	10.8139	10.5208	0.293095	none	Dynein heavy chain, n-terminal region 2 protein (Fragment) [0.75]	none	TGME49_273478	TGME49_243482;TGME49_273478	dynein heavy chain, n-terminal region 2 protein	Ncaninum_LIV_000051700	Ncaninum_LIV_000051700	NCLIV_034170	hypothetical protein	ETH_00024000	Dynein heavy chain 7, related	PF3D7_0905300	dynein heavy chain, putative
BESB_007280	73434	3327	16.2075	11.6571	4.55043	none	Dynein axonemal heavy chain 3 [0.55]	GO:0007018;GO:0007017;GO:0006928;GO:0009987;GO:0060285;GO:0001539;GO:0048870;GO:0051674;GO:0040011;GO:0015031;GO:0045184;GO:0008104;GO:0033036;GO:0071705;GO:0051179;GO:0071702;GO:0006810;GO:0051234	TGME49_243482	TGME49_243482;TGME49_273478	dynein heavy chain, putative	Ncaninum_LIV_000051700	Ncaninum_LIV_000051700	NCLIV_034170	hypothetical protein	ETH_00023995	Dynein heavy chain 6, related	PF3D7_0905300	dynein heavy chain, putative
BESB_007290	122308	11069	16.9435	13.391	3.55245	GLNA	Type I glutamate--ammonia ligase [0.42];Glutamine synthetase [0.4]	GO:0006542;GO:0009084;GO:0006541;GO:0009064;GO:1901607;GO:0008652;GO:1901605;GO:0046394;GO:0016053;GO:0006520;GO:0044283;GO:0019752;GO:0043436;GO:0006082;GO:0044281;GO:1901566;GO:0044249;GO:1901576;GO:0009058;GO:1901564;GO:0006807;GO:0044238;GO:0044237;GO:0071704;GO:0008152;GO:0009987	TGME49_273490	TGME49_273490	glutamine synthetase, type I, putative	Ncaninum_LIV_000051800	Ncaninum_LIV_000051800	NCLIV_034160	Glutamine synthetase, related	ETH_00021830	glutamine synthetase, putative	PF3D7_0922600	glutamine synthetase, putative
BESB_007300	5475	6500	12.4622	12.6231	-0.160926	none	Probable UDP-N-acetylglucosamine--peptide N-acetylglucosaminyltransferase SPINDLY [0.77];Protein O-GlcNAc transferase [0.15]	GO:0009740;GO:0010476;GO:0071370;GO:0009739;GO:0071396;GO:0033993;GO:0009755;GO:0032870;GO:0009725;GO:0071495;GO:0009719;GO:0006486;GO:0043413;GO:1901701;GO:0009101;GO:0009100;GO:0071310;GO:1901700;GO:0070085;GO:0010033;GO:0070887;GO:0042221;GO:1901137;GO:0006464;GO:0036211;GO:0007165;GO:0023052;GO:0007154;GO:1901135;GO:0043412;GO:0051716;GO:0050896;GO:0034645;GO:0009059;GO:0044267;GO:0050794;GO:…	TGME49_273500	TGME49_273500	O-linked N-acetylglucosamine transferase	Ncaninum_LIV_000052000	Ncaninum_LIV_000052000	NCLIV_034150	hypothetical protein	ETH_00024670	Hsc70/Hsp90-organizing protein, putative	PF3D7_1434300	Hsp70/Hsp90 organizing protein
BESB_007310	135	1336	7.13231	10.3418	-3.20947	none	none	none	TGME49_273510	TGME49_273510	hypothetical protein	Ncaninum_LIV_000052100	Ncaninum_LIV_000052100	NCLIV_034140	conserved hypothetical protein	ETH_00038020	hypothetical protein, conserved	PF3D7_0618000	conserved Plasmodium membrane protein, unknown function
BESB_007320	32633	23764	15.0374	14.4932	0.544161	none	Eukaryotic translation initiation factor 3 subunit E [0.53];Proteasome PCI domain-containing protein, putative [0.49]	GO:0001732;GO:0002183;GO:0002181;GO:0006413;GO:0022618;GO:0071826;GO:0034622;GO:0065003;GO:0043933;GO:0022613;GO:0022607;GO:0044085;GO:0016043;GO:0006412;GO:0043043;GO:0006518;GO:0043604;GO:0071840;GO:0043603;GO:0034645;GO:0010467;GO:0009059;GO:0044267;GO:0044271;GO:1901566;GO:0019538;GO:0044260;GO:0044249;GO:1901576;GO:0009058;GO:0034641;GO:1901564;GO:0043170;GO:0006807;GO:0044238;GO:0044237;GO:…	TGME49_273520	TGME49_273520	PCI domain-containing protein	Ncaninum_LIV_000052200	Ncaninum_LIV_000052200	NCLIV_034130	hypothetical protein	ETH_00030265	proteasome PCI domain-containing protein, putative	PF3D7_0528200	eukaryotic translation initiation factor 3 subunit E, putative
BESB_007330	49	2	5.68138	1.50587	4.17551	none	Flagellar associated protein [0.57];Cytochrome b5 domain-containing protein 1 [0.48];Striated muscle preferentially expressed protein kinase [0.25]	GO:0016310;GO:0006796;GO:0006793;GO:0044237;GO:0008152;GO:0009987	TGME49_273530	TGME49_273530	flagellar associated protein	Ncaninum_LIV_000052300	Ncaninum_LIV_000052300	NCLIV_034120	conserved hypothetical protein	ETH_00022085	hypothetical protein, conserved	none	none
BESB_007340	21631	6390	14.4442	12.5985	1.84569	none	Putative phosphatidylserine synthase [0.95];Phosphatidylthreonine synthase [0.67]	GO:0006659;GO:0006658;GO:0046474;GO:0045017;GO:0006650;GO:0046486;GO:0042398;GO:0008654;GO:0006575;GO:0006644;GO:0008610;GO:0044255;GO:0006629;GO:0090407;GO:0019637;GO:0006796;GO:0006793;GO:1901566;GO:0044249;GO:1901576;GO:0009058;GO:1901564;GO:0006807;GO:0044238;GO:0044237;GO:0071704;GO:0008152;GO:0009987	TGME49_273540	TGME49_273540	phosphatidylserine synthase, putative	Ncaninum_LIV_000052400	Ncaninum_LIV_000052400	NCLIV_034110	putative phosphatidylserine synthase	ETH_00020770	phosphatidylserine synthase, putative	PF3D7_1366800	phosphatidylserine synthase, putative
BESB_007350	18799	14530	14.2418	13.7835	0.458221	none	none	GO:0036066;GO:0036065;GO:0006493;GO:0006486;GO:0043413;GO:0009101;GO:0009100;GO:0070085;GO:1901137;GO:0006464;GO:0036211;GO:1901135;GO:0006004;GO:0043412;GO:0034645;GO:0009059;GO:0044267;GO:1901566;GO:0019318;GO:0019538;GO:0005996;GO:0044260;GO:0044249;GO:1901576;GO:0009058;GO:1901564;GO:0043170;GO:0005975;GO:0006807;GO:0044238;GO:0044281;GO:0044237;GO:0071704;GO:0008152;GO:0009987	TGME49_273550	TGME49_273550	hypothetical protein	Ncaninum_LIV_000052500	Ncaninum_LIV_000052500	NCLIV_034100	conserved hypothetical protein	none	none	PF3D7_0909200	GDP-fucose protein O-fucosyltransferase 2
BESB_007360	17241	28050	14.117	14.7325	-0.615501	none	Putative kinesin heavy chain [0.65]	GO:0007018;GO:0007017;GO:0006928;GO:0009987	TGME49_273560	TGME49_273560	kinesin heavy chain, putative	Ncaninum_LIV_000052600	Ncaninum_LIV_000052600	NCLIV_034090	putative kinesin heavy chain	ETH_00019085	kinesin heavy chain, putative	PF3D7_1211000	kinesin-X3, putative
BESB_007370	13472	16312	13.7611	13.9504	-0.18933	none	Component of oligomeric Golgi complex 2 [0.14]	GO:0007030;GO:0010256;GO:0015031;GO:0045184;GO:0008104;GO:0033036;GO:0006996;GO:0071705;GO:0071702;GO:0016043;GO:0071840;GO:0006810;GO:0051234;GO:0051179;GO:0009987	TGME49_273580	TGME49_273580	hypothetical protein	Ncaninum_LIV_000052700	Ncaninum_LIV_000052700	NCLIV_034080	conserved hypothetical protein	none	none	PF3D7_1130500	conserved oligomeric Golgi complex subunit 2, putative
BESB_007380	7031	4950	12.823	12.2302	0.592832	none	none	none	TGME49_273595	TGME49_273595	hypothetical protein	Ncaninum_LIV_000052800	Ncaninum_LIV_000052800	NCLIV_034070	conserved hypothetical protein	ETH_00008425	hypothetical protein, conserved	none	none
BESB_007390	12916	1084	13.7003	10.04	3.6603	none	none	none	TGME49_273610	TGME49_273610	hypothetical protein	Ncaninum_LIV_000052900	Ncaninum_LIV_000052900	NCLIV_034060	conserved hypothetical protein	none	none	none	none
BESB_007400	10907	1340	13.4564	10.3456	3.11076	none	DnaJ domain-containing protein [0.43];J domain-containing protein [0.11]	none	TGME49_273630	TGME49_273630	DnaJ domain-containing protein	Ncaninum_LIV_000053000	Ncaninum_LIV_000053000	NCLIV_034050	putative DnaJ domain-containing protein	ETH_00008395	DnaJ domain-containing protein, putative	PF3D7_0501100	co-chaperone J domain protein JDP
BESB_007410	4553	4598	12.1962	12.1238	0.0724227	none	none	none	TGME49_273640	TGME49_273640	hypothetical protein	Ncaninum_LIV_000053100	Ncaninum_LIV_000053100	NCLIV_034040	conserved hypothetical protein	none	none	none	none
BESB_007420	69900	36272	16.1363	15.1033	1.03304	none	AP2/ERF domain-containing protein [0.1]	GO:0006355;GO:1903506;GO:2001141;GO:0051252;GO:0019219;GO:2000112;GO:0010556;GO:0031326;GO:0009889;GO:0010468;GO:0051171;GO:0080090;GO:0031323;GO:0060255;GO:0019222;GO:0050794;GO:0050789;GO:0065007	TGME49_273660	TGME49_273660	AP2 domain transcription factor AP2VIII-3	Ncaninum_LIV_000053200	Ncaninum_LIV_000053200	NCLIV_034030	unspecified product	ETH_00033770	hypothetical protein, conserved	none	none
BESB_007430	1546	580	10.6384	9.13884	1.49957	none	none	none	TGME49_273670	TGME49_273670	hypothetical protein	Ncaninum_LIV_000053300	Ncaninum_LIV_000053300	NCLIV_034020	conserved hypothetical protein	none	none	none	none
BESB_007440	15381	52766	13.9523	15.644	-1.69176	none	Wee kinase [0.97]	GO:0006468;GO:0006464;GO:0036211;GO:0016310;GO:0043412;GO:0006796;GO:0006793;GO:0044267;GO:0019538;GO:0044260;GO:1901564;GO:0043170;GO:0006807;GO:0044238;GO:0044237;GO:0071704;GO:0008152;GO:0009987	TGME49_273690	TGME49_273690	Wee kinase	Ncaninum_LIV_000053500	Ncaninum_LIV_000053500	NCLIV_034010	putative Wee kinase	ETH_00021990	CAM kinase, SNF1 family, putative	PF3D7_1441300	serine/threonine protein kinase, putative
BESB_007450	4	0	NA	NA	NA	none	none	none	TGME49_273705	TGME49_273705	hypothetical protein	none	none	none		none	none	PF3D7_0825800	PH-like domain-containing protein, putative
BESB_007460	5738	9965	12.5299	13.2395	-0.709594	none	Phospholipase, patatin family protein [0.83];PNPLA domain-containing protein [0.14]	GO:0006629;GO:0044238;GO:0071704;GO:0008152	TGME49_273730	TGME49_273730	phospholipase, patatin family protein	Ncaninum_LIV_000053800	Ncaninum_LIV_000053800	NCLIV_033980	conserved hypothetical protein	ETH_00021090	hypothetical protein, conserved	none	none
BESB_007470	29472	99	14.8904	6.59869	8.29172	ACAA1	Acetyl-CoA acyltransferase 1 [0.4];Acetyl-CoA acyltransferases family protein [0.4];Thiolase, N-terminal domain-domain-containing protein [0.39];Thiolase [0.34]	GO:0008206;GO:0000038;GO:0006635;GO:0019395;GO:0034440;GO:0009062;GO:0008202;GO:0044242;GO:0030258;GO:0072329;GO:0016042;GO:0006631;GO:1901615;GO:0046395;GO:0016054;GO:0044282;GO:0032787;GO:0044255;GO:0044248;GO:0006629;GO:1901575;GO:0009056;GO:0019752;GO:0043436;GO:0006082;GO:0044281;GO:0010124;GO:0042178;GO:0006805;GO:0071466;GO:0009410;GO:1901360;GO:0042537;GO:1901361;GO:0019439;GO:0070887;GO:…	TGME49_273740	TGME49_273740	acetyl-CoA acyltransferase B, putative	Ncaninum_LIV_000053900	Ncaninum_LIV_000053900	NCLIV_033970	Acetyl-CoA acetyltransferase	ETH_00008080	acetyl-CoA acyltransferase B, putative	PF3D7_1450900	acetyl-CoA acetyltransferase, putative
BESB_007480	207125	460657	17.7035	18.77	-1.06656	HSP70	Heat shock protein 70 [0.58]	GO:0051085;GO:0051084;GO:0006458;GO:0034620;GO:0035967;GO:0006986;GO:0035966;GO:0061077;GO:0042026;GO:0071310;GO:0010033;GO:0006457;GO:0070887;GO:0042221;GO:0033554;GO:0006950;GO:0051716;GO:0050896;GO:0009987	TGME49_273760	TGME49_273760	heat shock protein HSP70	Ncaninum_LIV_000054100	Ncaninum_LIV_000054100	NCLIV_033950	Heat shock protein 70, related	ETH_00000210	hypothetical protein	PF3D7_0818900	heat shock protein 70
BESB_007490	4227	9116	12.0891	13.1111	-1.02196	none	none	none	TGME49_273770	TGME49_273770	hypothetical protein	Ncaninum_LIV_000054200	Ncaninum_LIV_000054200	NCLIV_033940	conserved hypothetical protein	none	none	none	none
BESB_007500	15	46	4.04771	5.515	-1.46728	none	none	none	none	none	none	none	none	none		none	none	none	none
BESB_007510	13	41	3.85544	5.35308	-1.49764	none	C3H1-type domain-containing protein [0.1]	none	TGME49_226310	none	zinc finger (CCCH type) motif-containing protein	Ncaninum_LIV_000251400	none	NCLIV_068200	conserved hypothetical protein	none	none	none	none
BESB_007520	4213	5259	12.0843	12.3175	-0.233262	none	none	GO:0090305;GO:0090304;GO:0006139;GO:0006725;GO:0046483;GO:1901360;GO:0034641;GO:0043170;GO:0006807;GO:0044238;GO:0044237;GO:0071704;GO:0008152;GO:0009987	TGME49_273780	TGME49_273780	SWI2/SNF2-containing protein	Ncaninum_LIV_000054300	Ncaninum_LIV_000054300	NCLIV_033930	conserved hypothetical protein	ETH_00029985	WGS project CAEQ00000000 data, annotated contig 31, related	PF3D7_0604600	DNA helicase, putative
BESB_007530	10548	10527	13.4081	13.3186	0.0894932	none	Autophagy-related protein 101 [0.17]	GO:0006914;GO:0061919;GO:0044248;GO:0009056;GO:0044237;GO:0008152;GO:0009987	TGME49_273790	TGME49_273790	hypothetical protein	none	none	none		ETH_00030290	hypothetical protein, conserved	none	none
BESB_007540	1402	4615	10.4977	12.1292	-1.63145	none	none	none	TGME49_273800	TGME49_273800	WD domain, G-beta repeat-containing protein	Ncaninum_LIV_000054500	Ncaninum_LIV_000054500	NCLIV_033910	hypothetical protein	ETH_00033805	hypothetical protein, conserved	PF3D7_1004200	WD repeat-containing protein, putative
BESB_007550	59	170	5.95204	7.37584	-1.4238	none	Nucleoside transporter [0.58]	GO:1901642;GO:0015858;GO:1901264;GO:0015931;GO:0071705;GO:0071702;GO:0055085;GO:0006810;GO:0051234;GO:0051179;GO:0009987	TGME49_244440	none	nucleoside transporter protein	Ncaninum_LIV_000577500	none	NCLIV_019000	putative adenosine transporter	ETH_00024465	hypothetical protein, conserved	PF3D7_1347200	nucleoside transporter 1
BESB_007560	5608	16490	12.4969	13.9661	-1.46923	none	none	none	TGME49_273815	TGME49_273815	hypothetical protein	Ncaninum_LIV_000054700	Ncaninum_LIV_000054700	NCLIV_033900	conserved hypothetical protein	none	none	none	none
BESB_007570	1202	3284	10.2758	11.6384	-1.3626	none	none	none	TGME49_273830	TGME49_273830	hypothetical protein	Ncaninum_LIV_000054800	Ncaninum_LIV_000054800	NCLIV_033890	conserved hypothetical protein	ETH_00021565	hypothetical protein, conserved	PF3D7_0111700	conserved protein, unknown function
BESB_007580	14108	12121	13.8276	13.522	0.305608	none	Brix domain-containing protein [0.56]	GO:0006364;GO:0016072;GO:0042254;GO:0022613;GO:0034470;GO:0006396;GO:0034660;GO:0044085;GO:0071840;GO:0016070;GO:0090304;GO:0010467;GO:0006139;GO:0006725;GO:0046483;GO:1901360;GO:0034641;GO:0043170;GO:0006807;GO:0044238;GO:0044237;GO:0071704;GO:0008152;GO:0009987	TGME49_273840	TGME49_273840;TGME49_273850	brix domain-containing protein	Ncaninum_LIV_000054900	Ncaninum_LIV_000054900	NCLIV_033880	hypothetical protein	ETH_00021570	ribosome biogenesis protein SSF1, putative	none	none
BESB_007590	15617	9705	13.9742	13.2013	0.772884	none	Nucleoporin Nsp1 (Fragment) [0.59];Nucleoporin [0.53]	GO:0006913;GO:0051169;GO:0046907;GO:0051649;GO:0051641;GO:0015031;GO:0045184;GO:0008104;GO:0033036;GO:0071705;GO:0071702;GO:0006810;GO:0051234;GO:0051179;GO:0009987	TGME49_273850	TGME49_273840;TGME49_273850	hypothetical protein	Ncaninum_LIV_000054900	Ncaninum_LIV_000054900	NCLIV_033880	hypothetical protein	ETH_00025670	hypothetical protein, conserved	PF3D7_0905100	nucleoporin NUP221, putative
BESB_007600	9494	11157	13.2563	13.4025	-0.14622	none	none	none	TGME49_273860	TGME49_273860	hypothetical protein	Ncaninum_LIV_000055000	Ncaninum_LIV_000055000	NCLIV_033860	conserved hypothetical protein	none	none	PF3D7_1238500	conserved Plasmodium protein, unknown function
BESB_007610	38050	69923	15.259	16.0502	-0.791228	none	Probable chromatin-remodeling complex ATPase chain [0.76]	GO:0043044;GO:0006338;GO:0006325;GO:0051276;GO:0006996;GO:0016043;GO:0071840;GO:0009987	TGME49_273870	TGME49_273870	SWI2/SNF2 ISWI-like (AT hook)	Ncaninum_LIV_000055100	Ncaninum_LIV_000055100	NCLIV_033850	hypothetical protein	ETH_00030850	Helicase, related	PF3D7_1104200	chromatin remodeling protein
BESB_007620	97	408	6.65966	8.63338	-1.97372	none	none	none	none	none	none	none	none	none		none	none	none	none
BESB_007630	2675	810	11.4291	9.62004	1.80903	none	RAP domain-containing protein [0.37]	none	TGME49_273885	TGME49_273885	hypothetical protein	Ncaninum_LIV_000055200	Ncaninum_LIV_000055200	NCLIV_033840	conserved hypothetical protein	ETH_00028010	hypothetical protein, conserved	none	none
BESB_007640	5960	2846	12.5846	11.4319	1.15274	none	Hsp70-binding protein 1 [0.4]	none	TGME49_273905	TGME49_273905	hypothetical protein	Ncaninum_LIV_000055300	Ncaninum_LIV_000055300	NCLIV_033830	hypothetical protein	ETH_00020650	hypothetical protein, conserved	PF3D7_0410600	armadillo-type repeat protein ATRP
BESB_007650	846	78	9.76904	6.25775	3.51129	none	none	none	none	none	none	none	none	none		none	none	none	none
BESB_007660	4817	8325	12.2775	12.9801	-0.702569	none	Putative aldose reductase [0.86];Oxidoreductase, aldo/keto reductase family,related [0.85]	none	TGME49_273920	TGME49_273920	aldose reductase, putative	Ncaninum_LIV_000753600	none	NCLIV_002950	hypothetical protein	ETH_00020355	aldo/keto reductase family oxidoreductase, putative	none	none
BESB_007670	2509	4165	11.3368	11.9812	-0.644363	none	DNA topoisomerase domain-containing protein [0.93]	none	TGME49_273930	TGME49_273930	DNA topoisomerase domain-containing protein	Ncaninum_LIV_000055500	Ncaninum_LIV_000055500	NCLIV_033810	hypothetical protein	ETH_00006380	SWIB/MDM2 domain-containing protein, putative	PF3D7_0518200	SWIB/MDM2 domain-containing protein
BESB_007680	54	45	5.82328	5.48033	0.342957	none	none	none	none	none	none	none	none	none		none	none	none	none
BESB_007690	5279	8836	12.4096	13.066	-0.656399	none	Replication factor C subunit 3 [0.68]	GO:0006260;GO:0034645;GO:0009059;GO:0044260;GO:0044249;GO:1901576;GO:0009058;GO:0043170;GO:0044237;GO:0071704;GO:0008152;GO:0009987	TGME49_273950	TGME49_273950	replication factor C subunit 5, putative	Ncaninum_LIV_000055700	Ncaninum_LIV_000055700	NCLIV_033790	putative replication factor c	ETH_00015885	replication factor C small subunit, putative	PF3D7_1111100	replication factor C subunit 5, putative
BESB_007700	10982	8717	13.4663	13.0465	0.419822	none	Chaperonin GroS protein (Fragment) [0.97];10 kDa chaperonin, putative [0.43]	GO:0006457;GO:0009987	TGME49_273960	TGME49_273960	chaperonin GroS protein	Ncaninum_LIV_000055800	Ncaninum_LIV_000055800	NCLIV_033780	YALI0B05610p, related	ETH_00019665	10 kDa chaperonin, putative	PF3D7_1333000	20 kDa chaperonin
BESB_007710	3675	11590	11.8873	13.4574	-1.57015	none	Magnesium transporter [0.4]	GO:0006811;GO:0006810;GO:0051234;GO:0051179	TGME49_273970	TGME49_273970	CorA family Mg2+ transporter protein	Ncaninum_LIV_000055900	Ncaninum_LIV_000055900	NCLIV_0337	corA-like Mg2+ transporter domain-containing protein	ETH_00016085	corA-like Mg2+ transporter domain-containing protein, putative	PF3D7_1427600	CorA-like Mg2 transporter protein, putative
BESB_007720	1365	14376	10.4592	13.7682	-3.30898	none	Dense granule protein GRA11 [0.3]	none	none	none	none	none	none	none		ETH_00037415	hypothetical protein	none	none
BESB_007730	3068	4091	11.6269	11.9553	-0.328431	none	none	none	TGME49_273990	TGME49_273990	CobW/P47K family protein	Ncaninum_LIV_000056100	Ncaninum_LIV_000056100	NCLIV_033750	hypothetical protein	none	none	PF3D7_1405500	COBW domain-containing protein 1, putative
BESB_007740	4644	1114	12.2247	10.0793	2.14536	none	Zinc finger, C3HC4 type (RING finger) domain-containing protein [0.4]	none	none	none	none	Ncaninum_LIV_000056200	none	NA	NA	none	none	none	none
BESB_007750	22	7	4.56061	2.9509	1.60972	none	none	none	none	none	none	none	none	none		none	none	none	none
BESB_007760	8190	7981	13.0431	12.9192	0.123905	none	none	none	TGME49_274000	TGME49_274000	hypothetical protein	Ncaninum_LIV_000056300	Ncaninum_LIV_000056300	NCLIV_033740	conserved hypothetical protein	ETH_00023320	hypothetical protein, conserved	none	none
BESB_007770	4640	7979	12.2235	12.9189	-0.695333	none	none	none	TGME49_274010	TGME49_274010	hypothetical protein	Ncaninum_LIV_000056400	Ncaninum_LIV_000056400	NCLIV_033730	conserved hypothetical protein	ETH_00023325	hypothetical protein, conserved	none	none
BESB_007780	694	3013	9.48444	11.5143	-2.02982	none	Kinesin motor domain-containing protein [0.12]	GO:0007018;GO:0007017;GO:0006928;GO:0009987	TGME49_274020	TGME49_274020	kinesin motor domain-containing protein	Ncaninum_LIV_000056600	Ncaninum_LIV_000056500;Ncaninum_LIV_000056600	NCLIV_033720	conserved hypothetical protein	ETH_00019085	kinesin heavy chain, putative	PF3D7_1211000	kinesin-X3, putative
BESB_007790	13980	13905	13.8145	13.7201	0.0943803	none	none	GO:0060294;GO:0035082;GO:0060285;GO:0001578;GO:0003341;GO:0060271;GO:0120031;GO:0044782;GO:0000226;GO:0120036;GO:0007018;GO:0030031;GO:0001539;GO:0007017;GO:0070925;GO:0048870;GO:0051674;GO:0007010;GO:0030030;GO:0006928;GO:0040011;GO:0022607;GO:0006996;GO:0044085;GO:0016043;GO:0071840;GO:0051179;GO:0009987	TGME49_274040	TGME49_274040	hypothetical protein	Ncaninum_LIV_000056700	Ncaninum_LIV_000056700	NCLIV_033710	conserved hypothetical protein	ETH_00006830	hypothetical protein	none	none
BESB_007800	27053	27012	14.7669	14.6781	0.088811	none	none	none	TGME49_274050	TGME49_274050	hypothetical protein	Ncaninum_LIV_000056800	Ncaninum_LIV_000056800	NCLIV_033700	conserved hypothetical protein	ETH_00021580	hypothetical protein, conserved	none	none
BESB_007810	233562	178925	17.8768	17.4057	0.471074	none	Microneme protein Etmic-1 [0.97];Microneme protein MIC2 [0.66];VWFA domain-containing protein [0.27]	none	TGME49_223480	none	sushi domain (scr repeat) domain-containing protein	Ncaninum_LIV_000056900	Ncaninum_LIV_000056900	NCLIV_033690	hypothetical protein	ETH_00028220	thrombospondin type 1 domain-containing protein, putative	PF3D7_0315200	circumsporozoite- and TRAP-related protein
BESB_007820	9281	26948	13.2235	14.6746	-1.45109	none	Dicarboxylate/tricarboxylate carrier, putative [0.78];Dicarboxylate/tricarboxylate carrier [0.65];Oxoglutarate/malate translocator protein [0.4];Mitochondrial dicarboxylate tricarboxylate transporter DTC [0.24]	GO:0055085;GO:0006810;GO:0051234;GO:0051179;GO:0015742;GO:0009987;GO:0071423;GO:0015743;GO:0015740;GO:0006835;GO:0006839;GO:1905039;GO:1903825;GO:0046942;GO:0015711;GO:0098656;GO:0015849;GO:0006820;GO:0071702;GO:0034220;GO:0006811	TGME49_274060	TGME49_274060	2-oxoglutarate/malate translocase OMT	Ncaninum_LIV_000057000	Ncaninum_LIV_000057000	NCLIV_033680	Solute carrier family 25 (Mitochondrial carrier,dicarboxylate transporter), member 10, related	ETH_00021115	mitochondrial 2-oxoglutarate/malate carrier protein, putative	PF3D7_0823900	dicarboxylate/tricarboxylate carrier
BESB_007830	2609	19920	11.3932	14.2387	-2.84548	none	ThiF family domain-containing protein [0.15]	none	TGME49_274070	TGME49_274070	ThiF family protein	Ncaninum_LIV_000057100	Ncaninum_LIV_000057100	NCLIV_033670	GF23890, related	ETH_00014715	thiF family domain-containing protein, putative	PF3D7_1350400	ubiquitin-activating enzyme E1, putative
BESB_007840	48	24	5.6551	4.5984	1.05669	none	Pre-RNA processing protein PIH1/Nop17 [0.97];PIH1 domain-containing protein [0.46]	none	TGME49_274080	TGME49_274080	hypothetical protein	Ncaninum_LIV_000057200	Ncaninum_LIV_000057200	NCLIV_033660	conserved hypothetical protein	ETH_00009065	hypothetical protein, conserved	PF3D7_1235000	PIH1 domain-containing protein, putative
BESB_007850	198	213	7.67975	7.69835	-0.0186007	none	Mitochondrial import inner membrane translocase subunit [0.14]	GO:0015031;GO:0045184;GO:0008104;GO:0033036;GO:0071705;GO:0071702;GO:0006810;GO:0051234;GO:0051179	TGME49_274090	TGME49_274090	hypothetical protein	Ncaninum_LIV_000057300	Ncaninum_LIV_000057300	NCLIV_033650	putative tim10/DDP zinc finger domain-containing protein	ETH_00009060	tim10/DDP zinc finger domain-containing protein, putative	PF3D7_1421500	mitochondrial import inner membrane translocase subunit TIM8, putative
BESB_007860	2043	3175	11.0405	11.5897	-0.549211	none	N(6)-L-threonylcarbamoyladenine synthase [0.59]	GO:0002949;GO:0070525;GO:0008033;GO:0034470;GO:0006400;GO:0006399;GO:0006396;GO:0034660;GO:0009451;GO:0006508;GO:0016070;GO:0043412;GO:0090304;GO:0010467;GO:0006139;GO:0019538;GO:0006725;GO:0046483;GO:1901360;GO:0034641;GO:1901564;GO:0043170;GO:0006807;GO:0044238;GO:0044237;GO:0071704;GO:0008152;GO:0009987	TGME49_274110	TGME49_274110	glycoprotease family protein	Ncaninum_LIV_000057500	Ncaninum_LIV_000057500	NCLIV_033630	conserved hypothetical protein	ETH_00020530	glycoprotease family domain-containing protein, putative	PF3D7_0408900	tRNA N6-adenosine threonylcarbamoyltransferase
BESB_007870	42072	9518	15.4039	13.1733	2.23065	none	none	none	TGME49_274120	TGME49_274120	hypothetical protein	Ncaninum_LIV_000057600	Ncaninum_LIV_000057600	NCLIV_033620	conserved hypothetical protein	ETH_00001925	hypothetical protein, conserved	PF3D7_0213800	conserved protein, unknown function
BESB_007880	3317	12312	11.7395	13.5446	-1.80515	none	Rab-GAP TBC domain-containing protein [0.12]	none	TGME49_274130	TGME49_274130	TBC domain-containing protein	Ncaninum_LIV_000057700	Ncaninum_LIV_000057700	NCLIV_033610	hypothetical protein	ETH_00005175	hypothetical protein, conserved	PF3D7_1320200	TBC domain protein, putative
BESB_007890	9253	3730	13.2191	11.822	1.39715	none	RNA recognition motif-containing protein [0.54];RING-type domain-containing protein [0.12]	none	TGME49_274140	TGME49_274140	hypothetical protein	Ncaninum_LIV_000687500	none	NCLIV_010870	probable RNA-binding protein 19, related	ETH_00035865	RNA recognition motif-containing protein, putative	PF3D7_1132100	RNA-binding protein, putative
BESB_007900	897	2792	9.85405	11.4044	-1.55034	none	none	none	TGME49_274150	TGME49_274150	hypothetical protein	Ncaninum_LIV_000057900	Ncaninum_LIV_000057900	NCLIV_033590	conserved hypothetical protein	ETH_00009140	hypothetical protein, conserved	PF3D7_0315200	circumsporozoite- and TRAP-related protein
BESB_007910	4227	7730	12.0891	12.8731	-0.784059	none	none	none	TGME49_274160	TGME49_274160	hypothetical protein	Ncaninum_LIV_000058000	Ncaninum_LIV_000058000	NCLIV_033580	conserved hypothetical protein	ETH_00018765	hypothetical protein, conserved	PF3D7_1449600	conserved protein, unknown function
BESB_007920	8674	5118	13.1259	12.2783	0.847624	none	Chromo domain-containing protein [0.56]	none	none	none	none	none	none	none		none	none	PF3D7_1220900	heterochromatin protein 1
BESB_007930	5647	3022	12.5068	11.5184	0.988383	none	none	none	TGME49_274170	TGME49_274170;TGME49_274180	protein kinase (incomplete catalytic triad)	Ncaninum_LIV_000058100	Ncaninum_LIV_000058100;Ncaninum_LIV_000058200	NCLIV_033570	putative protein kinase (incomplete catalytic triad)	none	none	none	none
BESB_007940	8796	13101	13.1461	13.6342	-0.488083	none	eIF-2B GDP-GTP exchange factor subunit epsilon [0.54]	GO:0006413;GO:0050790;GO:0065009;GO:0006412;GO:0043043;GO:0006518;GO:0043604;GO:0043603;GO:0034645;GO:0010467;GO:0009059;GO:0044267;GO:0065007;GO:0044271;GO:1901566;GO:0019538;GO:0044260;GO:0044249;GO:1901576;GO:0009058;GO:0034641;GO:1901564;GO:0043170;GO:0006807;GO:0044238;GO:0044237;GO:0071704;GO:0008152;GO:0009987	TGME49_274190	TGME49_274190	eukaryotic initiation factor 2B epsilon subunit, putative	Ncaninum_LIV_000058300	Ncaninum_LIV_000058300	NCLIV_033550	hypothetical protein	ETH_00042705	Translation initiation factor eif-2b epsilon subunit, possible	PF3D7_1213900	W2 domain-containing protein, putative
BESB_007950	280	41	8.17648	5.34449	2.83198	none	none	none	TGME49_233960	TGME49_233960	hypothetical protein	Ncaninum_LIV_000058400	Ncaninum_LIV_000058400	NCLIV_033540	conserved hypothetical protein	none	none	none	none
BESB_007960	8	2	3.20247	1.5401	1.66237	none	Leucine rich repeat-containing protein [0.52];Dynein assembly factor 1, axonemal [0.4]	GO:0036159;GO:0036158;GO:0070286;GO:0035082;GO:0001578;GO:0060271;GO:0120031;GO:0044782;GO:0000226;GO:0120036;GO:0030031;GO:0007017;GO:0070925;GO:0007010;GO:0030030;GO:0034622;GO:0065003;GO:0043933;GO:0022607;GO:0006996;GO:0044085;GO:0016043;GO:0071840;GO:0009987	TGME49_233940	TGME49_233940	leucine rich repeat-containing protein	Ncaninum_LIV_000241500	Ncaninum_LIV_000058600	NCLIV_038630	conserved hypothetical protein	ETH_00008620	leucine rich repeat protein, putative	PF3D7_1032800	leucine-rich repeat protein
BESB_007970	1354	4269	10.4475	12.0168	-1.56927	none	Poly(A)-specific ribonuclease PARN [0.48]	none	TGME49_233930	TGME49_233930	CAF1 family ribonuclease	Ncaninum_LIV_000058700	Ncaninum_LIV_000058700	NCLIV_033510	hypothetical protein	ETH_00014720	poly(A)-specific ribonuclease, putative	PF3D7_1443500	poly(A)-specific ribonuclease PARN, putative
BESB_007980	1093	58377	10.1389	15.7898	-5.65094	none	Zinc finger, C3HC4 type (RING finger) domain-containing protein [0.13]	none	TGME49_233920	TGME49_233920	zinc finger, C3HC4 type (RING finger) domain-containing protein	Ncaninum_LIV_000058800	Ncaninum_LIV_000058800	NCLIV_033500	putative zinc finger (C3HC4 RING finger) protein	ETH_00014175	zinc finger (C3HC4 RING finger) protein, putative	PF3D7_0314700	RING finger protein RNF1
BESB_007990	6509	4485	12.7117	12.0879	0.623844	none	Putative histone kinase SNF1 [0.89];Protein kinase domain-containing protein [0.13]	GO:0006468;GO:0006464;GO:0036211;GO:0016310;GO:0043412;GO:0006796;GO:0006793;GO:0044267;GO:0019538;GO:0044260;GO:1901564;GO:0043170;GO:0006807;GO:0044238;GO:0044237;GO:0071704;GO:0008152;GO:0009987	TGME49_233905	TGME49_233905	histone kinase SNF1, putative	Ncaninum_LIV_000058900	Ncaninum_LIV_000058900	NCLIV_033490	hypothetical protein	ETH_00021990	CAM kinase, SNF1 family, putative	PF3D7_1454300	SNF1-related serine/threonine protein kinase KIN
BESB_008000	5889	9310	12.5674	13.1414	-0.574049	none	none	none	TGME49_233890	TGME49_233890	hypothetical protein	Ncaninum_LIV_000059000	Ncaninum_LIV_000059000	NCLIV_033480	conserved hypothetical protein	ETH_00021900	hypothetical protein, conserved	none	none
BESB_008010	1676	25805	10.7551	14.6121	-3.85701	none	none	none	TGME49_233870	none	hypothetical protein	Ncaninum_LIV_000059200	none	NCLIV_033470	conserved hypothetical protein	none	none	none	none
BESB_008020	372	527	8.58639	9.00127	-0.414882	none	FAS1 domain-containing protein [0.56]	none	TGME49_316635	none	hypothetical protein	Ncaninum_LIV_000351000	none	NCLIV_059080	conserved hypothetical protein	ETH_00023355	hypothetical protein, conserved	none	none
BESB_008030	397	6064	8.68048	12.5231	-3.84257	none	Arginine--tRNA ligase [0.11]	GO:0006420;GO:0006418;GO:0043039;GO:0043038;GO:0006399;GO:0034660;GO:0006520;GO:0016070;GO:0006412;GO:0043043;GO:0019752;GO:0006518;GO:0043436;GO:0043604;GO:0006082;GO:0043603;GO:0090304;GO:0034645;GO:0010467;GO:0009059;GO:0044267;GO:0044281;GO:0044271;GO:1901566;GO:0006139;GO:0019538;GO:0006725;GO:0046483;GO:1901360;GO:0044260;GO:0044249;GO:1901576;GO:0009058;GO:0034641;GO:1901564;GO:0043170;GO:…	TGME49_233860	TGME49_233860	DALR anticodon binding domain-containing protein	Ncaninum_LIV_000059400	Ncaninum_LIV_000059400	NCLIV_033460	putative arginyl-tRNA synthetase	ETH_00014410	arginyl-tRNA synthetase, putative	PF3D7_1218600	arginine--tRNA ligase
BESB_008040	1349	14481	10.4422	13.7787	-3.33647	none	none	none	TGME49_233850	TGME49_233850	hypothetical protein	Ncaninum_LIV_000059500	Ncaninum_LIV_000059500	NCLIV_033450	conserved hypothetical protein	ETH_00031050	hypothetical protein, conserved	none	none
BESB_008050	1343	8747	10.4358	13.0515	-2.61569	none	PET112 family, C terminal region domain-containing protein (Fragment) [0.7];Glutamyl-tRNA(Gln) amidotransferase subunit B, mitochondrial [0.33]	GO:0070681;GO:0032543;GO:0140053;GO:0043039;GO:0043038;GO:0006399;GO:0034660;GO:0006412;GO:0043043;GO:0006518;GO:0043604;GO:0043603;GO:0006520;GO:0016070;GO:0034645;GO:0010467;GO:0009059;GO:0044267;GO:0019752;GO:0043436;GO:0006082;GO:0044271;GO:1901566;GO:0019538;GO:0090304;GO:0044281;GO:0044260;GO:0044249;GO:1901576;GO:0006139;GO:0009058;GO:0034641;GO:0006725;GO:0046483;GO:1901360;GO:1901564;GO:…	TGME49_233838	TGME49_233838	PET112 family, C terminal region domain-containing protein	Ncaninum_LIV_000059600	Ncaninum_LIV_000059600	NCLIV_033440	hypothetical protein	ETH_00031055	Glutamyl-tRNA(Gln) amidotransferase subunit B, mitochondrial , related	PF3D7_0628800	glutamyl-tRNA(Gln) amidotransferase subunit B
BESB_008060	6426	3224	12.6932	11.6117	1.08147	none	Transmembrane protein [0.44]	GO:0006400;GO:0008033;GO:0009451;GO:0034470;GO:0006399;GO:0006396;GO:0034660;GO:0016070;GO:0043412;GO:0090304;GO:0010467;GO:0006139;GO:0006725;GO:0046483;GO:1901360;GO:0034641;GO:0043170;GO:0006807;GO:0044238;GO:0044237;GO:0071704;GO:0008152;GO:0009987	TGME49_233830	TGME49_233830	hypothetical protein	Ncaninum_LIV_000059700	Ncaninum_LIV_000059700	NCLIV_033430	conserved hypothetical protein	ETH_00017425	hypothetical protein, conserved	PF3D7_1249100	conserved protein, unknown function
BESB_008070	3037	1715	11.6122	10.7015	0.91069	none	DNA polymerase delta subunit 2 [0.69]	GO:0006260;GO:0071897;GO:0034645;GO:0009059;GO:0006259;GO:0034654;GO:0019438;GO:0018130;GO:1901362;GO:0044260;GO:0044249;GO:0090304;GO:1901576;GO:0009058;GO:0044271;GO:0006139;GO:0043170;GO:0006725;GO:0046483;GO:1901360;GO:0034641;GO:0044237;GO:0071704;GO:0006807;GO:0044238;GO:0008152;GO:0009987	TGME49_233820	TGME49_233820	DNA polymerase epsilon subunit B protein	none	none	none		ETH_00017430	hypothetical protein	PF3D7_0308000	DNA polymerase delta small subunit, putative
BESB_008080	39125	52929	15.2992	15.6485	-0.349334	none	Sel1 repeat-containing protein [0.7]	none	TGME49_233810	TGME49_233810	Sel1 repeat-containing protein	Ncaninum_LIV_000059800	Ncaninum_LIV_000059800	NCLIV_033410	hypothetical protein	ETH_00019225	hypothetical protein, conserved	PF3D7_0204100	Sel1 repeat-containing protein, putative
BESB_008090	40618	54586	15.3532	15.693	-0.339778	none	Putative serine/threonine protein kinase AktR [0.97]	GO:0006468;GO:0006464;GO:0036211;GO:0016310;GO:0043412;GO:0006796;GO:0006793;GO:0044267;GO:0019538;GO:0044260;GO:1901564;GO:0043170;GO:0006807;GO:0044238;GO:0044237;GO:0071704;GO:0008152;GO:0009987	TGME49_233790	TGME49_233790	serine/threonine protein kinase AktR, putative	Ncaninum_LIV_000241400	none	NCLIV_038640	ribosomal protein S6 kinase alpha-6, related	ETH_00015210	AGC kinase, putative	PF3D7_1246900	RAC-beta serine/threonine protein kinase
BESB_008100	2	9	1.63054	3.28868	-1.65814	none	none	none	TGME49_233792	TGME49_233792	hypothetical protein	none	none	none		ETH_00015215	hypothetical protein, conserved	none	none
BESB_008110	19	34	4.3662	5.08898	-0.722781	none	none	none	TGME49_233780	TGME49_233780	hypothetical protein	none	none	none		none	none	PF3D7_1207300	LIMP protein, putative
BESB_008120	701	3806	9.49891	11.8512	-2.3523	none	Calcium-translocating P-type ATPase, PMCA-type protein [0.83];ATPase [0.13]	none	TGME49_233770	TGME49_233770	calcium-translocating P-type ATPase, PMCA-type protein	Ncaninum_LIV_000059900	Ncaninum_LIV_000059900	NCLIV_033380	hypothetical protein	ETH_00007200	Ca2+-ATPase, putative	PF3D7_0106300	calcium-transporting ATPase
BESB_008130	557	6349	9.16782	12.5893	-3.42147	none	Rhodopsin-like GPCR transmembrane domain protein (Fragment) [0.92];GpcrRhopsn4 domain-containing protein [0.47];Integral membrane protein GPR180 [0.41]	GO:0019236;GO:0010033;GO:0007186;GO:0042221;GO:0007165;GO:0023052;GO:0007154;GO:0051716;GO:0050896;GO:0050794;GO:0050789;GO:0065007;GO:0009987	TGME49_233760	TGME49_233760	hypothetical protein	Ncaninum_LIV_000060000	Ncaninum_LIV_000060000	NCLIV_033370	conserved hypothetical protein	ETH_00022395	endonuclease/exonuclease/phosphatase domain-containing protein, putative	PF3D7_0422800	serpentine receptor 12, putative
BESB_008140	2462	3856	11.3095	11.87	-0.560454	none	none	none	TGME49_233735	TGME49_233735	hypothetical protein	Ncaninum_LIV_000060100	Ncaninum_LIV_000060100	NCLIV_033360	conserved hypothetical protein	none	none	none	none
BESB_008150	2251	644	11.1802	9.28957	1.8906	none	DNA-directed RNA polymerases I, II, and III subunit RPABC3 [0.64];Putative RNA polymerase subunit (Fragment) [0.6];DNA-directed RNA polymerase II RPBABC8 (Fragment) [0.45]	GO:0006351;GO:0097659;GO:0032774;GO:0034654;GO:0016070;GO:0019438;GO:0018130;GO:1901362;GO:0090304;GO:0034645;GO:0010467;GO:0009059;GO:0044271;GO:0006139;GO:0006725;GO:0046483;GO:1901360;GO:0044260;GO:0044249;GO:1901576;GO:0009058;GO:0034641;GO:0043170;GO:0006807;GO:0044238;GO:0044237;GO:0071704;GO:0008152;GO:0042797;GO:0009304;GO:0098781;GO:0006360;GO:0006383;GO:0006366;GO:0009987;GO:0001172	TGME49_233720	TGME49_233720	DNA-directed RNA polymerase II RPBABC8	Ncaninum_LIV_000060200	Ncaninum_LIV_000060200	NCLIV_033350	UDP-glucose 4-epimerase Gal10, related	ETH_00015220	RNA polymerase, putative	PF3D7_1213700	DNA-directed RNA polymerases I, II, and III subunit RPABC3, putative
BESB_008160	13564	29320	13.7709	14.7963	-1.02542	none	Inorganic anion transporter, sulfate permease (SulP) family protein [0.95]	GO:1902358;GO:0008272;GO:0072348;GO:0098661;GO:0098656;GO:0015698;GO:0006820;GO:0098660;GO:0034220;GO:0006811;GO:0055085;GO:0006810;GO:0051234;GO:0051179;GO:0009987	TGME49_233710	TGME49_233710	inorganic anion transporter, sulfate permease (SulP) family protein	Ncaninum_LIV_000060300	Ncaninum_LIV_000060300	NCLIV_033340	putative sulfate transporter	ETH_00009050	sulfate transporter, putative	PF3D7_1471200	inorganic anion exchanger, inorganic anion antiporter
BESB_008170	12	7	3.73752	2.95693	0.780596	none	none	none	none	none	none	none	none	none		none	none	none	none
BESB_008180	2893	2925	11.5421	11.4714	0.0707338	none	none	none	TGME49_233695	TGME49_233695	hypothetical protein	Ncaninum_LIV_000060600	Ncaninum_LIV_000060600	NCLIV_033330	hypothetical protein	ETH_00008635	hypothetical protein, conserved	PF3D7_0613100	conserved Plasmodium protein, unknown function
BESB_008190	8797	21181	13.1463	14.3272	-1.18096	none	Nuclear movement protein, putative [0.75];Nuclear distribution protein C homolog [0.49];CS domain-containing protein [0.42]	GO:0007049;GO:0051301;GO:0006457;GO:0009987	TGME49_233680	TGME49_233680	nuclear movement family protein	Ncaninum_LIV_000060700	Ncaninum_LIV_000060700	NCLIV_033320	hypothetical protein	ETH_00031695	nuclear movement domain-containing protein, putative	PF3D7_1336800	nuclear movement protein, putative
BESB_008200	5533	5378	12.4774	12.3498	0.127596	none	none	none	none	none	none	none	none	none		none	none	none	none
BESB_008210	9796	11468	13.3014	13.4421	-0.140709	none	none	none	none	none	none	none	none	none		none	none	none	none
BESB_008220	7	10	3.04067	3.42152	-0.380849	none	none	none	none	none	none	none	none	none		none	none	none	none
BESB_008230	1654	1163	10.7359	10.1415	0.594327	none	none	none	TGME49_233550	TGME49_233550	polyketide cyclase/dehydrase	Ncaninum_LIV_000061000	Ncaninum_LIV_000061000	NCLIV_033300	hypothetical protein	none	none	none	none
BESB_008240	381	1370	8.62115	10.3779	-1.75676	none	Transporter, major facilitator family protein [0.47];Integral membrane transporter [0.26]	GO:0055085;GO:0006810;GO:0051234;GO:0051179;GO:0009987	TGME49_233540	TGME49_233540	transporter, major facilitator family protein	Ncaninum_LIV_000061100	Ncaninum_LIV_000061100	NCLIV_033285	hypothetical protein	ETH_00005185	ABC1 family beta-lactamase, putative	PF3D7_0210300	monocarboxylate transporter, putative
BESB_008250	28069	29168	14.8201	14.7888	0.0312162	none	none	none	TGME49_233530	TGME49_233530	hypothetical protein	Ncaninum_LIV_000061200	Ncaninum_LIV_000061200	NCLIV_033280	hypothetical protein	ETH_00010010	hypothetical protein, conserved	none	none
BESB_008260	24270	31575	14.6103	14.9032	-0.292972	none	ATP-dependent RNA helicase [0.41];P-loop containing nucleoside triphosphate hydrolase protein [0.12]	none	TGME49_233520	TGME49_233520	ATP-dependent RNA helicase	Ncaninum_LIV_000061300	Ncaninum_LIV_000061300	NCLIV_033275	unspecified product	ETH_00038750	ATP-dependent RNA helicase, putative	PF3D7_0917600	pre-mRNA-splicing factor ATP-dependent RNA helicase PRP43, putative
BESB_008270	1480	2738	10.5757	11.3762	-0.800465	none	Triose phosphate isomerase cytosolic isoform [0.43];Putative triosephosphate isomerase, Aldolase-type TIM barrel [0.43];Triosephosphate isomerase [0.42]	GO:0006096;GO:0006757;GO:0046031;GO:0009179;GO:0009135;GO:0009185;GO:0006165;GO:0046939;GO:0009132;GO:0006090;GO:0016052;GO:0009150;GO:0006163;GO:0072521;GO:0032787;GO:0009259;GO:0019693;GO:0046034;GO:0009117;GO:0006753;GO:1901575;GO:0009056;GO:0055086;GO:0006091;GO:0005975;GO:0016310;GO:0019637;GO:1901135;GO:0019752;GO:0043436;GO:0006082;GO:0006094;GO:0019319;GO:0046364;GO:0006796;GO:0006793;GO:…	TGME49_233500	TGME49_233500	triose-phosphate isomerase TPI-II	Ncaninum_LIV_000061400	Ncaninum_LIV_000061400	NCLIV_033270	hypothetical protein	ETH_00004665	triosephosphate isomerase, putative	PF3D7_1439900	triosephosphate isomerase
BESB_008280	1793	4547	10.8523	12.1078	-1.25541	none	none	none	TGME49_233490	TGME49_233490	hypothetical protein	Ncaninum_LIV_000061500	Ncaninum_LIV_000061500	NCLIV_033260	conserved hypothetical protein	none	none	none	none
BESB_008290	39664	6012	15.3189	12.5105	2.80836	none	none	none	none	none	none	none	none	none		none	none	none	none
BESB_008300	184218	77555	17.5344	16.1996	1.33474	none	none	none	TGME49_233450	TGME49_233450	SAG-related sequence SRS29A	Ncaninum_LIV_000061600	none	NCLIV_033250	SRS domain-containing protein	none	none	none	none
BESB_008310	6186	5973	12.6383	12.5012	0.137156	none	none	none	TGME49_233430	TGME49_233430	hypothetical protein	Ncaninum_LIV_000061900	Ncaninum_LIV_000061900	NCLIV_033220	conserved hypothetical protein	none	none	PF3D7_0208100	conserved Plasmodium protein, unknown function
BESB_008320	6694	4188	12.7522	11.9891	0.763097	none	Sof1 family domain-containing protein (Fragment) [0.97];DDB1- and CUL4-associated factor 13 [0.63];WD domain, G-beta repeat-containing protein [0.15];WD40 repeat-containing protein [0.15];WD40-repeat-containing domain protein [0.12]	GO:0016567;GO:0032446;GO:0070647;GO:0006464;GO:0036211;GO:0043412;GO:0044267;GO:0019538;GO:0044260;GO:1901564;GO:0043170;GO:0006807;GO:0044238;GO:0044237;GO:0071704;GO:0000462;GO:0030490;GO:0008152;GO:0042274;GO:0006364;GO:0016072;GO:0042254;GO:0022613;GO:0009987;GO:0034470;GO:0006396;GO:0034660;GO:0044085;GO:0071840;GO:0010467;GO:0016070;GO:0090304;GO:0006413;GO:0006139;GO:0034641;GO:0006725;GO:…	TGME49_233410	TGME49_233410	Sof1 family domain-containing protein	Ncaninum_LIV_000062000	Ncaninum_LIV_000062000	NCLIV_033200	hypothetical protein	ETH_00037970	WD domain, G-beta repeat-containing protein, putative	PF3D7_0409200	protein SOF1, putative
BESB_008330	1813	199	10.868	7.59945	3.26859	none	Adenylate kinase isoenzyme 6 homolog [0.43]	GO:0046940;GO:0009123;GO:0009165;GO:1901293;GO:0009117;GO:0006753;GO:0090407;GO:0055086;GO:0019637;GO:0034654;GO:0019438;GO:0016310;GO:0018130;GO:1901362;GO:0006796;GO:0006793;GO:0044281;GO:0044271;GO:0006139;GO:0006725;GO:0046483;GO:1901360;GO:0044249;GO:1901576;GO:0009058;GO:0034641;GO:0006807;GO:0044238;GO:0044237;GO:0071704;GO:0006364;GO:0016072;GO:0008152;GO:0042254;GO:0022613;GO:0034470;GO:…	TGME49_233400	TGME49_233400	TAF9 RNA polymerase II, TATA box binding protein (TBP)-associated factor isoform 2 family protein	Ncaninum_LIV_000062100	Ncaninum_LIV_000062100	NCLIV_033190	putative UPF0101 protein CGI-137	ETH_00016665	UPF0101 protein CGI-137, putative	PF3D7_0110900	adenylate kinase-like protein 1
BESB_008340	5770	89148	12.538	16.4006	-3.86267	none	none	none	TGME49_233390	TGME49_233390	hypothetical protein	none	none	none		none	none	none	none
BESB_008350	267548	146602	18.0728	17.1182	0.954514	none	none	none	TGME49_233380	TGME49_233380	hypothetical protein	Ncaninum_LIV_000205400	none	NCLIV_041960	unspecified product	none	none	PF3D7_1233200	conserved Plasmodium protein, unknown function
BESB_008360	10	0	3.4903	0	3.4903	none	Transmembrane protein [0.2]	none	TGME49_233370	TGME49_233370	hypothetical protein	Ncaninum_LIV_000062400	Ncaninum_LIV_000062400	NCLIV_033160	conserved hypothetical protein	ETH_00006015	hypothetical protein, conserved	none	none
BESB_008370	15	0	4.03253	0	4.03253	none	none	none	TGME49_233360	TGME49_233360	hypothetical protein	Ncaninum_LIV_000062500	Ncaninum_LIV_000062500	NCLIV_033150	conserved hypothetical protein	ETH_00006020	hypothetical protein, conserved	none	none
BESB_008380	5107	7900	12.3619	12.9045	-0.542659	none	Nuclear transport factor 2 [0.65];NTF2 domain-containing protein [0.26]	GO:0006606;GO:0051170;GO:0034504;GO:0006913;GO:0051169;GO:0017038;GO:0072594;GO:0033365;GO:0006886;GO:0034613;GO:0070727;GO:0046907;GO:0051649;GO:0051641;GO:0015031;GO:0045184;GO:0008104;GO:0033036;GO:0071705;GO:0071702;GO:0006810;GO:0051234;GO:0051179;GO:0009987	TGME49_233350	TGME49_233350	nuclear transport factor 2, putative	Ncaninum_LIV_000062600	Ncaninum_LIV_000062600	NCLIV_033140	hypothetical protein	ETH_00032290	nuclear transport factor 2, putative	PF3D7_1412300	nuclear transport factor 2, putative
BESB_008390	12534	23614	13.657	14.4841	-0.827117	none	Putative alanine racemase [0.94]	none	TGME49_233340	TGME49_233340	hypothetical protein	Ncaninum_LIV_000062700	Ncaninum_LIV_000062700	NCLIV_033130	conserved hypothetical protein	ETH_00032285	hypothetical protein, conserved	PF3D7_1412100	mini-chromosome maintenance complex-binding protein, putative
BESB_008400	209	135	7.75691	7.04378	0.713137	none	radial spoke head protein 6 homolog A [0.97]	GO:0060294;GO:0060285;GO:0003341;GO:0060271;GO:0120031;GO:0044782;GO:0120036;GO:0007018;GO:0030031;GO:0001539;GO:0007017;GO:0070925;GO:0048870;GO:0051674;GO:0030030;GO:0006928;GO:0040011;GO:0022607;GO:0006996;GO:0044085;GO:0016043;GO:0071840;GO:0051179;GO:0009987	TGME49_233330	TGME49_233330	radial spokehead family protein	Ncaninum_LIV_000062800	Ncaninum_LIV_000062800	NCLIV_033120	GM16080, related	none	none	PF3D7_1104600	radial spoke head protein, putative
BESB_008410	290	17	8.22676	4.11579	4.11097	none	Inositol monophosphatase family protein [0.56];C2 domain-containing protein [0.29];EF-hand domain-containing protein [0.12]	GO:0046855;GO:0071545;GO:0046838;GO:0043647;GO:0046174;GO:0046164;GO:1901616;GO:0019751;GO:0046434;GO:0006066;GO:1901615;GO:0016311;GO:0044262;GO:0044282;GO:1901575;GO:0009056;GO:0005975;GO:0019637;GO:0006796;GO:0006793;GO:0044281;GO:0044238;GO:0044237;GO:0071704;GO:0008152;GO:0009987	TGME49_233320	TGME49_233320	hypothetical protein	Ncaninum_LIV_000062900	Ncaninum_LIV_000062900	NCLIV_033110	conserved hypothetical protein	none	none	none	none
BESB_008420	6322	8800	12.6697	13.0602	-0.390441	PEPD	Peptidase D [0.86];Xaa-Pro dipeptidase [0.38];Prolidase [0.19]	GO:0006508;GO:0019538;GO:1990798;GO:1901564;GO:0031100;GO:0043170;GO:0031018;GO:0035270;GO:0031016;GO:0031099;GO:0006807;GO:0044238;GO:0071704;GO:0048513;GO:0048731;GO:0007275;GO:0048856;GO:0032502;GO:0032501;GO:0008152	TGME49_233310	TGME49_233310	peptidase D, putative	Ncaninum_LIV_000063000	Ncaninum_LIV_000063000	NCLIV_033100	putative prolidase	ETH_00006870	prolidase, putative	PF3D7_1015300	methionine aminopeptidase 1b, putative
BESB_008430	2721	2573	11.4537	11.2865	0.167252	none	RhoGAP domain-containing protein [0.72];Rho-GAP domain-containing protein [0.13]	GO:0007165;GO:0023052;GO:0007154;GO:0051716;GO:0050896;GO:0050794;GO:0050789;GO:0065007;GO:0009987	TGME49_233300	TGME49_233300	RhoGAP domain-containing protein	Ncaninum_LIV_000063100	Ncaninum_LIV_000063100	NCLIV_033090	putative rhoGAP protein	ETH_00036765	rhoGAP protein, putative	PF3D7_1007200	rho GTPase-activating protein, putative
BESB_008440	36	328	5.25785	8.31979	-3.06193	none	none	none	TGME49_233280	TGME49_233280	hypothetical protein	Ncaninum_LIV_000063200	Ncaninum_LIV_000063200	NCLIV_033080	conserved hypothetical protein	none	none	none	none
BESB_008450	65	4	6.08302	2.25274	3.83028	none	MORN repeat-containing protein [0.82]	none	TGME49_233270	TGME49_233270	MORN repeat-containing protein	Ncaninum_LIV_000063300	Ncaninum_LIV_000063300	NCLIV_033070	putative MORN repeat-containing protein	ETH_00033095	MORN repeat-containing protein, putative	PF3D7_1031200	MORN repeat-containing protein 1
BESB_008460	3321	6132	11.7412	12.5391	-0.797921	none	GTP-binding protein, putative [0.67];Developmentally-regulated G-protein 1 [0.5];Developmentally-regulated GTP-binding protein 2 [0.43];OBG-type G domain-containing protein [0.18];Developmentally-regulated G-2 [0.15];Developmentally regulated G-protein 1 [0.13]	GO:0002181;GO:0006412;GO:0043043;GO:0006518;GO:0043604;GO:0043603;GO:0034645;GO:0010467;GO:0009059;GO:0044267;GO:0044271;GO:1901566;GO:0019538;GO:0044260;GO:0044249;GO:1901576;GO:0009058;GO:0034641;GO:1901564;GO:0043170;GO:0006807;GO:0044238;GO:0044237;GO:0071704;GO:0008152;GO:0007165;GO:0023052;GO:0007154;GO:0051716;GO:0009987;GO:0050896;GO:0050794;GO:0050789;GO:0065007	TGME49_233260	TGME49_233260	GTP-binding protein, putative	Ncaninum_LIV_000063500	Ncaninum_LIV_000063500	NCLIV_033060	hypothetical protein	ETH_00019305	GTP-binding protein, putative	PF3D7_1358900	GTP-binding protein, putative
BESB_008470	433	561	8.80487	9.09126	-0.286395	none	none	GO:0106074;GO:0006450;GO:0065008;GO:0006399;GO:0034660;GO:0016070;GO:0090304;GO:0065007;GO:0006139;GO:0006725;GO:0046483;GO:1901360;GO:0034641;GO:0043170;GO:0006807;GO:0044238;GO:0044237;GO:0071704;GO:0008152;GO:0009987	TGME49_218810	none	histidyl-tRNA synthetase	Ncaninum_LIV_000321700	none	NCLIV_061570	D-tyrosyl-tRNA(Tyr) deacylase	none	none	PF3D7_1108200	D-tyrosyl-tRNA(Tyr) deacylase
BESB_008480	4286	2276	12.109	11.1096	0.999458	none	none	none	TGME49_233245	TGME49_233245	hypothetical protein	Ncaninum_LIV_000063600	Ncaninum_LIV_000063600	NCLIV_033050	conserved hypothetical protein	ETH_00024240	hypothetical protein, conserved	PF3D7_0103500	conserved Plasmodium protein, unknown function
BESB_008490	5967	6595	12.5863	12.6441	-0.0577305	none	RNA-binding protein 8A [0.63];RNA-binding protein Y14A [0.48];RNA-binding protein 8A-like [0.46];RNA binding motif-containing protein, putative [0.4];RRM domain-containing protein [0.38];Serine/arginine-rich splicing factor 33 [0.37];Polyadenylate-binding protein 2 [0.16];RNA-binding (RRM/RBD/RNP motifs) family protein [0.14]	GO:0006396;GO:0016070;GO:0090304;GO:0010467;GO:0006139;GO:0006725;GO:0046483;GO:1901360;GO:0008380;GO:0034641;GO:0051028;GO:0043170;GO:0050658;GO:0051236;GO:0050657;GO:0006403;GO:0015931;GO:0006807;GO:0006397;GO:0016071;GO:0044238;GO:0044237;GO:0071704;GO:0033036;GO:0071705;GO:0071702;GO:0008152;GO:0006810;GO:0051234;GO:0051179;GO:0010628;GO:0009987;GO:0010604;GO:0009893;GO:0048518;GO:0010468;GO:…	TGME49_233230	TGME49_233230	RNA-binding protein 8A family protein	Ncaninum_LIV_000063700	Ncaninum_LIV_000063700	NCLIV_033040	Rbm28 protein, related	ETH_00008605	polyadenylate-binding protein, putative	PF3D7_1406000	RNA-binding protein 8A, putative
BESB_008500	158157	37343	17.3143	15.1453	2.16905	none	none	none	TGME49_233220	TGME49_233220	hypothetical protein	Ncaninum_LIV_000063800	Ncaninum_LIV_000063800	NCLIV_033030	conserved hypothetical protein	ETH_00011190	hypothetical protein, conserved	none	none
BESB_008510	147	2249	7.25421	11.0926	-3.83839	none	none	none	TGME49_233210	TGME49_233210	hypothetical protein	Ncaninum_LIV_000063900	Ncaninum_LIV_000063900	NCLIV_033020	conserved hypothetical protein	none	none	none	none
BESB_008520	1115	1073	10.1674	10.0255	0.141897	none	Ubiquitin-related modifier 1 [0.68]	GO:0034227;GO:0006400;GO:0008033;GO:0009451;GO:0034470;GO:0006399;GO:0006396;GO:0034660;GO:0016070;GO:0043412;GO:0090304;GO:0010467;GO:0006139;GO:0006725;GO:0046483;GO:1901360;GO:0034641;GO:0043170;GO:0006807;GO:0044238;GO:0044237;GO:0071704;GO:0008152;GO:0009987	TGME49_233200	TGME49_233200	ubiquitin related modifier protein	Ncaninum_LIV_000064000	Ncaninum_LIV_000064000	NCLIV_033010	conserved hypothetical protein	ETH_00018845	hypothetical protein, conserved	PF3D7_1138100	ubiquitin-related modifier 1, putative
BESB_008530	10990	18661	13.4674	14.1445	-0.677158	SNW1	SNW domain-containing protein 1 [0.87];SKIP/SNW domain-containing protein [0.46]	GO:0000398;GO:0000377;GO:0000375;GO:0008380;GO:0006397;GO:0016071;GO:0006396;GO:0014029;GO:0016070;GO:0090100;GO:0030513;GO:0001837;GO:0090092;GO:0030510;GO:0090287;GO:0048762;GO:0090304;GO:0060485;GO:0010467;GO:0043009;GO:0009792;GO:0009967;GO:0023056;GO:0010647;GO:0006139;GO:0048584;GO:0009790;GO:0006725;GO:0046483;GO:1901360;GO:0009888;GO:0048646;GO:0009966;GO:0048513;GO:0010646;GO:0023051;GO:…	TGME49_233190	TGME49_233190	SKIP/SNW domain-containing protein	Ncaninum_LIV_000064100	Ncaninum_LIV_000064100	NCLIV_033000	conserved hypothetical protein	ETH_00016465	hypothetical protein, conserved	PF3D7_0218700	pre-mRNA-processing protein 45, putative
BESB_008540	434	7876	8.80868	12.9002	-4.0915	none	none	none	TGME49_233180	TGME49_233180	hypothetical protein	Ncaninum_LIV_000064200	Ncaninum_LIV_000064200	NCLIV_032990	conserved hypothetical protein	ETH_00018670	hypothetical protein, conserved	none	none
BESB_008550	4004	4339	12.0109	12.0402	-0.0292859	none	none	none	TGME49_233170	TGME49_233170	hypothetical protein	Ncaninum_LIV_000064300	Ncaninum_LIV_000064300	NCLIV_032980	conserved hypothetical protein	ETH_00003105	hypothetical protein, conserved	PF3D7_0934200	conserved protein, unknown function
BESB_008560	17542	29224	14.1419	14.7916	-0.649684	none	none	none	TGME49_233160	TGME49_233160	hypothetical protein	Ncaninum_LIV_000064400	Ncaninum_LIV_000064400	NCLIV_032970	conserved hypothetical protein	ETH_00041140	hypothetical protein, conserved	none	none
BESB_008570	13279	12330	13.7403	13.5467	0.193585	none	none	none	TGME49_233153	TGME49_233150;TGME49_233153	hypothetical protein	Ncaninum_LIV_000064600	Ncaninum_LIV_000064500;Ncaninum_LIV_000064600	NCLIV_032960	conserved hypothetical protein	ETH_00012430	hypothetical protein, conserved	PF3D7_1144400	conserved Plasmodium protein, unknown function
BESB_008580	18261	3566	14.1999	11.7571	2.44273	DUTPASE	Deoxyuridine 5-triphosphate nucleotidohydrolase [0.44];dUTP diphosphatase [0.38]	GO:0046081;GO:0009213;GO:0009149;GO:0009223;GO:0006244;GO:0006226;GO:0046078;GO:0009204;GO:0046080;GO:0046386;GO:0072529;GO:0009177;GO:0009176;GO:0009264;GO:0009143;GO:0009211;GO:0009157;GO:0009162;GO:0009200;GO:0009221;GO:0046385;GO:0009265;GO:0009219;GO:0009394;GO:0019692;GO:0009263;GO:0009166;GO:1901292;GO:0009147;GO:0009262;GO:0009130;GO:0009129;GO:0046434;GO:1901136;GO:0034404;GO:0006221;GO:…	TGME49_233140	TGME49_233140	deoxyuridine 5-triphosphate nucleotidohydrolase, putative	Ncaninum_LIV_000064700	Ncaninum_LIV_000064700	NCLIV_032950	putative deoxyuridine 5-triphosphate nucleotidohydrolase	ETH_00008300	deoxyuridine 5-triphosphate nucleotidohydrolase, putative	PF3D7_1127100	deoxyuridine 5-triphosphate nucleotidohydrolase
BESB_008590	5450	7277	12.4556	12.786	-0.330406	none	Nucleoside transporter protein [0.97];Adenosine transporter, putative [0.59]	GO:1901642;GO:0015858;GO:1901264;GO:0015931;GO:0071705;GO:0071702;GO:0055085;GO:0006810;GO:0051234;GO:0051179;GO:0009987	TGME49_233130	TGME49_233130	nucleoside transporter protein	Ncaninum_LIV_000064800	Ncaninum_LIV_000064800	NCLIV_032940	putative adenosine transporter	ETH_00004635	hypothetical protein, conserved	PF3D7_1347200	nucleoside transporter 1
BESB_008600	42168	40571	15.4072	15.2649	0.142322	none	AP2 domain transcription factor AP2VIII-2 [0.96]	GO:0006355;GO:1903506;GO:2001141;GO:0051252;GO:0019219;GO:2000112;GO:0010556;GO:0031326;GO:0009889;GO:0010468;GO:0051171;GO:0080090;GO:0031323;GO:0060255;GO:0019222;GO:0050794;GO:0050789;GO:0065007	TGME49_290630	TGME49_233120	AP2 domain transcription factor AP2IX-7	Ncaninum_LIV_000064900	Ncaninum_LIV_000064900	NCLIV_032930	unspecified product	ETH_00017360	hypothetical protein	PF3D7_1007700	AP2 domain transcription factor AP2-I
BESB_008610	46641	8969	15.5526	13.0876	2.46509	none	Inosine-5-monophosphate dehydrogenase [0.48]	GO:0006177;GO:0046037;GO:0009168;GO:0009127;GO:0009167;GO:0009126;GO:0009156;GO:0009161;GO:0009124;GO:0009123;GO:0006164;GO:0072522;GO:0009152;GO:0009260;GO:0046390;GO:0006163;GO:0072521;GO:0009150;GO:0009165;GO:1901293;GO:0009259;GO:0019693;GO:0009117;GO:0006753;GO:0090407;GO:1901137;GO:0055086;GO:0019637;GO:0034654;GO:1901135;GO:0019438;GO:0018130;GO:1901362;GO:0006796;GO:0006793;GO:0044281;GO:…	TGME49_233110	TGME49_233110	IMP dehydrogenas	Ncaninum_LIV_000065000	Ncaninum_LIV_000065000	NCLIV_032920	hypothetical protein	ETH_00017140	inosine-5-monophosphate dehydrogenase	PF3D7_0920800	inosine-5-monophosphate dehydrogenase
BESB_008620	21050	9669	14.4049	13.196	1.20893	none	Prohibitin [0.65];PHB domain-containing protein [0.11]	GO:0007005;GO:0006996;GO:0016043;GO:0071840;GO:0009987	TGME49_233100	TGME49_233100	SPFH domain / Band 7 family protein	Ncaninum_LIV_000065100	Ncaninum_LIV_000065100	NCLIV_032910	hypothetical protein	ETH_00017420	prohibitin, putative	PF3D7_1014700	prohibitin 2, putative
BESB_008630	39	122	5.36796	6.90102	-1.53306	none	none	none	none	none	none	none	none	none		none	none	none	none
BESB_008640	1407	822	10.5026	9.64134	0.861285	none	XPG amine-terminal domain protein [0.8];Exonuclease 1 [0.44]	GO:0006281;GO:0006974;GO:0033554;GO:0090305;GO:0006950;GO:0006259;GO:0051716;GO:0050896;GO:0090304;GO:0006139;GO:0006725;GO:0046483;GO:1901360;GO:0044260;GO:0034641;GO:0043170;GO:0006807;GO:0044238;GO:0044237;GO:0071704;GO:0008152;GO:0009987	TGME49_233090	TGME49_233090	XPG N-terminal domain-containing protein	Ncaninum_LIV_000065200	Ncaninum_LIV_000065200	NCLIV_032890	T10O22.7, related	ETH_00028215	exonuclease, putative	PF3D7_0725000	exonuclease I, putative
BESB_008650	19004	19217	14.2574	14.1869	0.0705426	none	G-patch domain-containing protein [0.27]	none	TGME49_233080	TGME49_233080	G-patch domain-containing protein	Ncaninum_LIV_000065300	Ncaninum_LIV_000065300	NCLIV_032880	hypothetical protein	ETH_00028885	tuftelin interacting protein 11, putative	none	none
BESB_008660	555	3498	9.16261	11.7295	-2.56691	none	Phosphodiesterase [0.29]	GO:0007165;GO:0023052;GO:0007154;GO:0051716;GO:0050896;GO:0050794;GO:0050789;GO:0065007;GO:0009987	TGME49_233065	TGME49_233040	35-cyclic nucleotide phosphodiesterase domain-containing protein	Ncaninum_LIV_000065400	Ncaninum_LIV_000065400	NCLIV_032870	conserved hypothetical protein	ETH_00017795	high-affinity cGMP-specific 3,5-cyclic phosphodiesterase 9A, putative	PF3D7_1209500	cGMP-specific 3,5-cyclic phosphodiesterase alpha
BESB_008670	1960	2413	10.9807	11.1939	-0.213245	none	Phosphodiesterase [0.42]	GO:0007165;GO:0023052;GO:0007154;GO:0051716;GO:0050896;GO:0050794;GO:0050789;GO:0065007;GO:0009987	TGME49_233040	none	35-cyclic nucleotide phosphodiesterase domain-containing protein	Ncaninum_LIV_000065400	none	NCLIV_032870	conserved hypothetical protein	ETH_00005055	calcium/calmodulin-dependent 3,5-cyclic nucleotide phosphodiesterase, putative	PF3D7_1209500	cGMP-specific 3,5-cyclic phosphodiesterase alpha
BESB_008680	8004	6266	13.01	12.5702	0.439743	GAP70	Gliding-associated protein GAP70 [0.95]	none	TGME49_201680	TGME49_233030	eukaryotic initiation factor-3 subunit 10, putative	Ncaninum_LIV_000065500	Ncaninum_LIV_000065500	NCLIV_032850	hypothetical protein	none	none	PF3D7_1222700	glideosome-associated protein 45
BESB_008690	20823	13777	14.3893	13.7068	0.682504	none	Not1 N-terminal domain, CCR4-Not complex component protein [0.97];NOT2/NOT3/NOT5 domain-containing protein [0.5]	GO:0006355;GO:1903506;GO:2001141;GO:0051252;GO:0019219;GO:2000112;GO:0010556;GO:0031326;GO:0009889;GO:0010468;GO:0051171;GO:0080090;GO:0031323;GO:0060255;GO:0019222;GO:0050794;GO:0050789;GO:0065007	TGME49_233020	TGME49_233020	Not1 N-terminal domain, CCR4-Not complex component protein	Ncaninum_LIV_000065700	Ncaninum_LIV_000065700	NCLIV_068900	hypothetical protein	ETH_00024355	NOT2/NOT3/NOT5 domain-containing protein, putative	PF3D7_1006100	CCR4-NOT transcription complex subunit 5, putative
BESB_008700	6084	12213	12.6144	13.533	-0.918582	none	CMGC kinase, MAPK family TgMAPK2, putative [0.48];Mitogen-activated protein kinase [0.43]	GO:0000165;GO:0006468;GO:0035556;GO:0006464;GO:0036211;GO:0007165;GO:0023052;GO:0016310;GO:0007154;GO:0043412;GO:0051716;GO:0050896;GO:0006796;GO:0006793;GO:0044267;GO:0050794;GO:0050789;GO:0065007;GO:0019538;GO:0044260;GO:1901564;GO:0043170;GO:0006807;GO:0044238;GO:0044237;GO:0071704;GO:0008152;GO:1904491;GO:0090494;GO:0090493;GO:0015872;GO:0051937;GO:0015844;GO:0061512;GO:1902017;GO:0009987;GO:…	TGME49_233010	TGME49_233010	cell-cycle-assocaited protein kinase ERK7, putative	Ncaninum_LIV_000065800	Ncaninum_LIV_000065800	NCLIV_032840	Mitogen-activated protein kinase 2, related	ETH_00035055	CMGC kinase, MAPK family TgMAPK2, putative	PF3D7_1431500	mitogen-activated protein kinase 1
BESB_008710	13982	12661	13.8147	13.5849	0.229789	none	KOW motif domain-containing protein (Fragment) [0.97];Transcription elongation factor SPT5 [0.23]	GO:0032784;GO:0006357;GO:0006355;GO:1903506;GO:2001141;GO:0051252;GO:0019219;GO:2000112;GO:0010556;GO:0031326;GO:0009889;GO:0010468;GO:0051171;GO:0080090;GO:0031323;GO:0060255;GO:0019222;GO:0050794;GO:0050789;GO:0065007;GO:0006414;GO:0006412;GO:0043043;GO:0006518;GO:0043604;GO:0043603;GO:0034645;GO:0010467;GO:0009059;GO:0044267;GO:0044271;GO:1901566;GO:0019538;GO:0044260;GO:0044249;GO:1901576;GO:…	TGME49_233000	TGME49_233000	KOW motif domain-containing protein	Ncaninum_LIV_000065900	Ncaninum_LIV_000065900	NCLIV_032830	hypothetical protein	ETH_00028015	hypothetical protein	PF3D7_0610900	transcription elongation factor SPT5, putative
BESB_008720	2054	981	11.0481	9.89615	1.15198	none	none	none	TGME49_232980	TGME49_232980	hypothetical protein	Ncaninum_LIV_000066000	Ncaninum_LIV_000066000	NCLIV_032820	conserved hypothetical protein	none	none	none	none
BESB_008730	2780	3628	11.4847	11.7821	-0.297365	none	none	GO:0006260;GO:0034645;GO:0009059;GO:0044260;GO:0044249;GO:1901576;GO:0009058;GO:0043170;GO:0044237;GO:0071704;GO:0008152;GO:0009987	TGME49_232970	TGME49_232970	hypothetical protein	Ncaninum_LIV_000066100	Ncaninum_LIV_000066100	NCLIV_032810	conserved hypothetical protein	ETH_00036750	hypothetical protein, conserved	PF3D7_0215800	origin recognition complex subunit 5
BESB_008740	5823	11759	12.5511	13.4783	-0.927181	none	Oxidoreductase, 2OG-Fe(II) oxygenase family protein [0.88]	none	TGME49_232960	TGME49_232960	oxidoreductase, 2OG-Fe(II) oxygenase family protein	Ncaninum_LIV_000066200	Ncaninum_LIV_000066200	NCLIV_032800	putative 2OG-Fe(II) oxygenase family protein	none	none	none	none
BESB_008750	20064	20387	14.3357	14.2721	0.0635829	HSP20	Small heat shock protein 20 [0.4]	none	TGME49_232940	TGME49_232940	heat shock protein HSP20	Ncaninum_LIV_000066400	Ncaninum_LIV_000066400	NCLIV_032780	putative small heat shock protein 20	ETH_00027135	small heat shock protein 20, putative	PF3D7_0816500	small heat shock protein HSP20, putative
BESB_008760	162257	115727	17.3512	16.7771	0.574177	none	V-type proton ATPase subunit a [0.52]	GO:1902600;GO:0098662;GO:0098660;GO:0098655;GO:0006812;GO:0034220;GO:0006811;GO:0055085;GO:0006810;GO:0051234;GO:0051179;GO:0009987	TGME49_232830	TGME49_232830	vacuolar proton translocating ATPase subunit A, putative	Ncaninum_LIV_000066500	Ncaninum_LIV_000066500	NCLIV_032770	hypothetical protein	ETH_00008780	vacuolar proton-translocating ATPase subunit, putative	PF3D7_0806800	V-type proton ATPase subunit a, putative
BESB_008770	5162	2973	12.3773	11.4948	0.882425	TIM9	Tim10/DDP zinc finger domain-containing protein [0.73];Mitochondrial import inner membrane translocase subunit TIM9, putative [0.57]	GO:0006626;GO:0072655;GO:0070585;GO:0006839;GO:0007005;GO:0072594;GO:0033365;GO:0006605;GO:0071806;GO:0006886;GO:0034613;GO:0070727;GO:0046907;GO:0051649;GO:0051641;GO:0015031;GO:0045184;GO:0008104;GO:0033036;GO:0006996;GO:0071705;GO:0071702;GO:0016043;GO:0071840;GO:0055085;GO:0006810;GO:0051234;GO:0051179;GO:0009987	TGME49_215390	none	TIM10 family protein, putative	Ncaninum_LIV_000066600	Ncaninum_LIV_000066600	NCLIV_032760	putative tim10/DDP zinc finger domain-containing protein	ETH_00016870	tim10/DDP zinc finger domain-containing protein, putative	PF3D7_1368600	mitochondrial import inner membrane translocase subunit TIM9, putative
BESB_008780	19209	10000	14.2729	13.2445	1.02834	none	Sulfhydryl oxidase [0.56]	none	TGME49_232815	TGME49_232815	Erv1 / Alr family protein	Ncaninum_LIV_000066700	Ncaninum_LIV_000066700	NCLIV_032750	putative erv1 / Alr family domain-containing protein	ETH_00007135	erv1 / Alr family domain-containing protein, putative	PF3D7_1002500	conserved protein, unknown function
BESB_008790	26062	44758	14.713	15.4066	-0.69355	none	none	none	TGME49_232800	TGME49_232800	hypothetical protein	Ncaninum_LIV_000066800	Ncaninum_LIV_000066800	NCLIV_032740	conserved hypothetical protein	ETH_00022060	hypothetical protein, conserved	PF3D7_1251600	conserved Plasmodium protein, unknown function
BESB_008800	5623	2131	12.5006	11.0146	1.48604	none	none	none	TGME49_232780	TGME49_232780	hypothetical protein	Ncaninum_LIV_000066900	Ncaninum_LIV_000066900	NCLIV_032730	conserved hypothetical protein	ETH_00017280	hypothetical protein, conserved	none	none
BESB_008810	6161	12892	12.6325	13.611	-0.978492	none	Protein phosphatase inhibitor IPP2 [0.85]	GO:0043666;GO:0010921;GO:0035304;GO:0035303;GO:0031399;GO:0019220;GO:0051174;GO:0051336;GO:0043086;GO:0009966;GO:0010646;GO:0023051;GO:0044092;GO:0048583;GO:0032268;GO:0051246;GO:0050790;GO:0065009;GO:0051171;GO:0080090;GO:0031323;GO:0060255;GO:0019222;GO:0050794;GO:0050789;GO:0065007	TGME49_232760	TGME49_232760	protein phosphatase inhibitor IPP2	Ncaninum_LIV_000067000	Ncaninum_LIV_000067000	NCLIV_032710	putative protein phosphatase inhibitor 2	ETH_00005305	protein phosphatase inhibitor 2, putative	PF3D7_0320000	protein phosphatase inhibitor 2
BESB_008820	14325	12488	13.8497	13.5651	0.284598	none	23s rrna methyltransferase [0.37];Ribosomal RNA large subunit methyltransferase F [0.17]	GO:0031167;GO:0000154;GO:0032259;GO:0001510;GO:0006364;GO:0016072;GO:0042254;GO:0043414;GO:0022613;GO:0009451;GO:0034470;GO:0006396;GO:0034660;GO:0044085;GO:0071840;GO:0016070;GO:0043412;GO:0090304;GO:0010467;GO:0006139;GO:0006725;GO:0046483;GO:1901360;GO:0044260;GO:0034641;GO:0043170;GO:0006807;GO:0044238;GO:0008152;GO:0044237;GO:0071704;GO:0009987	TGME49_232750	TGME49_232750	23S rRNA (adenine(1618)-N(6))-methyltransferase, putative	none	none	none		ETH_00018170	hypothetical protein, conserved	PF3D7_1411700	methyltransferase, putative
BESB_008830	33	80	5.13291	6.29866	-1.16575	none	Hipothetical protein [0.96];Membrane protein, putative [0.15]	none	TGME49_232740	TGME49_232740	hipothetical protein	Ncaninum_LIV_000067100	Ncaninum_LIV_000067100	NCLIV_032690	hypothetical protein	ETH_00018165	hypothetical protein, conserved	PF3D7_0722800	conserved protein, unknown function
BESB_008840	2887	13386	11.5392	13.6653	-2.12603	none	O-acyltransferase [0.41]	GO:0019432;GO:0046463;GO:0046460;GO:0006641;GO:0006639;GO:0006638;GO:0045017;GO:0046486;GO:0008610;GO:0044255;GO:0006629;GO:0044249;GO:1901576;GO:0009058;GO:0044238;GO:0044237;GO:0071704;GO:0008152;GO:0009987	TGME49_232730	TGME49_232730	acyl-CoA:diacylglycerol acyltransferase 1-related enzyme	Ncaninum_LIV_000067200	Ncaninum_LIV_000067200	NCLIV_032680	putative diacylglycerol acyltransferase	ETH_00032635	diacylglycerol acyltransferase, putative	PF3D7_0322300	diacylglycerol O-acyltransferase
BESB_008850	5730	24752	12.5279	14.552	-2.0241	none	AD domain-containing protein [0.7]	none	TGME49_232720	TGME49_232720	Lsm12, putative	Ncaninum_LIV_000067300	Ncaninum_LIV_000067300	NCLIV_032670	Protein LSM12 homolog, related	none	none	PF3D7_0611900	lsm12, putative
BESB_008860	296686	127585	18.2219	16.9178	1.3041	none	none	GO:0006412;GO:0043043;GO:0006518;GO:0043604;GO:0043603;GO:0034645;GO:0010467;GO:0009059;GO:0044267;GO:0044271;GO:1901566;GO:0019538;GO:0044260;GO:0044249;GO:1901576;GO:0009058;GO:0034641;GO:1901564;GO:0043170;GO:0006807;GO:0044238;GO:0044237;GO:0071704;GO:0008152;GO:0009987	TGME49_232710	TGME49_232710	ribosomal protein RPS3A	Ncaninum_LIV_000067400	Ncaninum_LIV_000067400	NCLIV_032660	hypothetical protein	ETH_00019425	40S ribosomal protein S3a	PF3D7_0322900	40S ribosomal protein S3A, putative
BESB_008870	147	18	7.25047	4.19556	3.05491	none	none	none	TGME49_232700	TGME49_232700	hypothetical protein	none	none	none		ETH_00014115	hypothetical protein, conserved	none	none
BESB_008880	4621	8537	12.2176	13.0164	-0.798759	none	Putative DP-fucose transporter [0.97]	none	TGME49_232690	TGME49_232690	DP-fucose transporter, putative	Ncaninum_LIV_000067500	Ncaninum_LIV_000067500	NCLIV_032650	putative solute carrier family protein	none	none	PF3D7_1218400	triose or hexose phosphate/phosphate translocator, putative
BESB_008890	16984	35479	14.0953	15.0714	-0.976119	none	none	none	TGME49_232680	TGME49_232680	hypothetical protein	Ncaninum_LIV_000067600	Ncaninum_LIV_000067600	NCLIV_032640	conserved hypothetical protein	ETH_00002340	hypothetical protein	PF3D7_1361200	conserved Plasmodium protein, unknown function
BESB_008900	198866	10822	17.6448	13.3585	4.28628	none	none	none	TGME49_232670	TGME49_232670	hypothetical protein	Ncaninum_LIV_000067700	Ncaninum_LIV_000067700	NCLIV_032630	conserved hypothetical protein	ETH_00003120	hypothetical protein, conserved	none	none
BESB_008910	101618	42608	16.6761	15.3356	1.34057	none	Hsp70 interacting protein HIP [0.97];58 kDa phosphoprotein, putative [0.9];hsc70-interacting protein 1 [0.61];Hsc-70-interacting protein-like protein (Fragment) [0.52];Suppression of tumorigenicity 13 (Colon carcinoma) (Hsp70 interacting protein) [0.44];Blast:Hsc70-interacting protein 2 [0.41]	GO:0051085;GO:0051084;GO:0006458;GO:0061077;GO:0006457;GO:0065003;GO:0043933;GO:0022607;GO:0044085;GO:0016043;GO:0071840;GO:0009987	TGME49_232660	TGME49_232660	Hsp70 interacting protein HIP	Ncaninum_LIV_000067800	Ncaninum_LIV_000067800	NCLIV_032620	Cs1 protein, related	ETH_00014235	58 kDa phosphoprotein, putative	PF3D7_0527500	Hsc70-interacting protein
BESB_008920	28	59	4.90301	5.86596	-0.962943	none	none	none	TGME49_232655	TGME49_232655	hypothetical protein	none	none	none		none	none	none	none
BESB_008930	13458	6985	13.7596	12.7269	1.03266	none	ELM2 domain-containing protein [0.11]	none	TGME49_232650	TGME49_232650	hypothetical protein	Ncaninum_LIV_000067900	Ncaninum_LIV_000067900	NCLIV_032610	hypothetical protein	ETH_00024800	PHD-finger domain-containing protein, putative	PF3D7_1141800	EELM2 domain-containing protein, putative
BESB_008940	800	828	9.68892	9.65196	0.0369586	none	RNA 2-phosphotransferase, Tpt1/KptA family protein [0.56]	none	TGME49_232640	TGME49_232640	RNA 2-phosphotransferase, Tpt1/KptA family protein	Ncaninum_LIV_000068000	Ncaninum_LIV_000068000	NCLIV_032600	putative tRNA splicing 2 phosphotransferase 1	none	none	none	none
BESB_008950	2651	5043	11.4162	12.2571	-0.840867	none	none	none	TGME49_232630	TGME49_232630	hypothetical protein	Ncaninum_LIV_000068100	Ncaninum_LIV_000068100	NCLIV_032590	conserved hypothetical protein	none	none	none	none
BESB_008960	3508	3776	11.8201	11.8397	-0.0195767	none	Phosphatidylinositol--trisphosphate 3 [0.56]	GO:0016311;GO:0006796;GO:0006793;GO:0044237;GO:0008152;GO:0009987	TGME49_232620	TGME49_232620	hypothetical protein	Ncaninum_LIV_000068200	Ncaninum_LIV_000068200	NCLIV_032580	conserved hypothetical protein	ETH_00021670	hypothetical protein, conserved	none	none
BESB_008970	4942	9414	12.3145	13.1575	-0.842951	none	chromatin modification-related protein MEAF6 [0.23]	GO:0016573;GO:0018393;GO:0006475;GO:0018394;GO:0006473;GO:0043543;GO:0016570;GO:0016569;GO:0018205;GO:0006325;GO:0051276;GO:0018193;GO:0006996;GO:0006464;GO:0036211;GO:0016043;GO:0071840;GO:0043412;GO:0044267;GO:0019538;GO:0044260;GO:1901564;GO:0043170;GO:0006807;GO:0044238;GO:0044237;GO:0071704;GO:0008152;GO:0009987	TGME49_232610	TGME49_232610	histone acetyltransferase subunit nua4 protein	Ncaninum_LIV_000068300	Ncaninum_LIV_000068300	NCLIV_032570	hypothetical protein	ETH_00002940	hypothetical protein, conserved	PF3D7_0809500	histone acetyltransferase subunit NuA4, putative
BESB_008980	10986	6871	13.4668	12.7032	0.763617	none	Phospholipase, patatin family protein [0.9];Patatin-like phospholipase domain-containing protein [0.23];PNPLA domain-containing protein [0.18]	GO:0006629;GO:0044238;GO:0071704;GO:0008152	TGME49_232600	TGME49_232600	phospholipase, patatin family protein	Ncaninum_LIV_000068400	Ncaninum_LIV_000068400	NCLIV_032560	hypothetical protein	none	none	PF3D7_0721000	conserved Plasmodium membrane protein, unknown function
BESB_008990	4721	4680	12.2485	12.1493	0.0991904	none	Glutamate--cysteine ligase [0.37]	GO:0006750;GO:0019184;GO:0006749;GO:0042398;GO:0006575;GO:0044272;GO:0006790;GO:0043043;GO:0006518;GO:0043604;GO:0043603;GO:0044271;GO:1901566;GO:0044249;GO:1901576;GO:0009058;GO:0034641;GO:1901564;GO:0006807;GO:0044237;GO:0071704;GO:0008152;GO:0009987	TGME49_232590	TGME49_232590	glutamate-cysteine ligase, catalytic subunit domain-containing protein	Ncaninum_LIV_000068500	Ncaninum_LIV_000068500	NCLIV_032550	putative gamma-glutamylcysteine synthetase	ETH_00002930	gamma-glutamylcysteine synthetase, putative	PF3D7_0918900	gamma-glutamylcysteine synthetase
BESB_009000	167	4146	7.43689	11.9747	-4.53777	PRPE	Acetyl-coenzyme a synthetase, putative [0.5];Propionyl-CoA synthetase [0.44];Propionate-CoA ligase [0.44];AMP-binding protein [0.11]	none	TGME49_232580	TGME49_232580	propionate-CoA ligase	Ncaninum_LIV_000233500	none	NCLIV_039400	hypothetical protein	ETH_00007195	acetyl-coenzyme a synthetase, putative	PF3D7_0627800	acetyl-CoA synthetase, putative
BESB_009010	2699	5374	11.4421	12.3488	-0.906682	none	none	none	TGME49_232560	TGME49_232560	hypothetical protein	Ncaninum_LIV_000068700	Ncaninum_LIV_000068700	NCLIV_032530	conserved hypothetical protein	none	none	none	none
BESB_009020	1117	928	10.1699	9.81621	0.353726	none	none	none	TGME49_232550	TGME49_232550	hypothetical protein	Ncaninum_LIV_000068900	Ncaninum_LIV_000068900	NCLIV_032520	conserved hypothetical protein	ETH_00015715	hypothetical protein, conserved	none	none
BESB_009030	1072	11734	10.1109	13.4753	-3.36431	none	none	none	TGME49_232540	TGME49_232540	FAD binding domain-containing protein	Ncaninum_LIV_000069000	Ncaninum_LIV_000069000	NCLIV_032510	FAD binding domain containing protein, related	ETH_00002435	FAD-depdendent monooxygenase, putative	PF3D7_0815300	FAD-dependent monooxygenase, putative
BESB_009040	4851	6890	12.2877	12.7072	-0.419519	none	RNA helicase [0.39]	none	TGME49_232530	TGME49_232530	hypothetical protein	Ncaninum_LIV_000069100	Ncaninum_LIV_000069100	NCLIV_032500	hypothetical protein	ETH_00002115	RNA helicase, putative	PF3D7_0623700	ATP-dependent RNA helicase SUV3, putative
BESB_009050	1838	2478	10.888	11.2323	-0.344243	none	none	none	TGME49_232530	none	hypothetical protein	Ncaninum_LIV_000069100	none	NCLIV_032500	hypothetical protein	none	none	none	none
BESB_009060	15947	11257	14.0044	13.4153	0.589047	none	Ribosome production factor 2 homolog [0.57]	GO:0000470;GO:0000027;GO:0042273;GO:0042255;GO:0022618;GO:0071826;GO:0070925;GO:0006364;GO:0016072;GO:0034622;GO:0065003;GO:0042254;GO:0043933;GO:0022613;GO:0022607;GO:0034470;GO:0006996;GO:0006396;GO:0034660;GO:0044085;GO:0016043;GO:0071840;GO:0016070;GO:0090304;GO:0010467;GO:0006139;GO:0006725;GO:0046483;GO:1901360;GO:0034641;GO:0043170;GO:0006807;GO:0044238;GO:0044237;GO:0071704;GO:0008152;GO:…	TGME49_232520	TGME49_232520	brix domain-containing protein	Ncaninum_LIV_000069200	Ncaninum_LIV_000069200	NCLIV_032490	putative brix domain-containing protein	ETH_00028415	brix domain-containing protein, putative	PF3D7_1028400	ribosome biogenesis protein RPF2, putative
BESB_009070	11242	4362	13.5	12.0478	1.45227	none	none	none	TGME49_232510	TGME49_232510	hypothetical protein	Ncaninum_LIV_000069300	Ncaninum_LIV_000069300	NCLIV_032480	conserved hypothetical protein	ETH_00029095	kelch motif domain-containing protein, putative	PF3D7_1335400	reticulocyte binding protein 2 homologue a
BESB_009080	10448	3941	13.3944	11.9014	1.493	none	BRAP2 domain-containing protein [0.68];RING finger protein (Fragment) [0.42]	none	TGME49_232510	none	hypothetical protein	Ncaninum_LIV_000069300	none	NCLIV_032480	conserved hypothetical protein	none	none	none	none
BESB_009090	7153	18152	12.8479	14.1046	-1.25676	none	none	none	TGME49_232500	TGME49_232500	hypothetical protein	Ncaninum_LIV_000069400	Ncaninum_LIV_000069400	NCLIV_032470	conserved hypothetical protein	ETH_00017750	hypothetical protein, conserved	PF3D7_1328000	conserved Plasmodium protein, unknown function
BESB_009100	3038	3468	11.6127	11.717	-0.104321	none	DNA repair and recombination protein RAD54 [0.76];Recombinational repair protein [0.66];Protein CHROMATIN REMODELING 25 [0.54];DNA repair and recombination protein RAD54-like [0.53]	GO:0045003;GO:0000724;GO:0000725;GO:0006302;GO:0140527;GO:0007131;GO:0035825;GO:0007127;GO:0061982;GO:0140013;GO:1903046;GO:0051321;GO:0000280;GO:0048285;GO:0071480;GO:0010332;GO:0022414;GO:0000003;GO:0071479;GO:0006310;GO:0006281;GO:0022402;GO:0006974;GO:0071248;GO:0071241;GO:0010212;GO:0033554;GO:0071478;GO:0006950;GO:0007049;GO:0071214;GO:0104004;GO:0006259;GO:0010038;GO:0009314;GO:0006996;GO:…	TGME49_232450	TGME49_232450	SWI2/SNF2-containing protein RAD54	Ncaninum_LIV_000069800	Ncaninum_LIV_000069800	NCLIV_032440	hypothetical protein	ETH_00034795	DNA repair protein rad54, putative	PF3D7_0803400	DNA repair and recombination protein RAD54, putative
BESB_009110	39260	62354	15.3041	15.8849	-0.580783	none	Brf1p family coiled coil protein (Fragment) [0.81];centrosomal protein of 135 kDa [0.5]	none	TGME49_232440	TGME49_232440	Brf1p family coiled coil protein	Ncaninum_LIV_000069900	Ncaninum_LIV_000069900	NCLIV_032430	conserved hypothetical protein	ETH_00033285	YALI0F04037p, related	PF3D7_0617200	BFR1 domain-containing protein, putative
BESB_009120	7710	8817	12.956	13.0629	-0.106917	none	none	none	TGME49_232430	TGME49_232430	hypothetical protein	Ncaninum_LIV_000070100	Ncaninum_LIV_000070100	NCLIV_032420	conserved hypothetical protein	ETH_00015995	hypothetical protein, conserved	none	none
BESB_009130	60	60	5.97325	5.88792	0.0853271	none	none	none	TGME49_232420	TGME49_232420	hypothetical protein	Ncaninum_LIV_000070200	Ncaninum_LIV_000070200	NCLIV_032410	conserved hypothetical protein	ETH_00022005	hypothetical protein, conserved	none	none
BESB_009140	36847	139148	15.2126	17.043	-1.83034	none	Putative thioredoxin-like protein 1 [0.8];Thioredoxin-like protein 1 [0.53];Nucleoredoxin [0.44];Thioredoxin domain-containing protein [0.14]	GO:0045494;GO:0001895;GO:0001894;GO:0048871;GO:0060249;GO:0042592;GO:0032501;GO:0065008;GO:0065007	TGME49_232410	TGME49_232410	PDI family protein	Ncaninum_LIV_000070400	Ncaninum_LIV_000070400	NCLIV_032390	conserved hypothetical protein	ETH_00030030	hypothetical protein, conserved	PF3D7_0919300	thioredoxin-like protein 1, putative
BESB_009150	1503	516	10.5977	8.97041	1.62731	none	18S rRNA biogenesis protein RCL1 protein [0.97];Rna 3 terminal phosphate cyclase, putative [0.56]	GO:0042254;GO:0022613;GO:0006396;GO:0044085;GO:0071840;GO:0016070;GO:0090304;GO:0010467;GO:0006139;GO:0006725;GO:0046483;GO:1901360;GO:0034641;GO:0043170;GO:0006807;GO:0044238;GO:0044237;GO:0071704;GO:0008152;GO:0009987	TGME49_232390	TGME49_232390	18S rRNA biogenesis protein RCL1 protein	Ncaninum_LIV_000070600	Ncaninum_LIV_000070600	NCLIV_032370	putative RNA 3 terminal phosphate cyclase	ETH_00030025	rna 3 terminal phosphate cyclase, putative	PF3D7_1471000	RNA 3-terminal phosphate cyclase-like protein, putative
BESB_009160	6107	2116	12.6198	11.0044	1.61533	none	WD domain, G-beta repeat-containing protein (Fragment) [0.61]	none	TGME49_232380	TGME49_232380	WD domain, G-beta repeat-containing protein	Ncaninum_LIV_000070700	Ncaninum_LIV_000070700	NCLIV_032360	putative WD-40 repeat protein	ETH_00030020	WD-40 repeat protein, putative	PF3D7_1448000	U3 small nucleolar RNA-associated protein 12, putative
BESB_009170	3164	3552	11.6713	11.7515	-0.0802297	none	none	none	none	none	none	none	none	none		none	none	none	none
BESB_009180	48248	56277	15.6015	15.737	-0.135448	MDH	Malate dehydrogenase [0.43]	GO:0005975;GO:0019752;GO:0043436;GO:0006082;GO:0006099;GO:0044281;GO:0009060;GO:0045333;GO:0015980;GO:0006091;GO:0044238;GO:0044237;GO:0071704;GO:0008152;GO:0009987	TGME49_232350	TGME49_232350	lactate dehydrogenase LDH1	Ncaninum_LIV_000071000	Ncaninum_LIV_000071000	NCLIV_032330	Malate dehydrogenase (NAD) (Precursor), related	ETH_00028335	malate dehydrogenase, putative	PF3D7_1324900	L-lactate dehydrogenase
BESB_009190	22655	45342	14.5109	15.4253	-0.914361	none	PPM-type phosphatase domain-containing protein [0.37]	GO:0006470;GO:0016311;GO:0006464;GO:0036211;GO:0043412;GO:0006796;GO:0006793;GO:0044267;GO:0019538;GO:0044260;GO:1901564;GO:0043170;GO:0006807;GO:0044238;GO:0044237;GO:0071704;GO:0008152;GO:0009987	TGME49_232340	TGME49_232340	protein phosphatase 2C domain-containing protein	Ncaninum_LIV_000071100	Ncaninum_LIV_000071100	NCLIV_032320	hypothetical protein	ETH_00006755	hypothetical protein	PF3D7_1138500	protein phosphatase PPM2
BESB_009200	4291	17023	12.1108	14.012	-1.9012	none	none	none	TGME49_232320	TGME49_232320	hypothetical protein	Ncaninum_LIV_000071200	Ncaninum_LIV_000071200	NCLIV_032310	conserved hypothetical protein	none	none	none	none
BESB_009210	6069	20468	12.6108	14.2779	-1.66703	none	Endonuclease/exonuclease/phosphatase family protein [0.1]	GO:0090305;GO:0090304;GO:0006139;GO:0006725;GO:0046483;GO:1901360;GO:0034641;GO:0043170;GO:0006807;GO:0044238;GO:0044237;GO:0071704;GO:0008152;GO:0009987	TGME49_232310	TGME49_232310	endonuclease/exonuclease/phosphatase family protein	Ncaninum_LIV_000071300	Ncaninum_LIV_000071300	NCLIV_0323	endonuclease/exonuclease/phosphatase domain-containing protein	ETH_00022395	endonuclease/exonuclease/phosphatase domain-containing protein, putative	none	none
BESB_009220	129458	51147	17.0254	15.5991	1.42637	none	Ribosomal protein RPS3 [0.97];40S ribosomal protein S3 [0.49];Small subunit ribosomal protein S3e [0.38];KH type-2 domain-containing protein [0.33];30S ribosomal protein S3, chloroplastic [0.14];DNA-(apurinic or apyrimidinic site) lyase [0.11]	GO:0006412;GO:0043043;GO:0006518;GO:0043604;GO:0043603;GO:0034645;GO:0010467;GO:0009059;GO:0044267;GO:0044271;GO:1901566;GO:0019538;GO:0044260;GO:0044249;GO:1901576;GO:0009058;GO:0034641;GO:1901564;GO:0043170;GO:0006807;GO:0044238;GO:0044237;GO:0071704;GO:0008152;GO:0009987;GO:0006915;GO:0012501;GO:0008219;GO:0006417;GO:0034248;GO:0010608;GO:0032268;GO:0051246;GO:0051301;GO:0006281;GO:0006974;GO:…	TGME49_232300	TGME49_232300	ribosomal protein RPS3	Ncaninum_LIV_000071400	Ncaninum_LIV_000071400	NCLIV_032290	SSU ribosomal protein S3P, related	ETH_00024855	40S ribosomal protein S3, putative	PF3D7_1465900	40S ribosomal protein S3
BESB_009230	32223	7052	15.0192	12.7407	2.27847	none	none	none	TGME49_232290	TGME49_232280	hypothetical protein	Ncaninum_LIV_000071600	Ncaninum_LIV_000071600	NCLIV_032270	conserved hypothetical protein	ETH_00028340	hypothetical protein, conserved	PF3D7_1466000	conserved protein, unknown function
BESB_009240	74	1268	6.27493	10.2665	-3.99159	none	Histidine acid phosphatase superfamily protein [0.12]	none	TGME49_232270	TGME49_232270	histidine acid phosphatase superfamily protein	Ncaninum_LIV_000071700	Ncaninum_LIV_000071700	NCLIV_032260	conserved hypothetical protein	none	none	none	none
BESB_009250	1123	3078	10.1779	11.545	-1.36716	none	Transmembrane protein (Fragment) [0.2]	none	TGME49_232260	TGME49_232260	hypothetical protein	Ncaninum_LIV_000071800	Ncaninum_LIV_000071800	NCLIV_032250	conserved hypothetical protein	ETH_00004300	hypothetical protein, conserved	none	none
BESB_009260	1077	988	10.1174	9.90652	0.210866	MYOA	Myosin motor domain-containing protein [0.5];Unconventional myosin [0.42];Myosin-A [0.1]	GO:0030050;GO:0099515;GO:0099518;GO:0030048;GO:0051650;GO:0051648;GO:0030705;GO:0051656;GO:0051640;GO:0007015;GO:0097435;GO:0030036;GO:0030029;GO:0007010;GO:0006928;GO:0046907;GO:0051649;GO:0051641;GO:0006996;GO:0016043;GO:0071840;GO:0006810;GO:0051234;GO:0051179;GO:0009987	TGME49_235470	none	myosin A	Ncaninum_LIV_000492500	none	NCLIV_049900	hypothetical protein	ETH_00021495	myosin A, putative	PF3D7_1342600	myosin A
BESB_009270	61967	39551	15.9625	15.2281	0.734398	CAT	Catalase [0.51]	GO:0042744;GO:0042743;GO:0072593;GO:0006979;GO:0098869;GO:1990748;GO:0097237;GO:0098754;GO:0009636;GO:0070887;GO:0042221;GO:0044248;GO:0006950;GO:0009056;GO:0051716;GO:0050896;GO:0044237;GO:0051781;GO:0051302;GO:0008152;GO:0048522;GO:0048518;GO:0000302;GO:0009987;GO:0009650;GO:1901700;GO:0042542;GO:0009411;GO:0050794;GO:0050789;GO:0065007;GO:0043066;GO:0043069;GO:0060548;GO:0009416;GO:0009314;GO:…	TGME49_232250	TGME49_232250	catalase	Ncaninum_LIV_000071900	Ncaninum_LIV_000071900	NCLIV_032240	Catalase (EC 1.11.1.6), related	ETH_00012035	peroxisomal catalase, putative	none	none
BESB_009280	5633	4627	12.5032	12.1329	0.370383	none	none	none	TGME49_232240	TGME49_232240	hypothetical protein	Ncaninum_LIV_000072000	Ncaninum_LIV_000072000	NCLIV_032230	hypothetical protein	ETH_00038460	hypothetical protein, conserved	PF3D7_1460800	snRNA-activating protein complex subunit 3, putative
BESB_009290	53046	34592	15.7383	15.0349	0.703416	none	Ribosomal protein RPL30 [0.97];Large subunit ribosomal protein L30e [0.41];60S ribosomal protein L30 [0.41]	GO:0006412;GO:0043043;GO:0006518;GO:0043604;GO:0043603;GO:0034645;GO:0010467;GO:0009059;GO:0044267;GO:0044271;GO:1901566;GO:0019538;GO:0044260;GO:0044249;GO:1901576;GO:0009058;GO:0034641;GO:1901564;GO:0043170;GO:0006807;GO:0044238;GO:0044237;GO:0071704;GO:0008152;GO:0009987	TGME49_232230	TGME49_232230	ribosomal protein RPL30	Ncaninum_LIV_000072100	Ncaninum_LIV_000072100	NCLIV_032220	50S ribosomal protein L30e, related	ETH_00000200	60S ribosomal protein L30, putative	PF3D7_1019400	60S ribosomal protein L30e, putative
BESB_009300	4286	1926	12.109	10.8688	1.24025	none	SWIB/MDM2 domain-containing protein [0.47]	none	TGME49_232220	TGME49_232220	SWIB/MDM2 domain-containing protein	Ncaninum_LIV_000072200	Ncaninum_LIV_000072200	NCLIV_032210	putative SWIB/MDM2 domain-containing protein	ETH_00043530	SWIB/MDM2 domain-containing protein, putative	none	none
BESB_009310	10308	2673	13.3749	11.3414	2.0335	none	none	GO:0006367;GO:0006366;GO:0006352;GO:0006351;GO:0097659;GO:0032774;GO:0034654;GO:0016070;GO:0019438;GO:0018130;GO:1901362;GO:0090304;GO:0034645;GO:0010467;GO:0009059;GO:0044271;GO:0006139;GO:0006725;GO:0046483;GO:1901360;GO:0044260;GO:0044249;GO:1901576;GO:0009058;GO:0034641;GO:0043170;GO:0006807;GO:0044238;GO:0044237;GO:0071704;GO:0008152;GO:0009987	TGME49_232210	TGME49_232210	hypothetical protein	Ncaninum_LIV_000072300	Ncaninum_LIV_000072300	NCLIV_032200	conserved hypothetical protein	ETH_00004205	hypothetical protein, conserved	PF3D7_0716400	transcription initiation factor IIA subunit 1, putative
BESB_009320	3	16	2.05172	4.05232	-2.0006	none	none	none	TGME49_232200	TGME49_232200	hypothetical protein	Ncaninum_LIV_000072400	Ncaninum_LIV_000072400	NCLIV_032190	conserved hypothetical protein	none	none	none	none
BESB_009330	17111	10064	14.106	13.2537	0.852285	none	SEC7 domain-containing protein [0.11]	GO:0032012;GO:0046578;GO:0051056;GO:1902531;GO:0009966;GO:0010646;GO:0023051;GO:0048583;GO:0050790;GO:0065009;GO:0050794;GO:0050789;GO:0065007	TGME49_232190	TGME49_232190	Sec7 domain-containing protein	Ncaninum_LIV_000072500	Ncaninum_LIV_000072500	NCLIV_032180	GK24228, related	ETH_00019375	sec7 domain-containing protein, putative	PF3D7_1442900	Sec7 domain-containing protein ARFGEF, putative
BESB_009340	3847	5348	11.9532	12.3418	-0.388549	none	UBA/TS-N domain-containing protein [0.43];UBA domain-containing protein [0.31]	none	TGME49_232180	TGME49_232180	UBA/TS-N domain-containing protein	Ncaninum_LIV_000072600	Ncaninum_LIV_000072600	NCLIV_032170	hypothetical protein	ETH_00023155	UBA/TS-N domain-containing protein, putative	none	none
BESB_009350	3559	2499	11.8409	11.2444	0.596557	none	UBA/TS-N domain-containing protein [0.56];UBA/TS-N domain-containing protein, putative [0.52]	GO:0016255;GO:0006506;GO:0006505;GO:0006497;GO:0042158;GO:0042157;GO:0006661;GO:0046488;GO:0009247;GO:0006664;GO:0046467;GO:0046474;GO:0006643;GO:0045017;GO:0006650;GO:0046486;GO:1903509;GO:0008654;GO:0006644;GO:0008610;GO:0044255;GO:0006629;GO:1901137;GO:0090407;GO:0006464;GO:0036211;GO:0019637;GO:1901135;GO:0043412;GO:0006796;GO:0006793;GO:0034645;GO:0009059;GO:0044267;GO:1901566;GO:0019538;GO:…	TGME49_232180	none	UBA/TS-N domain-containing protein	Ncaninum_LIV_000072700	Ncaninum_LIV_000072700	NCLIV_032160	putative UBA/TS-N domain-containing protein	ETH_00027480	hypothetical protein, conserved	PF3D7_1248600	conserved Plasmodium protein, unknown function
BESB_009360	107	9330	6.79999	13.1446	-6.34457	none	Transmembrane protein [0.2]	none	TGME49_232170	TGME49_232170	hypothetical protein	Ncaninum_LIV_000072800	Ncaninum_LIV_000072800	NCLIV_032150	conserved hypothetical protein	ETH_00021000	hypothetical protein, conserved	none	none
BESB_009370	13631	15695	13.778	13.8948	-0.116779	none	Zinc finger, C3HC4 type (RING finger) domain-containing protein [0.74];Zinc finger (C3HC4 RING finger) protein,putative [0.45]	none	TGME49_232160	TGME49_232160	zinc finger, C3HC4 type (RING finger) domain-containing protein	Ncaninum_LIV_000251200	none	NCLIV_068220	conserved hypothetical protein	ETH_00012910	zinc finger (C3HC4 RING finger) protein, putative	PF3D7_0314700	RING finger protein RNF1
BESB_009380	11591	56864	13.5442	15.7519	-2.20778	none	none	none	TGME49_232150	TGME49_232150	hypothetical protein	Ncaninum_LIV_000073000	Ncaninum_LIV_000073000	NCLIV_032130	conserved hypothetical protein	ETH_00043045	hypothetical protein	PF3D7_1335400	reticulocyte binding protein 2 homologue a
BESB_009390	240	1721	7.95704	10.7068	-2.74974	none	none	none	TGME49_232140	TGME49_232140	hypothetical protein	Ncaninum_LIV_000073100	Ncaninum_LIV_000073100	NCLIV_032120	conserved hypothetical protein	none	none	none	none
BESB_009400	23079	28013	14.5377	14.7305	-0.192882	none	collagen alpha-1(III) chain [0.44]	none	TGME49_232130	TGME49_232130	hypothetical protein	Ncaninum_LIV_000073200	Ncaninum_LIV_000073200	NCLIV_032110	conserved hypothetical protein	ETH_00016195	hypothetical protein, conserved	PF3D7_1034300	thioredoxin-like associated protein 2, putative
BESB_009410	23681	47794	14.5748	15.5013	-0.926443	none	Tranport-associated late exocytosis protein (Fragment) [0.97];Transmembrane protein 63C [0.39]	GO:0098655;GO:0006812;GO:0034220;GO:0006811;GO:0055085;GO:0006810;GO:0051234;GO:0051179;GO:0009987	TGME49_232120	TGME49_232120	hypothetical protein	Ncaninum_LIV_000073400	Ncaninum_LIV_000073400	NCLIV_032100	hypothetical protein	none	none	PF3D7_1250200	CSC1-like protein, putative
BESB_009420	451	1692	8.86385	10.6822	-1.81838	none	RAP domain-containing protein [0.16]	none	TGME49_232100	TGME49_232100	RAP domain-containing protein	Ncaninum_LIV_000073500	Ncaninum_LIV_000073500	NCLIV_032090	conserved hypothetical protein	ETH_00013200	hypothetical protein, conserved	PF3D7_1470600	RAP protein, putative
BESB_009430	1058	1511	10.0918	10.519	-0.42718	none	3-hydroxyacyl-CoA dehydrogenase, NAD binding domain-containing protein [0.67];3-hydroxybutyryl-coA dehydrogenase, putative [0.39]	GO:0006631;GO:0032787;GO:0044255;GO:0006629;GO:0019752;GO:0043436;GO:0006082;GO:0044281;GO:0044238;GO:0044237;GO:0071704;GO:0008152;GO:0009987	TGME49_232090	TGME49_232090	3-hydroxyacyl-CoA dehydrogenase, NAD binding domain-containing protein	Ncaninum_LIV_000073600	Ncaninum_LIV_000073600	NCLIV_032080	putative 3-hydroxybutyryl-coA dehydrogenase	none	none	none	none
BESB_009440	42568	27651	15.4208	14.7118	0.709044	none	none	none	TGME49_232080	TGME49_232080	hypothetical protein	Ncaninum_LIV_000073700	Ncaninum_LIV_000073700	NCLIV_032070	conserved hypothetical protein	ETH_00021470	hypothetical protein, conserved	PF3D7_0522400	conserved Plasmodium protein, unknown function
BESB_009450	9536	10182	13.2626	13.2706	-0.0079374	none	none	none	TGME49_232060	TGME49_232060	hypothetical protein	Ncaninum_LIV_000074000	Ncaninum_LIV_000074000	NCLIV_032060	putative peptidase family T4	none	none	none	none
BESB_009460	20398	21117	14.3595	14.3229	0.0366473	none	DnaJ domain-containing protein [0.56]	none	TGME49_232050	TGME49_232050	DnaJ domain-containing protein	Ncaninum_LIV_000074200	Ncaninum_LIV_000074200	NCLIV_032050	putative DnaJ domain-containing protein	ETH_00018980	DnaJ domain-containing protein, putative	PF3D7_0823800	DnaJ protein, putative
BESB_009470	190	945	7.62169	9.84274	-2.22105	none	none	none	none	none	none	none	none	none		none	none	none	none
BESB_009480	749	563	9.59391	9.09619	0.497726	none	Putative transmembrane domain protein [0.94]	none	TGME49_232040	TGME49_232040	hypothetical protein	Ncaninum_LIV_000074300	Ncaninum_LIV_000074300	NCLIV_032040	putative transmembrane domain-containing protein	ETH_00015735	LEM3 / CDC50 family protein, putative	PF3D7_1133300	LEM3/CDC50 family protein, putative
BESB_009490	6383	11142	12.6836	13.4006	-0.716983	none	none	none	TGME49_232020	TGME49_232020	hypothetical protein	Ncaninum_LIV_000074500	Ncaninum_LIV_000074500	NCLIV_032020	conserved hypothetical protein	ETH_00013595	hypothetical protein	PF3D7_1431400	surface-related antigen SRA
BESB_009500	7165	13269	12.8503	13.6526	-0.802305	none	none	GO:0006470;GO:0016311;GO:0006464;GO:0036211;GO:0043412;GO:0006796;GO:0006793;GO:0044267;GO:0019538;GO:0044260;GO:1901564;GO:0043170;GO:0006807;GO:0044238;GO:0044237;GO:0071704;GO:0008152;GO:0009987	TGME49_232010	TGME49_232010	protein phosphatase 2C domain-containing protein	Ncaninum_LIV_000074600	Ncaninum_LIV_000074600	NCLIV_032010	putative protein phosphatase 2C	ETH_00016865	protein phosphatase 2C, putative	PF3D7_1138500	protein phosphatase PPM2
BESB_009510	14623	10557	13.8794	13.3227	0.556623	none	none	none	TGME49_232000	TGME49_232000	hypothetical protein	Ncaninum_LIV_000074700	Ncaninum_LIV_000074700	NCLIV_032000	conserved hypothetical protein	none	none	none	none
BESB_009520	9622	1413	13.2755	10.4221	2.85344	none	none	none	TGME49_231990	none	hypothetical protein	Ncaninum_LIV_000075000	none	NCLIV_031990	conserved hypothetical protein	none	none	none	none
BESB_009530	5742	4274	12.5309	12.0184	0.512494	none	none	none	TGME49_231980	TGME49_231980	hypothetical protein	Ncaninum_LIV_000075100	Ncaninum_LIV_000075100	NCLIV_031980	conserved hypothetical protein	ETH_00024780	hypothetical protein, conserved	none	none
BESB_009540	79628	112833	16.3243	16.7405	-0.416211	none	Pre-mRNA processing splicing factor PRP8 (Fragment) [0.7];Pre-mRNA-processing-splicing factor 8 [0.52];Putative u5 snrnp spliceosome subunit [0.47];MPN domain-containing protein [0.43];JAB/MPN domain [0.39];Pre-mRNA-processing-splicing factor 8A [0.32]	GO:0000398;GO:0000377;GO:0000375;GO:0008380;GO:0006397;GO:0016071;GO:0006396;GO:0006508;GO:0016070;GO:0090304;GO:0010467;GO:0006139;GO:0019538;GO:0006725;GO:0046483;GO:1901360;GO:0034641;GO:1901564;GO:0043170;GO:0006807;GO:0044238;GO:0044237;GO:0071704;GO:0000244;GO:0000387;GO:0022618;GO:0071826;GO:0008152;GO:0034622;GO:0065003;GO:0043933;GO:0022613;GO:0022607;GO:0044085;GO:0009987;GO:0016043;GO:…	TGME49_231970	TGME49_231970	pre-mRNA processing splicing factor PRP8	Ncaninum_LIV_000075200	Ncaninum_LIV_000075200	NCLIV_031970	hypothetical protein	ETH_00015540	Splicing factor Prp8, related	PF3D7_0405400	pre-mRNA-processing-splicing factor 8, putative
BESB_009550	36	31756	5.25749	14.9115	-9.654	none	none	none	none	none	none	none	none	none		none	none	none	none
BESB_009560	44979	264	15.5003	8.00582	7.49448	none	none	none	TGME49_231960	none	omega secalin, putative	Ncaninum_LIV_000075300	none	NA	NA	none	none	none	none
BESB_009570	24	30	4.68639	4.91284	-0.226458	none	none	none	none	none	none	none	none	none		none	none	none	none
BESB_009580	163	75173	7.40195	16.1546	-8.75269	none	none	none	none	none	none	none	none	none		none	none	none	none
BESB_009590	22593	6675	14.507	12.6614	1.84552	none	ThiF domain-containing protein [0.43];Ubiquitin-like modifier-activating enzyme 5 [0.39]	GO:0071569;GO:0032446;GO:0070647;GO:0006464;GO:0036211;GO:0043412;GO:0044267;GO:0019538;GO:0044260;GO:1901564;GO:0043170;GO:0006807;GO:0044238;GO:0044237;GO:0071704;GO:0008152;GO:0009987	TGME49_231940	TGME49_231940	ThiF family protein	Ncaninum_LIV_000075500	Ncaninum_LIV_000075500	NCLIV_031950	putative thiF family domain-containing protein	ETH_00029550	thiF family domain-containing protein, putative	PF3D7_0817000	NEDD8-activating enzyme E1 catalytic subunit, putative
BESB_009600	10083	10856	13.3431	13.363	-0.0199392	none	RING-type domain-containing protein [0.19]	none	TGME49_231930	TGME49_231930	hypothetical protein	Ncaninum_LIV_000075600	Ncaninum_LIV_000075600	NCLIV_031940	conserved hypothetical protein	ETH_00012880	hypothetical protein, conserved	PF3D7_1013000	zinc finger protein, putative
BESB_009610	1518	3087	10.6123	11.5492	-0.936928	none	Oxidoreductase, short chain dehydrogenase/reductase family protein [0.55];Sepiapterin reductase, putative [0.5]	none	TGME49_231920	TGME49_231920	oxidoreductase, short chain dehydrogenase/reductase family protein	Ncaninum_LIV_000075700	Ncaninum_LIV_000075700	NCLIV_031930	putative sepiapterin reductase	none	none	none	none
BESB_009620	401	491	8.69434	8.89934	-0.205006	none	Thioredoxin domain-containing protein [0.43];thioredoxin-1 [0.19]	GO:0006662;GO:0018904;GO:0044281;GO:0071704;GO:0008152	TGME49_270120	none	thioredoxin-like protein TLP1	Ncaninum_LIV_000025600	none	NCLIV_036510	hypothetical protein	ETH_00020160	hypothetical protein, conserved	PF3D7_1462000	thioredoxin-like protein
BESB_009630	119	92	6.9494	6.49567	0.453722	none	none	none	none	none	none	Ncaninum_LIV_000158100	none	NCLIV_045720	putative mRNA decapping protein	ETH_00020155	hypothetical protein, conserved	none	none
BESB_009640	29141	11120	14.8741	13.3977	1.47644	none	ATP synthase subunit gamma [0.65];ATP synthase gama chain, putative [0.43]	GO:0015985;GO:0015986;GO:0006754;GO:0009206;GO:0009145;GO:0009205;GO:0009144;GO:0009201;GO:0009199;GO:0009142;GO:0009141;GO:0009152;GO:0006164;GO:0072522;GO:0009260;GO:0046390;GO:0009150;GO:0006163;GO:0072521;GO:0009259;GO:0019693;GO:1902600;GO:0009165;GO:1901293;GO:0046034;GO:0098662;GO:0009117;GO:0098660;GO:0006753;GO:0098655;GO:1901137;GO:0090407;GO:0006812;GO:0034220;GO:0055086;GO:0019637;GO:…	TGME49_231910	TGME49_231910	ATP synthase F1 gamma subunit	Ncaninum_LIV_000075800	Ncaninum_LIV_000075800	NCLIV_031920	putative ATP synthase gama chain	ETH_00017240	ATP synthase gama chain, putative	PF3D7_1311300	ATP synthase subunit gamma, mitochondrial
BESB_009650	1362	109	10.4556	6.73606	3.71951	none	Acyl-dehydrogenase domain-containing protein [0.38];Acyl-CoA dehydrogenase [0.38];Acyl-coenzyme A oxidase 4, peroxisomal [0.36];Acyl-CoA dehydrogenase, putative [0.21]	GO:0006635;GO:0019395;GO:0034440;GO:0009062;GO:0044242;GO:0030258;GO:0072329;GO:0016042;GO:0006631;GO:0046395;GO:0016054;GO:0044282;GO:0032787;GO:0044255;GO:0044248;GO:0006629;GO:1901575;GO:0009056;GO:0019752;GO:0043436;GO:0006082;GO:0044281;GO:0044238;GO:0044237;GO:0071704;GO:0008152;GO:0009987;GO:0006508;GO:0019538;GO:1901564;GO:0043170;GO:0006807	TGME49_231900	TGME49_231900	acyl-CoA dehydrogenase domain-containing protein	Ncaninum_LIV_000075900	Ncaninum_LIV_000075900	NCLIV_031910	hypothetical protein	ETH_00015865	acyl-CoA dehydrogenase, putative	none	none
BESB_009660	334	352	8.43121	8.42032	0.0108879	none	Putative beta-ketoacyl-acyl carrier protein synthase III [0.96]	GO:0006633;GO:0072330;GO:0006631;GO:0008610;GO:0032787;GO:0044255;GO:0006629;GO:0046394;GO:0016053;GO:0044283;GO:0019752;GO:0043436;GO:0006082;GO:0044281;GO:0044249;GO:1901576;GO:0009058;GO:0044238;GO:0044237;GO:0071704;GO:0008152;GO:0009987	TGME49_231890	TGME49_231890	beta-ketoacyl-acyl carrier protein synthase III, putative	Ncaninum_LIV_000076000	Ncaninum_LIV_000076000	NCLIV_0319	3-oxoacyl-(acyl-carrier-protein) synthase III family protein	ETH_00002595	3-oxoacyl-(acyl-carrier-protein) synthase III family protein, putative	PF3D7_0211400	beta-ketoacyl-ACP synthase III
BESB_009670	2661	3458	11.4216	11.7129	-0.291242	none	Zinc finger protein 36 family 3 protein [0.37]	none	TGME49_262470	TGME49_231880	C protein immunoglobulin-A-binding beta antigen, putative	Ncaninum_LIV_000686500	Ncaninum_LIV_000076100	NCLIV_010780	hypothetical protein	ETH_00012635	hypothetical protein, conserved	PF3D7_1228800	WD repeat-containing protein, putative
BESB_009680	9082	3782	13.1922	11.842	1.35027	none	TPR domain-containing protein, putative [0.51];Peroxin-5 [0.33];Tetratricopeptide repeat-containing protein (Fragment) [0.33]	GO:0015031;GO:0045184;GO:0008104;GO:0033036;GO:0071705;GO:0071702;GO:0006810;GO:0051234;GO:0051179	TGME49_231870	TGME49_231870	tetratricopeptide repeat-containing protein	Ncaninum_LIV_000076200	Ncaninum_LIV_000076200	NCLIV_031880	putative TPR domain-containing protein	ETH_00039305	TPR domain-containing protein, putative	none	none
BESB_009690	493	894	8.99181	9.7626	-0.770797	none	none	none	TGME49_231860	TGME49_231860	hypothetical protein	Ncaninum_LIV_000076300	Ncaninum_LIV_000076300	NCLIV_031870	conserved hypothetical protein	none	none	none	none
BESB_009700	39970	50859	15.33	15.5909	-0.260954	none	Serine-threonine phosophatase 2C (PP2C) [0.97];PPM-type phosphatase domain-containing protein [0.24]	GO:0016311;GO:0006470;GO:0006796;GO:0006793;GO:0006464;GO:0036211;GO:0043412;GO:0044267;GO:0019538;GO:0044260;GO:0044237;GO:1901564;GO:0043170;GO:0008152;GO:0006807;GO:0044238;GO:0071704;GO:0009987	TGME49_231850	TGME49_231850	serine-threonine phosophatase 2C (PP2C)	Ncaninum_LIV_000076400	Ncaninum_LIV_000076400	NCLIV_031860	putative serine-threonine phosophatase 2C	ETH_00017545	serine-threonine phosophatase 2C, putative	PF3D7_1309200	protein phosphatase PPM6, putative
BESB_009710	2981	6628	11.5854	12.6513	-1.06588	none	none	none	TGME49_231840	TGME49_231840	hypothetical protein	Ncaninum_LIV_000076500	Ncaninum_LIV_000076500	NCLIV_031850	putative tola protein.	ETH_00014180	tola protein., putative	PF3D7_1335400	reticulocyte binding protein 2 homologue a
BESB_009720	6034	7929	12.6025	12.9098	-0.307351	none	none	none	TGME49_231815	TGME49_231815	hypothetical protein	Ncaninum_LIV_000076600	Ncaninum_LIV_000076600	NCLIV_031840	putative tRNA-splicing endonuclease positive effector	ETH_00003970	tRNA-splicing endonuclease positive effector, putative	PF3D7_1302500	AAA domain-containing protein, putative
BESB_009730	1869	766	10.912	9.5396	1.37241	none	Helicase ATP-binding domain-containing protein [0.12]	GO:0032508;GO:0032392;GO:0071103;GO:0051276;GO:0006996;GO:0016043;GO:0071840;GO:0006139;GO:0006725;GO:0046483;GO:1901360;GO:0034641;GO:0006807;GO:0044238;GO:0044237;GO:0071704;GO:0008152;GO:0009987	TGME49_231800	TGME49_231800	helicase, putative	Ncaninum_LIV_000076700	Ncaninum_LIV_000076700	NCLIV_031830	conserved hypothetical protein	ETH_00011300	hypothetical protein, conserved	PF3D7_1408400	FANCJ-like helicase, putative
BESB_009740	4764	2062	12.2615	10.9672	1.29437	none	none	none	TGME49_231790	TGME49_231790	hypothetical protein	Ncaninum_LIV_000076800	Ncaninum_LIV_000076800	NCLIV_031820	conserved hypothetical protein	ETH_00023935	hypothetical protein, conserved	PF3D7_0726600	conserved Plasmodium protein, unknown function
BESB_009750	89	223	6.53627	7.76496	-1.22869	none	Transmembrane protein [0.2]	none	TGME49_231780	TGME49_231780	hypothetical protein	Ncaninum_LIV_000076900	Ncaninum_LIV_000076900	NCLIV_031810	conserved hypothetical protein	none	none	none	none
BESB_009760	284	2765	8.19888	11.3904	-3.19155	none	Tubulin alpha chain [0.53]	GO:0007017;GO:0007010;GO:0006996;GO:0016043;GO:0071840;GO:0000226;GO:0000278;GO:0009987;GO:0007049	TGME49_231770	TGME49_231770	alpha-tubulin I, putative	Ncaninum_LIV_000077000	Ncaninum_LIV_000077000	NCLIV_031800	hypothetical protein	ETH_00033310	tubulin alpha chain, putative	PF3D7_0903700	alpha tubulin 1
BESB_009770	11722	4778	13.5603	12.1792	1.38119	none	Macro domain-containing protein [0.54]	none	TGME49_231750	TGME49_231750	hypothetical protein	Ncaninum_LIV_000077100	Ncaninum_LIV_000077100	NCLIV_031790	conserved hypothetical protein	ETH_00015410	hypothetical protein, conserved	PF3D7_1448800	Appr-1-p processing domain protein
BESB_009780	31014	39106	14.964	15.2118	-0.247837	none	Alveolin domain containing intermediate filament IMC1 [0.97];Membrane skeletal protein [0.83]	none	TGME49_231640	TGME49_231640	alveolin domain containing intermediate filament IMC1	Ncaninum_LIV_000077200	Ncaninum_LIV_000077200	NCLIV_031780	hypothetical protein	ETH_00015475	membrane skeletal protein IMC1, putative	PF3D7_0304000	inner membrane complex protein 1a, putative
BESB_009790	25150	16502	14.6616	13.9671	0.694511	none	Membrane skeletal protein IMC1, putative [0.88];Inner membrane complex protein 1e, putative [0.54]	none	TGME49_231630	TGME49_231630	alveolin domain containing intermediate filament IMC4	Ncaninum_LIV_000077300	Ncaninum_LIV_000077300	NCLIV_031770	putative membrane skeletal protein IMC1	ETH_00015470	membrane skeletal protein IMC1, putative	PF3D7_1412400	conserved Plasmodium protein, unknown function
BESB_009800	253	1081	8.03267	10.0365	-2.00379	none	ATP:guanido phosphotransferase, carboxy-terminal catalytic domain protein [0.9]	GO:0046314;GO:0042396;GO:0006599;GO:0006603;GO:0042398;GO:0006575;GO:0090407;GO:0016310;GO:0019637;GO:0006796;GO:0006793;GO:1901566;GO:1901576;GO:0009058;GO:1901564;GO:0006807;GO:0044237;GO:0071704;GO:0008152;GO:0009987	TGME49_231610	TGME49_231605	ATP:guanido phosphotransferase, C-terminal catalytic domain-containing protein	Ncaninum_LIV_000077500	Ncaninum_LIV_000077500	NCLIV_031760	conserved hypothetical protein	none	none	none	none
BESB_009810	6	0	2.83602	0	2.83602	none	none	none	TGME49_231605	none	hypothetical protein	Ncaninum_LIV_000077500	none	NCLIV_031760	conserved hypothetical protein	none	none	none	none
BESB_009820	25648	20008	14.6899	14.245	0.444877	none	HEAT repeat-containing protein (Fragment) [0.59]	GO:0006606;GO:0051170;GO:0034504;GO:0006913;GO:0051169;GO:0017038;GO:0072594;GO:0033365;GO:0006886;GO:0034613;GO:0070727;GO:0046907;GO:0051649;GO:0051641;GO:0015031;GO:0045184;GO:0008104;GO:0033036;GO:0071705;GO:0071702;GO:0006810;GO:0051234;GO:0051179;GO:0009987	TGME49_231600	TGME49_231600	HEAT repeat-containing protein	Ncaninum_LIV_000077600	Ncaninum_LIV_000077600	NCLIV_031750	putative importin	ETH_00017980	hypothetical protein	none	none
BESB_009830	1051	2582	10.0823	11.2916	-1.20927	none	SGS domain-containing protein [0.77];Suppressor of G2 allele of SKP1 [0.61]	none	TGME49_231590	TGME49_231590	SGS domain-containing protein	Ncaninum_LIV_000077700	Ncaninum_LIV_000077700	NCLIV_031740	GJ10617, related	ETH_00022400	SGS domain-containing protein, putative	PF3D7_0933200	calcyclin-binding protein, putative
BESB_009840	14861	12563	13.9026	13.5737	0.328953	none	Putative translational activator [0.2]	GO:0033674;GO:0051347;GO:0042327;GO:0045937;GO:0010562;GO:0043549;GO:0051338;GO:0043085;GO:0044093;GO:0042325;GO:0019220;GO:0051174;GO:0006417;GO:0034248;GO:0010608;GO:0031325;GO:0009893;GO:0032268;GO:0051246;GO:0048522;GO:0048518;GO:0050790;GO:0065009;GO:2000112;GO:0010556;GO:0031326;GO:0009889;GO:0010468;GO:0051171;GO:0080090;GO:0031323;GO:0060255;GO:0019222;GO:0050794;GO:0050789;GO:0065007	TGME49_231480	TGME49_231480	GCN1, putative	Ncaninum_LIV_000077800	Ncaninum_LIV_000077800	NCLIV_031730	putative translational activator	ETH_00009720	translational activator, putative	PF3D7_1305300	translational activator GCN1, putative
BESB_009850	11	2	3.61817	1.53492	2.08325	none	none	none	TGME49_231470	TGME49_231470	hypothetical protein	Ncaninum_LIV_000077900	Ncaninum_LIV_000077900	NCLIV_031720	conserved hypothetical protein	none	none	none	none
BESB_009860	18	4	4.28344	2.26984	2.0136	none	none	none	none	none	none	none	none	none		none	none	none	none
[truncated: 7,507 more rows]

## Sheet: B
B. besnoiti ID	Tachyzoites counts	Tissue cysts counts	Tachyzoites	Tissue cysts	LFCs	Gene name (Pannzer)	Protein description (Pannzer)	GO terms (Pannzer)	TGME49 homolog	TGME49 syntenic homolog	TGME49 protein description	NCLIV homolog (new ID)	NCLIV syntenic homolog (new ID)	NCLIV homolog	NCLIV protein description	ETH homolog	ETH protein description	Pf3D7 homolog	Pf3D7 protein description
[truncated: 8,059 more rows]

[truncated: 2 more sheets: C, D]
