# Supplementary material for: Dissection of Besnoitia besnoiti intermediate host life cycle stages: From morphology to gene expression
Source: PLoS Pathog. 2022 Nov 17;18(11):e1010955. doi: 10.1371/journal.ppat.1010955 (PMC9714946; doi:10.1371/journal.ppat.1010955)
Supplement: S2 Table — (XLSX) [file ppat.1010955.s007.xlsx]

## Sheet: Content
S2 Table Genes with no evidence for expression
A	B. besnoiti genes either without homologues in T. gondii or with homologues that are not expressed in any T. gondii life-cycle stage

## Sheet: A
B. besnoiti ID	Tachyzoites counts	Tissue cysts counts	Tachyzoites log2(NC+1)	Tissue cysts log2(NC+1)	LFCs	Gene name (Pannzer)	Protein description (Pannzer)	TGME49 homolog	TGME49 protein description	EES1 (TPM)	EES2 (TPM)	EES3 (TPM)	EES4 (TPM)	EES5 (TPM)	Tachyzoites (TPM)	Tissue cysts (TPM)	Oocysts day 0 (TPM)	Oocysts day 4 (TPM)	Oocysts day 10 (TPM)
BESB_058430	0	0	NA	NA	NA	none	Ankyrin repeat-containing protein [0.11]	TGME49_261590	ankyrin, putative	82.96	77.61	79.78	99.48	114.26	89.17	122.6	13.77	47.06	43.05
BESB_024770	0	0	NA	NA	NA	none	Cytochrome b [0.26]	TGME49_322200	apocytochrome b, putative	0	0	0	0.03	0	0	0	0	0	0
BESB_033020	0	0	NA	NA	NA	none	Cytochrome b [0.24]	TGME49_322200	apocytochrome b, putative	0	0	0	0.03	0	0	0	0	0	0
BESB_033290	0	0	NA	NA	NA	none	Cytochrome b [0.26]	TGME49_322200	apocytochrome b, putative	0	0	0	0.03	0	0	0	0	0	0
BESB_041960	1.599	0	NA	NA	NA	none	Cytochrome b [0.24]	TGME49_322200	apocytochrome b, putative	0	0	0	0.03	0	0	0	0	0	0
BESB_041970	0	0	NA	NA	NA	none	Cytochrome b [0.26]	TGME49_322200	apocytochrome b, putative	0	0	0	0.03	0	0	0	0	0	0
BESB_041980	0	0	NA	NA	NA	none	Cytochrome c oxidase subunit iii subfamily protein [0.51];Cytochrome b [0.25]	TGME49_322200	apocytochrome b, putative	0	0	0	0.03	0	0	0	0	0	0
BESB_042400	0	3.072	NA	NA	NA	none	Cytochrome b [0.24]	TGME49_322200	apocytochrome b, putative	0	0	0	0.03	0	0	0	0	0	0
BESB_051290	0	0	NA	NA	NA	none	Cytochrome b [0.26]	TGME49_322200	apocytochrome b, putative	0	0	0	0.03	0	0	0	0	0	0
BESB_051300	0	0	NA	NA	NA	none	Cytochrome b [0.26]	TGME49_322200	apocytochrome b, putative	0	0	0	0.03	0	0	0	0	0	0
BESB_058050	0	0	NA	NA	NA	none	Cytochrome b [0.26]	TGME49_322200	apocytochrome b, putative	0	0	0	0.03	0	0	0	0	0	0
BESB_058270	0	1.372	NA	NA	NA	none	Cytochrome b [0.24]	TGME49_322200	apocytochrome b, putative	0	0	0	0.03	0	0	0	0	0	0
BESB_063970	0	0	NA	NA	NA	none	Cytochrome b [0.26]	TGME49_322200	apocytochrome b, putative	0	0	0	0.03	0	0	0	0	0	0
BESB_064120	0	0	NA	NA	NA	none	Cytochrome b [0.25]	TGME49_322200	apocytochrome b, putative	0	0	0	0.03	0	0	0	0	0	0
BESB_064260	0	0	NA	NA	NA	none	Cytochrome b [0.26]	TGME49_322200	apocytochrome b, putative	0	0	0	0.03	0	0	0	0	0	0
BESB_070100	0	0	NA	NA	NA	none	Cytochrome b [0.26]	TGME49_322200	apocytochrome b, putative	0	0	0	0.03	0	0	0	0	0	0
BESB_070190	0	0	NA	NA	NA	none	Cytochrome b [0.26]	TGME49_322200	apocytochrome b, putative	0	0	0	0.03	0	0	0	0	0	0
BESB_086130	0	0	NA	NA	NA	none	Cytochrome b [0.26]	TGME49_322200	apocytochrome b, putative	0	0	0	0.03	0	0	0	0	0	0
BESB_015590	0	0	NA	NA	NA	none	Putative apocytochrome b [0.96];Cytochrome b [0.16]	TGME49_322200	apocytochrome b, putative	0	0	0	0.03	0	0	0	0	0	0
BESB_018870	0	0	NA	NA	NA	none	Cytochrome b [0.26]	TGME49_322200	apocytochrome b, putative	0	0	0	0.03	0	0	0	0	0	0
BESB_022140	0	0	NA	NA	NA	none	Putative apocytochrome b [0.76];Cytochrome b [0.24]	TGME49_322200	apocytochrome b, putative	0	0	0	0.03	0	0	0	0	0	0
BESB_024640	0	0	NA	NA	NA	none	Cytochrome b [0.17]	TGME49_322200	apocytochrome b, putative	0	0	0	0.03	0	0	0	0	0	0
BESB_024680	0	0	NA	NA	NA	none	Cytochrome b [0.26]	TGME49_322200	apocytochrome b, putative	0	0	0	0.03	0	0	0	0	0	0
BESB_024710	0	0	NA	NA	NA	none	Cytochrome b [0.23]	TGME49_322200	apocytochrome b, putative	0	0	0	0.03	0	0	0	0	0	0
BESB_002780	1	4	NA	NA	NA	CBS	Cystathionine beta-synthase [0.58];CBS family protein (Fragment) [0.5];PALP domain-containing protein [0.11]	TGME49_259180	CBS family protein	3.22	32.54	51.19	121.36	321.75	0	0.53	775.08	105.56	229.59
BESB_017520	4	2	NA	NA	NA	none	c-Myc-binding family protein [0.97];c-Myc binding protein, putative [0.85]	TGME49_305220	C-Myc-binding family protein	5.53	77.31	124.54	164.99	294.6	0.1	0	0.7	0.48	2.46
BESB_051090	1.983	4.614	NA	NA	NA	none	Putative apocytochrome b [0.78];Cytochrome b [0.14]	TGME49_330000	cytochrome b	0.57	1.07	0.14	0.74	0.37	0.12	0	0.72	8.22	14.1
BESB_064070	0	0	NA	NA	NA	none	Putative apocytochrome b [0.78];Cytochrome b [0.14]	TGME49_330000	cytochrome b	0.57	1.07	0.14	0.74	0.37	0.12	0	0.72	8.22	14.1
BESB_070120	0	0	NA	NA	NA	none	Cytochrome b [0.11]	TGME49_330000	cytochrome b	0.57	1.07	0.14	0.74	0.37	0.12	0	0.72	8.22	14.1
BESB_018930	0	2.132	NA	NA	NA	CYTB	Cytochrome b [0.4];Putative apocytochrome b [0.4]	TGME49_330000	cytochrome b	0.53	0.61	0.27	1.04	0.35	0.05	0.37	0	0	0
BESB_021990	0	0	NA	NA	NA	CYTB	Putative apocytochrome b [0.64];Cytochrome b [0.4]	TGME49_330000	cytochrome b	0.53	0.61	0.27	1.04	0.35	0.05	0.37	0	0	0
BESB_022010	0	0	NA	NA	NA	CYTB	Cytochrome b [0.41];Putative apocytochrome b [0.4]	TGME49_330000	cytochrome b	0.53	0.61	0.27	1.04	0.35	0.05	0.37	0	0	0
BESB_022050	0	0	NA	NA	NA	CYTB	Cytochrome b [0.41];Putative apocytochrome b [0.4]	TGME49_330000	cytochrome b	0.53	0.61	0.27	1.04	0.35	0.05	0.37	0	0	0
BESB_022070	0	0	NA	NA	NA	CYTB	Cytochrome b [0.41];Putative apocytochrome b [0.4]	TGME49_330000	cytochrome b	0.53	0.61	0.27	1.04	0.35	0.05	0.37	0	0	0
BESB_024690	0	0	NA	NA	NA	CYTB	Cytochrome b [0.41];Putative apocytochrome b [0.4]	TGME49_330000	cytochrome b	0.53	0.61	0.27	1.04	0.35	0.05	0.37	0	0	0
BESB_027060	0	0	NA	NA	NA	CYTB	Putative apocytochrome b [0.44];Complex III subunit 3 (Fragment) [0.42];Ubiquinol-cytochrome C reductase (Fragment) [0.21];Cytochrome b [0.13]	TGME49_330000	cytochrome b	0.53	0.61	0.27	1.04	0.35	0.05	0.37	0	0	0
BESB_029630	0	0	NA	NA	NA	CYTB	Putative apocytochrome b [0.64];Cytochrome b [0.4]	TGME49_330000	cytochrome b	0.53	0.61	0.27	1.04	0.35	0.05	0.37	0	0	0
BESB_029690	0	0	NA	NA	NA	CYTB	Cytochrome b [0.41];Putative apocytochrome b [0.4]	TGME49_330000	cytochrome b	0.53	0.61	0.27	1.04	0.35	0.05	0.37	0	0	0
BESB_029700	0	0	NA	NA	NA	CYTB	Cytochrome b [0.41];Putative apocytochrome b [0.4]	TGME49_330000	cytochrome b	0.53	0.61	0.27	1.04	0.35	0.05	0.37	0	0	0
BESB_032340	0	0	NA	NA	NA	CYTB	Cytochrome b [0.41];Putative apocytochrome b [0.4]	TGME49_330000	cytochrome b	0.53	0.61	0.27	1.04	0.35	0.05	0.37	0	0	0
BESB_032490	0	0	NA	NA	NA	CYTB	Putative apocytochrome b [0.64];Cytochrome b [0.4]	TGME49_330000	cytochrome b	0.53	0.61	0.27	1.04	0.35	0.05	0.37	0	0	0
BESB_042410	0	0	NA	NA	NA	CYTB	Putative apocytochrome b [0.64];Cytochrome b [0.4]	TGME49_330000	cytochrome b	0.53	0.61	0.27	1.04	0.35	0.05	0.37	0	0	0
BESB_042420	0	0	NA	NA	NA	CYTB	Cytochrome b [0.41];Putative apocytochrome b [0.4]	TGME49_330000	cytochrome b	0.53	0.61	0.27	1.04	0.35	0.05	0.37	0	0	0
BESB_042570	0	0	NA	NA	NA	CYTB	Cytochrome b [0.41];Putative apocytochrome b [0.4]	TGME49_330000	cytochrome b	0.53	0.61	0.27	1.04	0.35	0.05	0.37	0	0	0
BESB_050940	0	0	NA	NA	NA	CYTB	Cytochrome b [0.41];Putative apocytochrome b [0.4]	TGME49_330000	cytochrome b	0.53	0.61	0.27	1.04	0.35	0.05	0.37	0	0	0
BESB_051060	0	0	NA	NA	NA	CYTB	Putative apocytochrome b [0.44];Complex III subunit 3 (Fragment) [0.42];Ubiquinol-cytochrome C reductase (Fragment) [0.21];Cytochrome b [0.13]	TGME49_330000	cytochrome b	0.53	0.61	0.27	1.04	0.35	0.05	0.37	0	0	0
BESB_051070	1.556	0	NA	NA	NA	CYTB	Putative apocytochrome b [0.44];Complex III subunit 3 (Fragment) [0.42];Cytochrome b (Fragment) [0.12]	TGME49_330000	cytochrome b	0.53	0.61	0.27	1.04	0.35	0.05	0.37	0	0	0
BESB_051260	2.085	0	NA	NA	NA	CYTB	Cytochrome b [0.41];Putative apocytochrome b [0.4]	TGME49_330000	cytochrome b	0.53	0.61	0.27	1.04	0.35	0.05	0.37	0	0	0
BESB_051270	0	0	NA	NA	NA	CYTB	Cytochrome b [0.41];Putative apocytochrome b [0.4]	TGME49_330000	cytochrome b	0.53	0.61	0.27	1.04	0.35	0.05	0.37	0	0	0
BESB_051310	0	0	NA	NA	NA	CYTB	Putative apocytochrome b [0.64];Cytochrome b [0.4]	TGME49_330000	cytochrome b	0.53	0.61	0.27	1.04	0.35	0.05	0.37	0	0	0
BESB_051410	0	2.372	NA	NA	NA	CYTB	Putative apocytochrome b [0.49];Cytochrome b [0.41]	TGME49_330000	cytochrome b	0.53	0.61	0.27	1.04	0.35	0.05	0.37	0	0	0
BESB_057900	0	0	NA	NA	NA	CYTB	Cytochrome b [0.41];Putative apocytochrome b [0.4]	TGME49_330000	cytochrome b	0.53	0.61	0.27	1.04	0.35	0.05	0.37	0	0	0
BESB_057920	0	0	NA	NA	NA	CYTB	Cytochrome b [0.41];Putative apocytochrome b [0.4]	TGME49_330000	cytochrome b	0.53	0.61	0.27	1.04	0.35	0.05	0.37	0	0	0
BESB_057990	0	0	NA	NA	NA	CYTB	Cytochrome b [0.41];Putative apocytochrome b [0.4]	TGME49_330000	cytochrome b	0.53	0.61	0.27	1.04	0.35	0.05	0.37	0	0	0
BESB_058020	0	0	NA	NA	NA	CYTB	Putative apocytochrome b [0.64];Cytochrome b [0.4]	TGME49_330000	cytochrome b	0.53	0.61	0.27	1.04	0.35	0.05	0.37	0	0	0
BESB_058040	0	0	NA	NA	NA	CYTB	Cytochrome b [0.41];Putative apocytochrome b [0.4]	TGME49_330000	cytochrome b	0.53	0.61	0.27	1.04	0.35	0.05	0.37	0	0	0
BESB_058100	0	3.989	NA	NA	NA	CYTB	Putative apocytochrome b [0.44];Complex III subunit 3 (Fragment) [0.42];Ubiquinol-cytochrome C reductase (Fragment) [0.21];Cytochrome b [0.13]	TGME49_330000	cytochrome b	0.53	0.61	0.27	1.04	0.35	0.05	0.37	0	0	0
BESB_064000	0	0	NA	NA	NA	CYTB	Cytochrome b [0.41];Putative apocytochrome b [0.4]	TGME49_330000	cytochrome b	0.53	0.61	0.27	1.04	0.35	0.05	0.37	0	0	0
BESB_064060	0	0	NA	NA	NA	CYTB	Putative apocytochrome b [0.84];Complex III subunit 3 (Fragment) [0.35];Cytochrome b [0.21]	TGME49_330000	cytochrome b	0.53	0.61	0.27	1.04	0.35	0.05	0.37	0	0	0
BESB_064170	0	2.342	NA	NA	NA	CYTB	Cytochrome b [0.41];Putative apocytochrome b [0.4]	TGME49_330000	cytochrome b	0.53	0.61	0.27	1.04	0.35	0.05	0.37	0	0	0
BESB_064200	0	0	NA	NA	NA	CYTB	Putative apocytochrome b [0.64];Cytochrome b [0.4]	TGME49_330000	cytochrome b	0.53	0.61	0.27	1.04	0.35	0.05	0.37	0	0	0
BESB_064290	0	0	NA	NA	NA	CYTB	Cytochrome b [0.41];Putative apocytochrome b [0.4]	TGME49_330000	cytochrome b	0.53	0.61	0.27	1.04	0.35	0.05	0.37	0	0	0
BESB_064310	0	0	NA	NA	NA	CYTB	Putative apocytochrome b [0.64];Cytochrome b [0.4]	TGME49_330000	cytochrome b	0.53	0.61	0.27	1.04	0.35	0.05	0.37	0	0	0
BESB_064390	0	0	NA	NA	NA	CYTB	Cytochrome b [0.41];Putative apocytochrome b [0.4]	TGME49_330000	cytochrome b	0.53	0.61	0.27	1.04	0.35	0.05	0.37	0	0	0
BESB_070210	0	0	NA	NA	NA	CYTB	Cytochrome b [0.41];Putative apocytochrome b [0.4]	TGME49_330000	cytochrome b	0.53	0.61	0.27	1.04	0.35	0.05	0.37	0	0	0
BESB_075810	0	0	NA	NA	NA	CYTB	Putative apocytochrome b [0.64];Cytochrome b [0.4]	TGME49_330000	cytochrome b	0.53	0.61	0.27	1.04	0.35	0.05	0.37	0	0	0
BESB_075820	0	0	NA	NA	NA	CYTB	Putative apocytochrome b [0.64];Cytochrome b [0.4]	TGME49_330000	cytochrome b	0.53	0.61	0.27	1.04	0.35	0.05	0.37	0	0	0
BESB_075890	0	0	NA	NA	NA	CYTB	Putative apocytochrome b [0.64];Cytochrome b [0.4]	TGME49_330000	cytochrome b	0.53	0.61	0.27	1.04	0.35	0.05	0.37	0	0	0
BESB_085980	0	0	NA	NA	NA	CYTB	Cytochrome b [0.41];Putative apocytochrome b [0.4]	TGME49_330000	cytochrome b	0.53	0.61	0.27	1.04	0.35	0.05	0.37	0	0	0
BESB_086110	0	0	NA	NA	NA	CYTB	Cytochrome b [0.41];Putative apocytochrome b [0.4]	TGME49_330000	cytochrome b	0.53	0.61	0.27	1.04	0.35	0.05	0.37	0	0	0
BESB_086160	0	0	NA	NA	NA	CYTB	Putative apocytochrome b [0.64];Cytochrome b [0.4]	TGME49_330000	cytochrome b	0.53	0.61	0.27	1.04	0.35	0.05	0.37	0	0	0
BESB_027050	0	0	NA	NA	NA	COB	Cytochrome b [0.35]	TGME49_330000	cytochrome b	0.53	0.61	0.27	1.04	0.35	0.05	0.37	0	0	0
BESB_027080	0	0	NA	NA	NA	COB	Cytochrome b [0.35]	TGME49_330000	cytochrome b	0.53	0.61	0.27	1.04	0.35	0.05	0.37	0	0	0
BESB_031610	0	0	NA	NA	NA	COB	Cytochrome b [0.35]	TGME49_330000	cytochrome b	0.53	0.61	0.27	1.04	0.35	0.05	0.37	0	0	0
BESB_032400	0	0	NA	NA	NA	COB	Cytochrome b [0.36]	TGME49_330000	cytochrome b	0.53	0.61	0.27	1.04	0.35	0.05	0.37	0	0	0
BESB_032420	0	0	NA	NA	NA	COB	Cytochrome b [0.35]	TGME49_330000	cytochrome b	0.53	0.61	0.27	1.04	0.35	0.05	0.37	0	0	0
BESB_033300	0	0	NA	NA	NA	CYTB	Cytochrome b [0.41];Putative apocytochrome b [0.4]	TGME49_330000	cytochrome b	0.53	0.61	0.27	1.04	0.35	0.05	0.37	0	0	0
BESB_033310	0	0	NA	NA	NA	COB	Cytochrome b [0.35]	TGME49_330000	cytochrome b	0.53	0.61	0.27	1.04	0.35	0.05	0.37	0	0	0
BESB_033350	0	0	NA	NA	NA	COB	Cytochrome b [0.35]	TGME49_330000	cytochrome b	0.53	0.61	0.27	1.04	0.35	0.05	0.37	0	0	0
BESB_042020	1.873	2.344	NA	NA	NA	none	none	TGME49_330000	cytochrome b	0.53	0.61	0.27	1.04	0.35	0.05	0.37	0	0	0
BESB_042050	0	0	NA	NA	NA	COB	Cytochrome b [0.35]	TGME49_330000	cytochrome b	0.53	0.61	0.27	1.04	0.35	0.05	0.37	0	0	0
BESB_042370	0	0	NA	NA	NA	CYTB	Cytochrome b [0.41];Putative apocytochrome b [0.4]	TGME49_330000	cytochrome b	0.53	0.61	0.27	1.04	0.35	0.05	0.37	0	0	0
BESB_042380	0	0	NA	NA	NA	COB	Cytochrome b [0.35]	TGME49_330000	cytochrome b	0.53	0.61	0.27	1.04	0.35	0.05	0.37	0	0	0
BESB_042390	0	0	NA	NA	NA	CYTB	Cytochrome b [0.41];Putative apocytochrome b [0.4]	TGME49_330000	cytochrome b	0.53	0.61	0.27	1.04	0.35	0.05	0.37	0	0	0
BESB_042510	0	0	NA	NA	NA	COB	Cytochrome b [0.35]	TGME49_330000	cytochrome b	0.53	0.61	0.27	1.04	0.35	0.05	0.37	0	0	0
BESB_042530	0	0	NA	NA	NA	COB	Cytochrome b [0.36]	TGME49_330000	cytochrome b	0.53	0.61	0.27	1.04	0.35	0.05	0.37	0	0	0
BESB_042560	0	0	NA	NA	NA	COB	Cytochrome b [0.35]	TGME49_330000	cytochrome b	0.53	0.61	0.27	1.04	0.35	0.05	0.37	0	0	0
BESB_042580	0	0	NA	NA	NA	CYTB	Cytochrome b [0.41];Putative apocytochrome b [0.4]	TGME49_330000	cytochrome b	0.53	0.61	0.27	1.04	0.35	0.05	0.37	0	0	0
BESB_042590	0	0	NA	NA	NA	COB	Cytochrome b [0.35]	TGME49_330000	cytochrome b	0.53	0.61	0.27	1.04	0.35	0.05	0.37	0	0	0
BESB_042630	0	0	NA	NA	NA	COB	Cytochrome b [0.35]	TGME49_330000	cytochrome b	0.53	0.61	0.27	1.04	0.35	0.05	0.37	0	0	0
BESB_050870	0	0	NA	NA	NA	COB	Cytochrome b [0.35]	TGME49_330000	cytochrome b	0.53	0.61	0.27	1.04	0.35	0.05	0.37	0	0	0
BESB_050920	0	0	NA	NA	NA	COB	Cytochrome b [0.35]	TGME49_330000	cytochrome b	0.53	0.61	0.27	1.04	0.35	0.05	0.37	0	0	0
BESB_051010	0	0	NA	NA	NA	CYTB	Cytochrome b [0.4]	TGME49_330000	cytochrome b	0.53	0.61	0.27	1.04	0.35	0.05	0.37	0	0	0
BESB_051230	0	0	NA	NA	NA	COB	Cytochrome b [0.35]	TGME49_330000	cytochrome b	0.53	0.61	0.27	1.04	0.35	0.05	0.37	0	0	0
BESB_051280	0	0	NA	NA	NA	CYTB	Cytochrome b [0.41];Putative apocytochrome b [0.4]	TGME49_330000	cytochrome b	0.53	0.61	0.27	1.04	0.35	0.05	0.37	0	0	0
BESB_051330	0	0	NA	NA	NA	COB	Cytochrome b [0.35]	TGME49_330000	cytochrome b	0.53	0.61	0.27	1.04	0.35	0.05	0.37	0	0	0
BESB_051370	0	0	NA	NA	NA	none	Complex III subunit 3 (Fragment) [0.41];Cytochrome b (Fragment) [0.12]	TGME49_330000	cytochrome b	0.53	0.61	0.27	1.04	0.35	0.05	0.37	0	0	0
BESB_057930	0	0	NA	NA	NA	COB	Cytochrome b [0.35]	TGME49_330000	cytochrome b	0.53	0.61	0.27	1.04	0.35	0.05	0.37	0	0	0
BESB_057940	0	0	NA	NA	NA	COB	Cytochrome b [0.35]	TGME49_330000	cytochrome b	0.53	0.61	0.27	1.04	0.35	0.05	0.37	0	0	0
BESB_058010	0	0	NA	NA	NA	COB	Cytochrome b [0.35]	TGME49_330000	cytochrome b	0.53	0.61	0.27	1.04	0.35	0.05	0.37	0	0	0
BESB_058240	0	0	NA	NA	NA	COB	Cytochrome b [0.35]	TGME49_330000	cytochrome b	0.53	0.61	0.27	1.04	0.35	0.05	0.37	0	0	0
BESB_063990	0	0	NA	NA	NA	COB	Cytochrome b [0.35]	TGME49_330000	cytochrome b	0.53	0.61	0.27	1.04	0.35	0.05	0.37	0	0	0
BESB_064020	0	0	NA	NA	NA	COB	Cytochrome b [0.35]	TGME49_330000	cytochrome b	0.53	0.61	0.27	1.04	0.35	0.05	0.37	0	0	0
BESB_064030	0	0	NA	NA	NA	CYTB	Cytochrome b [0.41];Putative apocytochrome b [0.4]	TGME49_330000	cytochrome b	0.53	0.61	0.27	1.04	0.35	0.05	0.37	0	0	0
BESB_064160	0	1.216	NA	NA	NA	none	Cytochrome b [0.36]	TGME49_330000	cytochrome b	0.53	0.61	0.27	1.04	0.35	0.05	0.37	0	0	0
BESB_064190	0	1.572	NA	NA	NA	COB	Cytochrome b [0.37]	TGME49_330000	cytochrome b	0.53	0.61	0.27	1.04	0.35	0.05	0.37	0	0	0
BESB_064210	0	0	NA	NA	NA	COB	Cytochrome b [0.35]	TGME49_330000	cytochrome b	0.53	0.61	0.27	1.04	0.35	0.05	0.37	0	0	0
BESB_064270	0	0	NA	NA	NA	COB	Cytochrome c oxidase subunit iii subfamily protein [0.41];Cytochrome b [0.34]	TGME49_330000	cytochrome b	0.53	0.61	0.27	1.04	0.35	0.05	0.37	0	0	0
BESB_064340	0	0	NA	NA	NA	CYTB	Cytochrome b [0.41];Putative apocytochrome b [0.4]	TGME49_330000	cytochrome b	0.53	0.61	0.27	1.04	0.35	0.05	0.37	0	0	0
BESB_064360	0	0	NA	NA	NA	COB	Cytochrome b [0.35]	TGME49_330000	cytochrome b	0.53	0.61	0.27	1.04	0.35	0.05	0.37	0	0	0
BESB_064380	0	0	NA	NA	NA	COB	Cytochrome b [0.35]	TGME49_330000	cytochrome b	0.53	0.61	0.27	1.04	0.35	0.05	0.37	0	0	0
BESB_069980	0	0	NA	NA	NA	CYTB	Cytochrome b [0.41];Putative apocytochrome b [0.4]	TGME49_330000	cytochrome b	0.53	0.61	0.27	1.04	0.35	0.05	0.37	0	0	0
BESB_069990	0	0	NA	NA	NA	COB	Cytochrome b [0.35]	TGME49_330000	cytochrome b	0.53	0.61	0.27	1.04	0.35	0.05	0.37	0	0	0
BESB_070030	0	0	NA	NA	NA	COB	Cytochrome b [0.35]	TGME49_330000	cytochrome b	0.53	0.61	0.27	1.04	0.35	0.05	0.37	0	0	0
BESB_070050	0	0	NA	NA	NA	CYTB	Putative apocytochrome b [0.64];Cytochrome b [0.39];Complex III subunit 3 (Fragment) [0.14]	TGME49_330000	cytochrome b	0.53	0.61	0.27	1.04	0.35	0.05	0.37	0	0	0
BESB_070070	0	0	NA	NA	NA	none	Cytochrome b [0.11]	TGME49_330000	cytochrome b	0.53	0.61	0.27	1.04	0.35	0.05	0.37	0	0	0
BESB_070160	0	0	NA	NA	NA	COB	Cytochrome b [0.35]	TGME49_330000	cytochrome b	0.53	0.61	0.27	1.04	0.35	0.05	0.37	0	0	0
BESB_070170	0	0	NA	NA	NA	COB	Cytochrome b [0.37]	TGME49_330000	cytochrome b	0.53	0.61	0.27	1.04	0.35	0.05	0.37	0	0	0
BESB_070310	0	0	NA	NA	NA	COB	Cytochrome b [0.35]	TGME49_330000	cytochrome b	0.53	0.61	0.27	1.04	0.35	0.05	0.37	0	0	0
BESB_075740	0	0	NA	NA	NA	CYTB	Cytochrome b [0.41];Putative apocytochrome b [0.4]	TGME49_330000	cytochrome b	0.53	0.61	0.27	1.04	0.35	0.05	0.37	0	0	0
BESB_081080	0	0	NA	NA	NA	COB	Cytochrome b [0.35]	TGME49_330000	cytochrome b	0.53	0.61	0.27	1.04	0.35	0.05	0.37	0	0	0
BESB_081110	0	0	NA	NA	NA	COB	Cytochrome b [0.35]	TGME49_330000	cytochrome b	0.53	0.61	0.27	1.04	0.35	0.05	0.37	0	0	0
BESB_081140	0	0	NA	NA	NA	COB	Cytochrome b [0.35]	TGME49_330000	cytochrome b	0.53	0.61	0.27	1.04	0.35	0.05	0.37	0	0	0
BESB_081170	2.527	0	NA	NA	NA	COB	Cytochrome b [0.36]	TGME49_330000	cytochrome b	0.53	0.61	0.27	1.04	0.35	0.05	0.37	0	0	0
BESB_081200	0	0	NA	NA	NA	COB	Cytochrome b [0.35]	TGME49_330000	cytochrome b	0.53	0.61	0.27	1.04	0.35	0.05	0.37	0	0	0
BESB_081250	0	0	NA	NA	NA	COB	Cytochrome b [0.35]	TGME49_330000	cytochrome b	0.53	0.61	0.27	1.04	0.35	0.05	0.37	0	0	0
BESB_083050	3	1	NA	NA	NA	none	Cytochrome b [0.34]	TGME49_330000	cytochrome b	0.53	0.61	0.27	1.04	0.35	0.05	0.37	0	0	0
BESB_085930	0	0	NA	NA	NA	CYTB	Cytochrome b [0.41];Putative apocytochrome b [0.4]	TGME49_330000	cytochrome b	0.53	0.61	0.27	1.04	0.35	0.05	0.37	0	0	0
BESB_085950	0	0	NA	NA	NA	COB	Cytochrome b [0.35]	TGME49_330000	cytochrome b	0.53	0.61	0.27	1.04	0.35	0.05	0.37	0	0	0
BESB_086150	0	0	NA	NA	NA	CYTB	Cytochrome b [0.41];Putative apocytochrome b [0.4]	TGME49_330000	cytochrome b	0.53	0.61	0.27	1.04	0.35	0.05	0.37	0	0	0
BESB_015580	0	0	NA	NA	NA	CYTB	Cytochrome b [0.41];Putative apocytochrome b [0.4]	TGME49_330000	cytochrome b	0.53	0.61	0.27	1.04	0.35	0.05	0.37	0	0	0
BESB_015670	0	0	NA	NA	NA	CYTB	Putative apocytochrome b [0.49];Cytochrome b [0.41]	TGME49_330000	cytochrome b	0.53	0.61	0.27	1.04	0.35	0.05	0.37	0	0	0
BESB_015680	0	0	NA	NA	NA	COB	Cytochrome b [0.35]	TGME49_330000	cytochrome b	0.53	0.61	0.27	1.04	0.35	0.05	0.37	0	0	0
BESB_018840	0	0	NA	NA	NA	COB	Cytochrome b [0.35]	TGME49_330000	cytochrome b	0.53	0.61	0.27	1.04	0.35	0.05	0.37	0	0	0
BESB_018890	0	0	NA	NA	NA	COB	Cytochrome b [0.35]	TGME49_330000	cytochrome b	0.53	0.61	0.27	1.04	0.35	0.05	0.37	0	0	0
BESB_018920	0	0	NA	NA	NA	COB	Cytochrome b [0.35]	TGME49_330000	cytochrome b	0.53	0.61	0.27	1.04	0.35	0.05	0.37	0	0	0
BESB_022000	0	0	NA	NA	NA	CYTB	Cytochrome b [0.41];Putative apocytochrome b [0.4]	TGME49_330000	cytochrome b	0.53	0.61	0.27	1.04	0.35	0.05	0.37	0	0	0
BESB_024670	0	0	NA	NA	NA	COB	Cytochrome b [0.37]	TGME49_330000	cytochrome b	0.53	0.61	0.27	1.04	0.35	0.05	0.37	0	0	0
BESB_015610	0	0	NA	NA	NA	none	Cytochrome b [0.31]	TGME49_330000	cytochrome b	0	0.26	0.08	0.09	0.01	0	0	0	0.48	0.45
BESB_018810	0	0	NA	NA	NA	none	Cytochrome b [0.31]	TGME49_330000	cytochrome b	0	0.26	0.08	0.09	0.01	0	0	0	0.48	0.45
BESB_022080	0	0	NA	NA	NA	none	Cytochrome b [0.31]	TGME49_330000	cytochrome b	0	0.26	0.08	0.09	0.01	0	0	0	0.48	0.45
BESB_085940	0	0	NA	NA	NA	none	Cytochrome b [0.31]	TGME49_330000	cytochrome b	0	0.26	0.08	0.09	0.01	0	0	0	0.48	0.45
BESB_029670	0	0	NA	NA	NA	none	Putative apocytochrome b [0.72];Cytochrome b [0.27]	TGME49_255060	cytochrome b(N-terminal)/b6/petB subfamily protein	0	0	0	0	0.26	0.37	0.17	0.14	0.09	0.34
BESB_031570	0	0	NA	NA	NA	none	Putative apocytochrome b [0.72];Cytochrome b [0.27]	TGME49_255060	cytochrome b(N-terminal)/b6/petB subfamily protein	0	0	0	0	0.26	0.37	0.17	0.14	0.09	0.34
BESB_031580	0	0	NA	NA	NA	none	Putative apocytochrome b [0.72];Cytochrome b [0.28]	TGME49_255060	cytochrome b(N-terminal)/b6/petB subfamily protein	0	0	0	0	0.26	0.37	0.17	0.14	0.09	0.34
BESB_032460	0	0	NA	NA	NA	none	Putative apocytochrome b [0.72];Cytochrome b [0.27]	TGME49_255060	cytochrome b(N-terminal)/b6/petB subfamily protein	0	0	0	0	0.26	0.37	0.17	0.14	0.09	0.34
BESB_033040	0	0	NA	NA	NA	none	Cytochrome b [0.23]	TGME49_255060	cytochrome b(N-terminal)/b6/petB subfamily protein	0	0	0	0	0.26	0.37	0.17	0.14	0.09	0.34
BESB_042500	1.002	4.006	NA	NA	NA	none	none	TGME49_255060	cytochrome b(N-terminal)/b6/petB subfamily protein	0	0	0	0	0.26	0.37	0.17	0.14	0.09	0.34
BESB_042540	0	0	NA	NA	NA	none	Putative apocytochrome b [0.53];Cytochrome b [0.23]	TGME49_255060	cytochrome b(N-terminal)/b6/petB subfamily protein	0	0	0	0	0.26	0.37	0.17	0.14	0.09	0.34
BESB_058030	0	0	NA	NA	NA	none	Putative apocytochrome b [0.9];Cytochrome b [0.22]	TGME49_255060	cytochrome b(N-terminal)/b6/petB subfamily protein	0	0	0	0	0.26	0.37	0.17	0.14	0.09	0.34
BESB_064090	0	0	NA	NA	NA	none	Putative apocytochrome b [0.72];Cytochrome b [0.27]	TGME49_255060	cytochrome b(N-terminal)/b6/petB subfamily protein	0	0	0	0	0.26	0.37	0.17	0.14	0.09	0.34
BESB_070250	0	0	NA	NA	NA	none	Putative apocytochrome b [0.72];Cytochrome b [0.27]	TGME49_255060	cytochrome b(N-terminal)/b6/petB subfamily protein	0	0	0	0	0.26	0.37	0.17	0.14	0.09	0.34
BESB_031550	0	0	NA	NA	NA	COX1	Cytochrome c oxidase subunit 1 (Fragment) [0.26]	TGME49_255060	cytochrome b(N-terminal)/b6/petB subfamily protein	0	0.26	0.37	0.17	0.14	0.09	0.34	0	0	0
BESB_042000	0	0	NA	NA	NA	COX1	Cytochrome c oxidase subunit 1 (Fragment) [0.26]	TGME49_255060	cytochrome b(N-terminal)/b6/petB subfamily protein	0	0.26	0.37	0.17	0.14	0.09	0.34	0	0	0
BESB_042620	0	0	NA	NA	NA	COX1	Cytochrome c oxidase subunit 1 (Fragment) [0.26]	TGME49_255060	cytochrome b(N-terminal)/b6/petB subfamily protein	0	0.26	0.37	0.17	0.14	0.09	0.34	0	0	0
BESB_050900	0	0	NA	NA	NA	COX1	Cytochrome c oxidase subunit 1 (Fragment) [0.26]	TGME49_255060	cytochrome b(N-terminal)/b6/petB subfamily protein	0	0.26	0.37	0.17	0.14	0.09	0.34	0	0	0
BESB_050980	0	0	NA	NA	NA	COX1	Cytochrome c oxidase subunit 1 (Fragment) [0.26]	TGME49_255060	cytochrome b(N-terminal)/b6/petB subfamily protein	0	0.26	0.37	0.17	0.14	0.09	0.34	0	0	0
BESB_050990	0	0	NA	NA	NA	COX1	Cytochrome c oxidase subunit 1 (Fragment) [0.26]	TGME49_255060	cytochrome b(N-terminal)/b6/petB subfamily protein	0	0.26	0.37	0.17	0.14	0.09	0.34	0	0	0
BESB_051360	0	0	NA	NA	NA	COX1	Cytochrome c oxidase subunit 1 (Fragment) [0.26]	TGME49_255060	cytochrome b(N-terminal)/b6/petB subfamily protein	0	0.26	0.37	0.17	0.14	0.09	0.34	0	0	0
BESB_057910	0	0	NA	NA	NA	COX1	Cytochrome c oxidase subunit 1 (Fragment) [0.26]	TGME49_255060	cytochrome b(N-terminal)/b6/petB subfamily protein	0	0.26	0.37	0.17	0.14	0.09	0.34	0	0	0
BESB_057970	0	0	NA	NA	NA	COX1	Cytochrome c oxidase subunit 1 (Fragment) [0.26]	TGME49_255060	cytochrome b(N-terminal)/b6/petB subfamily protein	0	0.26	0.37	0.17	0.14	0.09	0.34	0	0	0
BESB_058080	0	0	NA	NA	NA	COX1	Cytochrome c oxidase subunit 1 (Fragment) [0.26]	TGME49_255060	cytochrome b(N-terminal)/b6/petB subfamily protein	0	0.26	0.37	0.17	0.14	0.09	0.34	0	0	0
BESB_058250	0	0	NA	NA	NA	COX1	Cytochrome c oxidase subunit 1 (Fragment) [0.26]	TGME49_255060	cytochrome b(N-terminal)/b6/petB subfamily protein	0	0.26	0.37	0.17	0.14	0.09	0.34	0	0	0
BESB_064040	0	0	NA	NA	NA	COX1	Cytochrome c oxidase subunit 1 (Fragment) [0.26]	TGME49_255060	cytochrome b(N-terminal)/b6/petB subfamily protein	0	0.26	0.37	0.17	0.14	0.09	0.34	0	0	0
BESB_070000	0	0	NA	NA	NA	COX1	Cytochrome c oxidase subunit 1 (Fragment) [0.26]	TGME49_255060	cytochrome b(N-terminal)/b6/petB subfamily protein	0	0.26	0.37	0.17	0.14	0.09	0.34	0	0	0
BESB_070080	0	0	NA	NA	NA	COX1	Cytochrome c oxidase subunit 1 (Fragment) [0.27]	TGME49_255060	cytochrome b(N-terminal)/b6/petB subfamily protein	0	0.26	0.37	0.17	0.14	0.09	0.34	0	0	0
BESB_070130	0	0	NA	NA	NA	none	Cytochrome c oxidase subunit 1 (Fragment) [0.14]	TGME49_255060	cytochrome b(N-terminal)/b6/petB subfamily protein	0	0.26	0.37	0.17	0.14	0.09	0.34	0	0	0
BESB_070230	0	0	NA	NA	NA	COX1	Cytochrome c oxidase subunit 1 (Fragment) [0.26]	TGME49_255060	cytochrome b(N-terminal)/b6/petB subfamily protein	0	0.26	0.37	0.17	0.14	0.09	0.34	0	0	0
BESB_033000	0	0	NA	NA	NA	none	none	TGME49_255060	cytochrome b(N-terminal)/b6/petB subfamily protein	0	0.26	0.37	0.17	0.14	0.09	0.34	0	0	0
BESB_024630	1.035	0	NA	NA	NA	none	COX3 domain-containing protein [0.4];Cytochrome b [0.23]	TGME49_255060	cytochrome b(N-terminal)/b6/petB subfamily protein	0	0.26	0.08	0.09	0.01	0	0	0	0.48	0.45
BESB_029600	0	0	NA	NA	NA	none	Cytochrome c oxidase subunit iii subfamily protein [0.64];COX3 domain-containing protein [0.4];Cytochrome b [0.21]	TGME49_255060	cytochrome b(N-terminal)/b6/petB subfamily protein	0	0.26	0.08	0.09	0.01	0	0	0	0.48	0.45
BESB_064180	0	0	NA	NA	NA	none	Cytochrome c oxidase subunit iii subfamily protein [0.64];COX3 domain-containing protein [0.4];Cytochrome b [0.21]	TGME49_255060	cytochrome b(N-terminal)/b6/petB subfamily protein	0	0.26	0.08	0.09	0.01	0	0	0	0.48	0.45
BESB_018900	0	0	NA	NA	NA	none	COX3 domain-containing protein [0.32];Cytochrome c oxidase subunit 3 [0.29]	TGME49_323400	cytochrome c oxidase subunit iii subfamily protein	0	0.26	0.08	0.09	0.01	0	0	0	0.48	0.45
BESB_027040	0	0	NA	NA	NA	none	COX3 domain-containing protein [0.32];Cytochrome c oxidase subunit 3 [0.29]	TGME49_323400	cytochrome c oxidase subunit iii subfamily protein	0	0.26	0.08	0.09	0.01	0	0	0	0.48	0.45
BESB_029620	0	0	NA	NA	NA	none	COX3 domain-containing protein [0.32];Cytochrome c oxidase subunit 3 [0.29]	TGME49_323400	cytochrome c oxidase subunit iii subfamily protein	0	0.26	0.08	0.09	0.01	0	0	0	0.48	0.45
BESB_029660	0	0	NA	NA	NA	none	COX3 domain-containing protein [0.32];Cytochrome c oxidase subunit 3 [0.29]	TGME49_323400	cytochrome c oxidase subunit iii subfamily protein	0	0.26	0.08	0.09	0.01	0	0	0	0.48	0.45
BESB_031600	0	0	NA	NA	NA	none	COX3 domain-containing protein [0.32];Cytochrome c oxidase subunit 3 [0.29]	TGME49_323400	cytochrome c oxidase subunit iii subfamily protein	0	0.26	0.08	0.09	0.01	0	0	0	0.48	0.45
BESB_032410	0	0	NA	NA	NA	none	COX3 domain-containing protein [0.32];Cytochrome c oxidase subunit 3 [0.29]	TGME49_323400	cytochrome c oxidase subunit iii subfamily protein	0	0.26	0.08	0.09	0.01	0	0	0	0.48	0.45
BESB_033280	0	0	NA	NA	NA	none	COX3 domain-containing protein [0.32];Cytochrome c oxidase subunit 3 [0.29]	TGME49_323400	cytochrome c oxidase subunit iii subfamily protein	0	0.26	0.08	0.09	0.01	0	0	0	0.48	0.45
BESB_033320	0	0	NA	NA	NA	none	COX3 domain-containing protein [0.32];Cytochrome c oxidase subunit 3 [0.29]	TGME49_323400	cytochrome c oxidase subunit iii subfamily protein	0	0.26	0.08	0.09	0.01	0	0	0	0.48	0.45
BESB_042010	0	0	NA	NA	NA	none	COX3 domain-containing protein [0.32];Cytochrome c oxidase subunit 3 [0.29]	TGME49_323400	cytochrome c oxidase subunit iii subfamily protein	0	0.26	0.08	0.09	0.01	0	0	0	0.48	0.45
BESB_042040	0	0	NA	NA	NA	none	COX3 domain-containing protein [0.32];Cytochrome c oxidase subunit 3 [0.29]	TGME49_323400	cytochrome c oxidase subunit iii subfamily protein	0	0.26	0.08	0.09	0.01	0	0	0	0.48	0.45
BESB_042640	0	0	NA	NA	NA	none	COX3 domain-containing protein [0.32];Cytochrome c oxidase subunit 3 [0.29]	TGME49_323400	cytochrome c oxidase subunit iii subfamily protein	0	0.26	0.08	0.09	0.01	0	0	0	0.48	0.45
BESB_042650	0	0	NA	NA	NA	none	COX3 domain-containing protein [0.32];Cytochrome c oxidase subunit 3 [0.29]	TGME49_323400	cytochrome c oxidase subunit iii subfamily protein	0	0.26	0.08	0.09	0.01	0	0	0	0.48	0.45
BESB_050880	0	0	NA	NA	NA	none	COX3 domain-containing protein [0.32];Cytochrome c oxidase subunit 3 [0.29]	TGME49_323400	cytochrome c oxidase subunit iii subfamily protein	0	0.26	0.08	0.09	0.01	0	0	0	0.48	0.45
BESB_050930	0	0	NA	NA	NA	none	COX3 domain-containing protein [0.32];Cytochrome c oxidase subunit 3 [0.29]	TGME49_323400	cytochrome c oxidase subunit iii subfamily protein	0	0.26	0.08	0.09	0.01	0	0	0	0.48	0.45
BESB_051320	0	0	NA	NA	NA	none	COX3 domain-containing protein [0.32];Cytochrome c oxidase subunit 3 [0.29]	TGME49_323400	cytochrome c oxidase subunit iii subfamily protein	0	0.26	0.08	0.09	0.01	0	0	0	0.48	0.45
BESB_051340	2.122	2.362	NA	NA	NA	none	COX3 domain-containing protein [0.31];Cytochrome c oxidase subunit 3 [0.3]	TGME49_323400	cytochrome c oxidase subunit iii subfamily protein	0	0.26	0.08	0.09	0.01	0	0	0	0.48	0.45
BESB_051390	0	0	NA	NA	NA	none	COX3 domain-containing protein [0.32];Cytochrome c oxidase subunit 3 [0.29]	TGME49_323400	cytochrome c oxidase subunit iii subfamily protein	0	0.26	0.08	0.09	0.01	0	0	0	0.48	0.45
BESB_057950	0	0	NA	NA	NA	none	COX3 domain-containing protein [0.32];Cytochrome c oxidase subunit 3 [0.29]	TGME49_323400	cytochrome c oxidase subunit iii subfamily protein	0	0.26	0.08	0.09	0.01	0	0	0	0.48	0.45
BESB_058230	0	0	NA	NA	NA	none	COX3 domain-containing protein [0.32];Cytochrome c oxidase subunit 3 [0.29]	TGME49_323400	cytochrome c oxidase subunit iii subfamily protein	0	0.26	0.08	0.09	0.01	0	0	0	0.48	0.45
BESB_063980	0	0	NA	NA	NA	none	COX3 domain-containing protein [0.32];Cytochrome c oxidase subunit 3 [0.29]	TGME49_323400	cytochrome c oxidase subunit iii subfamily protein	0	0.26	0.08	0.09	0.01	0	0	0	0.48	0.45
BESB_064250	0	0	NA	NA	NA	none	COX3 domain-containing protein [0.32];Cytochrome c oxidase subunit 3 [0.29]	TGME49_323400	cytochrome c oxidase subunit iii subfamily protein	0	0.26	0.08	0.09	0.01	0	0	0	0.48	0.45
BESB_064350	0	0	NA	NA	NA	none	COX3 domain-containing protein [0.32];Cytochrome c oxidase subunit 3 [0.29]	TGME49_323400	cytochrome c oxidase subunit iii subfamily protein	0	0.26	0.08	0.09	0.01	0	0	0	0.48	0.45
BESB_064370	0	0	NA	NA	NA	none	COX3 domain-containing protein [0.32];Cytochrome c oxidase subunit 3 [0.29]	TGME49_323400	cytochrome c oxidase subunit iii subfamily protein	0	0.26	0.08	0.09	0.01	0	0	0	0.48	0.45
BESB_070040	0	0	NA	NA	NA	none	COX3 domain-containing protein [0.32];Cytochrome c oxidase subunit 3 [0.29]	TGME49_323400	cytochrome c oxidase subunit iii subfamily protein	0	0.26	0.08	0.09	0.01	0	0	0	0.48	0.45
BESB_070270	0	0	NA	NA	NA	none	COX3 domain-containing protein [0.32];Cytochrome c oxidase subunit 3 [0.29]	TGME49_323400	cytochrome c oxidase subunit iii subfamily protein	0	0.26	0.08	0.09	0.01	0	0	0	0.48	0.45
BESB_081120	0	0	NA	NA	NA	none	COX3 domain-containing protein [0.32];Cytochrome c oxidase subunit 3 [0.29]	TGME49_323400	cytochrome c oxidase subunit iii subfamily protein	0	0.26	0.08	0.09	0.01	0	0	0	0.48	0.45
BESB_081260	0	0	NA	NA	NA	none	COX3 domain-containing protein [0.32];Cytochrome c oxidase subunit 3 [0.29]	TGME49_323400	cytochrome c oxidase subunit iii subfamily protein	0	0.26	0.08	0.09	0.01	0	0	0	0.48	0.45
BESB_085960	0	0	NA	NA	NA	none	COX3 domain-containing protein [0.32];Cytochrome c oxidase subunit 3 [0.29]	TGME49_323400	cytochrome c oxidase subunit iii subfamily protein	0	0.26	0.08	0.09	0.01	0	0	0	0.48	0.45
BESB_086120	0	0	NA	NA	NA	none	COX3 domain-containing protein [0.32];Cytochrome c oxidase subunit 3 [0.29]	TGME49_323400	cytochrome c oxidase subunit iii subfamily protein	0	0.26	0.08	0.09	0.01	0	0	0	0.48	0.45
BESB_064080	2.006	0	NA	NA	NA	none	none	TGME49_323400	cytochrome c oxidase subunit iii subfamily protein	0	0.26	0.08	0.09	0.01	0	0	0	0.48	0.45
BESB_028040	2	0	NA	NA	NA	none	Dynein light chain [0.5]	TGME49_277980	dynein light chain	1.65	16.78	31.36	38.44	63.44	0.07	0	0.6	0.24	2.12
BESB_056520	0	0	NA	NA	NA	none	EF hand domain-containing protein [0.49];calmodulin-like protein 5 [0.37]	TGME49_206560	EF hand domain-containing protein	4	32.87	53.1	91.27	142.72	0	0	0.04	1.1	11.91
BESB_014190	0	0	NA	NA	NA	none	EGF family domain-containing protein [0.18]	TGME49_202285	EGF family domain-containing protein	0	0	0.04	0.43	0.04	0	0.22	126.28	17.31	17.88
BESBLIS14_001350	1	2	NA	NA	NA	none	none	TGME49_308950	histidine acid phosphatase superfamily protein	575.31	724.35	820.65	739.13	282.08	129.33	344.9	2.84	6.28	15.36
BESB_046750	2	1	NA	NA	NA	none	H-shippo 1 [0.69];DNA-directed RNA polymerase II subunit RPB1 [0.46]	TGME49_243550	H-SHIPPO 1, putative	0.9	6.95	20.15	46.65	67.18	0	0	0.49	5.42	3.51
BESB_019820	0	3	NA	NA	NA	none	none	TGME49_290610	hypothetical protein	2.54	1.8	1.3	2.38	0.72	2.23	1.43	619.87	124.76	134.37
BESB_052380	2	0	NA	NA	NA	none	none	TGME49_269170	hypothetical protein	0	0.15	0.1	0.88	0.13	0	0	605.5	162.44	171.26
BESB_061010	0	2	NA	NA	NA	none	none	TGME49_225460	hypothetical protein	0	0	0.08	0.76	0.06	0.49	1.8	583.25	125.69	172.18
BESB_072480	3	1	NA	NA	NA	none	Secreted ookinete (Fragment) [0.22]	TGME49_310990	hypothetical protein	1.27	0.94	0.61	2.24	1.49	0.24	1.34	532.22	36.89	64.55
BESB_068580	0	0	NA	NA	NA	none	none	TGME49_285300	hypothetical protein	0	0.43	0.7	1.41	1.53	0	0	464.66	87.58	131.7
BESB_007450	4	0	NA	NA	NA	none	none	TGME49_273705	hypothetical protein	0	0	0	0.91	0.08	0	0	433.72	61.12	91.01
BESB_038850	0	0	NA	NA	NA	none	none	TGME49_217490	hypothetical protein	0	0.86	0.4	2.8	1.18	10.25	8.5	413.92	86.59	119.85
BESB_012150	0	0	NA	NA	NA	none	none	TGME49_254780	hypothetical protein	0	0.42	0	1.06	0.44	0.13	3.05	373.94	72.78	73.52
BESB_020440	0	0	NA	NA	NA	none	none	TGME49_289590	hypothetical protein	0	0	0.17	1.05	0	1.96	15.8	360.52	79.25	160.22
BESB_055660	0	0	NA	NA	NA	none	none	TGME49_223770	hypothetical protein	0	0	0.29	0.6	0.05	0	0.79	359.54	52.2	72.32
BESB_010630	1	0	NA	NA	NA	none	none	TGME49_230535	hypothetical protein	0	0.45	0.49	2.15	1.81	0	0	337.42	83.01	111.82
BESB_020210	4	0	NA	NA	NA	none	none	TGME49_289870	hypothetical protein	0	2.32	2.45	7.55	10.67	0	0	299.1	55.54	83.65
BESB_037370	3	0	NA	NA	NA	none	none	TGME49_271174	hypothetical protein	0	0	0.08	0.69	0.2	0.18	0	292.91	113.14	153.53
BESB_045270	0	2	NA	NA	NA	none	none	TGME49_240530	hypothetical protein	0	0.25	0	0.57	0.11	0.23	0	292.22	52.31	72.83
BESB_021310	2	0	NA	NA	NA	none	none	TGME49_288590	hypothetical protein	0	0.5	0.45	2.15	4.16	4.77	6.07	270.92	34.69	40.88
BESB_061150	1	0	NA	NA	NA	none	none	TGME49_225315	hypothetical protein	3.12	3.92	3.31	4.35	5.2	0.21	1.17	244.01	87.9	105.74
BESB_051580	0	0	NA	NA	NA	none	none	TGME49_205070	hypothetical protein	0	0.87	4.09	5.83	12.4	0.2	0	226.26	37.96	44.28
BESB_012230	1	1	NA	NA	NA	none	none	TGME49_254670	hypothetical protein	0	0.63	0.83	0.97	1.54	0.08	0	146.2	39.24	50.31
BESB_019950	0	0	NA	NA	NA	none	none	TGME49_290250	hypothetical protein	0	0.74	1.74	1.43	1.59	0	0	133.23	52.4	52.15
BESB_060600	0	0	NA	NA	NA	none	none	TGME49_225953	hypothetical protein	0.44	5.89	10.92	14.67	23.87	0.96	7.85	127.91	13.78	18.17
BESB_053420	2	0	NA	NA	NA	none	none	TGME49_270280	hypothetical protein	0	0.25	0.15	1.29	1.18	0.06	0	117.1	129.77	119.35
BESB_037430	0	3	NA	NA	NA	none	none	TGME49_271220	hypothetical protein	0	0	0.04	0.31	0.01	0.08	0.96	87.23	19.5	22.07
BESB_030850	4	0	NA	NA	NA	none	none	TGME49_253300	hypothetical protein	4.86	25.53	32.03	48.07	115.49	40.13	70.35	80.91	140.79	86.97
BESB_058420	1	4	NA	NA	NA	none	Phosphatidylethanolamine-binding protein [0.48]	TGME49_228620	hypothetical protein	0	0.1	0.12	0.75	0.41	0.44	0.45	73.89	12.7	90.08
BESB_044560	0	0	NA	NA	NA	none	none	TGME49_318742	hypothetical protein	0	0.6	0.88	0.88	1.48	0.08	0.6	65.92	20.02	26.87
BESB_048740	3	1	NA	NA	NA	none	none	TGME49_265455	hypothetical protein	2.09	3.78	4.28	6.79	8.8	1.42	1.13	43.82	15.55	23.46
BESB_005360	0	0	NA	NA	NA	none	none	TGME49_247940	hypothetical protein	0	0	0.03	0.3	0.24	0.03	0	40.47	46.39	46.42
BESB_053410	0	0	NA	NA	NA	none	none	TGME49_270277	hypothetical protein	0	0.48	0.26	0.44	0.87	0	0	13.38	24.62	25.91
BESB_022600	4	4	NA	NA	NA	none	none	TGME49_207950	hypothetical protein	18.85	45.63	61.73	96.17	236.8	254.7	330.81	12.38	86.33	100.09
BESB_053940	0	0	NA	NA	NA	none	Transmembrane protein [0.56]	TGME49_270950	hypothetical protein	0.87	0.95	1.37	2.63	2.26	1.51	1.23	5.97	760.74	709.16
BESB_023270	4	2	NA	NA	NA	none	none	TGME49_209045	hypothetical protein	4.41	12.02	17.64	24.63	43.67	3.57	19.93	3.38	14.34	15.09
BESB_020910	0	0	NA	NA	NA	none	none	TGME49_289023	hypothetical protein	0	1.33	6.91	13.7	20.78	0	0	1.31	1.26	1.49
BESB_054880	0	0	NA	NA	NA	none	none	TGME49_234165	hypothetical protein	0	0	0.02	0	0	0	0	1.19	18.38	19.78
BESB_086070	0	0	NA	NA	NA	none	none	TGME49_234165	hypothetical protein	0	0	0.02	0	0	0	0	1.19	18.38	19.78
BESB_086090	0	0	NA	NA	NA	none	none	TGME49_234165	hypothetical protein	0	0	0.02	0	0	0	0	1.19	18.38	19.78
BESB_023260	1	3	NA	NA	NA	none	none	TGME49_209040	hypothetical protein	0.78	10.11	22.61	34.21	56.3	0.83	1.38	0.64	0.68	0.67
BESB_005630	2	0	NA	NA	NA	none	none	TGME49_247570	hypothetical protein	0	4.29	14.2	20.93	42.67	0.06	0	0.62	0.65	1.48
BESB_083400	3	0	NA	NA	NA	none	Putative toxoplasma gondii family A protein [0.97]	TGME49_229270	hypothetical protein	0.46	9.87	14.5	16.79	32.51	2.65	2.58	0.58	0.53	0.78
BESB_066850	0	4	NA	NA	NA	none	none	TGME49_213700	hypothetical protein	0.21	3.51	7.41	11.5	22.76	0.91	1.78	0.27	0.34	0.47
BESB_027790	2	0	NA	NA	NA	none	none	TGME49_278460	hypothetical protein	0.51	2.7	4.13	5.18	10.99	4.96	3.43	0.26	22.88	13.24
BESB_069660	0	0	NA	NA	NA	none	none	TGME49_215885	hypothetical protein	0	0.49	0.38	0.95	0.93	0.26	3.1	0.25	31.02	31.54
BESB_069670	0	0	NA	NA	NA	none	none	TGME49_215885	hypothetical protein	0	0.49	0.38	0.95	0.93	0.26	3.1	0.25	31.02	31.54
BESB_053660	0	1	NA	NA	NA	none	none	TGME49_270660	hypothetical protein	0	2.68	9.35	14.8	29.19	0	0	0.19	0.22	0
BESB_051030	0	1.216	NA	NA	NA	none	COX3 domain-containing protein [0.47];Cytochrome c oxidase subunit 3 [0.2]	TGME49_322600	hypothetical protein	0	0	0	0.33	0.02	0.18	0	0.09	0	0
BESB_042360	0	0	NA	NA	NA	none	none	TGME49_322600	hypothetical protein	0	0	0	0.33	0.02	0.18	0	0.09	0	0
BESB_086330	0	0	NA	NA	NA	none	DNA-directed RNA polymerase subunit beta [0.34]	TGME49_355200	hypothetical protein	0	0	0	0	0	0	0	0	0	0
BESB_018940	0	0	NA	NA	NA	none	none	TGME49_237120	hypothetical protein	0	0.26	0.08	0.09	0.01	0	0	0	0.48	0.45
BESB_024730	0	0	NA	NA	NA	none	COX3 domain-containing protein [0.46];Cytochrome c oxidase subunit 3 [0.23]	TGME49_322600	hypothetical protein	0	0.26	0.08	0.09	0.01	0	0	0	0.48	0.45
BESB_024760	0	1.933	NA	NA	NA	none	COX3 domain-containing protein [0.44];Cytochrome c oxidase subunit 3 (Fragment) [0.3]	TGME49_322600	hypothetical protein	0	0.26	0.08	0.09	0.01	0	0	0	0.48	0.45
BESB_064330	0	0	NA	NA	NA	none	Cytochrome b [0.2];COX3 domain-containing protein [0.2]	TGME49_322600	hypothetical protein	0	0.26	0.08	0.09	0.01	0	0	0	0.48	0.45
BESB_075870	0	0	NA	NA	NA	none	COX3 domain-containing protein [0.47];Cytochrome c oxidase subunit 3 (Fragment) [0.31]	TGME49_322600	hypothetical protein	0	0.26	0.08	0.09	0.01	0	0	0	0.48	0.45
BESB_069350	4	0	NA	NA	NA	none	none	TGME49_216190	hypothetical protein	25.53	21.36	33.2	24.76	16.13	7.33	7.51	0	0.01	1.23
BESB_018950	0	3.339	NA	NA	NA	none	Cytochrome C family oxidase subunit III subfamily protein (Fragment) [0.11]	TGME49_237120	hypothetical protein	5.91	6.74	2.41	8.68	1.99	0.42	0	0	1.2	5.06
BESB_018960	0	0	NA	NA	NA	none	Cytochrome C family oxidase subunit III subfamily protein (Fragment) [0.96]	TGME49_237120	hypothetical protein	5.91	6.74	2.41	8.68	1.99	0.42	0	0	1.2	5.06
BESB_018970	0	0	NA	NA	NA	none	Cytochrome C family oxidase subunit III subfamily protein (Fragment) [0.97]	TGME49_237120	hypothetical protein	5.91	6.74	2.41	8.68	1.99	0.42	0	0	1.2	5.06
BESB_022040	0	0	NA	NA	NA	none	Cytochrome C family oxidase subunit III subfamily protein (Fragment) [0.97]	TGME49_237120	hypothetical protein	5.91	6.74	2.41	8.68	1.99	0.42	0	0	1.2	5.06
BESB_022120	0	0	NA	NA	NA	none	Cytochrome C family oxidase subunit III subfamily protein (Fragment) [0.97]	TGME49_237120	hypothetical protein	5.91	6.74	2.41	8.68	1.99	0.42	0	0	1.2	5.06
BESB_022150	2.005	0	NA	NA	NA	none	Cytochrome c oxidase subunit 1 [0.21]	TGME49_237120	hypothetical protein	5.91	6.74	2.41	8.68	1.99	0.42	0	0	1.2	5.06
BESB_029610	0	0	NA	NA	NA	none	Cytochrome C family oxidase subunit III subfamily protein (Fragment) [0.97]	TGME49_237120	hypothetical protein	5.91	6.74	2.41	8.68	1.99	0.42	0	0	1.2	5.06
BESB_029680	0	0	NA	NA	NA	none	Cytochrome C family oxidase subunit III subfamily protein (Fragment) [0.97]	TGME49_237120	hypothetical protein	5.91	6.74	2.41	8.68	1.99	0.42	0	0	1.2	5.06
BESB_031620	0	0	NA	NA	NA	none	Cytochrome C family oxidase subunit III subfamily protein (Fragment) [0.97]	TGME49_237120	hypothetical protein	5.91	6.74	2.41	8.68	1.99	0.42	0	0	1.2	5.06
BESB_031630	0	0	NA	NA	NA	none	Cytochrome C family oxidase subunit III subfamily protein (Fragment) [0.97]	TGME49_237120	hypothetical protein	5.91	6.74	2.41	8.68	1.99	0.42	0	0	1.2	5.06
BESB_032380	0	0	NA	NA	NA	none	Cytochrome C family oxidase subunit III subfamily protein (Fragment) [0.97]	TGME49_237120	hypothetical protein	5.91	6.74	2.41	8.68	1.99	0.42	0	0	1.2	5.06
BESB_032390	0	0	NA	NA	NA	none	Cytochrome C family oxidase subunit III subfamily protein (Fragment) [0.97]	TGME49_237120	hypothetical protein	5.91	6.74	2.41	8.68	1.99	0.42	0	0	1.2	5.06
BESB_032430	0	0	NA	NA	NA	none	Cytochrome C family oxidase subunit III subfamily protein (Fragment) [0.96]	TGME49_237120	hypothetical protein	5.91	6.74	2.41	8.68	1.99	0.42	0	0	1.2	5.06
BESB_033060	0	0	NA	NA	NA	none	Cytochrome C family oxidase subunit III subfamily protein (Fragment) [0.97]	TGME49_237120	hypothetical protein	5.91	6.74	2.41	8.68	1.99	0.42	0	0	1.2	5.06
BESB_033070	0	0	NA	NA	NA	none	Cytochrome C family oxidase subunit III subfamily protein (Fragment) [0.97]	TGME49_237120	hypothetical protein	5.91	6.74	2.41	8.68	1.99	0.42	0	0	1.2	5.06
BESB_042430	0	0	NA	NA	NA	none	Cytochrome C family oxidase subunit III subfamily protein (Fragment) [0.11]	TGME49_237120	hypothetical protein	5.91	6.74	2.41	8.68	1.99	0.42	0	0	1.2	5.06
BESB_051220	0	0	NA	NA	NA	none	Cytochrome b [0.18]	TGME49_237120	hypothetical protein	5.91	6.74	2.41	8.68	1.99	0.42	0	0	1.2	5.06
BESB_051250	0	0	NA	NA	NA	none	Cytochrome C family oxidase subunit III subfamily protein (Fragment) [0.97]	TGME49_237120	hypothetical protein	5.91	6.74	2.41	8.68	1.99	0.42	0	0	1.2	5.06
BESB_051350	0	0	NA	NA	NA	none	Cytochrome C family oxidase subunit III subfamily protein (Fragment) [0.97]	TGME49_237120	hypothetical protein	5.91	6.74	2.41	8.68	1.99	0.42	0	0	1.2	5.06
BESB_057960	2.775	0	NA	NA	NA	none	Cytochrome b [0.18]	TGME49_237120	hypothetical protein	5.91	6.74	2.41	8.68	1.99	0.42	0	0	1.2	5.06
BESB_058190	1.352	2.533	NA	NA	NA	none	Cytochrome C family oxidase subunit III subfamily protein (Fragment) [0.96]	TGME49_237120	hypothetical protein	5.91	6.74	2.41	8.68	1.99	0.42	0	0	1.2	5.06
BESB_058220	1.59	1.716	NA	NA	NA	COXIII	Cytochrome c oxidase subunit 3 [0.37]	TGME49_237120	hypothetical protein	5.91	6.74	2.41	8.68	1.99	0.42	0	0	1.2	5.06
BESB_064100	0	0	NA	NA	NA	none	Cytochrome C family oxidase subunit III subfamily protein (Fragment) [0.97]	TGME49_237120	hypothetical protein	5.91	6.74	2.41	8.68	1.99	0.42	0	0	1.2	5.06
BESB_064130	0	0	NA	NA	NA	COXIII	Cytochrome c oxidase subunit 3 [0.37]	TGME49_237120	hypothetical protein	5.91	6.74	2.41	8.68	1.99	0.42	0	0	1.2	5.06
BESB_064140	0	0	NA	NA	NA	COXIII	Cytochrome c oxidase subunit 3 [0.37]	TGME49_237120	hypothetical protein	5.91	6.74	2.41	8.68	1.99	0.42	0	0	1.2	5.06
BESB_064220	0	0	NA	NA	NA	none	Cytochrome C family oxidase subunit III subfamily protein (Fragment) [0.97]	TGME49_237120	hypothetical protein	5.91	6.74	2.41	8.68	1.99	0.42	0	0	1.2	5.06
BESB_064230	3.721	3.568	NA	NA	NA	none	Cytochrome C family oxidase subunit III subfamily protein (Fragment) [0.11]	TGME49_237120	hypothetical protein	5.91	6.74	2.41	8.68	1.99	0.42	0	0	1.2	5.06
BESB_064300	0	0	NA	NA	NA	none	Cytochrome C family oxidase subunit III subfamily protein (Fragment) [0.97]	TGME49_237120	hypothetical protein	5.91	6.74	2.41	8.68	1.99	0.42	0	0	1.2	5.06
BESB_069970	0	1.823	NA	NA	NA	none	Cytochrome C family oxidase subunit III subfamily protein (Fragment) [0.97]	TGME49_237120	hypothetical protein	5.91	6.74	2.41	8.68	1.99	0.42	0	0	1.2	5.06
BESB_070020	0	0	NA	NA	NA	COXIII	Cytochrome c oxidase subunit 3 [0.37]	TGME49_237120	hypothetical protein	5.91	6.74	2.41	8.68	1.99	0.42	0	0	1.2	5.06
BESB_070150	0	0	NA	NA	NA	COXIII	Cytochrome c oxidase subunit 3 [0.37]	TGME49_237120	hypothetical protein	5.91	6.74	2.41	8.68	1.99	0.42	0	0	1.2	5.06
BESB_070220	0	0	NA	NA	NA	none	Cytochrome c oxidase subunit 1 [0.1]	TGME49_237120	hypothetical protein	5.91	6.74	2.41	8.68	1.99	0.42	0	0	1.2	5.06
BESB_075770	0	0	NA	NA	NA	none	Cytochrome C family oxidase subunit III subfamily protein (Fragment) [0.97]	TGME49_237120	hypothetical protein	5.91	6.74	2.41	8.68	1.99	0.42	0	0	1.2	5.06
BESB_075780	0	0	NA	NA	NA	none	Cytochrome C family oxidase subunit III subfamily protein (Fragment) [0.94];Cytochrome b [0.15]	TGME49_237120	hypothetical protein	5.91	6.74	2.41	8.68	1.99	0.42	0	0	1.2	5.06
BESB_075830	0	0	NA	NA	NA	none	Cytochrome C family oxidase subunit III subfamily protein (Fragment) [0.97]	TGME49_237120	hypothetical protein	5.91	6.74	2.41	8.68	1.99	0.42	0	0	1.2	5.06
BESB_075840	0	0	NA	NA	NA	none	Cytochrome C family oxidase subunit III subfamily protein (Fragment) [0.11]	TGME49_237120	hypothetical protein	5.91	6.74	2.41	8.68	1.99	0.42	0	0	1.2	5.06
BESB_075850	0	0	NA	NA	NA	COXIII	Cytochrome c oxidase subunit 3 [0.37]	TGME49_237120	hypothetical protein	5.91	6.74	2.41	8.68	1.99	0.42	0	0	1.2	5.06
BESB_081100	0	0	NA	NA	NA	COXIII	Cytochrome c oxidase subunit 3 [0.37]	TGME49_237120	hypothetical protein	5.91	6.74	2.41	8.68	1.99	0.42	0	0	1.2	5.06
BESB_081130	0	0	NA	NA	NA	COXIII	Cytochrome c oxidase subunit 3 [0.37]	TGME49_237120	hypothetical protein	5.91	6.74	2.41	8.68	1.99	0.42	0	0	1.2	5.06
BESB_081160	0	0	NA	NA	NA	none	Cytochrome C family oxidase subunit III subfamily protein (Fragment) [0.97]	TGME49_237120	hypothetical protein	5.91	6.74	2.41	8.68	1.99	0.42	0	0	1.2	5.06
BESB_081220	0	0	NA	NA	NA	none	Cytochrome C family oxidase subunit III subfamily protein (Fragment) [0.11]	TGME49_237120	hypothetical protein	5.91	6.74	2.41	8.68	1.99	0.42	0	0	1.2	5.06
BESB_081270	0	0	NA	NA	NA	none	Cytochrome C family oxidase subunit III subfamily protein (Fragment) [0.97]	TGME49_237120	hypothetical protein	5.91	6.74	2.41	8.68	1.99	0.42	0	0	1.2	5.06
BESB_085970	0	0	NA	NA	NA	none	Cytochrome C family oxidase subunit III subfamily protein (Fragment) [0.97]	TGME49_237120	hypothetical protein	5.91	6.74	2.41	8.68	1.99	0.42	0	0	1.2	5.06
BESB_086000	0	0	NA	NA	NA	COXIII	Cytochrome c oxidase subunit 3 [0.37]	TGME49_237120	hypothetical protein	5.91	6.74	2.41	8.68	1.99	0.42	0	0	1.2	5.06
BESB_086020	0	0	NA	NA	NA	none	Cytochrome b [0.17];Cytochrome c oxidase subunit 3 [0.13]	TGME49_237120	hypothetical protein	5.91	6.74	2.41	8.68	1.99	0.42	0	0	1.2	5.06
BESB_082800	1	3	NA	NA	NA	none	Kinesin-associated protein [0.1]	TGME49_230135	Kinesin-associated protein	0	4.72	7.86	14.24	23.05	0	0	0.12	0	0
BESB_026770	0	0	NA	NA	NA	none	none	TGME49_251180	KRUF family protein	0	0.1	0	0.12	0.08	17.78	3.83	0	22.79	22.7
BESB_069160	3	0	NA	NA	NA	DMC1	Meiotic recombination protein DMC1 [0.96];DNA repair protein rhp51 [0.43]	TGME49_216400	meiotic recombination protein DMC1 family protein	0	0.06	0.14	0.84	0.67	0.15	0.51	168.07	15.11	24.86
BESB_002960	0	0	NA	NA	NA	none	none	TGME49_259590	membrane protein, putative	0.51	0	0	0.42	0.21	0.09	0	230.78	51.5	85.63
BESB_019580	0	0	NA	NA	NA	none	none	TGME49_290930	Mnd1 family protein	0	0.07	0.42	0.56	0.66	0.05	0	200.74	21.95	30.8
BESB_000160	0	2	NA	NA	NA	none	none	none	none	NA	NA	NA	NA	NA	NA	NA	NA	NA	NA
BESB_003490	0	0	NA	NA	NA	none	none	none	none	NA	NA	NA	NA	NA	NA	NA	NA	NA	NA
BESB_012480	1	0	NA	NA	NA	none	none	none	none	NA	NA	NA	NA	NA	NA	NA	NA	NA	NA
BESB_015620	4.369	3.089	NA	NA	NA	none	Cytochrome c oxidase subunit 1 (Fragment) [0.1]	none	none	NA	NA	NA	NA	NA	NA	NA	NA	NA	NA
BESB_018800	0	0	NA	NA	NA	none	none	none	none	NA	NA	NA	NA	NA	NA	NA	NA	NA	NA
BESB_018830	0	0	NA	NA	NA	none	none	none	none	NA	NA	NA	NA	NA	NA	NA	NA	NA	NA
BESB_019340	1	2	NA	NA	NA	none	none	none	none	NA	NA	NA	NA	NA	NA	NA	NA	NA	NA
BESB_019980	0	0	NA	NA	NA	none	Histone lysine methyltransferase SET2 [0.37]	none	none	NA	NA	NA	NA	NA	NA	NA	NA	NA	NA
BESB_023680	0	1	NA	NA	NA	none	none	none	none	NA	NA	NA	NA	NA	NA	NA	NA	NA	NA
BESB_024740	0	1.504	NA	NA	NA	none	Cytochrome c oxidase subunit 1 [0.26]	none	none	NA	NA	NA	NA	NA	NA	NA	NA	NA	NA
BESB_025080	2	0	NA	NA	NA	none	none	none	none	NA	NA	NA	NA	NA	NA	NA	NA	NA	NA
BESB_025090	1	0	NA	NA	NA	none	none	none	none	NA	NA	NA	NA	NA	NA	NA	NA	NA	NA
BESB_026260	4	0	NA	NA	NA	none	none	none	none	NA	NA	NA	NA	NA	NA	NA	NA	NA	NA
BESB_026800	3	4	NA	NA	NA	none	none	none	none	NA	NA	NA	NA	NA	NA	NA	NA	NA	NA
BESB_029650	0	0	NA	NA	NA	none	none	none	none	NA	NA	NA	NA	NA	NA	NA	NA	NA	NA
BESB_031090	1	0	NA	NA	NA	none	FHA domain-containing protein [0.56]	none	none	NA	NA	NA	NA	NA	NA	NA	NA	NA	NA
BESB_033340	0	0	NA	NA	NA	none	Cytochrome c oxidase subunit 1 [0.27]	none	none	NA	NA	NA	NA	NA	NA	NA	NA	NA	NA
BESB_033980	4	0	NA	NA	NA	none	none	none	none	NA	NA	NA	NA	NA	NA	NA	NA	NA	NA
BESB_035080	1	0	NA	NA	NA	none	none	none	none	NA	NA	NA	NA	NA	NA	NA	NA	NA	NA
BESB_035760	2	4	NA	NA	NA	none	none	none	none	NA	NA	NA	NA	NA	NA	NA	NA	NA	NA
BESB_036310	4	0	NA	NA	NA	none	none	none	none	NA	NA	NA	NA	NA	NA	NA	NA	NA	NA
BESB_037390	4	0	NA	NA	NA	none	none	none	none	NA	NA	NA	NA	NA	NA	NA	NA	NA	NA
BESB_037980	0	0	NA	NA	NA	none	none	none	none	NA	NA	NA	NA	NA	NA	NA	NA	NA	NA
BESB_040770	3	0	NA	NA	NA	none	none	none	none	NA	NA	NA	NA	NA	NA	NA	NA	NA	NA
BESB_042080	0	0	NA	NA	NA	none	none	none	none	NA	NA	NA	NA	NA	NA	NA	NA	NA	NA
BESB_042090	0	0	NA	NA	NA	none	none	none	none	NA	NA	NA	NA	NA	NA	NA	NA	NA	NA
BESB_042710	0	0	NA	NA	NA	none	none	none	none	NA	NA	NA	NA	NA	NA	NA	NA	NA	NA
BESB_042720	1	0	NA	NA	NA	none	none	none	none	NA	NA	NA	NA	NA	NA	NA	NA	NA	NA
BESB_043070	0	0	NA	NA	NA	none	none	none	none	NA	NA	NA	NA	NA	NA	NA	NA	NA	NA
BESB_044680	0	1	NA	NA	NA	none	none	none	none	NA	NA	NA	NA	NA	NA	NA	NA	NA	NA
BESB_044830	0	0	NA	NA	NA	none	LisH domain-containing protein [0.4]	none	none	NA	NA	NA	NA	NA	NA	NA	NA	NA	NA
BESB_045140	0	0	NA	NA	NA	none	none	none	none	NA	NA	NA	NA	NA	NA	NA	NA	NA	NA
BESB_046280	0	0	NA	NA	NA	none	none	none	none	NA	NA	NA	NA	NA	NA	NA	NA	NA	NA
BESB_050850	0	0	NA	NA	NA	none	none	none	none	NA	NA	NA	NA	NA	NA	NA	NA	NA	NA
BESB_051020	0	1.772	NA	NA	NA	COX1	Cytochrome c oxidase subunit 1 (Fragment) [0.15]	none	none	NA	NA	NA	NA	NA	NA	NA	NA	NA	NA
BESB_051040	1.058	3.287	NA	NA	NA	none	Cytochrome c oxidase subunit 1 [0.18]	none	none	NA	NA	NA	NA	NA	NA	NA	NA	NA	NA
BESB_052550	3	0	NA	NA	NA	none	none	none	none	NA	NA	NA	NA	NA	NA	NA	NA	NA	NA
BESB_052560	4	2	NA	NA	NA	none	none	none	none	NA	NA	NA	NA	NA	NA	NA	NA	NA	NA
BESB_052620	0	1	NA	NA	NA	none	none	none	none	NA	NA	NA	NA	NA	NA	NA	NA	NA	NA
BESB_052790	2	1	NA	NA	NA	none	none	none	none	NA	NA	NA	NA	NA	NA	NA	NA	NA	NA
BESB_053110	0	1	NA	NA	NA	none	none	none	none	NA	NA	NA	NA	NA	NA	NA	NA	NA	NA
BESB_067710	1	0	NA	NA	NA	none	none	none	none	NA	NA	NA	NA	NA	NA	NA	NA	NA	NA
BESB_069600	1	3	NA	NA	NA	none	none	none	none	NA	NA	NA	NA	NA	NA	NA	NA	NA	NA
BESB_069950	0	0	NA	NA	NA	none	none	none	none	NA	NA	NA	NA	NA	NA	NA	NA	NA	NA
BESB_070010	0	0	NA	NA	NA	none	Cytochrome b [0.3]	none	none	NA	NA	NA	NA	NA	NA	NA	NA	NA	NA
BESB_072080	2	0	NA	NA	NA	none	none	none	none	NA	NA	NA	NA	NA	NA	NA	NA	NA	NA
BESB_072130	4	3	NA	NA	NA	none	none	none	none	NA	NA	NA	NA	NA	NA	NA	NA	NA	NA
BESB_072440	0	1	NA	NA	NA	none	none	none	none	NA	NA	NA	NA	NA	NA	NA	NA	NA	NA
BESB_074300	1	0	NA	NA	NA	none	none	none	none	NA	NA	NA	NA	NA	NA	NA	NA	NA	NA
BESB_078620	4	0	NA	NA	NA	none	none	none	none	NA	NA	NA	NA	NA	NA	NA	NA	NA	NA
BESB_080240	1	2	NA	NA	NA	none	none	none	none	NA	NA	NA	NA	NA	NA	NA	NA	NA	NA
BESB_081090	0	0	NA	NA	NA	none	none	none	none	NA	NA	NA	NA	NA	NA	NA	NA	NA	NA
BESB_081280	0	0.002	NA	NA	NA	COX1	Cytochrome c oxidase subunit 1 (Fragment) [0.27]	none	none	NA	NA	NA	NA	NA	NA	NA	NA	NA	NA
BESB_083210	0	2	NA	NA	NA	none	none	none	none	NA	NA	NA	NA	NA	NA	NA	NA	NA	NA
BESB_083480	0	0	NA	NA	NA	none	none	none	none	NA	NA	NA	NA	NA	NA	NA	NA	NA	NA
BESBLIS14_000010	0	1	NA	NA	NA	none	none	none	none	NA	NA	NA	NA	NA	NA	NA	NA	NA	NA
BESBLIS14_000910	1	0	NA	NA	NA	none	none	none	none	NA	NA	NA	NA	NA	NA	NA	NA	NA	NA
BESBLIS14_001300	1	0	NA	NA	NA	none	none	none	none	NA	NA	NA	NA	NA	NA	NA	NA	NA	NA
BESBLIS14_001450	0	0	NA	NA	NA	none	none	none	none	NA	NA	NA	NA	NA	NA	NA	NA	NA	NA
BESBLIS14_001640	3	1	NA	NA	NA	none	none	none	none	NA	NA	NA	NA	NA	NA	NA	NA	NA	NA
BESBLIS14_001780	3	0	NA	NA	NA	none	none	none	none	NA	NA	NA	NA	NA	NA	NA	NA	NA	NA
BESBLIS14_002030	3	1	NA	NA	NA	none	none	none	none	NA	NA	NA	NA	NA	NA	NA	NA	NA	NA
BESBLIS14_002140	3	1	NA	NA	NA	none	none	none	none	NA	NA	NA	NA	NA	NA	NA	NA	NA	NA
BESBLIS14_002480	2	1	NA	NA	NA	none	none	none	none	NA	NA	NA	NA	NA	NA	NA	NA	NA	NA
BESBLIS14_002510	0	0	NA	NA	NA	none	none	none	none	NA	NA	NA	NA	NA	NA	NA	NA	NA	NA
BESBLIS14_002660	0	0	NA	NA	NA	none	none	none	none	NA	NA	NA	NA	NA	NA	NA	NA	NA	NA
BESB_086360	0	0	NA	NA	NA	none	none	TGME49_301998	ORF C, putative	0	0	0	0	0	0	0	0	0	0
BESB_086350	0	0	NA	NA	NA	none	none	TGME49_301996	ORF D	0	0	0	0	0	0	0	0.24	0	0
BESB_086380	0	0	NA	NA	NA	none	none	TGME49_302003	ORF E	0	0	0	0	0	0	0	0	0	0
BESB_086390	0	0	NA	NA	NA	none	none	TGME49_302005	ORF F	0	0	0	0	0	0	0	0	0	0
BESB_076430	0	1	NA	NA	NA	none	PA14 domain-containing protein [0.17]	TGME49_256040	PA14 domain-containing protein	0.28	0.51	1.29	3.24	4.44	0	0.26	229.42	23.24	31.67
BESB_076440	2	0	NA	NA	NA	none	PA14 domain-containing protein [0.12]	TGME49_256040	PA14 domain-containing protein	0.28	0.51	1.29	3.24	4.44	0	0.26	229.42	23.24	31.67
BESB_065060	3	2	NA	NA	NA	none	Peptidyl-prolyl cis-trans isomerase [0.26]	TGME49_320640	peptidylprolyl isomerase domain-containing protein	56.81	48.79	48.51	43.96	26.28	47.01	45.58	0.19	7.95	32.28
BESB_015660	0	0	NA	NA	NA	none	Rhoptry protein ROP18 [0.97];Protein kinase domain-containing protein [0.13]	TGME49_205250	rhoptry protein ROP18	6.11	1.94	2.74	1.28	1.25	1578.79	507.34	0.29	513.39	370.83
BESB_029590	0	0	NA	NA	NA	none	Protein kinase domain-containing protein [0.44]	TGME49_205250	rhoptry protein ROP18	6.11	1.94	2.74	1.28	1.25	1578.79	507.34	0.29	513.39	370.83
BESB_043030	0	0	NA	NA	NA	none	Rhoptry protein ROP18 [0.18]	TGME49_205250	rhoptry protein ROP18	6.11	1.94	2.74	1.28	1.25	1578.79	507.34	0.29	513.39	370.83
BESB_043100	0	0	NA	NA	NA	none	Rhoptry protein ROP18 [0.95];Protein kinase domain-containing protein [0.13]	TGME49_205250	rhoptry protein ROP18	6.11	1.94	2.74	1.28	1.25	1578.79	507.34	0.29	513.39	370.83
BESB_051180	0	0	NA	NA	NA	none	Rhoptry protein ROP18 [0.95];Protein kinase domain-containing protein [0.13]	TGME49_205250	rhoptry protein ROP18	6.11	1.94	2.74	1.28	1.25	1578.79	507.34	0.29	513.39	370.83
BESB_065370	0	0	NA	NA	NA	none	Rhoptry protein ROP18 [0.97];Protein kinase domain-containing protein [0.14]	TGME49_205250	rhoptry protein ROP18	6.11	1.94	2.74	1.28	1.25	1578.79	507.34	0.29	513.39	370.83
BESB_086040	0	0	NA	NA	NA	none	Rhoptry protein ROP18 [0.95]	TGME49_205250	rhoptry protein ROP18	6.11	1.94	2.74	1.28	1.25	1578.79	507.34	0.29	513.39	370.83
BESB_086400	0	0	NA	NA	NA	RPL11	Ribosomal protein L11 [0.71]	TGME49_302007	ribosomal protein L11, putative	0	0	0	0	0	0	0	0	0	0
BESB_086500	0	0	NA	NA	NA	none	Ribosomal protein L16 [0.56]	TGME49_300613	ribosomal protein L16, putative	0	0.2	0	0.03	0	0	1.06	8.74	0.65	0.77
BESB_086450	0	0	NA	NA	NA	none	Ribosomal protein L36 [0.47]	TGME49_300604	ribosomal protein L36	0	0	0	0	0	0	0	21.95	11.92	43.97
BESB_086540	0	0	NA	NA	NA	none	Ribosomal protein L4 [0.78]	TGME49_300631	ribosomal protein L4	0	0	0	0.09	0.08	0.11	0	1.76	0.93	0.32
BESB_086470	0	0	NA	NA	NA	none	Ribosomal protein L6 [0.68]	TGME49_300608	ribosomal protein L6, putative	0	0	0	0	0	0	0	3.01	1.55	2.37
BESB_086440	0	0	NA	NA	NA	RPS11	Ribosomal protein S11 [0.6]	TGME49_300601	ribosomal protein S11	0	0	0	0.04	0	0	0	35.5	8.33	16.22
BESB_086490	0	0	NA	NA	NA	none	Ribosomal protein S17 [0.84]	TGME49_300612	ribosomal protein S17	0	0	0	0	0	0	0	0	0.77	0
BESB_086530	0	0	NA	NA	NA	none	Ribosomal protein S19 [0.59]	TGME49_300618	ribosomal protein S19	0	0	0	0	0	0	0	1.5	0	0.47
BESB_086340	0	0	NA	NA	NA	none	Ribosomal protein S2 [0.54]	TGME49_300700	ribosomal protein S2, putative	0	0	0	0	0	0	0	0	0	0
BESB_042060	0	0	NA	NA	NA	none	Ribosomal protein S3 [0.52]	TGME49_300615	ribosomal protein S3, putative	0	0	0	0	0	0	0	1.81	0	0
BESB_086510	0	0	NA	NA	NA	none	Ribosomal protein S3 [0.52]	TGME49_300615	ribosomal protein S3, putative	0	0	0	0	0	0	0	1.81	0	0
BESB_042070	0	0	NA	NA	NA	RPS4	30S ribosomal protein S4, chloroplastic [0.41]	TGME49_300641	ribosomal protein S4	0	0	0	0	0	0	0	0.27	0	0
BESB_042700	0	0	NA	NA	NA	RPS4	30S ribosomal protein S4, chloroplastic [0.41]	TGME49_300641	ribosomal protein S4	0	0	0	0	0	0	0	0.27	0	0
BESB_042730	0	0	NA	NA	NA	none	Ribosomal protein S4 [0.36]	TGME49_300641	ribosomal protein S4	0	0	0	0	0	0	0	0.27	0	0
BESB_086550	0	0	NA	NA	NA	RPS4	30S ribosomal protein S4, chloroplastic [0.41]	TGME49_300641	ribosomal protein S4	0	0	0	0	0	0	0	0.27	0	0
BESB_086460	1	2	NA	NA	NA	RPS5	Ribosomal protein S5 [0.71];Small subunit ribosomal protein 5 [0.64]	TGME49_300606	ribosomal protein S5, putative	0	0	0	0.01	0	0	0	16.44	3.98	10.52
BESB_086420	1	0	NA	NA	NA	none	Ribosomal protein S7 [0.47]	TGME49_302057	ribosomal protein S7	0	0	0	0.01	0	0	0	3.24	2.68	2.03
BESB_043050	0	0	NA	NA	NA	none	none	TGME49_314875	RIC1 protein	15.5	9.39	12.26	12.73	11.15	17.28	3.76	1.08	1.73	11.16
BESB_029560	0	0	NA	NA	NA	none	none	TGME49_314530	RPAP1 family, C-terminal protein	11.22	8.45	9.3	10.63	5.3	5.61	7.4	0.01	2.01	15.37
BESB_043040	0	0	NA	NA	NA	none	none	TGME49_314530	RPAP1 family, C-terminal protein	11.22	8.45	9.3	10.63	5.3	5.61	7.4	0.01	2.01	15.37
BESB_043090	0	0	NA	NA	NA	none	none	TGME49_314530	RPAP1 family, C-terminal protein	11.22	8.45	9.3	10.63	5.3	5.61	7.4	0.01	2.01	15.37
BESB_058170	0	0	NA	NA	NA	none	none	TGME49_314530	RPAP1 family, C-terminal protein	11.22	8.45	9.3	10.63	5.3	5.61	7.4	0.01	2.01	15.37
BESB_081690	2	0	NA	NA	NA	none	none	TGME49_238440	SAG-related sequence SRS22A	54.62	131.74	189.12	119.06	43.57	8.33	2541.11	0.32	34.36	28.46
BESB_081960	3	0	NA	NA	NA	none	SAG domain-containing protein [0.86]	TGME49_239090	SAG-related sequence SRS23	223.08	490.45	399.07	343.47	195.88	4.88	25.83	0.06	0.41	4.11
BESB_037280	0	0	NA	NA	NA	none	none	TGME49_271050	SAG-related sequence SRS34A	18.16	6	3.78	1.45	0.64	7974.19	1343.27	0	284.84	146.72
BESB_050240	3	0	NA	NA	NA	none	none	TGME49_267130	SAG-related sequence SRS38A	12.71	20.03	19.79	29.99	9.52	16.16	102.9	0.11	69.83	31.47
BESB_017950	3.203	3.217	NA	NA	NA	none	none	TGME49_267150	SAG-related sequence SRS38C	31.35	77.74	63.96	45.52	28.98	41.74	11.73	0	0.15	0.79
BESB_033750	3	0	NA	NA	NA	none	none	TGME49_264660	SAG-related sequence SRS44	1.54	0.84	0.63	0.44	0.34	334.15	1621.8	0.07	0.25	0.65
BESB_081710	4	0	NA	NA	NA	none	none	TGME49_264660	SAG-related sequence SRS44	1.54	0.84	0.63	0.44	0.34	334.15	1621.8	0.07	0.25	0.65
BESB_062230	4	0	NA	NA	NA	none	none	TGME49_315410	SAG-related sequence SRS53F	19.35	72.01	52.72	65.71	33.1	7.39	22.86	1.14	0.82	2.35
BESB_068270	0	1	NA	NA	NA	none	none	TGME49_251850	serine/threonine protein phosphatase	36.68	43.99	51.92	57.11	51.34	58.22	56.72	3.91	65.19	116.37
BESB_075910	0	3.399	NA	NA	NA	none	none	TGME49_316730	Sma protein	8.89	9.54	15.14	18.78	34.45	52.97	29.46	20.22	33.32	62.51
BESB_049340	3	0	NA	NA	NA	none	Toxoplasma gondii family A protein [0.17]	TGME49_242900	Toxoplasma gondii family A protein	16.9	70.31	97.26	73.81	24.89	0.04	0.18	0	0.4	1.04
BESB_036400	0	0	NA	NA	NA	none	Toxoplasma gondii family D protein [0.97];GPI transamidase subunit [0.56]	TGME49_236975	Toxoplasma gondii family D protein	1671.86	3351.35	5156.53	6204.39	15455.4	2.38	4.73	9.13	7.82	20.1
BESB_022100	0	0	NA	NA	NA	none	Transporter, cation channel family protein [0.13]	TGME49_205265	transporter, cation channel family protein	0.28	3.11	6.56	9.82	15.98	4.66	22.94	0.09	0.34	1.3
BESB_029540	0	0	NA	NA	NA	none	Transporter, cation channel family protein [0.13]	TGME49_205265	transporter, cation channel family protein	0.28	3.11	6.56	9.82	15.98	4.66	22.94	0.09	0.34	1.3
BESB_029720	1.177	0	NA	NA	NA	none	Transporter, cation channel family protein [0.6]	TGME49_205265	transporter, cation channel family protein	0.28	3.11	6.56	9.82	15.98	4.66	22.94	0.09	0.34	1.3
BESB_042490	0	0	NA	NA	NA	none	Transporter, cation channel family protein [0.56]	TGME49_205265	transporter, cation channel family protein	0.28	3.11	6.56	9.82	15.98	4.66	22.94	0.09	0.34	1.3
BESB_051160	0	0	NA	NA	NA	none	none	TGME49_205265	transporter, cation channel family protein	0.28	3.11	6.56	9.82	15.98	4.66	22.94	0.09	0.34	1.3
BESB_051210	0	0	NA	NA	NA	none	Transporter, cation channel family protein [0.56]	TGME49_205265	transporter, cation channel family protein	0.28	3.11	6.56	9.82	15.98	4.66	22.94	0.09	0.34	1.3
BESB_051420	2.31	0	NA	NA	NA	none	Transporter, cation channel family protein [0.63]	TGME49_205265	transporter, cation channel family protein	0.28	3.11	6.56	9.82	15.98	4.66	22.94	0.09	0.34	1.3
BESB_086290	1	4	NA	NA	NA	SUFB	Fe-S cluster assembly protein SufB [0.45];Iron-sulfur cluster formation ABC transporter [0.14]	TGME49_300650	ycf24 family protein, putative	0	0	0	0.01	0	0	0	0.08	0	0
BESB_074710	2	2	NA	NA	NA	none	Zinc finger (CCCH type) motif-containing protein [0.75]	TGME49_242090	zinc finger (CCCH type) motif-containing protein	77.84	138.9	215.81	191.81	456.01	0	0	0	0	2.89
