# Supplementary material for: Dissection of Besnoitia besnoiti intermediate host life cycle stages: From morphology to gene expression
Source: PLoS Pathog. 2022 Nov 17;18(11):e1010955. doi: 10.1371/journal.ppat.1010955 (PMC9714946; doi:10.1371/journal.ppat.1010955)
Supplement: S3 Table — (XLSX) [file ppat.1010955.s008.xlsx]

## Sheet: Contents
S3 Table 5615 orthogroups comprising a total of 9110 genes that contain at least one gene of each of the cyst-forming coccidia
A		All groups
B		Venn (no unique)
C		B. besnoiti only
D		Cyst-forming only
E		Comparison to P. falciparum

## Sheet: A
OrthoGroup	Species	Protein ID
allFiveSpecies1	P. falciparum	PF3D7_0100200.1
allFiveSpecies1	P. falciparum	PF3D7_0100400.1
allFiveSpecies1	P. falciparum	PF3D7_0100800.1
allFiveSpecies1	P. falciparum	PF3D7_0100900.1
allFiveSpecies1	P. falciparum	PF3D7_0101000.1
allFiveSpecies1	P. falciparum	PF3D7_0101600.1
allFiveSpecies1	P. falciparum	PF3D7_0115200.1
allFiveSpecies1	P. falciparum	PF3D7_0115600.1
allFiveSpecies1	P. falciparum	PF3D7_0200200.1
allFiveSpecies1	P. falciparum	PF3D7_0200500.1
allFiveSpecies1	P. falciparum	PF3D7_0200600.1
allFiveSpecies1	P. falciparum	PF3D7_0200700.1
allFiveSpecies1	P. falciparum	PF3D7_0201200.1
allFiveSpecies1	P. falciparum	PF3D7_0222600.1
allFiveSpecies1	P. falciparum	PF3D7_0223100.1
allFiveSpecies1	P. falciparum	PF3D7_0223400.1
allFiveSpecies1	P. falciparum	PF3D7_0300200.1
allFiveSpecies1	P. falciparum	PF3D7_0300700.1
allFiveSpecies1	P. falciparum	PF3D7_0300800.1
allFiveSpecies1	P. falciparum	PF3D7_0324400.1
allFiveSpecies1	P. falciparum	PF3D7_0324800.1
allFiveSpecies1	P. falciparum	PF3D7_0400300.1
allFiveSpecies1	P. falciparum	PF3D7_0400500.1
allFiveSpecies1	P. falciparum	PF3D7_0400700.1
allFiveSpecies1	P. falciparum	PF3D7_0400900.1
allFiveSpecies1	P. falciparum	PF3D7_0401200.1
allFiveSpecies1	P. falciparum	PF3D7_0401300.1
allFiveSpecies1	P. falciparum	PF3D7_0401400.1
allFiveSpecies1	P. falciparum	PF3D7_0413200.1
allFiveSpecies1	P. falciparum	PF3D7_0413300.1
allFiveSpecies1	P. falciparum	PF3D7_0425700.1
allFiveSpecies1	P. falciparum	PF3D7_0425900.1
allFiveSpecies1	P. falciparum	PF3D7_0500400.1
allFiveSpecies1	P. falciparum	PF3D7_0600300.1
allFiveSpecies1	P. falciparum	PF3D7_0600500.1
allFiveSpecies1	P. falciparum	PF3D7_0600700.1
allFiveSpecies1	P. falciparum	PF3D7_0617700.1
allFiveSpecies1	P. falciparum	PF3D7_0632000.1
allFiveSpecies1	P. falciparum	PF3D7_0632100.1
allFiveSpecies1	P. falciparum	PF3D7_0632200.1
allFiveSpecies1	P. falciparum	PF3D7_0632400.1
allFiveSpecies1	P. falciparum	PF3D7_0632700.1
allFiveSpecies1	P. falciparum	PF3D7_0700200.1
allFiveSpecies1	P. falciparum	PF3D7_0700300.1
allFiveSpecies1	P. falciparum	PF3D7_0700500.1
allFiveSpecies1	P. falciparum	PF3D7_0701100.1
allFiveSpecies1	P. falciparum	PF3D7_0701800.1
allFiveSpecies1	P. falciparum	PF3D7_0713000.1
allFiveSpecies1	P. falciparum	PF3D7_0732200.1
allFiveSpecies1	P. falciparum	PF3D7_0732300.1
allFiveSpecies1	P. falciparum	PF3D7_0732400.1
allFiveSpecies1	P. falciparum	PF3D7_0732500.1
allFiveSpecies1	P. falciparum	PF3D7_0732900.1
allFiveSpecies1	P. falciparum	PF3D7_0800400.1
allFiveSpecies1	P. falciparum	PF3D7_0800500.1
allFiveSpecies1	P. falciparum	PF3D7_0808800.1
allFiveSpecies1	P. falciparum	PF3D7_0808900.1
allFiveSpecies1	P. falciparum	PF3D7_0832500.1
allFiveSpecies1	P. falciparum	PF3D7_0833000.1
allFiveSpecies1	P. falciparum	PF3D7_0833100.1
allFiveSpecies1	P. falciparum	PF3D7_0833400.1
allFiveSpecies1	P. falciparum	PF3D7_0900200.1
allFiveSpecies1	P. falciparum	PF3D7_0900400.1
allFiveSpecies1	P. falciparum	PF3D7_0900600.1
allFiveSpecies1	P. falciparum	PF3D7_0900700.1
allFiveSpecies1	P. falciparum	PF3D7_0901100.1
allFiveSpecies1	P. falciparum	PF3D7_0901300.1
allFiveSpecies1	P. falciparum	PF3D7_0901400.1
allFiveSpecies1	P. falciparum	PF3D7_0901500.1
allFiveSpecies1	P. falciparum	PF3D7_0937300.1
allFiveSpecies1	P. falciparum	PF3D7_0937500.1
allFiveSpecies1	P. falciparum	PF3D7_0937700.1
allFiveSpecies1	P. falciparum	PF3D7_1000200.1
allFiveSpecies1	P. falciparum	PF3D7_1000400.1
allFiveSpecies1	P. falciparum	PF3D7_1000500.1
allFiveSpecies1	P. falciparum	PF3D7_1040000.1
allFiveSpecies1	P. falciparum	PF3D7_1040300.1
allFiveSpecies1	P. falciparum	PF3D7_1040500.1
allFiveSpecies1	P. falciparum	PF3D7_1040700.1
allFiveSpecies1	P. falciparum	PF3D7_1041000.1
allFiveSpecies1	P. falciparum	PF3D7_1041200.1
allFiveSpecies1	P. falciparum	PF3D7_1100300.1
allFiveSpecies1	P. falciparum	PF3D7_1100400.1
allFiveSpecies1	P. falciparum	PF3D7_1100500.1
allFiveSpecies1	P. falciparum	PF3D7_1101100.1
allFiveSpecies1	P. falciparum	PF3D7_1101300.1
allFiveSpecies1	P. falciparum	PF3D7_1150000.1
allFiveSpecies1	P. falciparum	PF3D7_1150200.1
allFiveSpecies1	P. falciparum	PF3D7_1150300.1
allFiveSpecies1	P. falciparum	PF3D7_1200200.1
allFiveSpecies1	P. falciparum	PF3D7_1200500.1
allFiveSpecies1	P. falciparum	PF3D7_1253700.1
allFiveSpecies1	P. falciparum	PF3D7_1254200.1
allFiveSpecies1	P. falciparum	PF3D7_1254400.1
allFiveSpecies1	P. falciparum	PF3D7_1254700.1
allFiveSpecies1	P. falciparum	PF3D7_1254800.1
allFiveSpecies1	P. falciparum	PF3D7_1255100.1
allFiveSpecies1	P. falciparum	PF3D7_1300200.1
allFiveSpecies1	P. falciparum	PF3D7_1300400.1
allFiveSpecies1	P. falciparum	PF3D7_1300500.1
allFiveSpecies1	P. falciparum	PF3D7_1300700.1
allFiveSpecies1	P. falciparum	PF3D7_1372700.1
allFiveSpecies1	P. falciparum	PF3D7_1373000.1
allFiveSpecies1	P. falciparum	PF3D7_1373100.1
allFiveSpecies1	P. falciparum	PF3D7_1373400.1
allFiveSpecies1	P. falciparum	PF3D7_1400200.1
allFiveSpecies1	P. falciparum	PF3D7_1400400.1
allFiveSpecies1	P. falciparum	PF3D7_1400600.1
allFiveSpecies1	P. falciparum	PF3D7_1479700.1
allFiveSpecies1	P. falciparum	PF3D7_1480000.1
allFiveSpecies10	B. besnoiti	BESB_018820
allFiveSpecies10	B. besnoiti	BESB_018850
allFiveSpecies10	B. besnoiti	BESB_031550
allFiveSpecies10	B. besnoiti	BESB_033010
allFiveSpecies10	B. besnoiti	BESB_041990
allFiveSpecies10	B. besnoiti	BESB_042000
allFiveSpecies10	B. besnoiti	BESB_042610
allFiveSpecies10	B. besnoiti	BESB_042620
allFiveSpecies10	B. besnoiti	BESB_050900
allFiveSpecies10	B. besnoiti	BESB_050950
allFiveSpecies10	B. besnoiti	BESB_050980
allFiveSpecies10	B. besnoiti	BESB_050990
allFiveSpecies10	B. besnoiti	BESB_051360
allFiveSpecies10	B. besnoiti	BESB_051400
allFiveSpecies10	B. besnoiti	BESB_057910
allFiveSpecies10	B. besnoiti	BESB_057970
allFiveSpecies10	B. besnoiti	BESB_057980
allFiveSpecies10	B. besnoiti	BESB_058080
allFiveSpecies10	B. besnoiti	BESB_058120
allFiveSpecies10	B. besnoiti	BESB_058250
allFiveSpecies10	B. besnoiti	BESB_058280
allFiveSpecies10	B. besnoiti	BESB_064010
allFiveSpecies10	B. besnoiti	BESB_064040
allFiveSpecies10	B. besnoiti	BESB_064050
allFiveSpecies10	B. besnoiti	BESB_069960
allFiveSpecies10	B. besnoiti	BESB_070000
allFiveSpecies10	B. besnoiti	BESB_070080
allFiveSpecies10	B. besnoiti	BESB_070110
allFiveSpecies10	B. besnoiti	BESB_070130
allFiveSpecies10	B. besnoiti	BESB_070220
allFiveSpecies10	B. besnoiti	BESB_070230
allFiveSpecies10	B. besnoiti	BESB_075790
allFiveSpecies10	B. besnoiti	BESB_081280
allFiveSpecies10	B. besnoiti	BESB_085920
allFiveSpecies10	P. falciparum	PF3D7_MIT02100.1
allFiveSpecies10	T. gondii	TGME49_255060
allFiveSpecies100	B. besnoiti	BESB_040700
allFiveSpecies100	E. tenella	ETH_00040700
allFiveSpecies100	N. caninum	Ncaninum_LIV_000333100
allFiveSpecies100	P. falciparum	PF3D7_1015200.1
allFiveSpecies100	P. falciparum	PF3D7_1015200.2
allFiveSpecies100	P. falciparum	PF3D7_1015200.3
allFiveSpecies100	T. gondii	TGME49_299810
allFiveSpecies1000	B. besnoiti	BESB_038780
allFiveSpecies1000	E. tenella	ETH_00011865
allFiveSpecies1000	N. caninum	Ncaninum_LIV_000313300
allFiveSpecies1000	P. falciparum	PF3D7_1308300.1
allFiveSpecies1000	T. gondii	TGME49_217570
allFiveSpecies1001	B. besnoiti	BESB_002840
allFiveSpecies1001	E. tenella	ETH_00001505
allFiveSpecies1001	N. caninum	Ncaninum_LIV_000111300
allFiveSpecies1001	P. falciparum	PF3D7_1308800.1
allFiveSpecies1001	T. gondii	TGME49_259230
allFiveSpecies1002	B. besnoiti	BESB_014950
allFiveSpecies1002	E. tenella	ETH_00031600
allFiveSpecies1002	N. caninum	Ncaninum_LIV_000576400
allFiveSpecies1002	P. falciparum	PF3D7_1309100.1
allFiveSpecies1002	T. gondii	TGME49_244320
allFiveSpecies1003	B. besnoiti	BESB_069510
allFiveSpecies1003	E. tenella	ETH_00026900
allFiveSpecies1003	N. caninum	Ncaninum_LIV_000340200
allFiveSpecies1003	P. falciparum	PF3D7_1310900.1
allFiveSpecies1003	T. gondii	TGME49_216040
allFiveSpecies1004	B. besnoiti	BESB_009640
allFiveSpecies1004	E. tenella	ETH_00017240
allFiveSpecies1004	N. caninum	Ncaninum_LIV_000075800
allFiveSpecies1004	P. falciparum	PF3D7_1311300.1
allFiveSpecies1004	T. gondii	TGME49_231910
allFiveSpecies1005	B. besnoiti	BESB_020290
allFiveSpecies1005	E. tenella	ETH_00005150
allFiveSpecies1005	N. caninum	Ncaninum_LIV_000204800
allFiveSpecies1005	P. falciparum	PF3D7_1311400.1
allFiveSpecies1005	T. gondii	TGME49_289770
allFiveSpecies1006	B. besnoiti	BESB_028390
allFiveSpecies1006	E. tenella	ETH_00032875
allFiveSpecies1006	N. caninum	Ncaninum_LIV_000249800
allFiveSpecies1006	P. falciparum	PF3D7_1311500.1
allFiveSpecies1006	T. gondii	TGME49_277500
allFiveSpecies1007	B. besnoiti	BESB_062170
allFiveSpecies1007	E. tenella	ETH_00013105
allFiveSpecies1007	N. caninum	Ncaninum_LIV_000185900
allFiveSpecies1007	P. falciparum	PF3D7_1311800.1
allFiveSpecies1007	T. gondii	TGME49_224350
allFiveSpecies1008	B. besnoiti	BESB_077490
allFiveSpecies1008	E. tenella	ETH_00032090
allFiveSpecies1008	N. caninum	Ncaninum_LIV_000597600
allFiveSpecies1008	P. falciparum	PF3D7_1311900.1
allFiveSpecies1008	T. gondii	TGME49_256970
allFiveSpecies1009	B. besnoiti	BESB_065640
allFiveSpecies1009	E. tenella	ETH_00007530
allFiveSpecies1009	N. caninum	Ncaninum_LIV_000656100
allFiveSpecies1009	P. falciparum	PF3D7_1312300.1
allFiveSpecies1009	T. gondii	TGME49_203620
allFiveSpecies101	B. besnoiti	BESB_020780
allFiveSpecies101	E. tenella	ETH_00017075
allFiveSpecies101	N. caninum	Ncaninum_LIV_000209600
allFiveSpecies101	P. falciparum	PF3D7_1404600.1
allFiveSpecies101	P. falciparum	PF3D7_1404600.2
allFiveSpecies101	P. falciparum	PF3D7_1404600.3
allFiveSpecies101	T. gondii	TGME49_289170
allFiveSpecies1010	B. besnoiti	BESB_058690
allFiveSpecies1010	E. tenella	ETH_00011260
allFiveSpecies1010	N. caninum	Ncaninum_LIV_000152300
allFiveSpecies1010	P. falciparum	PF3D7_1312400.1
allFiveSpecies1010	T. gondii	TGME49_228250
allFiveSpecies1011	B. besnoiti	BESB_082320
allFiveSpecies1011	E. tenella	ETH_00001945
allFiveSpecies1011	N. caninum	Ncaninum_LIV_000769400
allFiveSpecies1011	P. falciparum	PF3D7_1312600.1
allFiveSpecies1011	T. gondii	TGME49_239490
allFiveSpecies1012	B. besnoiti	BESB_083000
allFiveSpecies1012	E. tenella	ETH_00001940
allFiveSpecies1012	N. caninum	Ncaninum_LIV_000089800
allFiveSpecies1012	P. falciparum	PF3D7_1314300.1
allFiveSpecies1012	T. gondii	TGME49_229900
allFiveSpecies1013	B. besnoiti	BESB_034640
allFiveSpecies1013	E. tenella	ETH_00032855
allFiveSpecies1013	N. caninum	Ncaninum_LIV_000466300
allFiveSpecies1013	P. falciparum	PF3D7_1314400.1
allFiveSpecies1013	T. gondii	TGME49_215350
allFiveSpecies1014	B. besnoiti	BESB_018640
allFiveSpecies1014	E. tenella	ETH_00034895
allFiveSpecies1014	N. caninum	Ncaninum_LIV_000632600
allFiveSpecies1014	P. falciparum	PF3D7_1315700.1
allFiveSpecies1014	T. gondii	TGME49_306630
allFiveSpecies1015	B. besnoiti	BESB_015930
allFiveSpecies1015	E. tenella	ETH_00001760
allFiveSpecies1015	N. caninum	Ncaninum_LIV_000703800
allFiveSpecies1015	P. falciparum	PF3D7_1316400.1
allFiveSpecies1015	T. gondii	TGME49_301420
allFiveSpecies1016	B. besnoiti	BESB_083980
allFiveSpecies1016	E. tenella	ETH_00014620
allFiveSpecies1016	N. caninum	Ncaninum_LIV_000537100
allFiveSpecies1016	P. falciparum	PF3D7_1316500.1
allFiveSpecies1016	T. gondii	TGME49_306220
allFiveSpecies1017	B. besnoiti	BESB_077790
allFiveSpecies1017	E. tenella	ETH_00043585
allFiveSpecies1017	N. caninum	Ncaninum_LIV_000347900
allFiveSpecies1017	P. falciparum	PF3D7_1316600.1
allFiveSpecies1017	T. gondii	TGME49_216930
allFiveSpecies1018	B. besnoiti	BESB_025810
allFiveSpecies1018	E. tenella	ETH_00012075
allFiveSpecies1018	N. caninum	Ncaninum_LIV_000518700
allFiveSpecies1018	P. falciparum	PF3D7_1317000.1
allFiveSpecies1018	T. gondii	TGME49_294360
allFiveSpecies1019	B. besnoiti	BESB_040250
allFiveSpecies1019	E. tenella	ETH_00031110
allFiveSpecies1019	N. caninum	Ncaninum_LIV_000328500
allFiveSpecies1019	P. falciparum	PF3D7_1317100.1
allFiveSpecies1019	T. gondii	TGME49_219700
allFiveSpecies102	B. besnoiti	BESB_026170
allFiveSpecies102	B. besnoiti	BESB_051670
allFiveSpecies102	E. tenella	ETH_00005790
allFiveSpecies102	E. tenella	ETH_00015480
allFiveSpecies102	N. caninum	Ncaninum_LIV_000522000
allFiveSpecies102	T. gondii	TGME49_204560
allFiveSpecies102	T. gondii	TGME49_294820
allFiveSpecies1020	B. besnoiti	BESB_046950
allFiveSpecies1020	E. tenella	ETH_00019450
allFiveSpecies1020	N. caninum	Ncaninum_LIV_000621000
allFiveSpecies1020	P. falciparum	PF3D7_1317800.1
allFiveSpecies1020	T. gondii	TGME49_213350
allFiveSpecies1021	B. besnoiti	BESB_053900
allFiveSpecies1021	E. tenella	ETH_00020645
allFiveSpecies1021	N. caninum	Ncaninum_LIV_000032200
allFiveSpecies1021	P. falciparum	PF3D7_1318200.1
allFiveSpecies1021	T. gondii	TGME49_270910
allFiveSpecies1022	B. besnoiti	BESB_063490
allFiveSpecies1022	E. tenella	ETH_00000430
allFiveSpecies1022	N. caninum	Ncaninum_LIV_000709400
allFiveSpecies1022	P. falciparum	PF3D7_1318400.1
allFiveSpecies1022	T. gondii	TGME49_297800
allFiveSpecies1023	B. besnoiti	BESB_085120
allFiveSpecies1023	E. tenella	ETH_00015375
allFiveSpecies1023	N. caninum	Ncaninum_LIV_000120500
allFiveSpecies1023	P. falciparum	PF3D7_1318800.1
allFiveSpecies1023	T. gondii	TGME49_260630
allFiveSpecies1024	B. besnoiti	BESB_050500
allFiveSpecies1024	E. tenella	ETH_00006545
allFiveSpecies1024	N. caninum	Ncaninum_LIV_000240800
allFiveSpecies1024	P. falciparum	PF3D7_1319300.1
allFiveSpecies1024	T. gondii	TGME49_267480
allFiveSpecies1025	B. besnoiti	BESB_020370
allFiveSpecies1025	E. tenella	ETH_00017580
allFiveSpecies1025	N. caninum	Ncaninum_LIV_000205700
allFiveSpecies1025	P. falciparum	PF3D7_1320600.1
allFiveSpecies1025	T. gondii	TGME49_289680
allFiveSpecies1026	B. besnoiti	BESB_040130
allFiveSpecies1026	E. tenella	ETH_00012475
allFiveSpecies1026	N. caninum	Ncaninum_LIV_000327000
allFiveSpecies1026	P. falciparum	PF3D7_1320800.1
allFiveSpecies1026	T. gondii	TGME49_219550
allFiveSpecies1027	B. besnoiti	BESB_073680
allFiveSpecies1027	E. tenella	ETH_00023125
allFiveSpecies1027	N. caninum	Ncaninum_LIV_000385400
allFiveSpecies1027	P. falciparum	PF3D7_1321700.1
allFiveSpecies1027	T. gondii	TGME49_312530
allFiveSpecies1028	B. besnoiti	BESB_044730
allFiveSpecies1028	E. tenella	ETH_00021455
allFiveSpecies1028	N. caninum	Ncaninum_LIV_000688600
allFiveSpecies1028	P. falciparum	PF3D7_1321800.1
allFiveSpecies1028	T. gondii	TGME49_318570
allFiveSpecies1029	B. besnoiti	BESB_032910
allFiveSpecies1029	E. tenella	ETH_00024715
allFiveSpecies1029	N. caninum	Ncaninum_LIV_000042100
allFiveSpecies1029	P. falciparum	PF3D7_1322500.1
allFiveSpecies1029	T. gondii	TGME49_272320
allFiveSpecies103	B. besnoiti	BESB_029980
allFiveSpecies103	E. tenella	ETH_00023950
allFiveSpecies103	E. tenella	ETH_00024035
allFiveSpecies103	N. caninum	Ncaninum_LIV_000214200
allFiveSpecies103	N. caninum	Ncaninum_LIV_000670700
allFiveSpecies103	T. gondii	TGME49_275860
allFiveSpecies103	T. gondii	TGME49_288650
allFiveSpecies1030	B. besnoiti	BESB_024300
allFiveSpecies1030	E. tenella	ETH_00029800
allFiveSpecies1030	N. caninum	Ncaninum_LIV_000738300
allFiveSpecies1030	P. falciparum	PF3D7_1323000.1
allFiveSpecies1030	T. gondii	TGME49_321570
allFiveSpecies1031	B. besnoiti	BESB_068280
allFiveSpecies1031	E. tenella	ETH_00012265
allFiveSpecies1031	N. caninum	Ncaninum_LIV_000600000
allFiveSpecies1031	P. falciparum	PF3D7_1323100.1
allFiveSpecies1031	T. gondii	TGME49_284560
allFiveSpecies1032	B. besnoiti	BESB_081300
allFiveSpecies1032	E. tenella	ETH_00005805
allFiveSpecies1032	N. caninum	Ncaninum_LIV_000777500
allFiveSpecies1032	P. falciparum	PF3D7_1323400.1
allFiveSpecies1032	T. gondii	TGME49_238010
allFiveSpecies1033	B. besnoiti	BESB_012710
allFiveSpecies1033	E. tenella	ETH_00008535
allFiveSpecies1033	N. caninum	Ncaninum_LIV_000428500
allFiveSpecies1033	P. falciparum	PF3D7_1324400.1
allFiveSpecies1033	T. gondii	TGME49_254250
allFiveSpecies1034	B. besnoiti	BESB_034560
allFiveSpecies1034	E. tenella	ETH_00015550
allFiveSpecies1034	N. caninum	Ncaninum_LIV_000465600
allFiveSpecies1034	P. falciparum	PF3D7_1324700.1
allFiveSpecies1034	T. gondii	TGME49_215420
allFiveSpecies1035	B. besnoiti	BESB_037540
allFiveSpecies1035	E. tenella	ETH_00014075
allFiveSpecies1035	N. caninum	Ncaninum_LIV_000036000
allFiveSpecies1035	P. falciparum	PF3D7_1324800.1
allFiveSpecies1035	T. gondii	TGME49_271350
allFiveSpecies1036	B. besnoiti	BESB_019460
allFiveSpecies1036	E. tenella	ETH_00005300
allFiveSpecies1036	N. caninum	Ncaninum_LIV_000502900
allFiveSpecies1036	P. falciparum	PF3D7_1324900.1
allFiveSpecies1036	T. gondii	TGME49_291040
allFiveSpecies1037	B. besnoiti	BESB_021910
allFiveSpecies1037	E. tenella	ETH_00005240
allFiveSpecies1037	N. caninum	Ncaninum_LIV_000631400
allFiveSpecies1037	P. falciparum	PF3D7_1325100.1
allFiveSpecies1037	T. gondii	TGME49_220100
allFiveSpecies1038	B. besnoiti	BESB_069290
allFiveSpecies1038	E. tenella	ETH_00017130
allFiveSpecies1038	N. caninum	Ncaninum_LIV_000342000
allFiveSpecies1038	P. falciparum	PF3D7_1326400.1
allFiveSpecies1038	T. gondii	TGME49_216260
allFiveSpecies1039	B. besnoiti	BESB_065860
allFiveSpecies1039	E. tenella	ETH_00042515
allFiveSpecies1039	N. caninum	Ncaninum_LIV_000658300
allFiveSpecies1039	P. falciparum	PF3D7_1326700.1
allFiveSpecies1039	T. gondii	TGME49_203358
allFiveSpecies104	B. besnoiti	BESB_077080
allFiveSpecies104	E. tenella	ETH_00022890
allFiveSpecies104	E. tenella	ETH_00023880
allFiveSpecies104	E. tenella	ETH_00024275
allFiveSpecies104	N. caninum	Ncaninum_LIV_000593400
allFiveSpecies104	N. caninum	Ncaninum_LIV_000593500
allFiveSpecies104	T. gondii	TGME49_257470
allFiveSpecies1040	B. besnoiti	BESB_071080
allFiveSpecies1040	E. tenella	ETH_00024345
allFiveSpecies1040	N. caninum	Ncaninum_LIV_000417100
allFiveSpecies1040	P. falciparum	PF3D7_1328100.1
allFiveSpecies1040	T. gondii	TGME49_306930
allFiveSpecies1041	B. besnoiti	BESB_059560
allFiveSpecies1041	E. tenella	ETH_00033350
allFiveSpecies1041	N. caninum	Ncaninum_LIV_000160900
allFiveSpecies1041	P. falciparum	PF3D7_1328800.1
allFiveSpecies1041	T. gondii	TGME49_227020
allFiveSpecies1042	B. besnoiti	BESB_018250
allFiveSpecies1042	E. tenella	ETH_00011755
allFiveSpecies1042	N. caninum	Ncaninum_LIV_000635500
allFiveSpecies1042	P. falciparum	PF3D7_1329000.1
allFiveSpecies1042	T. gondii	TGME49_306290
allFiveSpecies1043	B. besnoiti	BESB_027820
allFiveSpecies1043	E. tenella	ETH_00018260
allFiveSpecies1043	N. caninum	Ncaninum_LIV_000256600
allFiveSpecies1043	P. falciparum	PF3D7_1329300.1
allFiveSpecies1043	T. gondii	TGME49_278280
allFiveSpecies1044	B. besnoiti	BESB_054780
allFiveSpecies1044	E. tenella	ETH_00012985
allFiveSpecies1044	N. caninum	Ncaninum_LIV_000199500
allFiveSpecies1044	P. falciparum	PF3D7_1329400.1
allFiveSpecies1044	T. gondii	TGME49_234280
allFiveSpecies1045	B. besnoiti	BESB_001860
allFiveSpecies1045	E. tenella	ETH_00018510
allFiveSpecies1045	N. caninum	Ncaninum_LIV_000131000
allFiveSpecies1045	P. falciparum	PF3D7_1330600.1
allFiveSpecies1045	T. gondii	TGME49_262380
allFiveSpecies1046	B. besnoiti	BESB_057590
allFiveSpecies1046	E. tenella	ETH_00031705
allFiveSpecies1046	N. caninum	Ncaninum_LIV_000532000
allFiveSpecies1046	P. falciparum	PF3D7_1331300.1
allFiveSpecies1046	T. gondii	TGME49_280740
allFiveSpecies1047	B. besnoiti	BESB_072780
allFiveSpecies1047	E. tenella	ETH_00003675
allFiveSpecies1047	N. caninum	Ncaninum_LIV_000394600
allFiveSpecies1047	P. falciparum	PF3D7_1331600.1
allFiveSpecies1047	T. gondii	TGME49_311290
allFiveSpecies1048	B. besnoiti	BESB_038890
allFiveSpecies1048	E. tenella	ETH_00009425
allFiveSpecies1048	N. caninum	Ncaninum_LIV_000314500
allFiveSpecies1048	P. falciparum	PF3D7_1331700.1
allFiveSpecies1048	T. gondii	TGME49_217460
allFiveSpecies1049	B. besnoiti	BESB_073240
allFiveSpecies1049	E. tenella	ETH_00024285
allFiveSpecies1049	N. caninum	Ncaninum_LIV_000389300
allFiveSpecies1049	P. falciparum	PF3D7_1331800.1
allFiveSpecies1049	T. gondii	TGME49_312090
allFiveSpecies105	B. besnoiti	BESB_043630
allFiveSpecies105	B. besnoiti	BESB_043660
allFiveSpecies105	B. besnoiti	BESB_043670
allFiveSpecies105	B. besnoiti	BESB_043680
allFiveSpecies105	B. besnoiti	BESB_043700
allFiveSpecies105	B. besnoiti	BESB_043710
allFiveSpecies105	B. besnoiti	BESB_043720
allFiveSpecies1050	B. besnoiti	BESB_060000
allFiveSpecies1050	E. tenella	ETH_00020830
allFiveSpecies1050	N. caninum	Ncaninum_LIV_000164800
allFiveSpecies1050	P. falciparum	PF3D7_1332000.1
allFiveSpecies1050	T. gondii	TGME49_226600
allFiveSpecies1051	B. besnoiti	BESB_044810
allFiveSpecies1051	E. tenella	ETH_00014665
allFiveSpecies1051	N. caninum	Ncaninum_LIV_000689700
allFiveSpecies1051	P. falciparum	PF3D7_1332500.1
allFiveSpecies1051	T. gondii	TGME49_318490
allFiveSpecies1052	B. besnoiti	BESB_026350
allFiveSpecies1052	E. tenella	ETH_00010990
allFiveSpecies1052	N. caninum	Ncaninum_LIV_000523700
allFiveSpecies1052	P. falciparum	PF3D7_1332700.1
allFiveSpecies1052	T. gondii	TGME49_295010
allFiveSpecies1053	B. besnoiti	BESB_044610
allFiveSpecies1053	E. tenella	ETH_00015170
allFiveSpecies1053	N. caninum	Ncaninum_LIV_000687400
allFiveSpecies1053	P. falciparum	PF3D7_1332800.1
allFiveSpecies1053	T. gondii	TGME49_318700
allFiveSpecies1054	B. besnoiti	BESB_022360
allFiveSpecies1054	E. tenella	ETH_00021785
allFiveSpecies1054	N. caninum	Ncaninum_LIV_000757200
allFiveSpecies1054	P. falciparum	PF3D7_1332900.1
allFiveSpecies1054	T. gondii	TGME49_207640
allFiveSpecies1055	B. besnoiti	BESB_045880
allFiveSpecies1055	E. tenella	ETH_00018385
allFiveSpecies1055	N. caninum	Ncaninum_LIV_000558800
allFiveSpecies1055	P. falciparum	PF3D7_1333400.1
allFiveSpecies1055	T. gondii	TGME49_242000
allFiveSpecies1056	B. besnoiti	BESB_021500
allFiveSpecies1056	E. tenella	ETH_00027440
allFiveSpecies1056	N. caninum	Ncaninum_LIV_000216600
allFiveSpecies1056	P. falciparum	PF3D7_1336900.1
allFiveSpecies1056	T. gondii	TGME49_288360
allFiveSpecies1057	B. besnoiti	BESB_023130
allFiveSpecies1057	E. tenella	ETH_00003770
allFiveSpecies1057	N. caninum	Ncaninum_LIV_000749200
allFiveSpecies1057	P. falciparum	PF3D7_1337200.1
allFiveSpecies1057	T. gondii	TGME49_208820
allFiveSpecies1058	B. besnoiti	BESB_061720
allFiveSpecies1058	E. tenella	ETH_00011250
allFiveSpecies1058	N. caninum	Ncaninum_LIV_000180100
allFiveSpecies1058	P. falciparum	PF3D7_1337800.1
allFiveSpecies1058	T. gondii	TGME49_224950
allFiveSpecies1059	B. besnoiti	BESB_024900
allFiveSpecies1059	E. tenella	ETH_00012680
allFiveSpecies1059	N. caninum	Ncaninum_LIV_000508900
allFiveSpecies1059	P. falciparum	PF3D7_1338100.1
allFiveSpecies1059	T. gondii	TGME49_292220
allFiveSpecies106	B. besnoiti	BESB_047420
allFiveSpecies106	B. besnoiti	BESB_047430
allFiveSpecies106	B. besnoiti	BESB_047440
allFiveSpecies106	B. besnoiti	BESB_047450
allFiveSpecies106	B. besnoiti	BESB_047460
allFiveSpecies106	N. caninum	Ncaninum_LIV_000430100
allFiveSpecies106	T. gondii	TGME49_254060
allFiveSpecies1060	B. besnoiti	BESB_074380
allFiveSpecies1060	E. tenella	ETH_00007605
allFiveSpecies1060	N. caninum	Ncaninum_LIV_000378500
allFiveSpecies1060	P. falciparum	PF3D7_1338200.1
allFiveSpecies1060	T. gondii	TGME49_313390
allFiveSpecies1061	B. besnoiti	BESB_040900
allFiveSpecies1061	E. tenella	ETH_00037145
allFiveSpecies1061	N. caninum	Ncaninum_LIV_000335100
allFiveSpecies1061	P. falciparum	PF3D7_1338300.1
allFiveSpecies1061	T. gondii	TGME49_300140
allFiveSpecies1062	B. besnoiti	BESB_055410
allFiveSpecies1062	E. tenella	ETH_00002515
allFiveSpecies1062	N. caninum	Ncaninum_LIV_000193800
allFiveSpecies1062	P. falciparum	PF3D7_1339800.1
allFiveSpecies1062	T. gondii	TGME49_223530
allFiveSpecies1063	B. besnoiti	BESB_066430
allFiveSpecies1063	E. tenella	ETH_00025370
allFiveSpecies1063	N. caninum	Ncaninum_LIV_000664100
allFiveSpecies1063	P. falciparum	PF3D7_1340100.1
allFiveSpecies1063	T. gondii	TGME49_202750
allFiveSpecies1064	B. besnoiti	BESB_081520
allFiveSpecies1064	E. tenella	ETH_00029135
allFiveSpecies1064	N. caninum	Ncaninum_LIV_000775300
allFiveSpecies1064	P. falciparum	PF3D7_1340600.1
allFiveSpecies1064	T. gondii	TGME49_238230
allFiveSpecies1065	B. besnoiti	BESB_043410
allFiveSpecies1065	E. tenella	ETH_00023275
allFiveSpecies1065	N. caninum	Ncaninum_LIV_000675400
allFiveSpecies1065	P. falciparum	PF3D7_1340700.1
allFiveSpecies1065	T. gondii	TGME49_320480
allFiveSpecies1066	B. besnoiti	BESB_016920
allFiveSpecies1066	E. tenella	ETH_00026070
allFiveSpecies1066	N. caninum	Ncaninum_LIV_000549800
allFiveSpecies1066	P. falciparum	PF3D7_1340900.1
allFiveSpecies1066	T. gondii	TGME49_240210
allFiveSpecies1067	B. besnoiti	BESB_001580
allFiveSpecies1067	E. tenella	ETH_00030710
allFiveSpecies1067	N. caninum	Ncaninum_LIV_000133400
allFiveSpecies1067	P. falciparum	PF3D7_1341200.1
allFiveSpecies1067	T. gondii	TGME49_262670
allFiveSpecies1068	B. besnoiti	BESB_040780
allFiveSpecies1068	E. tenella	ETH_00043850
allFiveSpecies1068	N. caninum	Ncaninum_LIV_000333800
allFiveSpecies1068	P. falciparum	PF3D7_1341300.1
allFiveSpecies1068	T. gondii	TGME49_300000
allFiveSpecies1069	B. besnoiti	BESB_047790
allFiveSpecies1069	E. tenella	ETH_00029325
allFiveSpecies1069	N. caninum	Ncaninum_LIV_000629700
allFiveSpecies1069	P. falciparum	PF3D7_1341800.1
allFiveSpecies1069	T. gondii	TGME49_220270
allFiveSpecies107	B. besnoiti	BESB_034150
allFiveSpecies107	B. besnoiti	BESB_034160
allFiveSpecies107	B. besnoiti	BESB_034170
allFiveSpecies107	B. besnoiti	BESB_034180
allFiveSpecies107	B. besnoiti	BESB_034190
allFiveSpecies107	B. besnoiti	BESB_034200
allFiveSpecies107	B. besnoiti	BESB_034210
allFiveSpecies1070	B. besnoiti	BESB_031220
allFiveSpecies1070	E. tenella	ETH_00031940
allFiveSpecies1070	N. caninum	Ncaninum_LIV_000454800
allFiveSpecies1070	P. falciparum	PF3D7_1341900.1
allFiveSpecies1070	T. gondii	TGME49_281920
allFiveSpecies1071	B. besnoiti	BESB_016090
allFiveSpecies1071	E. tenella	ETH_00018290
allFiveSpecies1071	N. caninum	Ncaninum_LIV_000701100
allFiveSpecies1071	P. falciparum	PF3D7_1342000.1
allFiveSpecies1071	T. gondii	TGME49_210690
allFiveSpecies1072	B. besnoiti	BESB_059840
allFiveSpecies1072	E. tenella	ETH_00020300
allFiveSpecies1072	N. caninum	Ncaninum_LIV_000163600
allFiveSpecies1072	P. falciparum	PF3D7_1342100.1
allFiveSpecies1072	T. gondii	TGME49_226730
allFiveSpecies1073	B. besnoiti	BESB_054090
allFiveSpecies1073	E. tenella	ETH_00021495
allFiveSpecies1073	N. caninum	Ncaninum_LIV_000492500
allFiveSpecies1073	P. falciparum	PF3D7_1342600.1
allFiveSpecies1073	T. gondii	TGME49_235470
allFiveSpecies1074	B. besnoiti	BESB_020390
allFiveSpecies1074	E. tenella	ETH_00032360
allFiveSpecies1074	N. caninum	Ncaninum_LIV_000206000
allFiveSpecies1074	P. falciparum	PF3D7_1342800.1
allFiveSpecies1074	T. gondii	TGME49_289650
allFiveSpecies1075	B. besnoiti	BESB_001890
allFiveSpecies1075	E. tenella	ETH_00000915
allFiveSpecies1075	N. caninum	Ncaninum_LIV_000130600
allFiveSpecies1075	P. falciparum	PF3D7_1343700.1
allFiveSpecies1075	T. gondii	TGME49_262150
allFiveSpecies1076	B. besnoiti	BESB_046730
allFiveSpecies1076	E. tenella	ETH_00031415
allFiveSpecies1076	N. caninum	Ncaninum_LIV_000569400
allFiveSpecies1076	P. falciparum	PF3D7_1343900.1
allFiveSpecies1076	T. gondii	TGME49_243540
allFiveSpecies1077	B. besnoiti	BESB_059760
allFiveSpecies1077	E. tenella	ETH_00018480
allFiveSpecies1077	N. caninum	Ncaninum_LIV_000162900
allFiveSpecies1077	P. falciparum	PF3D7_1344200.1
allFiveSpecies1077	T. gondii	TGME49_226830
allFiveSpecies1078	B. besnoiti	BESB_060200
allFiveSpecies1078	E. tenella	ETH_00035460
allFiveSpecies1078	N. caninum	Ncaninum_LIV_000166800
allFiveSpecies1078	P. falciparum	PF3D7_1344600.1
allFiveSpecies1078	T. gondii	TGME49_226400
allFiveSpecies1079	B. besnoiti	BESB_019220
allFiveSpecies1079	E. tenella	ETH_00019290
allFiveSpecies1079	N. caninum	Ncaninum_LIV_000505200
allFiveSpecies1079	P. falciparum	PF3D7_1344800.1
allFiveSpecies1079	T. gondii	TGME49_291640
allFiveSpecies108	B. besnoiti	BESB_025190
allFiveSpecies108	B. besnoiti	BESB_025200
allFiveSpecies108	B. besnoiti	BESB_025210
allFiveSpecies108	B. besnoiti	BESB_069250
allFiveSpecies108	B. besnoiti	BESB_069260
allFiveSpecies108	N. caninum	Ncaninum_LIV_000513600
allFiveSpecies108	T. gondii	TGME49_210370
allFiveSpecies1080	B. besnoiti	BESB_026500
allFiveSpecies1080	E. tenella	ETH_00024900
allFiveSpecies1080	N. caninum	Ncaninum_LIV_000525800
allFiveSpecies1080	P. falciparum	PF3D7_1345500.1
allFiveSpecies1080	T. gondii	TGME49_295990
allFiveSpecies1081	B. besnoiti	BESB_074140
allFiveSpecies1081	E. tenella	ETH_00024075
allFiveSpecies1081	N. caninum	Ncaninum_LIV_000380900
allFiveSpecies1081	P. falciparum	PF3D7_1345700.1
allFiveSpecies1081	T. gondii	TGME49_313140
allFiveSpecies1082	B. besnoiti	BESB_053160
allFiveSpecies1082	E. tenella	ETH_00005065
allFiveSpecies1082	N. caninum	Ncaninum_LIV_000024500
allFiveSpecies1082	P. falciparum	PF3D7_1346100.1
allFiveSpecies1082	T. gondii	TGME49_269980
allFiveSpecies1083	B. besnoiti	BESB_079990
allFiveSpecies1083	E. tenella	ETH_00031635
allFiveSpecies1083	N. caninum	Ncaninum_LIV_000723300
allFiveSpecies1083	P. falciparum	PF3D7_1346200.1
allFiveSpecies1083	T. gondii	TGME49_222040
allFiveSpecies1084	B. besnoiti	BESB_013310
allFiveSpecies1084	E. tenella	ETH_00023330
allFiveSpecies1084	N. caninum	Ncaninum_LIV_000434600
allFiveSpecies1084	P. falciparum	PF3D7_1347000.1
allFiveSpecies1084	T. gondii	TGME49_253550
allFiveSpecies1085	B. besnoiti	BESB_071770
allFiveSpecies1085	E. tenella	ETH_00038250
allFiveSpecies1085	N. caninum	Ncaninum_LIV_000404200
allFiveSpecies1085	P. falciparum	PF3D7_1347700.1
allFiveSpecies1085	T. gondii	TGME49_310280
allFiveSpecies1086	B. besnoiti	BESB_000810
allFiveSpecies1086	E. tenella	ETH_00029240
allFiveSpecies1086	N. caninum	Ncaninum_LIV_000140100
allFiveSpecies1086	P. falciparum	PF3D7_1348200.1
allFiveSpecies1086	T. gondii	TGME49_263310
allFiveSpecies1087	B. besnoiti	BESB_068840
allFiveSpecies1087	E. tenella	ETH_00033005
allFiveSpecies1087	N. caninum	Ncaninum_LIV_000605400
allFiveSpecies1087	P. falciparum	PF3D7_1348500.1
allFiveSpecies1087	T. gondii	TGME49_285730
allFiveSpecies1088	B. besnoiti	BESB_000290
allFiveSpecies1088	E. tenella	ETH_00015940
allFiveSpecies1088	N. caninum	Ncaninum_LIV_000145600
allFiveSpecies1088	P. falciparum	PF3D7_1349200.1
allFiveSpecies1088	T. gondii	TGME49_263870
allFiveSpecies1089	B. besnoiti	BESB_066800
allFiveSpecies1089	E. tenella	ETH_00027690
allFiveSpecies1089	N. caninum	Ncaninum_LIV_000618500
allFiveSpecies1089	P. falciparum	PF3D7_1349800.1
allFiveSpecies1089	T. gondii	TGME49_213650
allFiveSpecies109	B. besnoiti	BESB_000710
allFiveSpecies109	B. besnoiti	BESB_050440
allFiveSpecies109	E. tenella	ETH_00003265
allFiveSpecies109	N. caninum	Ncaninum_LIV_000240200
allFiveSpecies109	P. falciparum	PF3D7_1407000.1
allFiveSpecies109	T. gondii	TGME49_263410
allFiveSpecies109	T. gondii	TGME49_267410
allFiveSpecies1090	B. besnoiti	BESB_056260
allFiveSpecies1090	E. tenella	ETH_00031475
allFiveSpecies1090	N. caninum	Ncaninum_LIV_000641100
allFiveSpecies1090	P. falciparum	PF3D7_1350100.1
allFiveSpecies1090	T. gondii	TGME49_205710
allFiveSpecies1091	B. besnoiti	BESB_030090
allFiveSpecies1091	E. tenella	ETH_00007295
allFiveSpecies1091	N. caninum	Ncaninum_LIV_000669300
allFiveSpecies1091	P. falciparum	PF3D7_1350200.1
allFiveSpecies1091	T. gondii	TGME49_275750
allFiveSpecies1092	B. besnoiti	BESB_021050
allFiveSpecies1092	E. tenella	ETH_00004380
allFiveSpecies1092	N. caninum	Ncaninum_LIV_000212200
allFiveSpecies1092	P. falciparum	PF3D7_1351100.1
allFiveSpecies1092	T. gondii	TGME49_288910
allFiveSpecies1093	B. besnoiti	BESB_011750
allFiveSpecies1093	E. tenella	ETH_00036200
allFiveSpecies1093	N. caninum	Ncaninum_LIV_000418900
allFiveSpecies1093	P. falciparum	PF3D7_1351400.1
allFiveSpecies1093	T. gondii	TGME49_299050
allFiveSpecies1094	B. besnoiti	BESB_052250
allFiveSpecies1094	E. tenella	ETH_00035035
allFiveSpecies1094	N. caninum	Ncaninum_LIV_000016100
allFiveSpecies1094	P. falciparum	PF3D7_1352100.1
allFiveSpecies1094	T. gondii	TGME49_269000
allFiveSpecies1095	B. besnoiti	BESB_005820
allFiveSpecies1095	E. tenella	ETH_00013700
allFiveSpecies1095	N. caninum	Ncaninum_LIV_000296600
allFiveSpecies1095	P. falciparum	PF3D7_1352500.1
allFiveSpecies1095	T. gondii	TGME49_247350
allFiveSpecies1096	B. besnoiti	BESB_049780
allFiveSpecies1096	E. tenella	ETH_00042075
allFiveSpecies1096	N. caninum	Ncaninum_LIV_000236300
allFiveSpecies1096	P. falciparum	PF3D7_1353500.1
allFiveSpecies1096	T. gondii	TGME49_266930
allFiveSpecies1097	B. besnoiti	BESB_076490
allFiveSpecies1097	E. tenella	ETH_00035200
allFiveSpecies1097	N. caninum	Ncaninum_LIV_000587700
allFiveSpecies1097	P. falciparum	PF3D7_1353600.1
allFiveSpecies1097	T. gondii	TGME49_256000
allFiveSpecies1098	B. besnoiti	BESB_082330
allFiveSpecies1098	E. tenella	ETH_00011175
allFiveSpecies1098	N. caninum	Ncaninum_LIV_000769300
allFiveSpecies1098	P. falciparum	PF3D7_1353800.1
allFiveSpecies1098	T. gondii	TGME49_239500
allFiveSpecies1099	B. besnoiti	BESB_084170
allFiveSpecies1099	E. tenella	ETH_00001340
allFiveSpecies1099	N. caninum	Ncaninum_LIV_000101300
allFiveSpecies1099	P. falciparum	PF3D7_1353900.1
allFiveSpecies1099	T. gondii	TGME49_258150
allFiveSpecies11	B. besnoiti	BESB_061450
allFiveSpecies11	B. besnoiti	BESB_061460
allFiveSpecies11	B. besnoiti	BESB_061470
allFiveSpecies11	B. besnoiti	BESB_061480
allFiveSpecies11	B. besnoiti	BESB_061490
allFiveSpecies11	B. besnoiti	BESB_061500
allFiveSpecies11	B. besnoiti	BESB_061510
allFiveSpecies11	B. besnoiti	BESB_061520
allFiveSpecies11	B. besnoiti	BESB_061530
allFiveSpecies11	B. besnoiti	BESB_061540
allFiveSpecies11	B. besnoiti	BESB_061560
allFiveSpecies11	B. besnoiti	BESB_061570
allFiveSpecies11	B. besnoiti	BESB_061580
allFiveSpecies11	B. besnoiti	BESB_061590
allFiveSpecies11	N. caninum	Ncaninum_LIV_000509400
allFiveSpecies11	N. caninum	Ncaninum_LIV_000509500
allFiveSpecies11	N. caninum	Ncaninum_LIV_000509600
allFiveSpecies11	N. caninum	Ncaninum_LIV_000509700
allFiveSpecies11	N. caninum	Ncaninum_LIV_000509800
allFiveSpecies11	N. caninum	Ncaninum_LIV_000509900
allFiveSpecies11	N. caninum	Ncaninum_LIV_000510000
allFiveSpecies11	N. caninum	Ncaninum_LIV_000510100
allFiveSpecies11	N. caninum	Ncaninum_LIV_000510200
allFiveSpecies11	N. caninum	Ncaninum_LIV_000510400
allFiveSpecies11	N. caninum	Ncaninum_LIV_000510600
allFiveSpecies11	N. caninum	Ncaninum_LIV_000510700
allFiveSpecies11	N. caninum	Ncaninum_LIV_000510900
allFiveSpecies11	N. caninum	Ncaninum_LIV_000511000
allFiveSpecies11	N. caninum	Ncaninum_LIV_000511100
allFiveSpecies11	N. caninum	Ncaninum_LIV_000511200
allFiveSpecies11	N. caninum	Ncaninum_LIV_000511300
allFiveSpecies11	N. caninum	Ncaninum_LIV_000511400
allFiveSpecies11	T. gondii	TGME49_292260
allFiveSpecies11	T. gondii	TGME49_292270
allFiveSpecies11	T. gondii	TGME49_292280
allFiveSpecies110	N. caninum	Ncaninum_LIV_000551000
allFiveSpecies110	T. gondii	TGME49_240310
allFiveSpecies110	T. gondii	TGME49_240325
allFiveSpecies110	T. gondii	TGME49_240330
allFiveSpecies110	T. gondii	TGME49_240340
allFiveSpecies110	T. gondii	TGME49_240350
allFiveSpecies110	T. gondii	TGME49_240370
allFiveSpecies1100	B. besnoiti	BESB_019320
allFiveSpecies1100	E. tenella	ETH_00029320
allFiveSpecies1100	N. caninum	Ncaninum_LIV_000504200
allFiveSpecies1100	P. falciparum	PF3D7_1354400.1
allFiveSpecies1100	T. gondii	TGME49_291310
allFiveSpecies1101	B. besnoiti	BESB_040420
allFiveSpecies1101	E. tenella	ETH_00028860
allFiveSpecies1101	N. caninum	Ncaninum_LIV_000330300
allFiveSpecies1101	P. falciparum	PF3D7_1355100.1
allFiveSpecies1101	T. gondii	TGME49_219860
allFiveSpecies1102	B. besnoiti	BESB_073350
allFiveSpecies1102	E. tenella	ETH_00034395
allFiveSpecies1102	N. caninum	Ncaninum_LIV_000388400
allFiveSpecies1102	P. falciparum	PF3D7_1355500.1
allFiveSpecies1102	T. gondii	TGME49_312200
allFiveSpecies1103	B. besnoiti	BESB_075410
allFiveSpecies1103	E. tenella	ETH_00022985
allFiveSpecies1103	N. caninum	Ncaninum_LIV_000367400
allFiveSpecies1103	P. falciparum	PF3D7_1355800.1
allFiveSpecies1103	T. gondii	TGME49_314830
allFiveSpecies1104	B. besnoiti	BESB_035840
allFiveSpecies1104	E. tenella	ETH_00017700
allFiveSpecies1104	N. caninum	Ncaninum_LIV_000475700
allFiveSpecies1104	P. falciparum	PF3D7_1356200.1
allFiveSpecies1104	T. gondii	TGME49_214150
allFiveSpecies1105	B. besnoiti	BESB_054100
allFiveSpecies1105	E. tenella	ETH_00007865
allFiveSpecies1105	N. caninum	Ncaninum_LIV_000492600
allFiveSpecies1105	P. falciparum	PF3D7_1356300.1
allFiveSpecies1105	T. gondii	TGME49_235450
allFiveSpecies1106	B. besnoiti	BESB_074540
allFiveSpecies1106	E. tenella	ETH_00001075
allFiveSpecies1106	N. caninum	Ncaninum_LIV_000376700
allFiveSpecies1106	P. falciparum	PF3D7_1356600.1
allFiveSpecies1106	T. gondii	TGME49_313570
allFiveSpecies1107	B. besnoiti	BESB_007400
allFiveSpecies1107	E. tenella	ETH_00008395
allFiveSpecies1107	N. caninum	Ncaninum_LIV_000053000
allFiveSpecies1107	P. falciparum	PF3D7_1356700.1
allFiveSpecies1107	T. gondii	TGME49_273630
allFiveSpecies1108	B. besnoiti	BESB_039130
allFiveSpecies1108	E. tenella	ETH_00004310
allFiveSpecies1108	N. caninum	Ncaninum_LIV_000316700
allFiveSpecies1108	P. falciparum	PF3D7_1356900.1
allFiveSpecies1108	T. gondii	TGME49_218220
allFiveSpecies1109	B. besnoiti	BESB_027310
allFiveSpecies1109	E. tenella	ETH_00022735
allFiveSpecies1109	N. caninum	Ncaninum_LIV_000248200
allFiveSpecies1109	P. falciparum	PF3D7_1357500.1
allFiveSpecies1109	T. gondii	TGME49_277070
allFiveSpecies111	P. falciparum	PF3D7_0113100.1
allFiveSpecies111	P. falciparum	PF3D7_0115000.1
allFiveSpecies111	P. falciparum	PF3D7_0424400.1
allFiveSpecies111	P. falciparum	PF3D7_0800700.1
allFiveSpecies111	P. falciparum	PF3D7_0830800.1
allFiveSpecies111	P. falciparum	PF3D7_0831100.1
allFiveSpecies111	P. falciparum	PF3D7_1477600.1
allFiveSpecies1110	B. besnoiti	BESB_052910
allFiveSpecies1110	E. tenella	ETH_00010240
allFiveSpecies1110	N. caninum	Ncaninum_LIV_000022600
allFiveSpecies1110	P. falciparum	PF3D7_1357700.1
allFiveSpecies1110	T. gondii	TGME49_269770
allFiveSpecies1111	B. besnoiti	BESB_038210
allFiveSpecies1111	E. tenella	ETH_00000485
allFiveSpecies1111	N. caninum	Ncaninum_LIV_000046700
allFiveSpecies1111	P. falciparum	PF3D7_1357800.1
allFiveSpecies1111	T. gondii	TGME49_272910
allFiveSpecies1112	B. besnoiti	BESB_040470
allFiveSpecies1112	E. tenella	ETH_00013310
allFiveSpecies1112	N. caninum	Ncaninum_LIV_000331000
allFiveSpecies1112	P. falciparum	PF3D7_1358500.1
allFiveSpecies1112	T. gondii	TGME49_308040
allFiveSpecies1113	B. besnoiti	BESB_053520
allFiveSpecies1113	E. tenella	ETH_00036875
allFiveSpecies1113	N. caninum	Ncaninum_LIV_000028200
allFiveSpecies1113	P. falciparum	PF3D7_1358800.1
allFiveSpecies1113	T. gondii	TGME49_270380
allFiveSpecies1114	B. besnoiti	BESB_008460
allFiveSpecies1114	E. tenella	ETH_00019305
allFiveSpecies1114	N. caninum	Ncaninum_LIV_000063500
allFiveSpecies1114	P. falciparum	PF3D7_1358900.1
allFiveSpecies1114	T. gondii	TGME49_233260
allFiveSpecies1115	B. besnoiti	BESB_084920
allFiveSpecies1115	E. tenella	ETH_00003620
allFiveSpecies1115	N. caninum	Ncaninum_LIV_000122800
allFiveSpecies1115	P. falciparum	PF3D7_1359300.1
allFiveSpecies1115	T. gondii	TGME49_261050
allFiveSpecies1116	B. besnoiti	BESB_066100
allFiveSpecies1116	E. tenella	ETH_00023710
allFiveSpecies1116	N. caninum	Ncaninum_LIV_000660800
allFiveSpecies1116	P. falciparum	PF3D7_1360100.1
allFiveSpecies1116	T. gondii	TGME49_203080
allFiveSpecies1117	B. besnoiti	BESB_082840
allFiveSpecies1117	E. tenella	ETH_00008170
allFiveSpecies1117	N. caninum	Ncaninum_LIV_000088000
allFiveSpecies1117	P. falciparum	PF3D7_1360200.1
allFiveSpecies1117	T. gondii	TGME49_230100
allFiveSpecies1118	B. besnoiti	BESB_027260
allFiveSpecies1118	E. tenella	ETH_00007535
allFiveSpecies1118	N. caninum	Ncaninum_LIV_000247700
allFiveSpecies1118	P. falciparum	PF3D7_1361100.1
allFiveSpecies1118	T. gondii	TGME49_277000
allFiveSpecies1119	B. besnoiti	BESB_026000
allFiveSpecies1119	E. tenella	ETH_00028620
allFiveSpecies1119	N. caninum	Ncaninum_LIV_000520500
allFiveSpecies1119	P. falciparum	PF3D7_1361500.1
allFiveSpecies1119	T. gondii	TGME49_294630
allFiveSpecies112	B. besnoiti	BESB_005860
allFiveSpecies112	B. besnoiti	BESB_065830
allFiveSpecies112	P. falciparum	PF3D7_0320200.1
allFiveSpecies112	P. falciparum	PF3D7_1331400.1
allFiveSpecies112	P. falciparum	PF3D7_1429300.1
allFiveSpecies112	T. gondii	TGME49_203375
allFiveSpecies112	T. gondii	TGME49_247310
allFiveSpecies1120	B. besnoiti	BESB_060010
allFiveSpecies1120	E. tenella	ETH_00017725
allFiveSpecies1120	N. caninum	Ncaninum_LIV_000164900
allFiveSpecies1120	P. falciparum	PF3D7_1361700.1
allFiveSpecies1120	T. gondii	TGME49_226590
allFiveSpecies1121	B. besnoiti	BESB_073800
allFiveSpecies1121	E. tenella	ETH_00029545
allFiveSpecies1121	N. caninum	Ncaninum_LIV_000384600
allFiveSpecies1121	P. falciparum	PF3D7_1361800.1
allFiveSpecies1121	T. gondii	TGME49_312630
allFiveSpecies1122	B. besnoiti	BESB_005730
allFiveSpecies1122	E. tenella	ETH_00007715
allFiveSpecies1122	N. caninum	Ncaninum_LIV_000295600
allFiveSpecies1122	P. falciparum	PF3D7_1361900.1
allFiveSpecies1122	T. gondii	TGME49_247460
allFiveSpecies1123	B. besnoiti	BESB_067540
allFiveSpecies1123	E. tenella	ETH_00005555
allFiveSpecies1123	N. caninum	Ncaninum_LIV_000610900
allFiveSpecies1123	P. falciparum	PF3D7_1362000.1
allFiveSpecies1123	T. gondii	TGME49_286530
allFiveSpecies1124	B. besnoiti	BESB_017150
allFiveSpecies1124	E. tenella	ETH_00004075
allFiveSpecies1124	N. caninum	Ncaninum_LIV_000547600
allFiveSpecies1124	P. falciparum	PF3D7_1362400.1
allFiveSpecies1124	T. gondii	TGME49_293820
allFiveSpecies1125	B. besnoiti	BESB_076610
allFiveSpecies1125	E. tenella	ETH_00005735
allFiveSpecies1125	N. caninum	Ncaninum_LIV_000588700
allFiveSpecies1125	P. falciparum	PF3D7_1364000.1
allFiveSpecies1125	T. gondii	TGME49_255880
allFiveSpecies1126	B. besnoiti	BESB_022710
allFiveSpecies1126	E. tenella	ETH_00000225
allFiveSpecies1126	N. caninum	Ncaninum_LIV_000753600
allFiveSpecies1126	P. falciparum	PF3D7_1364600.1
allFiveSpecies1126	T. gondii	TGME49_208040
allFiveSpecies1127	B. besnoiti	BESB_045330
allFiveSpecies1127	E. tenella	ETH_00035330
allFiveSpecies1127	N. caninum	Ncaninum_LIV_000553300
allFiveSpecies1127	P. falciparum	PF3D7_1364800.1
allFiveSpecies1127	T. gondii	TGME49_240590
allFiveSpecies1128	B. besnoiti	BESB_084540
allFiveSpecies1128	E. tenella	ETH_00013450
allFiveSpecies1128	N. caninum	Ncaninum_LIV_000105000
allFiveSpecies1128	P. falciparum	PF3D7_1364900.1
allFiveSpecies1128	T. gondii	TGME49_258650
allFiveSpecies1129	B. besnoiti	BESB_038260
allFiveSpecies1129	E. tenella	ETH_00024675
allFiveSpecies1129	N. caninum	Ncaninum_LIV_000047100
allFiveSpecies1129	P. falciparum	PF3D7_1365100.1
allFiveSpecies1129	T. gondii	TGME49_273060
allFiveSpecies113	B. besnoiti	BESB_001600
allFiveSpecies113	B. besnoiti	BESB_001610
allFiveSpecies113	E. tenella	ETH_00019990
allFiveSpecies113	N. caninum	Ncaninum_LIV_000133200
allFiveSpecies113	P. falciparum	PF3D7_0708700.1
allFiveSpecies113	T. gondii	TGME49_262640
allFiveSpecies113	T. gondii	TGME49_262650
allFiveSpecies1130	B. besnoiti	BESB_020310
allFiveSpecies1130	E. tenella	ETH_00010940
allFiveSpecies1130	N. caninum	Ncaninum_LIV_000205000
allFiveSpecies1130	P. falciparum	PF3D7_1365900.1
allFiveSpecies1130	T. gondii	TGME49_289750
allFiveSpecies1131	B. besnoiti	BESB_026930
allFiveSpecies1131	E. tenella	ETH_00005865
allFiveSpecies1131	N. caninum	Ncaninum_LIV_000530400
allFiveSpecies1131	P. falciparum	PF3D7_1366500.1
allFiveSpecies1131	T. gondii	TGME49_295350
allFiveSpecies1132	B. besnoiti	BESB_057170
allFiveSpecies1132	E. tenella	ETH_00008060
allFiveSpecies1132	N. caninum	Ncaninum_LIV_000532900
allFiveSpecies1132	P. falciparum	PF3D7_1366600.1
allFiveSpecies1132	T. gondii	TGME49_280610
allFiveSpecies1133	B. besnoiti	BESB_022380
allFiveSpecies1133	E. tenella	ETH_00009000
allFiveSpecies1133	N. caninum	Ncaninum_LIV_000756900
allFiveSpecies1133	P. falciparum	PF3D7_1367000.1
allFiveSpecies1133	T. gondii	TGME49_207680
allFiveSpecies1134	B. besnoiti	BESB_051490
allFiveSpecies1134	E. tenella	ETH_00008180
allFiveSpecies1134	N. caninum	Ncaninum_LIV_000647000
allFiveSpecies1134	P. falciparum	PF3D7_1367100.1
allFiveSpecies1134	T. gondii	TGME49_205180
allFiveSpecies1135	B. besnoiti	BESB_040120
allFiveSpecies1135	E. tenella	ETH_00031515
allFiveSpecies1135	N. caninum	Ncaninum_LIV_000326900
allFiveSpecies1135	P. falciparum	PF3D7_1367700.1
allFiveSpecies1135	T. gondii	TGME49_219540
allFiveSpecies1136	B. besnoiti	BESB_075230
allFiveSpecies1136	E. tenella	ETH_00017675
allFiveSpecies1136	N. caninum	Ncaninum_LIV_000370000
allFiveSpecies1136	P. falciparum	PF3D7_1368000.1
allFiveSpecies1136	T. gondii	TGME49_314415
allFiveSpecies1137	B. besnoiti	BESB_052870
allFiveSpecies1137	E. tenella	ETH_00012520
allFiveSpecies1137	N. caninum	Ncaninum_LIV_000023300
allFiveSpecies1137	P. falciparum	PF3D7_1368100.1
allFiveSpecies1137	T. gondii	TGME49_269840
allFiveSpecies1138	B. besnoiti	BESB_068170
allFiveSpecies1138	E. tenella	ETH_00039145
allFiveSpecies1138	N. caninum	Ncaninum_LIV_000346600
allFiveSpecies1138	P. falciparum	PF3D7_1368200.1
allFiveSpecies1138	T. gondii	TGME49_216790
allFiveSpecies1139	B. besnoiti	BESB_048330
allFiveSpecies1139	E. tenella	ETH_00004195
allFiveSpecies1139	N. caninum	Ncaninum_LIV_000223200
allFiveSpecies1139	P. falciparum	PF3D7_1368900.1
allFiveSpecies1139	T. gondii	TGME49_265020
allFiveSpecies114	B. besnoiti	BESB_085470
allFiveSpecies114	B. besnoiti	BESB_085480
allFiveSpecies114	E. tenella	ETH_00030785
allFiveSpecies114	N. caninum	Ncaninum_LIV_000117000
allFiveSpecies114	P. falciparum	PF3D7_1103100.1
allFiveSpecies114	T. gondii	TGME49_260250
allFiveSpecies114	T. gondii	TGME49_260260
allFiveSpecies1140	B. besnoiti	BESB_083450
allFiveSpecies1140	E. tenella	ETH_00008295
allFiveSpecies1140	N. caninum	Ncaninum_LIV_000094300
allFiveSpecies1140	P. falciparum	PF3D7_1369700.1
allFiveSpecies1140	T. gondii	TGME49_229210
allFiveSpecies1141	B. besnoiti	BESB_005420
allFiveSpecies1141	E. tenella	ETH_00035635
allFiveSpecies1141	N. caninum	Ncaninum_LIV_000283900
allFiveSpecies1141	P. falciparum	PF3D7_1402200.1
allFiveSpecies1141	T. gondii	TGME49_247770
allFiveSpecies1142	B. besnoiti	BESB_058980
allFiveSpecies1142	E. tenella	ETH_00037405
allFiveSpecies1142	N. caninum	Ncaninum_LIV_000155200
allFiveSpecies1142	P. falciparum	PF3D7_1402300.1
allFiveSpecies1142	T. gondii	TGME49_227960
allFiveSpecies1143	B. besnoiti	BESB_045430
allFiveSpecies1143	E. tenella	ETH_00017015
allFiveSpecies1143	N. caninum	Ncaninum_LIV_000554300
allFiveSpecies1143	P. falciparum	PF3D7_1402700.1
allFiveSpecies1143	T. gondii	TGME49_240710
allFiveSpecies1144	B. besnoiti	BESB_078310
allFiveSpecies1144	E. tenella	ETH_00022815
allFiveSpecies1144	N. caninum	Ncaninum_LIV_000352800
allFiveSpecies1144	P. falciparum	PF3D7_1403700.1
allFiveSpecies1144	T. gondii	TGME49_316450
allFiveSpecies1145	B. besnoiti	BESB_040300
allFiveSpecies1145	E. tenella	ETH_00013445
allFiveSpecies1145	N. caninum	Ncaninum_LIV_000329000
allFiveSpecies1145	P. falciparum	PF3D7_1404100.1
allFiveSpecies1145	T. gondii	TGME49_219750
allFiveSpecies1146	B. besnoiti	BESB_021860
allFiveSpecies1146	E. tenella	ETH_00003245
allFiveSpecies1146	N. caninum	Ncaninum_LIV_000630900
allFiveSpecies1146	P. falciparum	PF3D7_1404400.1
allFiveSpecies1146	T. gondii	TGME49_220150
allFiveSpecies1147	B. besnoiti	BESB_061330
allFiveSpecies1147	E. tenella	ETH_00009880
allFiveSpecies1147	N. caninum	Ncaninum_LIV_000177800
allFiveSpecies1147	P. falciparum	PF3D7_1404500.1
allFiveSpecies1147	T. gondii	TGME49_225125
allFiveSpecies1148	B. besnoiti	BESB_033490
allFiveSpecies1148	E. tenella	ETH_00016690
allFiveSpecies1148	N. caninum	Ncaninum_LIV_000458600
allFiveSpecies1148	P. falciparum	PF3D7_1405600.1
allFiveSpecies1148	T. gondii	TGME49_207060
allFiveSpecies1149	B. besnoiti	BESB_015900
allFiveSpecies1149	E. tenella	ETH_00006705
allFiveSpecies1149	N. caninum	Ncaninum_LIV_000704100
allFiveSpecies1149	P. falciparum	PF3D7_1405800.1
allFiveSpecies1149	T. gondii	TGME49_301390
allFiveSpecies115	B. besnoiti	BESB_085090
allFiveSpecies115	B. besnoiti	BESB_085100
allFiveSpecies115	E. tenella	ETH_00026325
allFiveSpecies115	N. caninum	Ncaninum_LIV_000120700
allFiveSpecies115	P. falciparum	PF3D7_1239100.1
allFiveSpecies115	T. gondii	TGME49_260650
allFiveSpecies115	T. gondii	TGME49_260660
allFiveSpecies1150	B. besnoiti	BESB_008490
allFiveSpecies1150	E. tenella	ETH_00025315
allFiveSpecies1150	N. caninum	Ncaninum_LIV_000063700
allFiveSpecies1150	P. falciparum	PF3D7_1406000.1
allFiveSpecies1150	T. gondii	TGME49_233230
allFiveSpecies1151	B. besnoiti	BESB_030480
allFiveSpecies1151	E. tenella	ETH_00008885
allFiveSpecies1151	N. caninum	Ncaninum_LIV_000440300
allFiveSpecies1151	P. falciparum	PF3D7_1406700.1
allFiveSpecies1151	T. gondii	TGME49_252490
allFiveSpecies1152	B. besnoiti	BESB_037940
allFiveSpecies1152	E. tenella	ETH_00015255
allFiveSpecies1152	N. caninum	Ncaninum_LIV_000039900
allFiveSpecies1152	P. falciparum	PF3D7_1406800.1
allFiveSpecies1152	T. gondii	TGME49_271970
allFiveSpecies1153	B. besnoiti	BESB_030460
allFiveSpecies1153	E. tenella	ETH_00016905
allFiveSpecies1153	N. caninum	Ncaninum_LIV_000665000
allFiveSpecies1153	P. falciparum	PF3D7_1406900.1
allFiveSpecies1153	T. gondii	TGME49_252465
allFiveSpecies1154	B. besnoiti	BESB_007010
allFiveSpecies1154	E. tenella	ETH_00009830
allFiveSpecies1154	N. caninum	Ncaninum_LIV_000308600
allFiveSpecies1154	P. falciparum	PF3D7_1408600.1
allFiveSpecies1154	T. gondii	TGME49_245460
allFiveSpecies1155	B. besnoiti	BESB_066390
allFiveSpecies1155	E. tenella	ETH_00037715
allFiveSpecies1155	N. caninum	Ncaninum_LIV_000663600
allFiveSpecies1155	P. falciparum	PF3D7_1408900.1
allFiveSpecies1155	T. gondii	TGME49_202790
allFiveSpecies1156	B. besnoiti	BESB_053250
allFiveSpecies1156	E. tenella	ETH_00009445
allFiveSpecies1156	N. caninum	Ncaninum_LIV_000025400
allFiveSpecies1156	P. falciparum	PF3D7_1409100.1
allFiveSpecies1156	T. gondii	TGME49_270100
allFiveSpecies1157	B. besnoiti	BESB_056770
allFiveSpecies1157	E. tenella	ETH_00023380
allFiveSpecies1157	N. caninum	Ncaninum_LIV_000636100
allFiveSpecies1157	P. falciparum	PF3D7_1409300.1
allFiveSpecies1157	T. gondii	TGME49_304680
allFiveSpecies1158	B. besnoiti	BESB_085240
allFiveSpecies1158	E. tenella	ETH_00041440
allFiveSpecies1158	N. caninum	Ncaninum_LIV_000119500
allFiveSpecies1158	P. falciparum	PF3D7_1409400.1
allFiveSpecies1158	T. gondii	TGME49_260500
allFiveSpecies1159	B. besnoiti	BESB_031270
allFiveSpecies1159	E. tenella	ETH_00036455
allFiveSpecies1159	N. caninum	Ncaninum_LIV_000455400
allFiveSpecies1159	P. falciparum	PF3D7_1409900.1
allFiveSpecies1159	T. gondii	TGME49_281980
allFiveSpecies116	B. besnoiti	BESB_004240
allFiveSpecies116	B. besnoiti	BESB_067810
allFiveSpecies116	E. tenella	ETH_00025365
allFiveSpecies116	N. caninum	Ncaninum_LIV_000280400
allFiveSpecies116	P. falciparum	PF3D7_1243600.1
allFiveSpecies116	T. gondii	TGME49_249370
allFiveSpecies116	T. gondii	TGME49_286090
allFiveSpecies1160	B. besnoiti	BESB_002200
allFiveSpecies1160	E. tenella	ETH_00006880
allFiveSpecies1160	N. caninum	Ncaninum_LIV_000127500
allFiveSpecies1160	P. falciparum	PF3D7_1410800.1
allFiveSpecies1160	T. gondii	TGME49_261710
allFiveSpecies1161	B. besnoiti	BESB_002120
allFiveSpecies1161	E. tenella	ETH_00021320
allFiveSpecies1161	N. caninum	Ncaninum_LIV_000128400
allFiveSpecies1161	P. falciparum	PF3D7_1411400.1
allFiveSpecies1161	T. gondii	TGME49_261850
allFiveSpecies1162	B. besnoiti	BESB_008380
allFiveSpecies1162	E. tenella	ETH_00032290
allFiveSpecies1162	N. caninum	Ncaninum_LIV_000062600
allFiveSpecies1162	P. falciparum	PF3D7_1412300.1
allFiveSpecies1162	T. gondii	TGME49_233350
allFiveSpecies1163	B. besnoiti	BESB_060770
allFiveSpecies1163	E. tenella	ETH_00041560
allFiveSpecies1163	N. caninum	Ncaninum_LIV_000172300
allFiveSpecies1163	P. falciparum	PF3D7_1413500.1
allFiveSpecies1163	T. gondii	TGME49_225800
allFiveSpecies1164	B. besnoiti	BESB_021200
allFiveSpecies1164	E. tenella	ETH_00002815
allFiveSpecies1164	N. caninum	Ncaninum_LIV_000213600
allFiveSpecies1164	P. falciparum	PF3D7_1414300.1
allFiveSpecies1164	T. gondii	TGME49_288720
allFiveSpecies1165	B. besnoiti	BESB_072200
allFiveSpecies1165	E. tenella	ETH_00018005
allFiveSpecies1165	N. caninum	Ncaninum_LIV_000400000
allFiveSpecies1165	P. falciparum	PF3D7_1414400.1
allFiveSpecies1165	T. gondii	TGME49_310700
allFiveSpecies1166	B. besnoiti	BESB_041030
allFiveSpecies1166	E. tenella	ETH_00005520
allFiveSpecies1166	N. caninum	Ncaninum_LIV_000336200
allFiveSpecies1166	P. falciparum	PF3D7_1414800.1
allFiveSpecies1166	T. gondii	TGME49_300280
allFiveSpecies1167	B. besnoiti	BESB_002350
allFiveSpecies1167	E. tenella	ETH_00026775
allFiveSpecies1167	N. caninum	Ncaninum_LIV_000125800
allFiveSpecies1167	P. falciparum	PF3D7_1415200.1
allFiveSpecies1167	T. gondii	TGME49_261540
allFiveSpecies1168	B. besnoiti	BESB_019540
allFiveSpecies1168	E. tenella	ETH_00008460
allFiveSpecies1168	N. caninum	Ncaninum_LIV_000502300
allFiveSpecies1168	P. falciparum	PF3D7_1415700.1
allFiveSpecies1168	T. gondii	TGME49_290980
allFiveSpecies1169	B. besnoiti	BESB_005210
allFiveSpecies1169	E. tenella	ETH_00035190
allFiveSpecies1169	N. caninum	Ncaninum_LIV_000286100
allFiveSpecies1169	P. falciparum	PF3D7_1415800.1
allFiveSpecies1169	T. gondii	TGME49_248200
allFiveSpecies117	B. besnoiti	BESB_036940
allFiveSpecies117	B. besnoiti	BESB_036950
allFiveSpecies117	E. tenella	ETH_00015505
allFiveSpecies117	N. caninum	Ncaninum_LIV_000487300
allFiveSpecies117	P. falciparum	PF3D7_1444800.1
allFiveSpecies117	T. gondii	TGME49_236040
allFiveSpecies117	T. gondii	TGME49_236050
allFiveSpecies1170	B. besnoiti	BESB_033150
allFiveSpecies1170	E. tenella	ETH_00015930
allFiveSpecies1170	N. caninum	Ncaninum_LIV_000366200
allFiveSpecies1170	P. falciparum	PF3D7_1416100.1
allFiveSpecies1170	T. gondii	TGME49_314970
allFiveSpecies1171	B. besnoiti	BESB_082790
allFiveSpecies1171	E. tenella	ETH_00029785
allFiveSpecies1171	N. caninum	Ncaninum_LIV_000764300
allFiveSpecies1171	P. falciparum	PF3D7_1416900.1
allFiveSpecies1171	T. gondii	TGME49_293580
allFiveSpecies1172	B. besnoiti	BESB_035790
allFiveSpecies1172	E. tenella	ETH_00013465
allFiveSpecies1172	N. caninum	Ncaninum_LIV_000475200
allFiveSpecies1172	P. falciparum	PF3D7_1417500.1
allFiveSpecies1172	T. gondii	TGME49_214210
allFiveSpecies1173	B. besnoiti	BESB_069150
allFiveSpecies1173	E. tenella	ETH_00031445
allFiveSpecies1173	N. caninum	Ncaninum_LIV_000343000
allFiveSpecies1173	P. falciparum	PF3D7_1417700.1
allFiveSpecies1173	T. gondii	TGME49_216410
allFiveSpecies1174	B. besnoiti	BESB_035190
allFiveSpecies1174	E. tenella	ETH_00022315
allFiveSpecies1174	N. caninum	Ncaninum_LIV_000469400
allFiveSpecies1174	P. falciparum	PF3D7_1417800.1
allFiveSpecies1174	T. gondii	TGME49_214970
allFiveSpecies1175	B. besnoiti	BESB_068710
allFiveSpecies1175	E. tenella	ETH_00007500
allFiveSpecies1175	N. caninum	Ncaninum_LIV_000604200
allFiveSpecies1175	P. falciparum	PF3D7_1417900.1
allFiveSpecies1175	T. gondii	TGME49_285510
allFiveSpecies1176	B. besnoiti	BESB_053560
allFiveSpecies1176	E. tenella	ETH_00038525
allFiveSpecies1176	N. caninum	Ncaninum_LIV_000028600
allFiveSpecies1176	P. falciparum	PF3D7_1418000.1
allFiveSpecies1176	T. gondii	TGME49_270530
allFiveSpecies1177	B. besnoiti	BESB_013510
allFiveSpecies1177	E. tenella	ETH_00028110
allFiveSpecies1177	N. caninum	Ncaninum_LIV_000450300
allFiveSpecies1177	P. falciparum	PF3D7_1419900.1
allFiveSpecies1177	T. gondii	TGME49_201200
allFiveSpecies1178	B. besnoiti	BESB_014980
allFiveSpecies1178	E. tenella	ETH_00008610
allFiveSpecies1178	N. caninum	Ncaninum_LIV_000576700
allFiveSpecies1178	P. falciparum	PF3D7_1420100.1
allFiveSpecies1178	T. gondii	TGME49_244360
allFiveSpecies1179	B. besnoiti	BESB_077470
allFiveSpecies1179	E. tenella	ETH_00032530
allFiveSpecies1179	N. caninum	Ncaninum_LIV_000597400
allFiveSpecies1179	P. falciparum	PF3D7_1420400.1
allFiveSpecies1179	T. gondii	TGME49_256990
allFiveSpecies118	B. besnoiti	BESB_076580
allFiveSpecies118	B. besnoiti	BESB_076590
allFiveSpecies118	E. tenella	ETH_00002625
allFiveSpecies118	N. caninum	Ncaninum_LIV_000588500
allFiveSpecies118	P. falciparum	PF3D7_1459800.1
allFiveSpecies118	T. gondii	TGME49_255895
allFiveSpecies118	T. gondii	TGME49_255900
allFiveSpecies1180	B. besnoiti	BESB_083990
allFiveSpecies1180	E. tenella	ETH_00043890
allFiveSpecies1180	N. caninum	Ncaninum_LIV_000099600
allFiveSpecies1180	P. falciparum	PF3D7_1420900.1
allFiveSpecies1180	T. gondii	TGME49_257960
allFiveSpecies1181	B. besnoiti	BESB_014270
allFiveSpecies1181	E. tenella	ETH_00001775
allFiveSpecies1181	N. caninum	Ncaninum_LIV_000443900
allFiveSpecies1181	P. falciparum	PF3D7_1422100.1
allFiveSpecies1181	T. gondii	TGME49_202350
allFiveSpecies1182	B. besnoiti	BESB_056870
allFiveSpecies1182	E. tenella	ETH_00015180
allFiveSpecies1182	N. caninum	Ncaninum_LIV_000535900
allFiveSpecies1182	P. falciparum	PF3D7_1422500.1
allFiveSpecies1182	T. gondii	TGME49_304460
allFiveSpecies1183	B. besnoiti	BESB_084070
allFiveSpecies1183	E. tenella	ETH_00019855
allFiveSpecies1183	N. caninum	Ncaninum_LIV_000100400
allFiveSpecies1183	P. falciparum	PF3D7_1422800.1
allFiveSpecies1183	T. gondii	TGME49_258050
allFiveSpecies1184	B. besnoiti	BESB_017830
allFiveSpecies1184	E. tenella	ETH_00008470
allFiveSpecies1184	N. caninum	Ncaninum_LIV_000540600
allFiveSpecies1184	P. falciparum	PF3D7_1423000.1
allFiveSpecies1184	T. gondii	TGME49_305750
allFiveSpecies1185	B. besnoiti	BESB_028690
allFiveSpecies1185	E. tenella	ETH_00010250
allFiveSpecies1185	N. caninum	Ncaninum_LIV_000265300
allFiveSpecies1185	P. falciparum	PF3D7_1423300.1
allFiveSpecies1185	T. gondii	TGME49_251850
allFiveSpecies1186	B. besnoiti	BESB_037140
allFiveSpecies1186	E. tenella	ETH_00020725
allFiveSpecies1186	N. caninum	Ncaninum_LIV_000489600
allFiveSpecies1186	P. falciparum	PF3D7_1423600.1
allFiveSpecies1186	T. gondii	TGME49_235750
allFiveSpecies1187	B. besnoiti	BESB_043830
allFiveSpecies1187	E. tenella	ETH_00022955
allFiveSpecies1187	N. caninum	Ncaninum_LIV_000680100
allFiveSpecies1187	P. falciparum	PF3D7_1424100.1
allFiveSpecies1187	T. gondii	TGME49_320050
allFiveSpecies1188	B. besnoiti	BESB_002330
allFiveSpecies1188	E. tenella	ETH_00008880
allFiveSpecies1188	N. caninum	Ncaninum_LIV_000126100
allFiveSpecies1188	P. falciparum	PF3D7_1424400.1
allFiveSpecies1188	T. gondii	TGME49_261570
allFiveSpecies1189	B. besnoiti	BESB_077350
allFiveSpecies1189	E. tenella	ETH_00025110
allFiveSpecies1189	N. caninum	Ncaninum_LIV_000596300
allFiveSpecies1189	P. falciparum	PF3D7_1426100.1
allFiveSpecies1189	T. gondii	TGME49_257090
allFiveSpecies119	B. besnoiti	BESB_054960
allFiveSpecies119	E. tenella	ETH_00038005
allFiveSpecies119	E. tenella	ETH_00038010
allFiveSpecies119	N. caninum	Ncaninum_LIV_000197800
allFiveSpecies119	N. caninum	Ncaninum_LIV_000197900
allFiveSpecies119	T. gondii	TGME49_212045
allFiveSpecies119	T. gondii	TGME49_212060
allFiveSpecies1190	B. besnoiti	BESB_040100
allFiveSpecies1190	E. tenella	ETH_00028375
allFiveSpecies1190	N. caninum	Ncaninum_LIV_000326700
allFiveSpecies1190	P. falciparum	PF3D7_1426200.1
allFiveSpecies1190	T. gondii	TGME49_219520
allFiveSpecies1191	B. besnoiti	BESB_012900
allFiveSpecies1191	E. tenella	ETH_00025255
allFiveSpecies1191	N. caninum	Ncaninum_LIV_000430500
allFiveSpecies1191	P. falciparum	PF3D7_1426300.1
allFiveSpecies1191	T. gondii	TGME49_254020
allFiveSpecies1192	B. besnoiti	BESB_017500
allFiveSpecies1192	E. tenella	ETH_00016085
allFiveSpecies1192	N. caninum	Ncaninum_LIV_000544000
allFiveSpecies1192	P. falciparum	PF3D7_1427600.1
allFiveSpecies1192	T. gondii	TGME49_305190
allFiveSpecies1193	B. besnoiti	BESB_085720
allFiveSpecies1193	E. tenella	ETH_00004260
allFiveSpecies1193	N. caninum	Ncaninum_LIV_000245800
allFiveSpecies1193	P. falciparum	PF3D7_1428300.1
allFiveSpecies1193	T. gondii	TGME49_279390
allFiveSpecies1194	B. besnoiti	BESB_022350
allFiveSpecies1194	E. tenella	ETH_00003750
allFiveSpecies1194	N. caninum	Ncaninum_LIV_000757300
allFiveSpecies1194	P. falciparum	PF3D7_1428600.1
allFiveSpecies1194	T. gondii	TGME49_207630
allFiveSpecies1195	B. besnoiti	BESB_049840
allFiveSpecies1195	E. tenella	ETH_00026095
allFiveSpecies1195	N. caninum	Ncaninum_LIV_000236800
allFiveSpecies1195	P. falciparum	PF3D7_1429800.1
allFiveSpecies1195	T. gondii	TGME49_266990
allFiveSpecies1196	B. besnoiti	BESB_076090
allFiveSpecies1196	E. tenella	ETH_00015760
allFiveSpecies1196	N. caninum	Ncaninum_LIV_000583500
allFiveSpecies1196	P. falciparum	PF3D7_1430100.1
allFiveSpecies1196	T. gondii	TGME49_283720
allFiveSpecies1197	B. besnoiti	BESB_006400
allFiveSpecies1197	E. tenella	ETH_00008525
allFiveSpecies1197	N. caninum	Ncaninum_LIV_000302100
allFiveSpecies1197	P. falciparum	PF3D7_1430200.1
allFiveSpecies1197	T. gondii	TGME49_246550
allFiveSpecies1198	B. besnoiti	BESB_071970
allFiveSpecies1198	E. tenella	ETH_00002795
allFiveSpecies1198	N. caninum	Ncaninum_LIV_000402100
allFiveSpecies1198	P. falciparum	PF3D7_1430900.1
allFiveSpecies1198	T. gondii	TGME49_310470
allFiveSpecies1199	B. besnoiti	BESB_063010
allFiveSpecies1199	E. tenella	ETH_00038120
allFiveSpecies1199	N. caninum	Ncaninum_LIV_000714100
allFiveSpecies1199	P. falciparum	PF3D7_1431000.1
allFiveSpecies1199	T. gondii	TGME49_297170
allFiveSpecies12	B. besnoiti	BESB_049200
allFiveSpecies12	B. besnoiti	BESB_049210
allFiveSpecies12	B. besnoiti	BESB_049220
allFiveSpecies12	B. besnoiti	BESB_049230
allFiveSpecies12	B. besnoiti	BESB_049240
allFiveSpecies12	B. besnoiti	BESB_049250
allFiveSpecies12	B. besnoiti	BESB_049260
allFiveSpecies12	B. besnoiti	BESB_049270
allFiveSpecies12	B. besnoiti	BESB_049280
allFiveSpecies12	B. besnoiti	BESB_049310
allFiveSpecies12	B. besnoiti	BESB_049330
allFiveSpecies12	B. besnoiti	BESB_049350
allFiveSpecies12	B. besnoiti	BESB_049360
allFiveSpecies12	N. caninum	Ncaninum_LIV_000256700
allFiveSpecies12	N. caninum	Ncaninum_LIV_000256800
allFiveSpecies12	N. caninum	Ncaninum_LIV_000256900
allFiveSpecies12	N. caninum	Ncaninum_LIV_000257000
allFiveSpecies12	N. caninum	Ncaninum_LIV_000257100
allFiveSpecies12	N. caninum	Ncaninum_LIV_000257200
allFiveSpecies12	N. caninum	Ncaninum_LIV_000257300
allFiveSpecies12	N. caninum	Ncaninum_LIV_000257400
allFiveSpecies12	N. caninum	Ncaninum_LIV_000257500
allFiveSpecies12	N. caninum	Ncaninum_LIV_000257600
allFiveSpecies12	N. caninum	Ncaninum_LIV_000257700
allFiveSpecies12	N. caninum	Ncaninum_LIV_000257900
allFiveSpecies12	N. caninum	Ncaninum_LIV_000258000
allFiveSpecies12	N. caninum	Ncaninum_LIV_000258100
allFiveSpecies12	N. caninum	Ncaninum_LIV_000258200
allFiveSpecies12	N. caninum	Ncaninum_LIV_000258300
allFiveSpecies12	N. caninum	Ncaninum_LIV_000258400
allFiveSpecies12	N. caninum	Ncaninum_LIV_000258500
allFiveSpecies12	N. caninum	Ncaninum_LIV_000258600
allFiveSpecies12	N. caninum	Ncaninum_LIV_000258800
allFiveSpecies12	T. gondii	TGME49_278340
allFiveSpecies12	T. gondii	TGME49_278380
allFiveSpecies120	B. besnoiti	BESB_047070
allFiveSpecies120	N. caninum	Ncaninum_LIV_000622400
allFiveSpecies120	N. caninum	Ncaninum_LIV_000622500
allFiveSpecies120	N. caninum	Ncaninum_LIV_000622700
allFiveSpecies120	T. gondii	TGME49_213067
allFiveSpecies120	T. gondii	TGME49_213069
allFiveSpecies1200	B. besnoiti	BESB_008700
allFiveSpecies1200	E. tenella	ETH_00035055
allFiveSpecies1200	N. caninum	Ncaninum_LIV_000065800
allFiveSpecies1200	P. falciparum	PF3D7_1431500.1
allFiveSpecies1200	T. gondii	TGME49_233010
allFiveSpecies1201	B. besnoiti	BESB_070350
allFiveSpecies1201	E. tenella	ETH_00043610
allFiveSpecies1201	N. caninum	Ncaninum_LIV_000409700
allFiveSpecies1201	P. falciparum	PF3D7_1431600.1
allFiveSpecies1201	T. gondii	TGME49_309752
allFiveSpecies1202	B. besnoiti	BESB_049910
allFiveSpecies1202	E. tenella	ETH_00015805
allFiveSpecies1202	N. caninum	Ncaninum_LIV_000237300
allFiveSpecies1202	P. falciparum	PF3D7_1431700.1
allFiveSpecies1202	T. gondii	TGME49_267060
allFiveSpecies1203	B. besnoiti	BESB_000820
allFiveSpecies1203	E. tenella	ETH_00023750
allFiveSpecies1203	N. caninum	Ncaninum_LIV_000140000
allFiveSpecies1203	P. falciparum	PF3D7_1432100.1
allFiveSpecies1203	T. gondii	TGME49_263300
allFiveSpecies1204	B. besnoiti	BESB_068060
allFiveSpecies1204	E. tenella	ETH_00027115
allFiveSpecies1204	N. caninum	Ncaninum_LIV_000606900
allFiveSpecies1204	P. falciparum	PF3D7_1432500.1
allFiveSpecies1204	T. gondii	TGME49_285950
allFiveSpecies1205	B. besnoiti	BESB_055870
allFiveSpecies1205	E. tenella	ETH_00015645
allFiveSpecies1205	N. caninum	Ncaninum_LIV_000365300
allFiveSpecies1205	P. falciparum	PF3D7_1432700.1
allFiveSpecies1205	T. gondii	TGME49_315130
allFiveSpecies1206	B. besnoiti	BESB_056220
allFiveSpecies1206	E. tenella	ETH_00006855
allFiveSpecies1206	N. caninum	Ncaninum_LIV_000641500
allFiveSpecies1206	P. falciparum	PF3D7_1432900.1
allFiveSpecies1206	T. gondii	TGME49_205670
allFiveSpecies1207	B. besnoiti	BESB_048160
allFiveSpecies1207	E. tenella	ETH_00024815
allFiveSpecies1207	N. caninum	Ncaninum_LIV_000221700
allFiveSpecies1207	P. falciparum	PF3D7_1433300.1
allFiveSpecies1207	T. gondii	TGME49_264820
allFiveSpecies1208	B. besnoiti	BESB_073400
allFiveSpecies1208	E. tenella	ETH_00028465
allFiveSpecies1208	N. caninum	Ncaninum_LIV_000388200
allFiveSpecies1208	P. falciparum	PF3D7_1433500.1
allFiveSpecies1208	T. gondii	TGME49_312230
allFiveSpecies1209	B. besnoiti	BESB_004390
allFiveSpecies1209	E. tenella	ETH_00032320
allFiveSpecies1209	N. caninum	Ncaninum_LIV_000282000
allFiveSpecies1209	P. falciparum	PF3D7_1434200.1
allFiveSpecies1209	T. gondii	TGME49_249240
allFiveSpecies121	N. caninum	Ncaninum_LIV_000574000
allFiveSpecies121	N. caninum	Ncaninum_LIV_000574100
allFiveSpecies121	N. caninum	Ncaninum_LIV_000574200
allFiveSpecies121	N. caninum	Ncaninum_LIV_000783100
allFiveSpecies121	N. caninum	Ncaninum_LIV_000783200
allFiveSpecies121	N. caninum	Ncaninum_LIV_000783300
allFiveSpecies1210	B. besnoiti	BESB_030260
allFiveSpecies1210	E. tenella	ETH_00024670
allFiveSpecies1210	N. caninum	Ncaninum_LIV_000667800
allFiveSpecies1210	P. falciparum	PF3D7_1434300.1
allFiveSpecies1210	T. gondii	TGME49_252220
allFiveSpecies1211	B. besnoiti	BESB_017650
allFiveSpecies1211	E. tenella	ETH_00023050
allFiveSpecies1211	N. caninum	Ncaninum_LIV_000542500
allFiveSpecies1211	P. falciparum	PF3D7_1434600.1
allFiveSpecies1211	T. gondii	TGME49_305460
allFiveSpecies1212	B. besnoiti	BESB_073390
allFiveSpecies1212	E. tenella	ETH_00004950
allFiveSpecies1212	N. caninum	Ncaninum_LIV_000388300
allFiveSpecies1212	P. falciparum	PF3D7_1434700.1
allFiveSpecies1212	T. gondii	TGME49_312220
allFiveSpecies1213	B. besnoiti	BESB_067440
allFiveSpecies1213	E. tenella	ETH_00032780
allFiveSpecies1213	N. caninum	Ncaninum_LIV_000611900
allFiveSpecies1213	P. falciparum	PF3D7_1435800.1
allFiveSpecies1213	T. gondii	TGME49_286640
allFiveSpecies1214	B. besnoiti	BESB_076150
allFiveSpecies1214	E. tenella	ETH_00018515
allFiveSpecies1214	N. caninum	Ncaninum_LIV_000584000
allFiveSpecies1214	P. falciparum	PF3D7_1436000.1
allFiveSpecies1214	T. gondii	TGME49_283780
allFiveSpecies1215	B. besnoiti	BESB_040090
allFiveSpecies1215	E. tenella	ETH_00001410
allFiveSpecies1215	N. caninum	Ncaninum_LIV_000326600
allFiveSpecies1215	P. falciparum	PF3D7_1436500.1
allFiveSpecies1215	T. gondii	TGME49_219510
allFiveSpecies1216	B. besnoiti	BESB_072830
allFiveSpecies1216	E. tenella	ETH_00017800
allFiveSpecies1216	N. caninum	Ncaninum_LIV_000394000
allFiveSpecies1216	P. falciparum	PF3D7_1436600.1
allFiveSpecies1216	T. gondii	TGME49_311360
allFiveSpecies1217	B. besnoiti	BESB_052350
allFiveSpecies1217	E. tenella	ETH_00008275
allFiveSpecies1217	N. caninum	Ncaninum_LIV_000017100
allFiveSpecies1217	P. falciparum	PF3D7_1437800.1
allFiveSpecies1217	T. gondii	TGME49_269140
allFiveSpecies1218	B. besnoiti	BESB_072700
allFiveSpecies1218	E. tenella	ETH_00006810
allFiveSpecies1218	N. caninum	Ncaninum_LIV_000395200
allFiveSpecies1218	P. falciparum	PF3D7_1437900.1
allFiveSpecies1218	T. gondii	TGME49_311240
allFiveSpecies1219	B. besnoiti	BESB_010900
allFiveSpecies1219	E. tenella	ETH_00001485
allFiveSpecies1219	N. caninum	Ncaninum_LIV_000764200
allFiveSpecies1219	P. falciparum	PF3D7_1438100.1
allFiveSpecies1219	T. gondii	TGME49_293570
allFiveSpecies122	B. besnoiti	BESB_029750
allFiveSpecies122	E. tenella	ETH_00007270
allFiveSpecies122	N. caninum	Ncaninum_LIV_000672100
allFiveSpecies122	N. caninum	Ncaninum_LIV_000672300
allFiveSpecies122	N. caninum	Ncaninum_LIV_000779300
allFiveSpecies122	T. gondii	TGME49_276210
allFiveSpecies1220	B. besnoiti	BESB_085070
allFiveSpecies1220	E. tenella	ETH_00021790
allFiveSpecies1220	N. caninum	Ncaninum_LIV_000121000
allFiveSpecies1220	P. falciparum	PF3D7_1438700.1
allFiveSpecies1220	T. gondii	TGME49_260680
allFiveSpecies1221	B. besnoiti	BESB_007100
allFiveSpecies1221	E. tenella	ETH_00042525
allFiveSpecies1221	N. caninum	Ncaninum_LIV_000309600
allFiveSpecies1221	P. falciparum	PF3D7_1438900.1
allFiveSpecies1221	T. gondii	TGME49_217890
allFiveSpecies1222	B. besnoiti	BESB_003810
allFiveSpecies1222	E. tenella	ETH_00029865
allFiveSpecies1222	N. caninum	Ncaninum_LIV_000275800
allFiveSpecies1222	P. falciparum	PF3D7_1439100.1
allFiveSpecies1222	T. gondii	TGME49_249810
allFiveSpecies1223	B. besnoiti	BESB_043520
allFiveSpecies1223	E. tenella	ETH_00019585
allFiveSpecies1223	N. caninum	Ncaninum_LIV_000678100
allFiveSpecies1223	P. falciparum	PF3D7_1439400.1
allFiveSpecies1223	T. gondii	TGME49_320220
allFiveSpecies1224	B. besnoiti	BESB_035940
allFiveSpecies1224	E. tenella	ETH_00024735
allFiveSpecies1224	N. caninum	Ncaninum_LIV_000476600
allFiveSpecies1224	P. falciparum	PF3D7_1439700.1
allFiveSpecies1224	T. gondii	TGME49_237570
allFiveSpecies1225	B. besnoiti	BESB_045100
allFiveSpecies1225	E. tenella	ETH_00000360
allFiveSpecies1225	N. caninum	Ncaninum_LIV_000693000
allFiveSpecies1225	P. falciparum	PF3D7_1439800.1
allFiveSpecies1225	T. gondii	TGME49_318160
allFiveSpecies1226	B. besnoiti	BESB_060630
allFiveSpecies1226	E. tenella	ETH_00030905
allFiveSpecies1226	N. caninum	Ncaninum_LIV_000170900
allFiveSpecies1226	P. falciparum	PF3D7_1439900.1
allFiveSpecies1226	T. gondii	TGME49_225930
allFiveSpecies1227	B. besnoiti	BESB_013020
allFiveSpecies1227	E. tenella	ETH_00007350
allFiveSpecies1227	N. caninum	Ncaninum_LIV_000431400
allFiveSpecies1227	P. falciparum	PF3D7_1440300.1
allFiveSpecies1227	T. gondii	TGME49_253900
allFiveSpecies1228	B. besnoiti	BESB_034510
allFiveSpecies1228	E. tenella	ETH_00026265
allFiveSpecies1228	N. caninum	Ncaninum_LIV_000465100
allFiveSpecies1228	P. falciparum	PF3D7_1441200.1
allFiveSpecies1228	T. gondii	TGME49_215470
allFiveSpecies1229	B. besnoiti	BESB_084700
allFiveSpecies1229	E. tenella	ETH_00013950
allFiveSpecies1229	N. caninum	Ncaninum_LIV_000124800
allFiveSpecies1229	P. falciparum	PF3D7_1441400.1
allFiveSpecies1229	T. gondii	TGME49_261460
allFiveSpecies123	B. besnoiti	BESB_078340
allFiveSpecies123	E. tenella	ETH_00033310
allFiveSpecies123	N. caninum	Ncaninum_LIV_000353100
allFiveSpecies123	P. falciparum	PF3D7_0422300.1
allFiveSpecies123	P. falciparum	PF3D7_0903700.1
allFiveSpecies123	T. gondii	TGME49_316400
allFiveSpecies1230	B. besnoiti	BESB_038900
allFiveSpecies1230	E. tenella	ETH_00006125
allFiveSpecies1230	N. caninum	Ncaninum_LIV_000314600
allFiveSpecies1230	P. falciparum	PF3D7_1441900.1
allFiveSpecies1230	T. gondii	TGME49_217450
allFiveSpecies1231	B. besnoiti	BESB_047200
allFiveSpecies1231	E. tenella	ETH_00001575
allFiveSpecies1231	N. caninum	Ncaninum_LIV_000623900
allFiveSpecies1231	P. falciparum	PF3D7_1442000.1
allFiveSpecies1231	T. gondii	TGME49_212950
allFiveSpecies1232	B. besnoiti	BESB_005590
allFiveSpecies1232	E. tenella	ETH_00031965
allFiveSpecies1232	N. caninum	Ncaninum_LIV_000294400
allFiveSpecies1232	P. falciparum	PF3D7_1443300.1
allFiveSpecies1232	T. gondii	TGME49_247610
allFiveSpecies1233	B. besnoiti	BESB_007970
allFiveSpecies1233	E. tenella	ETH_00014720
allFiveSpecies1233	N. caninum	Ncaninum_LIV_000058700
allFiveSpecies1233	P. falciparum	PF3D7_1443500.1
allFiveSpecies1233	T. gondii	TGME49_233930
allFiveSpecies1234	B. besnoiti	BESB_060050
allFiveSpecies1234	E. tenella	ETH_00032440
allFiveSpecies1234	N. caninum	Ncaninum_LIV_000165300
allFiveSpecies1234	P. falciparum	PF3D7_1443800.1
allFiveSpecies1234	T. gondii	TGME49_226560
allFiveSpecies1235	B. besnoiti	BESB_071930
allFiveSpecies1235	E. tenella	ETH_00009775
allFiveSpecies1235	N. caninum	Ncaninum_LIV_000402500
allFiveSpecies1235	P. falciparum	PF3D7_1443900.1
allFiveSpecies1235	T. gondii	TGME49_310430
allFiveSpecies1236	B. besnoiti	BESB_035420
allFiveSpecies1236	E. tenella	ETH_00042290
allFiveSpecies1236	N. caninum	Ncaninum_LIV_000472000
allFiveSpecies1236	P. falciparum	PF3D7_1445000.1
allFiveSpecies1236	T. gondii	TGME49_214620
allFiveSpecies1237	B. besnoiti	BESB_071610
allFiveSpecies1237	E. tenella	ETH_00041905
allFiveSpecies1237	N. caninum	Ncaninum_LIV_000406100
allFiveSpecies1237	P. falciparum	PF3D7_1445300.1
allFiveSpecies1237	T. gondii	TGME49_310118
allFiveSpecies1238	B. besnoiti	BESB_036610
allFiveSpecies1238	E. tenella	ETH_00018825
allFiveSpecies1238	N. caninum	Ncaninum_LIV_000483700
allFiveSpecies1238	P. falciparum	PF3D7_1445900.1
allFiveSpecies1238	T. gondii	TGME49_236650
allFiveSpecies1239	B. besnoiti	BESB_019730
allFiveSpecies1239	E. tenella	ETH_00012380
allFiveSpecies1239	N. caninum	Ncaninum_LIV_000500300
allFiveSpecies1239	P. falciparum	PF3D7_1446200.1
allFiveSpecies1239	T. gondii	TGME49_290670
allFiveSpecies124	B. besnoiti	BESB_075110
allFiveSpecies124	E. tenella	ETH_00029010
allFiveSpecies124	N. caninum	Ncaninum_LIV_000371100
allFiveSpecies124	P. falciparum	PF3D7_0704900.1
allFiveSpecies124	P. falciparum	PF3D7_0932400.1
allFiveSpecies124	T. gondii	TGME49_314270
allFiveSpecies1240	B. besnoiti	BESB_032930
allFiveSpecies1240	E. tenella	ETH_00006700
allFiveSpecies1240	N. caninum	Ncaninum_LIV_000042000
allFiveSpecies1240	P. falciparum	PF3D7_1446400.1
allFiveSpecies1240	T. gondii	TGME49_272290
allFiveSpecies1241	B. besnoiti	BESB_003520
allFiveSpecies1241	E. tenella	ETH_00008760
allFiveSpecies1241	N. caninum	Ncaninum_LIV_000272800
allFiveSpecies1241	P. falciparum	PF3D7_1446600.1
allFiveSpecies1241	T. gondii	TGME49_250340
allFiveSpecies1242	B. besnoiti	BESB_017700
allFiveSpecies1242	E. tenella	ETH_00024835
allFiveSpecies1242	N. caninum	Ncaninum_LIV_000541900
allFiveSpecies1242	P. falciparum	PF3D7_1447000.1
allFiveSpecies1242	T. gondii	TGME49_305520
allFiveSpecies1243	B. besnoiti	BESB_028280
allFiveSpecies1243	E. tenella	ETH_00003325
allFiveSpecies1243	N. caninum	Ncaninum_LIV_000250900
allFiveSpecies1243	P. falciparum	PF3D7_1447300.1
allFiveSpecies1243	T. gondii	TGME49_277700
allFiveSpecies1244	B. besnoiti	BESB_007090
allFiveSpecies1244	E. tenella	ETH_00032000
allFiveSpecies1244	N. caninum	Ncaninum_LIV_000309500
allFiveSpecies1244	P. falciparum	PF3D7_1449800.1
allFiveSpecies1244	T. gondii	TGME49_217900
allFiveSpecies1245	B. besnoiti	BESB_074100
allFiveSpecies1245	E. tenella	ETH_00021555
allFiveSpecies1245	N. caninum	Ncaninum_LIV_000381300
allFiveSpecies1245	P. falciparum	PF3D7_1450100.1
allFiveSpecies1245	T. gondii	TGME49_313100
allFiveSpecies1246	B. besnoiti	BESB_015720
allFiveSpecies1246	E. tenella	ETH_00016305
allFiveSpecies1246	N. caninum	Ncaninum_LIV_000706300
allFiveSpecies1246	P. falciparum	PF3D7_1450900.1
allFiveSpecies1246	T. gondii	TGME49_301120
allFiveSpecies1247	B. besnoiti	BESB_056030
allFiveSpecies1247	E. tenella	ETH_00015895
allFiveSpecies1247	N. caninum	Ncaninum_LIV_000644300
allFiveSpecies1247	P. falciparum	PF3D7_1451100.1
allFiveSpecies1247	T. gondii	TGME49_205470
allFiveSpecies1248	B. besnoiti	BESB_066960
allFiveSpecies1248	E. tenella	ETH_00025715
allFiveSpecies1248	N. caninum	Ncaninum_LIV_000616500
allFiveSpecies1248	P. falciparum	PF3D7_1451700.1
allFiveSpecies1248	T. gondii	TGME49_213800
allFiveSpecies1249	B. besnoiti	BESB_020040
allFiveSpecies1249	E. tenella	ETH_00034385
allFiveSpecies1249	N. caninum	Ncaninum_LIV_000497400
allFiveSpecies1249	P. falciparum	PF3D7_1451800.1
allFiveSpecies1249	T. gondii	TGME49_290160
allFiveSpecies125	B. besnoiti	BESB_084960
allFiveSpecies125	E. tenella	ETH_00004095
allFiveSpecies125	N. caninum	Ncaninum_LIV_000122200
allFiveSpecies125	P. falciparum	PF3D7_0706700.1
allFiveSpecies125	P. falciparum	PF3D7_1427500.1
allFiveSpecies125	T. gondii	TGME49_261000
allFiveSpecies1250	B. besnoiti	BESB_040860
allFiveSpecies1250	E. tenella	ETH_00012760
allFiveSpecies1250	N. caninum	Ncaninum_LIV_000334700
allFiveSpecies1250	P. falciparum	PF3D7_1452000.1
allFiveSpecies1250	T. gondii	TGME49_300100
allFiveSpecies1251	B. besnoiti	BESB_016260
allFiveSpecies1251	E. tenella	ETH_00034360
allFiveSpecies1251	N. caninum	Ncaninum_LIV_000699000
allFiveSpecies1251	P. falciparum	PF3D7_1452700.1
allFiveSpecies1251	T. gondii	TGME49_210980
allFiveSpecies1252	B. besnoiti	BESB_002300
allFiveSpecies1252	E. tenella	ETH_00029300
allFiveSpecies1252	N. caninum	Ncaninum_LIV_000126400
allFiveSpecies1252	P. falciparum	PF3D7_1454400.1
allFiveSpecies1252	T. gondii	TGME49_261600
allFiveSpecies1253	B. besnoiti	BESB_035950
allFiveSpecies1253	E. tenella	ETH_00024750
allFiveSpecies1253	N. caninum	Ncaninum_LIV_000476700
allFiveSpecies1253	P. falciparum	PF3D7_1454500.1
allFiveSpecies1253	T. gondii	TGME49_237560
allFiveSpecies1254	B. besnoiti	BESB_040570
allFiveSpecies1254	E. tenella	ETH_00033645
allFiveSpecies1254	N. caninum	Ncaninum_LIV_000331800
allFiveSpecies1254	P. falciparum	PF3D7_1454700.1
allFiveSpecies1254	T. gondii	TGME49_307850
allFiveSpecies1255	B. besnoiti	BESB_071580
allFiveSpecies1255	E. tenella	ETH_00013895
allFiveSpecies1255	N. caninum	Ncaninum_LIV_000406400
allFiveSpecies1255	P. falciparum	PF3D7_1455200.1
allFiveSpecies1255	T. gondii	TGME49_310070
allFiveSpecies1256	B. besnoiti	BESB_045750
allFiveSpecies1256	E. tenella	ETH_00005420
allFiveSpecies1256	N. caninum	Ncaninum_LIV_000557200
allFiveSpecies1256	P. falciparum	PF3D7_1455400.1
allFiveSpecies1256	T. gondii	TGME49_241160
allFiveSpecies1257	B. besnoiti	BESB_074650
allFiveSpecies1257	E. tenella	ETH_00005145
allFiveSpecies1257	N. caninum	Ncaninum_LIV_000375700
allFiveSpecies1257	P. falciparum	PF3D7_1455500.1
allFiveSpecies1257	T. gondii	TGME49_313670
allFiveSpecies1258	B. besnoiti	BESB_085270
allFiveSpecies1258	E. tenella	ETH_00014170
allFiveSpecies1258	N. caninum	Ncaninum_LIV_000119100
allFiveSpecies1258	P. falciparum	PF3D7_1455600.1
allFiveSpecies1258	T. gondii	TGME49_260470
allFiveSpecies1259	B. besnoiti	BESB_056210
allFiveSpecies1259	E. tenella	ETH_00030950
allFiveSpecies1259	N. caninum	Ncaninum_LIV_000641600
allFiveSpecies1259	P. falciparum	PF3D7_1455800.1
allFiveSpecies1259	T. gondii	TGME49_205658
allFiveSpecies126	B. besnoiti	BESB_007480
allFiveSpecies126	E. tenella	ETH_00000210
allFiveSpecies126	N. caninum	Ncaninum_LIV_000054100
allFiveSpecies126	P. falciparum	PF3D7_0818900.1
allFiveSpecies126	P. falciparum	PF3D7_0831700.1
allFiveSpecies126	T. gondii	TGME49_273760
allFiveSpecies1260	B. besnoiti	BESB_060340
allFiveSpecies1260	E. tenella	ETH_00001700
allFiveSpecies1260	N. caninum	Ncaninum_LIV_000168100
allFiveSpecies1260	P. falciparum	PF3D7_1456600.1
allFiveSpecies1260	T. gondii	TGME49_226280
allFiveSpecies1261	B. besnoiti	BESB_036250
allFiveSpecies1261	E. tenella	ETH_00030630
allFiveSpecies1261	N. caninum	Ncaninum_LIV_000479600
allFiveSpecies1261	P. falciparum	PF3D7_1457000.1
allFiveSpecies1261	T. gondii	TGME49_237150
allFiveSpecies1262	B. besnoiti	BESB_078940
allFiveSpecies1262	E. tenella	ETH_00028820
allFiveSpecies1262	N. caninum	Ncaninum_LIV_000358500
allFiveSpecies1262	P. falciparum	PF3D7_1457500.1
allFiveSpecies1262	T. gondii	TGME49_315680
allFiveSpecies1263	B. besnoiti	BESB_003390
allFiveSpecies1263	E. tenella	ETH_00005730
allFiveSpecies1263	N. caninum	Ncaninum_LIV_000116500
allFiveSpecies1263	P. falciparum	PF3D7_1459100.1
allFiveSpecies1263	T. gondii	TGME49_260210
allFiveSpecies1264	B. besnoiti	BESB_060030
allFiveSpecies1264	E. tenella	ETH_00009865
allFiveSpecies1264	N. caninum	Ncaninum_LIV_000165100
allFiveSpecies1264	P. falciparum	PF3D7_1459400.1
allFiveSpecies1264	T. gondii	TGME49_226580
allFiveSpecies1265	B. besnoiti	BESB_078220
allFiveSpecies1265	E. tenella	ETH_00006440
allFiveSpecies1265	N. caninum	Ncaninum_LIV_000351900
allFiveSpecies1265	P. falciparum	PF3D7_1460600.1
allFiveSpecies1265	T. gondii	TGME49_316540
allFiveSpecies1266	B. besnoiti	BESB_001560
allFiveSpecies1266	E. tenella	ETH_00024495
allFiveSpecies1266	N. caninum	Ncaninum_LIV_000134200
allFiveSpecies1266	P. falciparum	PF3D7_1460700.1
allFiveSpecies1266	T. gondii	TGME49_262690
allFiveSpecies1267	B. besnoiti	BESB_023570
allFiveSpecies1267	E. tenella	ETH_00022260
allFiveSpecies1267	N. caninum	Ncaninum_LIV_000745100
allFiveSpecies1267	P. falciparum	PF3D7_1461200.1
allFiveSpecies1267	T. gondii	TGME49_209430
allFiveSpecies1268	B. besnoiti	BESB_023540
allFiveSpecies1268	E. tenella	ETH_00022265
allFiveSpecies1268	N. caninum	Ncaninum_LIV_000745400
allFiveSpecies1268	P. falciparum	PF3D7_1461300.1
allFiveSpecies1268	T. gondii	TGME49_209290
allFiveSpecies1269	B. besnoiti	BESB_019580
allFiveSpecies1269	E. tenella	ETH_00015820
allFiveSpecies1269	N. caninum	Ncaninum_LIV_000501800
allFiveSpecies1269	P. falciparum	PF3D7_1461500.1
allFiveSpecies1269	T. gondii	TGME49_290930
allFiveSpecies127	B. besnoiti	BESB_036900
allFiveSpecies127	E. tenella	ETH_00011205
allFiveSpecies127	N. caninum	Ncaninum_LIV_000486800
allFiveSpecies127	P. falciparum	PF3D7_0905700.1
allFiveSpecies127	P. falciparum	PF3D7_0905700.2
allFiveSpecies127	T. gondii	TGME49_236110
allFiveSpecies1270	B. besnoiti	BESB_030760
allFiveSpecies1270	E. tenella	ETH_00028700
allFiveSpecies1270	N. caninum	Ncaninum_LIV_000437200
allFiveSpecies1270	P. falciparum	PF3D7_1461900.1
allFiveSpecies1270	T. gondii	TGME49_253290
allFiveSpecies1271	B. besnoiti	BESB_006410
allFiveSpecies1271	E. tenella	ETH_00009045
allFiveSpecies1271	N. caninum	Ncaninum_LIV_000302200
allFiveSpecies1271	P. falciparum	PF3D7_1462700.1
allFiveSpecies1271	T. gondii	TGME49_246540
allFiveSpecies1272	B. besnoiti	BESB_020360
allFiveSpecies1272	E. tenella	ETH_00008865
allFiveSpecies1272	N. caninum	Ncaninum_LIV_000205600
allFiveSpecies1272	P. falciparum	PF3D7_1462800.1
allFiveSpecies1272	T. gondii	TGME49_289690
allFiveSpecies1273	B. besnoiti	BESB_047150
allFiveSpecies1273	E. tenella	ETH_00033105
allFiveSpecies1273	N. caninum	Ncaninum_LIV_000623300
allFiveSpecies1273	P. falciparum	PF3D7_1463200.1
allFiveSpecies1273	T. gondii	TGME49_213000
allFiveSpecies1274	B. besnoiti	BESB_068370
allFiveSpecies1274	E. tenella	ETH_00003420
allFiveSpecies1274	N. caninum	Ncaninum_LIV_000601000
allFiveSpecies1274	P. falciparum	PF3D7_1463800.1
allFiveSpecies1274	T. gondii	TGME49_284660
allFiveSpecies1275	B. besnoiti	BESB_010790
allFiveSpecies1275	E. tenella	ETH_00025410
allFiveSpecies1275	N. caninum	Ncaninum_LIV_000086300
allFiveSpecies1275	P. falciparum	PF3D7_1463900.1
allFiveSpecies1275	T. gondii	TGME49_230350
allFiveSpecies1276	B. besnoiti	BESB_002630
allFiveSpecies1276	E. tenella	ETH_00033485
allFiveSpecies1276	N. caninum	Ncaninum_LIV_000109000
allFiveSpecies1276	P. falciparum	PF3D7_1464700.1
allFiveSpecies1276	T. gondii	TGME49_259010
allFiveSpecies1277	B. besnoiti	BESB_037090
allFiveSpecies1277	E. tenella	ETH_00032865
allFiveSpecies1277	N. caninum	Ncaninum_LIV_000489100
allFiveSpecies1277	P. falciparum	PF3D7_1465300.1
allFiveSpecies1277	T. gondii	TGME49_235905
allFiveSpecies1278	B. besnoiti	BESB_009220
allFiveSpecies1278	E. tenella	ETH_00024855
allFiveSpecies1278	N. caninum	Ncaninum_LIV_000071400
allFiveSpecies1278	P. falciparum	PF3D7_1465900.1
allFiveSpecies1278	T. gondii	TGME49_232300
allFiveSpecies1279	B. besnoiti	BESB_020030
allFiveSpecies1279	E. tenella	ETH_00038095
allFiveSpecies1279	N. caninum	Ncaninum_LIV_000497600
allFiveSpecies1279	P. falciparum	PF3D7_1466100.1
allFiveSpecies1279	T. gondii	TGME49_290170
allFiveSpecies128	B. besnoiti	BESB_066340
allFiveSpecies128	E. tenella	ETH_00035965
allFiveSpecies128	N. caninum	Ncaninum_LIV_000663300
allFiveSpecies128	P. falciparum	PF3D7_0921000.1
allFiveSpecies128	P. falciparum	PF3D7_0921000.2
allFiveSpecies128	T. gondii	TGME49_202820
allFiveSpecies1280	B. besnoiti	BESB_001200
allFiveSpecies1280	E. tenella	ETH_00035950
allFiveSpecies1280	N. caninum	Ncaninum_LIV_000137600
allFiveSpecies1280	P. falciparum	PF3D7_1466300.1
allFiveSpecies1280	T. gondii	TGME49_263060
allFiveSpecies1281	B. besnoiti	BESB_037480
allFiveSpecies1281	E. tenella	ETH_00029230
allFiveSpecies1281	N. caninum	Ncaninum_LIV_000035400
allFiveSpecies1281	P. falciparum	PF3D7_1466700.1
allFiveSpecies1281	T. gondii	TGME49_271280
allFiveSpecies1282	B. besnoiti	BESB_035280
allFiveSpecies1282	E. tenella	ETH_00017440
allFiveSpecies1282	N. caninum	Ncaninum_LIV_000470500
allFiveSpecies1282	P. falciparum	PF3D7_1467300.1
allFiveSpecies1282	T. gondii	TGME49_214850
allFiveSpecies1283	B. besnoiti	BESB_077960
allFiveSpecies1283	E. tenella	ETH_00014750
allFiveSpecies1283	N. caninum	Ncaninum_LIV_000349400
allFiveSpecies1283	P. falciparum	PF3D7_1468500.1
allFiveSpecies1283	T. gondii	TGME49_217160
allFiveSpecies1284	B. besnoiti	BESB_029310
allFiveSpecies1284	E. tenella	ETH_00028310
allFiveSpecies1284	N. caninum	Ncaninum_LIV_000271500
allFiveSpecies1284	P. falciparum	PF3D7_1468700.1
allFiveSpecies1284	T. gondii	TGME49_250770
allFiveSpecies1285	B. besnoiti	BESB_054550
allFiveSpecies1285	E. tenella	ETH_00031205
allFiveSpecies1285	N. caninum	Ncaninum_LIV_000201600
allFiveSpecies1285	P. falciparum	PF3D7_1468800.1
allFiveSpecies1285	T. gondii	TGME49_234520
allFiveSpecies1286	B. besnoiti	BESB_047580
allFiveSpecies1286	E. tenella	ETH_00041210
allFiveSpecies1286	N. caninum	Ncaninum_LIV_000627500
allFiveSpecies1286	P. falciparum	PF3D7_1469300.1
allFiveSpecies1286	T. gondii	TGME49_220490
allFiveSpecies1287	B. besnoiti	BESB_080650
allFiveSpecies1287	E. tenella	ETH_00009260
allFiveSpecies1287	N. caninum	Ncaninum_LIV_000729500
allFiveSpecies1287	P. falciparum	PF3D7_1469600.1
allFiveSpecies1287	T. gondii	TGME49_221320
allFiveSpecies1288	B. besnoiti	BESB_012020
allFiveSpecies1288	E. tenella	ETH_00035240
allFiveSpecies1288	N. caninum	Ncaninum_LIV_000421700
allFiveSpecies1288	P. falciparum	PF3D7_1470900.1
allFiveSpecies1288	T. gondii	TGME49_254900
allFiveSpecies1289	B. besnoiti	BESB_009150
allFiveSpecies1289	E. tenella	ETH_00030025
allFiveSpecies1289	N. caninum	Ncaninum_LIV_000070600
allFiveSpecies1289	P. falciparum	PF3D7_1471000.1
allFiveSpecies1289	T. gondii	TGME49_232390
allFiveSpecies129	B. besnoiti	BESB_070370
allFiveSpecies129	E. tenella	ETH_00021540
allFiveSpecies129	N. caninum	Ncaninum_LIV_000409900
allFiveSpecies129	P. falciparum	PF3D7_0923800.1
allFiveSpecies129	P. falciparum	PF3D7_0923800.2
allFiveSpecies129	T. gondii	TGME49_309730
allFiveSpecies1290	B. besnoiti	BESB_057050
allFiveSpecies1290	E. tenella	ETH_00009050
allFiveSpecies1290	N. caninum	Ncaninum_LIV_000534200
allFiveSpecies1290	P. falciparum	PF3D7_1471200.1
allFiveSpecies1290	T. gondii	TGME49_280500
allFiveSpecies1291	B. besnoiti	BESB_066700
allFiveSpecies1291	E. tenella	ETH_00015025
allFiveSpecies1291	N. caninum	Ncaninum_LIV_000442500
allFiveSpecies1291	P. falciparum	PF3D7_1471400.1
allFiveSpecies1291	T. gondii	TGME49_202460
allFiveSpecies1292	B. besnoiti	BESB_049020
allFiveSpecies1292	E. tenella	ETH_00005450
allFiveSpecies1292	N. caninum	Ncaninum_LIV_000230300
allFiveSpecies1292	P. falciparum	PF3D7_1471500.1
allFiveSpecies1292	T. gondii	TGME49_266090
allFiveSpecies1293	B. besnoiti	BESB_035880
allFiveSpecies1293	E. tenella	ETH_00025330
allFiveSpecies1293	N. caninum	Ncaninum_LIV_000476100
allFiveSpecies1293	P. falciparum	PF3D7_1472100.1
allFiveSpecies1293	T. gondii	TGME49_214110
allFiveSpecies1294	B. besnoiti	BESB_082760
allFiveSpecies1294	E. tenella	ETH_00001715
allFiveSpecies1294	N. caninum	Ncaninum_LIV_000764600
allFiveSpecies1294	P. falciparum	PF3D7_1472900.1
allFiveSpecies1294	T. gondii	TGME49_293610
allFiveSpecies1295	B. besnoiti	BESB_033660
allFiveSpecies1295	E. tenella	ETH_00012400
allFiveSpecies1295	N. caninum	Ncaninum_LIV_000460600
allFiveSpecies1295	P. falciparum	PF3D7_1473100.1
allFiveSpecies1295	T. gondii	TGME49_275350
allFiveSpecies1296	B. besnoiti	BESB_020380
allFiveSpecies1296	E. tenella	ETH_00042255
allFiveSpecies1296	N. caninum	Ncaninum_LIV_000205800
allFiveSpecies1296	P. falciparum	PF3D7_1474300.1
allFiveSpecies1296	T. gondii	TGME49_289670
allFiveSpecies1297	B. besnoiti	BESB_006450
allFiveSpecies1297	E. tenella	ETH_00014215
allFiveSpecies1297	N. caninum	Ncaninum_LIV_000302600
allFiveSpecies1297	P. falciparum	PF3D7_1474500.1
allFiveSpecies1297	T. gondii	TGME49_246500
allFiveSpecies1298	B. besnoiti	BESB_027990
allFiveSpecies1298	E. tenella	ETH_00008785
allFiveSpecies1298	N. caninum	Ncaninum_LIV_000254000
allFiveSpecies1298	P. falciparum	PF3D7_1474800.1
allFiveSpecies1298	T. gondii	TGME49_278050
allFiveSpecies1299	B. besnoiti	BESB_037790
allFiveSpecies1299	E. tenella	ETH_00037755
allFiveSpecies1299	N. caninum	Ncaninum_LIV_000038400
allFiveSpecies1299	P. falciparum	PF3D7_1427900.1
allFiveSpecies1299	T. gondii	TGME49_271810
allFiveSpecies13	B. besnoiti	BESB_079200
allFiveSpecies13	B. besnoiti	BESB_079210
allFiveSpecies13	B. besnoiti	BESB_079220
allFiveSpecies13	B. besnoiti	BESB_079230
allFiveSpecies13	B. besnoiti	BESB_079240
allFiveSpecies13	B. besnoiti	BESB_079250
allFiveSpecies13	B. besnoiti	BESB_079270
allFiveSpecies13	N. caninum	Ncaninum_LIV_000361300
allFiveSpecies13	N. caninum	Ncaninum_LIV_000361400
allFiveSpecies13	N. caninum	Ncaninum_LIV_000361500
allFiveSpecies13	N. caninum	Ncaninum_LIV_000361700
allFiveSpecies13	N. caninum	Ncaninum_LIV_000361800
allFiveSpecies13	N. caninum	Ncaninum_LIV_000361900
allFiveSpecies13	N. caninum	Ncaninum_LIV_000362100
allFiveSpecies13	N. caninum	Ncaninum_LIV_000362200
allFiveSpecies13	N. caninum	Ncaninum_LIV_000362300
allFiveSpecies13	N. caninum	Ncaninum_LIV_000362400
allFiveSpecies13	N. caninum	Ncaninum_LIV_000362500
allFiveSpecies13	N. caninum	Ncaninum_LIV_000362600
allFiveSpecies13	N. caninum	Ncaninum_LIV_000362700
allFiveSpecies13	N. caninum	Ncaninum_LIV_000362800
allFiveSpecies13	N. caninum	Ncaninum_LIV_000362900
allFiveSpecies13	N. caninum	Ncaninum_LIV_000363000
allFiveSpecies13	N. caninum	Ncaninum_LIV_000363100
allFiveSpecies13	N. caninum	Ncaninum_LIV_000363200
allFiveSpecies13	N. caninum	Ncaninum_LIV_000363300
allFiveSpecies13	N. caninum	Ncaninum_LIV_000363400
allFiveSpecies13	N. caninum	Ncaninum_LIV_000363500
allFiveSpecies13	T. gondii	TGME49_315320
allFiveSpecies13	T. gondii	TGME49_315380
allFiveSpecies13	T. gondii	TGME49_315400
allFiveSpecies13	T. gondii	TGME49_315410
allFiveSpecies130	B. besnoiti	BESB_085080
allFiveSpecies130	E. tenella	ETH_00009985
allFiveSpecies130	N. caninum	Ncaninum_LIV_000120900
allFiveSpecies130	P. falciparum	PF3D7_1027700.1
allFiveSpecies130	P. falciparum	PF3D7_1027700.2
allFiveSpecies130	T. gondii	TGME49_260670
allFiveSpecies1300	B. besnoiti	BESB_054830
allFiveSpecies1300	E. tenella	ETH_00016620
allFiveSpecies1300	N. caninum	Ncaninum_LIV_000199100
allFiveSpecies1300	P. falciparum	PF3D7_1018300.1
allFiveSpecies1300	T. gondii	TGME49_234220
allFiveSpecies1301	B. besnoiti	BESB_048860
allFiveSpecies1301	E. tenella	ETH_00006775
allFiveSpecies1301	N. caninum	Ncaninum_LIV_000229000
allFiveSpecies1301	P. falciparum	PF3D7_0912400.1
allFiveSpecies1301	T. gondii	TGME49_265830
allFiveSpecies1302	B. besnoiti	BESB_047480
allFiveSpecies1302	E. tenella	ETH_00016865
allFiveSpecies1302	N. caninum	Ncaninum_LIV_000626600
allFiveSpecies1302	P. falciparum	PF3D7_0520100.1
allFiveSpecies1302	T. gondii	TGME49_220610
allFiveSpecies1303	B. besnoiti	BESB_002830
allFiveSpecies1303	E. tenella	ETH_00001500
allFiveSpecies1303	N. caninum	Ncaninum_LIV_000111200
allFiveSpecies1303	P. falciparum	PF3D7_1241800.1
allFiveSpecies1303	T. gondii	TGME49_259220
allFiveSpecies1304	B. besnoiti	BESB_057070
allFiveSpecies1304	B. besnoiti	BESB_057080
allFiveSpecies1304	N. caninum	Ncaninum_LIV_000534000
allFiveSpecies1304	T. gondii	TGME49_280518
allFiveSpecies1304	T. gondii	TGME49_280522
allFiveSpecies1305	B. besnoiti	BESB_029350
allFiveSpecies1305	E. tenella	ETH_00030700
allFiveSpecies1305	N. caninum	Ncaninum_LIV_000271800
allFiveSpecies1305	P. falciparum	PF3D7_1146900.1
allFiveSpecies1305	T. gondii	TGME49_250740
allFiveSpecies1306	B. besnoiti	BESB_016370
allFiveSpecies1306	E. tenella	ETH_00040960
allFiveSpecies1306	N. caninum	Ncaninum_LIV_000697800
allFiveSpecies1306	P. falciparum	PF3D7_0828500.1
allFiveSpecies1306	T. gondii	TGME49_211230
allFiveSpecies1307	B. besnoiti	BESB_069520
allFiveSpecies1307	E. tenella	ETH_00042115
allFiveSpecies1307	N. caninum	Ncaninum_LIV_000340100
allFiveSpecies1307	P. falciparum	PF3D7_1307700.1
allFiveSpecies1307	T. gondii	TGME49_216030
allFiveSpecies1308	B. besnoiti	BESB_008570
allFiveSpecies1308	N. caninum	Ncaninum_LIV_000064500
allFiveSpecies1308	N. caninum	Ncaninum_LIV_000064600
allFiveSpecies1308	T. gondii	TGME49_233150
allFiveSpecies1308	T. gondii	TGME49_233153
[truncated: 36,164 more rows]

## Sheet: B
Number of groups	B. besnoiti N. caninum T. gondii E. tenella P. falciparum	Number of groups	B. besnoiti N. caninum T. gondii E. tenella	Number of groups	B. besnoiti N. caninum T. gondii P. falciparum	Number of groups	B. besnoiti N. caninum E. tenella P. falciparum	Number of groups	B. besnoiti T. gondii E. tenella P. falciparum	Number of groups	N. caninum T. gondii E. tenella P. falciparum	Number of groups	B. besnoiti N. caninum T. gondii	Number of groups	N. caninum T. gondii P. falciparum	Number of groups	T. gondii E. tenella P. falciparum	Number of groups	B. besnoiti N. caninum	Number of groups	B. besnoiti T. gondii	Number of groups	B. besnoiti E. tenella	Number of groups	B. besnoiti P. falciparum	Number of groups	N. caninum T. gondii	Number of groups	N. caninum E. tenella	Number of groups	T. gondii E. tenella	Number of groups	T. gondii P. falciparum	Number of groups	E. tenella P. falciparum	Number of groups	B. besnoiti	Number of groups	N. caninum	Number of groups	T. gondii	Number of groups	E. tenella	Number of groups	P. falciparum
1278	allFiveSpecies100	1154	allFiveSpecies102	293	allFiveSpecies1511	6	allFiveSpecies1702	22	allFiveSpecies1521	19	allFiveSpecies1514	2890	allFiveSpecies10	10	allFiveSpecies3025	4	allFiveSpecies3023	100	allFiveSpecies1476	242	allFiveSpecies1482	8	allFiveSpecies6741	2	allFiveSpecies6887	581	allFiveSpecies110	1	allFiveSpecies6694	6	allFiveSpecies6682	4	allFiveSpecies6117	9	allFiveSpecies6680	67	allFiveSpecies105	20	allFiveSpecies121	26	allFiveSpecies1510	82	allFiveSpecies14	91	allFiveSpecies1
	allFiveSpecies1000		allFiveSpecies103		allFiveSpecies1512		allFiveSpecies1874		allFiveSpecies1532		allFiveSpecies1582		allFiveSpecies106		allFiveSpecies3027		allFiveSpecies3024		allFiveSpecies22		allFiveSpecies1485		allFiveSpecies6817		allFiveSpecies6103		allFiveSpecies146				allFiveSpecies6684		allFiveSpecies6118		allFiveSpecies6681		allFiveSpecies107		allFiveSpecies1467		allFiveSpecies156		allFiveSpecies1475		allFiveSpecies111
	allFiveSpecies1001		allFiveSpecies104		allFiveSpecies1513		allFiveSpecies199		allFiveSpecies1534		allFiveSpecies1591		allFiveSpecies108		allFiveSpecies3029		allFiveSpecies3042		allFiveSpecies49		allFiveSpecies1486		allFiveSpecies6830				allFiveSpecies1468				allFiveSpecies6685		allFiveSpecies6119		allFiveSpecies6683		allFiveSpecies1478		allFiveSpecies1477		allFiveSpecies233		allFiveSpecies1506		allFiveSpecies1472
	allFiveSpecies1002		allFiveSpecies119		allFiveSpecies1515		allFiveSpecies2414		allFiveSpecies1558		allFiveSpecies1604		allFiveSpecies11		allFiveSpecies3039		allFiveSpecies5911		allFiveSpecies6697		allFiveSpecies1490		allFiveSpecies6857				allFiveSpecies1469				allFiveSpecies6688		allFiveSpecies6120		allFiveSpecies6686		allFiveSpecies1479		allFiveSpecies224		allFiveSpecies2984		allFiveSpecies154		allFiveSpecies1474
	allFiveSpecies1003		allFiveSpecies122		allFiveSpecies1516		allFiveSpecies2949		allFiveSpecies1566		allFiveSpecies1605		allFiveSpecies112		allFiveSpecies3041				allFiveSpecies6699		allFiveSpecies18		allFiveSpecies6951				allFiveSpecies1496				allFiveSpecies6692				allFiveSpecies6687		allFiveSpecies1480		allFiveSpecies2971		allFiveSpecies2986		allFiveSpecies155		allFiveSpecies150
	allFiveSpecies1004		allFiveSpecies1314		allFiveSpecies1517		allFiveSpecies2958		allFiveSpecies1585		allFiveSpecies1611		allFiveSpecies12		allFiveSpecies3043				allFiveSpecies6702		allFiveSpecies2979		allFiveSpecies6957				allFiveSpecies196				allFiveSpecies6693				allFiveSpecies6689		allFiveSpecies1483		allFiveSpecies2973		allFiveSpecies2987		allFiveSpecies17		allFiveSpecies1503
	allFiveSpecies1005		allFiveSpecies1321		allFiveSpecies1518				allFiveSpecies1602		allFiveSpecies1614		allFiveSpecies120		allFiveSpecies3044				allFiveSpecies6703		allFiveSpecies44		allFiveSpecies7016				allFiveSpecies218								allFiveSpecies6690		allFiveSpecies1492		allFiveSpecies2974		allFiveSpecies2988		allFiveSpecies19		allFiveSpecies1504
	allFiveSpecies1006		allFiveSpecies1335		allFiveSpecies1519				allFiveSpecies1621		allFiveSpecies1622		allFiveSpecies13		allFiveSpecies3048				allFiveSpecies6706		allFiveSpecies50		allFiveSpecies7030				allFiveSpecies220								allFiveSpecies6691		allFiveSpecies15		allFiveSpecies2999		allFiveSpecies2990		allFiveSpecies20		allFiveSpecies1505
	allFiveSpecies1007		allFiveSpecies1336		allFiveSpecies1520				allFiveSpecies1626		allFiveSpecies1631		allFiveSpecies1304		allFiveSpecies3051				allFiveSpecies6708		allFiveSpecies57						allFiveSpecies221								allFiveSpecies6695		allFiveSpecies1507		allFiveSpecies3000		allFiveSpecies2992		allFiveSpecies225		allFiveSpecies16
	allFiveSpecies1008		allFiveSpecies1342		allFiveSpecies1522				allFiveSpecies1633		allFiveSpecies1650		allFiveSpecies1308		allFiveSpecies3054				allFiveSpecies6712		allFiveSpecies6696						allFiveSpecies223										allFiveSpecies1509		allFiveSpecies3001		allFiveSpecies3020		allFiveSpecies226		allFiveSpecies2
	allFiveSpecies1009		allFiveSpecies1348		allFiveSpecies1523				allFiveSpecies1634		allFiveSpecies1661		allFiveSpecies1317						allFiveSpecies6714		allFiveSpecies6698						allFiveSpecies2972										allFiveSpecies21		allFiveSpecies5954		allFiveSpecies3022		allFiveSpecies227		allFiveSpecies222
	allFiveSpecies101		allFiveSpecies1351		allFiveSpecies1524				allFiveSpecies1652		allFiveSpecies1669		allFiveSpecies1385						allFiveSpecies6717		allFiveSpecies6700						allFiveSpecies2985										allFiveSpecies211		allFiveSpecies5955		allFiveSpecies37		allFiveSpecies228		allFiveSpecies25
	allFiveSpecies1010		allFiveSpecies1358		allFiveSpecies1525				allFiveSpecies1663		allFiveSpecies1678		allFiveSpecies1387						allFiveSpecies6718		allFiveSpecies6701						allFiveSpecies2989										allFiveSpecies212		allFiveSpecies5983		allFiveSpecies5997		allFiveSpecies229		allFiveSpecies27
	allFiveSpecies1011		allFiveSpecies1360		allFiveSpecies1526				allFiveSpecies1687		allFiveSpecies1705		allFiveSpecies140						allFiveSpecies6728		allFiveSpecies6704						allFiveSpecies2991										allFiveSpecies213		allFiveSpecies5984		allFiveSpecies5998		allFiveSpecies23		allFiveSpecies2975
	allFiveSpecies1012		allFiveSpecies1377		allFiveSpecies1527				allFiveSpecies1691		allFiveSpecies1770		allFiveSpecies145						allFiveSpecies6729		allFiveSpecies6705						allFiveSpecies3021										allFiveSpecies214		allFiveSpecies5985		allFiveSpecies5999		allFiveSpecies230		allFiveSpecies2993
	allFiveSpecies1013		allFiveSpecies139		allFiveSpecies1528				allFiveSpecies1709		allFiveSpecies1774		allFiveSpecies1465						allFiveSpecies6731		allFiveSpecies6707						allFiveSpecies33										allFiveSpecies232		allFiveSpecies6029		allFiveSpecies6000		allFiveSpecies26		allFiveSpecies2994
	allFiveSpecies1014		allFiveSpecies1390		allFiveSpecies1529				allFiveSpecies1748		allFiveSpecies1899		allFiveSpecies1466						allFiveSpecies6733		allFiveSpecies6709						allFiveSpecies36										allFiveSpecies24		allFiveSpecies6030		allFiveSpecies6001		allFiveSpecies28		allFiveSpecies2995
	allFiveSpecies1015		allFiveSpecies1411		allFiveSpecies1530				allFiveSpecies1765		allFiveSpecies2679		allFiveSpecies1470						allFiveSpecies6735		allFiveSpecies6710						allFiveSpecies42										allFiveSpecies2980		allFiveSpecies6031		allFiveSpecies6108		allFiveSpecies29		allFiveSpecies2996
	allFiveSpecies1016		allFiveSpecies1413		allFiveSpecies1531				allFiveSpecies1793		allFiveSpecies288		allFiveSpecies1471						allFiveSpecies6740		allFiveSpecies6711						allFiveSpecies48										allFiveSpecies2981		allFiveSpecies6068		allFiveSpecies6109		allFiveSpecies2976		allFiveSpecies2997
	allFiveSpecies1017		allFiveSpecies1416		allFiveSpecies1533				allFiveSpecies2957				allFiveSpecies1473						allFiveSpecies6742		allFiveSpecies6713						allFiveSpecies59										allFiveSpecies2982		allFiveSpecies6069		allFiveSpecies6110		allFiveSpecies2977		allFiveSpecies2998
	allFiveSpecies1018		allFiveSpecies1422		allFiveSpecies1535				allFiveSpecies2960				allFiveSpecies1481						allFiveSpecies6744		allFiveSpecies6715						allFiveSpecies61										allFiveSpecies3009				allFiveSpecies6111		allFiveSpecies2978		allFiveSpecies41
	allFiveSpecies1019		allFiveSpecies1428		allFiveSpecies1536				allFiveSpecies2969				allFiveSpecies1484						allFiveSpecies6748		allFiveSpecies6716						allFiveSpecies6121										allFiveSpecies3013				allFiveSpecies6112		allFiveSpecies3002		allFiveSpecies46
	allFiveSpecies1020		allFiveSpecies1430		allFiveSpecies1537								allFiveSpecies1487						allFiveSpecies6749		allFiveSpecies6719						allFiveSpecies6122										allFiveSpecies3014				allFiveSpecies6113		allFiveSpecies3003		allFiveSpecies52
	allFiveSpecies1021		allFiveSpecies1439		allFiveSpecies1538								allFiveSpecies1488						allFiveSpecies6758		allFiveSpecies6720						allFiveSpecies6123										allFiveSpecies3015				allFiveSpecies6114		allFiveSpecies3004		allFiveSpecies5956
	allFiveSpecies1022		allFiveSpecies1451		allFiveSpecies1539								allFiveSpecies1489						allFiveSpecies6760		allFiveSpecies6721						allFiveSpecies6124										allFiveSpecies3016				allFiveSpecies6115		allFiveSpecies3005		allFiveSpecies5957
	allFiveSpecies1023		allFiveSpecies1453		allFiveSpecies1540								allFiveSpecies1491						allFiveSpecies6787		allFiveSpecies6722						allFiveSpecies6125										allFiveSpecies3017				allFiveSpecies6116		allFiveSpecies3006		allFiveSpecies5958
	allFiveSpecies1024		allFiveSpecies1455		allFiveSpecies1541								allFiveSpecies1493						allFiveSpecies6788		allFiveSpecies6723						allFiveSpecies6126										allFiveSpecies3018						allFiveSpecies3007		allFiveSpecies5959
	allFiveSpecies1025		allFiveSpecies1553		allFiveSpecies1542								allFiveSpecies1494						allFiveSpecies6790		allFiveSpecies6724						allFiveSpecies6127										allFiveSpecies3019						allFiveSpecies3008		allFiveSpecies5960
	allFiveSpecies1026		allFiveSpecies1617		allFiveSpecies1543								allFiveSpecies1495						allFiveSpecies6792		allFiveSpecies6725						allFiveSpecies6128										allFiveSpecies32						allFiveSpecies3010		allFiveSpecies5961
	allFiveSpecies1027		allFiveSpecies1703		allFiveSpecies1544								allFiveSpecies1497						allFiveSpecies6801		allFiveSpecies6726						allFiveSpecies6129										allFiveSpecies35						allFiveSpecies3011		allFiveSpecies5962
	allFiveSpecies1028		allFiveSpecies1757		allFiveSpecies1545								allFiveSpecies1498						allFiveSpecies6802		allFiveSpecies6727						allFiveSpecies6130										allFiveSpecies5						allFiveSpecies3012		allFiveSpecies5963
	allFiveSpecies1029		allFiveSpecies179		allFiveSpecies1546								allFiveSpecies1499						allFiveSpecies6803		allFiveSpecies6730						allFiveSpecies6131										allFiveSpecies51						allFiveSpecies5975		allFiveSpecies5964
	allFiveSpecies1030		allFiveSpecies180		allFiveSpecies1547								allFiveSpecies1500						allFiveSpecies6804		allFiveSpecies6732						allFiveSpecies6132										allFiveSpecies55						allFiveSpecies5976		allFiveSpecies5965
	allFiveSpecies1031		allFiveSpecies1801		allFiveSpecies1548								allFiveSpecies1501						allFiveSpecies6826		allFiveSpecies6734						allFiveSpecies6133										allFiveSpecies56						allFiveSpecies5977		allFiveSpecies5966
	allFiveSpecies1032		allFiveSpecies1802		allFiveSpecies1549								allFiveSpecies1502						allFiveSpecies6834		allFiveSpecies6736						allFiveSpecies6134										allFiveSpecies5986						allFiveSpecies5978		allFiveSpecies5967
	allFiveSpecies1033		allFiveSpecies1803		allFiveSpecies1550								allFiveSpecies1508						allFiveSpecies6840		allFiveSpecies6737						allFiveSpecies6135										allFiveSpecies5987						allFiveSpecies5979		allFiveSpecies5968
	allFiveSpecies1034		allFiveSpecies1804		allFiveSpecies1551								allFiveSpecies152						allFiveSpecies6841		allFiveSpecies6738						allFiveSpecies6136										allFiveSpecies5988						allFiveSpecies5980		allFiveSpecies5969
	allFiveSpecies1035		allFiveSpecies1805		allFiveSpecies1552								allFiveSpecies1809						allFiveSpecies6842		allFiveSpecies6739						allFiveSpecies6137										allFiveSpecies5989						allFiveSpecies5981		allFiveSpecies5970
	allFiveSpecies1036		allFiveSpecies1806		allFiveSpecies1554								allFiveSpecies1849						allFiveSpecies6844		allFiveSpecies6743						allFiveSpecies6138										allFiveSpecies5990						allFiveSpecies5982		allFiveSpecies5971
	allFiveSpecies1037		allFiveSpecies1807		allFiveSpecies1555								allFiveSpecies1855						allFiveSpecies6845		allFiveSpecies6745						allFiveSpecies6139										allFiveSpecies5991						allFiveSpecies6048		allFiveSpecies5972
	allFiveSpecies1038		allFiveSpecies1808		allFiveSpecies1556								allFiveSpecies1860						allFiveSpecies6850		allFiveSpecies6746						allFiveSpecies6140										allFiveSpecies5992						allFiveSpecies6049		allFiveSpecies5973
	allFiveSpecies1039		allFiveSpecies181		allFiveSpecies1557								allFiveSpecies193						allFiveSpecies6854		allFiveSpecies6747						allFiveSpecies6141										allFiveSpecies5993						allFiveSpecies6050		allFiveSpecies5974
	allFiveSpecies1040		allFiveSpecies1810		allFiveSpecies1559								allFiveSpecies1944						allFiveSpecies6858		allFiveSpecies6750						allFiveSpecies6142										allFiveSpecies5994						allFiveSpecies6051		allFiveSpecies6
	allFiveSpecies1041		allFiveSpecies1811		allFiveSpecies1560								allFiveSpecies195						allFiveSpecies6861		allFiveSpecies6751						allFiveSpecies6143										allFiveSpecies5995						allFiveSpecies6052		allFiveSpecies6002
	allFiveSpecies1042		allFiveSpecies1812		allFiveSpecies1561								allFiveSpecies2031						allFiveSpecies6862		allFiveSpecies6752						allFiveSpecies6144										allFiveSpecies5996						allFiveSpecies6053		allFiveSpecies6003
	allFiveSpecies1043		allFiveSpecies1813		allFiveSpecies1562								allFiveSpecies2039						allFiveSpecies6864		allFiveSpecies6753						allFiveSpecies6145										allFiveSpecies6085						allFiveSpecies6054		allFiveSpecies6004
	allFiveSpecies1044		allFiveSpecies1814		allFiveSpecies1563								allFiveSpecies2045						allFiveSpecies6866		allFiveSpecies6754						allFiveSpecies6146										allFiveSpecies6086						allFiveSpecies6055		allFiveSpecies6005
	allFiveSpecies1045		allFiveSpecies1815		allFiveSpecies1564								allFiveSpecies208						allFiveSpecies6869		allFiveSpecies6755						allFiveSpecies6147										allFiveSpecies6092						allFiveSpecies6056		allFiveSpecies6006
	allFiveSpecies1046		allFiveSpecies1816		allFiveSpecies1565								allFiveSpecies2080						allFiveSpecies6872		allFiveSpecies6756						allFiveSpecies6148										allFiveSpecies6093						allFiveSpecies6057		allFiveSpecies6007
	allFiveSpecies1047		allFiveSpecies1817		allFiveSpecies1567								allFiveSpecies209						allFiveSpecies6873		allFiveSpecies6757						allFiveSpecies6149										allFiveSpecies6094						allFiveSpecies6058		allFiveSpecies6008
	allFiveSpecies1048		allFiveSpecies1818		allFiveSpecies1568								allFiveSpecies2090						allFiveSpecies6877		allFiveSpecies6759						allFiveSpecies6150										allFiveSpecies6095						allFiveSpecies6059		allFiveSpecies6009
	allFiveSpecies1049		allFiveSpecies1819		allFiveSpecies1569								allFiveSpecies210						allFiveSpecies6879		allFiveSpecies6761						allFiveSpecies6151										allFiveSpecies6096						allFiveSpecies6060		allFiveSpecies6010
	allFiveSpecies1050		allFiveSpecies182		allFiveSpecies1570								allFiveSpecies2107						allFiveSpecies6890		allFiveSpecies6762						allFiveSpecies6152										allFiveSpecies6097						allFiveSpecies6061		allFiveSpecies6011
	allFiveSpecies1051		allFiveSpecies1820		allFiveSpecies1571								allFiveSpecies2158						allFiveSpecies6891		allFiveSpecies6763						allFiveSpecies6153										allFiveSpecies6098						allFiveSpecies6062		allFiveSpecies6012
	allFiveSpecies1052		allFiveSpecies1821		allFiveSpecies1572								allFiveSpecies217						allFiveSpecies6894		allFiveSpecies6764						allFiveSpecies6154										allFiveSpecies6099						allFiveSpecies6063		allFiveSpecies6013
	allFiveSpecies1053		allFiveSpecies1822		allFiveSpecies1573								allFiveSpecies2178						allFiveSpecies6896		allFiveSpecies6765						allFiveSpecies6155										allFiveSpecies6100						allFiveSpecies6064		allFiveSpecies6014
	allFiveSpecies1054		allFiveSpecies1823		allFiveSpecies1574								allFiveSpecies219						allFiveSpecies6897		allFiveSpecies6766						allFiveSpecies6156										allFiveSpecies6101						allFiveSpecies6065		allFiveSpecies6015
	allFiveSpecies1055		allFiveSpecies1824		allFiveSpecies1575								allFiveSpecies2232						allFiveSpecies6898		allFiveSpecies6767						allFiveSpecies6157										allFiveSpecies6102						allFiveSpecies6066		allFiveSpecies6016
	allFiveSpecies1056		allFiveSpecies1825		allFiveSpecies1576								allFiveSpecies2270						allFiveSpecies6905		allFiveSpecies6768						allFiveSpecies6158										allFiveSpecies6104						allFiveSpecies6067		allFiveSpecies6017
	allFiveSpecies1057		allFiveSpecies1826		allFiveSpecies1577								allFiveSpecies2286						allFiveSpecies6906		allFiveSpecies6769						allFiveSpecies6159										allFiveSpecies6105						allFiveSpecies6070		allFiveSpecies6018
	allFiveSpecies1058		allFiveSpecies1827		allFiveSpecies1578								allFiveSpecies2292						allFiveSpecies6912		allFiveSpecies6770						allFiveSpecies6160										allFiveSpecies6106						allFiveSpecies6071		allFiveSpecies6019
	allFiveSpecies1059		allFiveSpecies1828		allFiveSpecies1579								allFiveSpecies2351						allFiveSpecies6915		allFiveSpecies6771						allFiveSpecies6161										allFiveSpecies6107						allFiveSpecies6072		allFiveSpecies6020
	allFiveSpecies1060		allFiveSpecies1829		allFiveSpecies1580								allFiveSpecies2375						allFiveSpecies6917		allFiveSpecies6772						allFiveSpecies6162										allFiveSpecies68						allFiveSpecies6073		allFiveSpecies6021
	allFiveSpecies1061		allFiveSpecies183		allFiveSpecies1581								allFiveSpecies2403						allFiveSpecies6918		allFiveSpecies6773						allFiveSpecies6163										allFiveSpecies79						allFiveSpecies6074		allFiveSpecies6022
	allFiveSpecies1062		allFiveSpecies1830		allFiveSpecies1583								allFiveSpecies2435						allFiveSpecies6925		allFiveSpecies6774						allFiveSpecies6164										allFiveSpecies82						allFiveSpecies6075		allFiveSpecies6023
	allFiveSpecies1063		allFiveSpecies1831		allFiveSpecies1584								allFiveSpecies2529						allFiveSpecies6929		allFiveSpecies6775						allFiveSpecies6165										allFiveSpecies87						allFiveSpecies6076		allFiveSpecies6024
	allFiveSpecies1064		allFiveSpecies1832		allFiveSpecies1586								allFiveSpecies2574						allFiveSpecies6930		allFiveSpecies6776						allFiveSpecies6166										allFiveSpecies9						allFiveSpecies6077		allFiveSpecies6025
	allFiveSpecies1065		allFiveSpecies1833		allFiveSpecies1587								allFiveSpecies2629						allFiveSpecies6939		allFiveSpecies6777						allFiveSpecies6167																allFiveSpecies6078		allFiveSpecies6026
	allFiveSpecies1066		allFiveSpecies1834		allFiveSpecies1588								allFiveSpecies2800						allFiveSpecies6942		allFiveSpecies6778						allFiveSpecies6168																allFiveSpecies6079		allFiveSpecies6027
	allFiveSpecies1067		allFiveSpecies1835		allFiveSpecies1589								allFiveSpecies2871						allFiveSpecies6944		allFiveSpecies6779						allFiveSpecies6169																allFiveSpecies6080		allFiveSpecies6028
	allFiveSpecies1068		allFiveSpecies1836		allFiveSpecies1590								allFiveSpecies2961						allFiveSpecies6945		allFiveSpecies6780						allFiveSpecies6170																allFiveSpecies6081		allFiveSpecies6032
	allFiveSpecies1069		allFiveSpecies1837		allFiveSpecies1592								allFiveSpecies2983						allFiveSpecies6953		allFiveSpecies6781						allFiveSpecies6171																allFiveSpecies6082		allFiveSpecies6033
	allFiveSpecies1070		allFiveSpecies1838		allFiveSpecies1593								allFiveSpecies3						allFiveSpecies6960		allFiveSpecies6782						allFiveSpecies6172																allFiveSpecies6083		allFiveSpecies6034
	allFiveSpecies1071		allFiveSpecies1839		allFiveSpecies1594								allFiveSpecies30						allFiveSpecies6961		allFiveSpecies6783						allFiveSpecies6173																allFiveSpecies6084		allFiveSpecies6035
	allFiveSpecies1072		allFiveSpecies184		allFiveSpecies1595								allFiveSpecies3026						allFiveSpecies6962		allFiveSpecies6784						allFiveSpecies6174																allFiveSpecies6087		allFiveSpecies6036
	allFiveSpecies1073		allFiveSpecies1840		allFiveSpecies1596								allFiveSpecies3028						allFiveSpecies6963		allFiveSpecies6785						allFiveSpecies6175																allFiveSpecies6088		allFiveSpecies6037
	allFiveSpecies1074		allFiveSpecies1841		allFiveSpecies1597								allFiveSpecies3030						allFiveSpecies6965		allFiveSpecies6786						allFiveSpecies6176																allFiveSpecies6089		allFiveSpecies6038
	allFiveSpecies1075		allFiveSpecies1842		allFiveSpecies1598								allFiveSpecies3031						allFiveSpecies6968		allFiveSpecies6789						allFiveSpecies6177																allFiveSpecies6090		allFiveSpecies6039
	allFiveSpecies1076		allFiveSpecies1843		allFiveSpecies1599								allFiveSpecies3032						allFiveSpecies6970		allFiveSpecies6791						allFiveSpecies6178																allFiveSpecies6091		allFiveSpecies6040
	allFiveSpecies1077		allFiveSpecies1844		allFiveSpecies1600								allFiveSpecies3033						allFiveSpecies6973		allFiveSpecies6793						allFiveSpecies6179																allFiveSpecies84		allFiveSpecies6041
	allFiveSpecies1078		allFiveSpecies1845		allFiveSpecies1601								allFiveSpecies3034						allFiveSpecies6977		allFiveSpecies6794						allFiveSpecies6180																allFiveSpecies85		allFiveSpecies6042
	allFiveSpecies1079		allFiveSpecies1846		allFiveSpecies1603								allFiveSpecies3035						allFiveSpecies6981		allFiveSpecies6795						allFiveSpecies6181																allFiveSpecies86		allFiveSpecies6043
	allFiveSpecies1080		allFiveSpecies1847		allFiveSpecies1606								allFiveSpecies3036						allFiveSpecies6990		allFiveSpecies6796						allFiveSpecies6182																		allFiveSpecies6044
	allFiveSpecies1081		allFiveSpecies1848		allFiveSpecies1607								allFiveSpecies3037						allFiveSpecies6992		allFiveSpecies6797						allFiveSpecies6183																		allFiveSpecies6045
	allFiveSpecies1082		allFiveSpecies1850		allFiveSpecies1608								allFiveSpecies3038						allFiveSpecies6996		allFiveSpecies6798						allFiveSpecies6184																		allFiveSpecies6046
	allFiveSpecies1083		allFiveSpecies1851		allFiveSpecies1609								allFiveSpecies3040						allFiveSpecies6998		allFiveSpecies6799						allFiveSpecies6185																		allFiveSpecies6047
	allFiveSpecies1084		allFiveSpecies1852		allFiveSpecies1610								allFiveSpecies3045						allFiveSpecies7000		allFiveSpecies6800						allFiveSpecies6186																		allFiveSpecies64
	allFiveSpecies1085		allFiveSpecies1853		allFiveSpecies1612								allFiveSpecies3046						allFiveSpecies7003		allFiveSpecies6805						allFiveSpecies6187																		allFiveSpecies65
	allFiveSpecies1086		allFiveSpecies1854		allFiveSpecies1613								allFiveSpecies3047						allFiveSpecies7004		allFiveSpecies6806						allFiveSpecies6188																		allFiveSpecies66
	allFiveSpecies1087		allFiveSpecies1856		allFiveSpecies1615								allFiveSpecies3049						allFiveSpecies7006		allFiveSpecies6807						allFiveSpecies6189																		allFiveSpecies70
	allFiveSpecies1088		allFiveSpecies1857		allFiveSpecies1616								allFiveSpecies3050						allFiveSpecies7008		allFiveSpecies6808						allFiveSpecies6190																		allFiveSpecies99
	allFiveSpecies1089		allFiveSpecies1858		allFiveSpecies1618								allFiveSpecies3052						allFiveSpecies7009		allFiveSpecies6809						allFiveSpecies6191
	allFiveSpecies109		allFiveSpecies1859		allFiveSpecies1619								allFiveSpecies3053						allFiveSpecies7013		allFiveSpecies6810						allFiveSpecies6192
	allFiveSpecies1090		allFiveSpecies186		allFiveSpecies1620								allFiveSpecies3055						allFiveSpecies7021		allFiveSpecies6811						allFiveSpecies6193
	allFiveSpecies1091		allFiveSpecies1861		allFiveSpecies1623								allFiveSpecies3056						allFiveSpecies7025		allFiveSpecies6812						allFiveSpecies6194
	allFiveSpecies1092		allFiveSpecies1862		allFiveSpecies1624								allFiveSpecies3057						allFiveSpecies7026		allFiveSpecies6813						allFiveSpecies6195
	allFiveSpecies1093		allFiveSpecies1863		allFiveSpecies1625								allFiveSpecies3058						allFiveSpecies7027		allFiveSpecies6814						allFiveSpecies6196
	allFiveSpecies1094		allFiveSpecies1864		allFiveSpecies1627								allFiveSpecies3059						allFiveSpecies7029		allFiveSpecies6815						allFiveSpecies6197
	allFiveSpecies1095		allFiveSpecies1865		allFiveSpecies1628								allFiveSpecies3060						allFiveSpecies7032		allFiveSpecies6816						allFiveSpecies6198
	allFiveSpecies1096		allFiveSpecies1866		allFiveSpecies1629								allFiveSpecies3061						allFiveSpecies7033		allFiveSpecies6818						allFiveSpecies6199
	allFiveSpecies1097		allFiveSpecies1867		allFiveSpecies1630								allFiveSpecies3062								allFiveSpecies6819						allFiveSpecies6200
	allFiveSpecies1098		allFiveSpecies1868		allFiveSpecies1632								allFiveSpecies3063								allFiveSpecies6820						allFiveSpecies6201
	allFiveSpecies1099		allFiveSpecies1869		allFiveSpecies1635								allFiveSpecies3064								allFiveSpecies6821						allFiveSpecies6202
	allFiveSpecies1100		allFiveSpecies1870		allFiveSpecies1636								allFiveSpecies3065								allFiveSpecies6822						allFiveSpecies6203
	allFiveSpecies1101		allFiveSpecies1871		allFiveSpecies1637								allFiveSpecies3066								allFiveSpecies6823						allFiveSpecies6204
	allFiveSpecies1102		allFiveSpecies1872		allFiveSpecies1638								allFiveSpecies3067								allFiveSpecies6824						allFiveSpecies6205
	allFiveSpecies1103		allFiveSpecies1873		allFiveSpecies1639								allFiveSpecies3068								allFiveSpecies6825						allFiveSpecies6206
	allFiveSpecies1104		allFiveSpecies1875		allFiveSpecies1640								allFiveSpecies3069								allFiveSpecies6827						allFiveSpecies6207
	allFiveSpecies1105		allFiveSpecies1876		allFiveSpecies1641								allFiveSpecies3070								allFiveSpecies6828						allFiveSpecies6208
	allFiveSpecies1106		allFiveSpecies1877		allFiveSpecies1642								allFiveSpecies3071								allFiveSpecies6829						allFiveSpecies6209
	allFiveSpecies1107		allFiveSpecies1878		allFiveSpecies1643								allFiveSpecies3072								allFiveSpecies6831						allFiveSpecies6210
	allFiveSpecies1108		allFiveSpecies1879		allFiveSpecies1644								allFiveSpecies3073								allFiveSpecies6832						allFiveSpecies6211
	allFiveSpecies1109		allFiveSpecies1880		allFiveSpecies1645								allFiveSpecies3074								allFiveSpecies6833						allFiveSpecies6212
	allFiveSpecies1110		allFiveSpecies1881		allFiveSpecies1646								allFiveSpecies3075								allFiveSpecies6835						allFiveSpecies6213
	allFiveSpecies1111		allFiveSpecies1882		allFiveSpecies1647								allFiveSpecies3076								allFiveSpecies6836						allFiveSpecies6214
	allFiveSpecies1112		allFiveSpecies1883		allFiveSpecies1648								allFiveSpecies3077								allFiveSpecies6837						allFiveSpecies6215
	allFiveSpecies1113		allFiveSpecies1884		allFiveSpecies1649								allFiveSpecies3078								allFiveSpecies6838						allFiveSpecies6216
	allFiveSpecies1114		allFiveSpecies1885		allFiveSpecies1651								allFiveSpecies3079								allFiveSpecies6839						allFiveSpecies6217
	allFiveSpecies1115		allFiveSpecies1886		allFiveSpecies1653								allFiveSpecies3080								allFiveSpecies6843						allFiveSpecies6218
	allFiveSpecies1116		allFiveSpecies1887		allFiveSpecies1654								allFiveSpecies3081								allFiveSpecies6846						allFiveSpecies6219
	allFiveSpecies1117		allFiveSpecies1888		allFiveSpecies1655								allFiveSpecies3082								allFiveSpecies6847						allFiveSpecies6220
	allFiveSpecies1118		allFiveSpecies1889		allFiveSpecies1656								allFiveSpecies3083								allFiveSpecies6848						allFiveSpecies6221
	allFiveSpecies1119		allFiveSpecies189		allFiveSpecies1657								allFiveSpecies3084								allFiveSpecies6849						allFiveSpecies6222
	allFiveSpecies1120		allFiveSpecies1890		allFiveSpecies1658								allFiveSpecies3085								allFiveSpecies6851						allFiveSpecies6223
	allFiveSpecies1121		allFiveSpecies1891		allFiveSpecies1659								allFiveSpecies3086								allFiveSpecies6852						allFiveSpecies6224
	allFiveSpecies1122		allFiveSpecies1892		allFiveSpecies1660								allFiveSpecies3087								allFiveSpecies6853						allFiveSpecies6225
	allFiveSpecies1123		allFiveSpecies1893		allFiveSpecies1662								allFiveSpecies3088								allFiveSpecies6855						allFiveSpecies6226
	allFiveSpecies1124		allFiveSpecies1894		allFiveSpecies1664								allFiveSpecies3089								allFiveSpecies6856						allFiveSpecies6227
	allFiveSpecies1125		allFiveSpecies1895		allFiveSpecies1665								allFiveSpecies3090								allFiveSpecies6859						allFiveSpecies6228
	allFiveSpecies1126		allFiveSpecies1896		allFiveSpecies1666								allFiveSpecies3091								allFiveSpecies6860						allFiveSpecies6229
	allFiveSpecies1127		allFiveSpecies1897		allFiveSpecies1667								allFiveSpecies3092								allFiveSpecies6863						allFiveSpecies6230
	allFiveSpecies1128		allFiveSpecies1898		allFiveSpecies1668								allFiveSpecies3093								allFiveSpecies6865						allFiveSpecies6231
	allFiveSpecies1129		allFiveSpecies1900		allFiveSpecies1670								allFiveSpecies3094								allFiveSpecies6867						allFiveSpecies6232
	allFiveSpecies113		allFiveSpecies1901		allFiveSpecies1671								allFiveSpecies3095								allFiveSpecies6868						allFiveSpecies6233
	allFiveSpecies1130		allFiveSpecies1902		allFiveSpecies1672								allFiveSpecies3096								allFiveSpecies6870						allFiveSpecies6234
	allFiveSpecies1131		allFiveSpecies1903		allFiveSpecies1673								allFiveSpecies3097								allFiveSpecies6871						allFiveSpecies6235
	allFiveSpecies1132		allFiveSpecies1904		allFiveSpecies1674								allFiveSpecies3098								allFiveSpecies6874						allFiveSpecies6236
	allFiveSpecies1133		allFiveSpecies1905		allFiveSpecies1675								allFiveSpecies3099								allFiveSpecies6875						allFiveSpecies6237
	allFiveSpecies1134		allFiveSpecies1906		allFiveSpecies1676								allFiveSpecies31								allFiveSpecies6876						allFiveSpecies6238
	allFiveSpecies1135		allFiveSpecies1907		allFiveSpecies1677								allFiveSpecies3100								allFiveSpecies6878						allFiveSpecies6239
	allFiveSpecies1136		allFiveSpecies1908		allFiveSpecies1679								allFiveSpecies3101								allFiveSpecies6880						allFiveSpecies6240
	allFiveSpecies1137		allFiveSpecies1909		allFiveSpecies1680								allFiveSpecies3102								allFiveSpecies6881						allFiveSpecies6241
	allFiveSpecies1138		allFiveSpecies191		allFiveSpecies1681								allFiveSpecies3103								allFiveSpecies6882						allFiveSpecies6242
	allFiveSpecies1139		allFiveSpecies1910		allFiveSpecies1682								allFiveSpecies3104								allFiveSpecies6883						allFiveSpecies6243
	allFiveSpecies114		allFiveSpecies1911		allFiveSpecies1683								allFiveSpecies3105								allFiveSpecies6884						allFiveSpecies6244
	allFiveSpecies1140		allFiveSpecies1912		allFiveSpecies1684								allFiveSpecies3106								allFiveSpecies6885						allFiveSpecies6245
	allFiveSpecies1141		allFiveSpecies1913		allFiveSpecies1685								allFiveSpecies3107								allFiveSpecies6886						allFiveSpecies6246
	allFiveSpecies1142		allFiveSpecies1914		allFiveSpecies1686								allFiveSpecies3108								allFiveSpecies6888						allFiveSpecies6247
	allFiveSpecies1143		allFiveSpecies1915		allFiveSpecies1688								allFiveSpecies3109								allFiveSpecies6889						allFiveSpecies6248
	allFiveSpecies1144		allFiveSpecies1916		allFiveSpecies1689								allFiveSpecies3110								allFiveSpecies6892						allFiveSpecies6249
	allFiveSpecies1145		allFiveSpecies1917		allFiveSpecies1690								allFiveSpecies3111								allFiveSpecies6893						allFiveSpecies6250
	allFiveSpecies1146		allFiveSpecies1918		allFiveSpecies1692								allFiveSpecies3112								allFiveSpecies6895						allFiveSpecies6251
	allFiveSpecies1147		allFiveSpecies1919		allFiveSpecies1693								allFiveSpecies3113								allFiveSpecies6899						allFiveSpecies6252
	allFiveSpecies1148		allFiveSpecies192		allFiveSpecies1694								allFiveSpecies3114								allFiveSpecies6900						allFiveSpecies6253
	allFiveSpecies1149		allFiveSpecies1920		allFiveSpecies1695								allFiveSpecies3115								allFiveSpecies6901						allFiveSpecies6254
	allFiveSpecies115		allFiveSpecies1921		allFiveSpecies1696								allFiveSpecies3116								allFiveSpecies6902						allFiveSpecies6255
	allFiveSpecies1150		allFiveSpecies1922		allFiveSpecies1697								allFiveSpecies3117								allFiveSpecies6903						allFiveSpecies6256
	allFiveSpecies1151		allFiveSpecies1923		allFiveSpecies1698								allFiveSpecies3118								allFiveSpecies6904						allFiveSpecies6257
	allFiveSpecies1152		allFiveSpecies1924		allFiveSpecies1699								allFiveSpecies3119								allFiveSpecies6907						allFiveSpecies6258
	allFiveSpecies1153		allFiveSpecies1925		allFiveSpecies1700								allFiveSpecies3120								allFiveSpecies6908						allFiveSpecies6259
	allFiveSpecies1154		allFiveSpecies1926		allFiveSpecies1701								allFiveSpecies3121								allFiveSpecies6909						allFiveSpecies6260
	allFiveSpecies1155		allFiveSpecies1927		allFiveSpecies1704								allFiveSpecies3122								allFiveSpecies6910						allFiveSpecies6261
	allFiveSpecies1156		allFiveSpecies1928		allFiveSpecies1706								allFiveSpecies3123								allFiveSpecies6911						allFiveSpecies6262
	allFiveSpecies1157		allFiveSpecies1929		allFiveSpecies1707								allFiveSpecies3124								allFiveSpecies6913						allFiveSpecies6263
	allFiveSpecies1158		allFiveSpecies1930		allFiveSpecies1708								allFiveSpecies3125								allFiveSpecies6914						allFiveSpecies6264
	allFiveSpecies1159		allFiveSpecies1931		allFiveSpecies1710								allFiveSpecies3126								allFiveSpecies6916						allFiveSpecies6265
	allFiveSpecies116		allFiveSpecies1932		allFiveSpecies1711								allFiveSpecies3127								allFiveSpecies6919						allFiveSpecies6266
	allFiveSpecies1160		allFiveSpecies1933		allFiveSpecies1712								allFiveSpecies3128								allFiveSpecies6920						allFiveSpecies6267
	allFiveSpecies1161		allFiveSpecies1934		allFiveSpecies1713								allFiveSpecies3129								allFiveSpecies6921						allFiveSpecies6268
	allFiveSpecies1162		allFiveSpecies1935		allFiveSpecies1714								allFiveSpecies3130								allFiveSpecies6922						allFiveSpecies6269
	allFiveSpecies1163		allFiveSpecies1936		allFiveSpecies1715								allFiveSpecies3131								allFiveSpecies6923						allFiveSpecies6270
	allFiveSpecies1164		allFiveSpecies1937		allFiveSpecies1716								allFiveSpecies3132								allFiveSpecies6924						allFiveSpecies6271
	allFiveSpecies1165		allFiveSpecies1938		allFiveSpecies1717								allFiveSpecies3133								allFiveSpecies6926						allFiveSpecies6272
	allFiveSpecies1166		allFiveSpecies1939		allFiveSpecies1718								allFiveSpecies3134								allFiveSpecies6927						allFiveSpecies6273
	allFiveSpecies1167		allFiveSpecies194		allFiveSpecies1719								allFiveSpecies3135								allFiveSpecies6928						allFiveSpecies6274
	allFiveSpecies1168		allFiveSpecies1940		allFiveSpecies1720								allFiveSpecies3136								allFiveSpecies6931						allFiveSpecies6275
	allFiveSpecies1169		allFiveSpecies1941		allFiveSpecies1721								allFiveSpecies3137								allFiveSpecies6932						allFiveSpecies6276
	allFiveSpecies117		allFiveSpecies1942		allFiveSpecies1722								allFiveSpecies3138								allFiveSpecies6933						allFiveSpecies6277
	allFiveSpecies1170		allFiveSpecies1943		allFiveSpecies1723								allFiveSpecies3139								allFiveSpecies6934						allFiveSpecies6278
	allFiveSpecies1171		allFiveSpecies1945		allFiveSpecies1724								allFiveSpecies3140								allFiveSpecies6935						allFiveSpecies6279
	allFiveSpecies1172		allFiveSpecies1946		allFiveSpecies1725								allFiveSpecies3141								allFiveSpecies6936						allFiveSpecies6280
	allFiveSpecies1173		allFiveSpecies1947		allFiveSpecies1726								allFiveSpecies3142								allFiveSpecies6937						allFiveSpecies6281
	allFiveSpecies1174		allFiveSpecies1948		allFiveSpecies1727								allFiveSpecies3143								allFiveSpecies6938						allFiveSpecies6282
	allFiveSpecies1175		allFiveSpecies1949		allFiveSpecies1728								allFiveSpecies3144								allFiveSpecies6940						allFiveSpecies6283
	allFiveSpecies1176		allFiveSpecies1950		allFiveSpecies1729								allFiveSpecies3145								allFiveSpecies6941						allFiveSpecies6284
	allFiveSpecies1177		allFiveSpecies1951		allFiveSpecies1730								allFiveSpecies3146								allFiveSpecies6943						allFiveSpecies6285
	allFiveSpecies1178		allFiveSpecies1952		allFiveSpecies1731								allFiveSpecies3147								allFiveSpecies6946						allFiveSpecies6286
	allFiveSpecies1179		allFiveSpecies1953		allFiveSpecies1732								allFiveSpecies3148								allFiveSpecies6947						allFiveSpecies6287
	allFiveSpecies118		allFiveSpecies1954		allFiveSpecies1733								allFiveSpecies3149								allFiveSpecies6948						allFiveSpecies6288
	allFiveSpecies1180		allFiveSpecies1955		allFiveSpecies1734								allFiveSpecies3150								allFiveSpecies6949						allFiveSpecies6289
	allFiveSpecies1181		allFiveSpecies1956		allFiveSpecies1735								allFiveSpecies3151								allFiveSpecies6950						allFiveSpecies6290
	allFiveSpecies1182		allFiveSpecies1957		allFiveSpecies1736								allFiveSpecies3152								allFiveSpecies6952						allFiveSpecies6291
	allFiveSpecies1183		allFiveSpecies1958		allFiveSpecies1737								allFiveSpecies3153								allFiveSpecies6954						allFiveSpecies6292
	allFiveSpecies1184		allFiveSpecies1959		allFiveSpecies1738								allFiveSpecies3154								allFiveSpecies6955						allFiveSpecies6293
	allFiveSpecies1185		allFiveSpecies1960		allFiveSpecies1739								allFiveSpecies3155								allFiveSpecies6956						allFiveSpecies6294
	allFiveSpecies1186		allFiveSpecies1961		allFiveSpecies1740								allFiveSpecies3156								allFiveSpecies6958						allFiveSpecies6295
	allFiveSpecies1187		allFiveSpecies1962		allFiveSpecies1741								allFiveSpecies3157								allFiveSpecies6959						allFiveSpecies6296
	allFiveSpecies1188		allFiveSpecies1963		allFiveSpecies1742								allFiveSpecies3158								allFiveSpecies6964						allFiveSpecies6297
	allFiveSpecies1189		allFiveSpecies1964		allFiveSpecies1743								allFiveSpecies3159								allFiveSpecies6966						allFiveSpecies6298
	allFiveSpecies1190		allFiveSpecies1965		allFiveSpecies1744								allFiveSpecies3160								allFiveSpecies6967						allFiveSpecies6299
	allFiveSpecies1191		allFiveSpecies1966		allFiveSpecies1745								allFiveSpecies3161								allFiveSpecies6969						allFiveSpecies6300
	allFiveSpecies1192		allFiveSpecies1967		allFiveSpecies1746								allFiveSpecies3162								allFiveSpecies6971						allFiveSpecies6301
	allFiveSpecies1193		allFiveSpecies1968		allFiveSpecies1747								allFiveSpecies3163								allFiveSpecies6972						allFiveSpecies6302
	allFiveSpecies1194		allFiveSpecies1969		allFiveSpecies1749								allFiveSpecies3164								allFiveSpecies6974						allFiveSpecies6303
	allFiveSpecies1195		allFiveSpecies1970		allFiveSpecies1750								allFiveSpecies3165								allFiveSpecies6975						allFiveSpecies6304
	allFiveSpecies1196		allFiveSpecies1971		allFiveSpecies1751								allFiveSpecies3166								allFiveSpecies6976						allFiveSpecies6305
	allFiveSpecies1197		allFiveSpecies1972		allFiveSpecies1752								allFiveSpecies3167								allFiveSpecies6978						allFiveSpecies6306
	allFiveSpecies1198		allFiveSpecies1973		allFiveSpecies1753								allFiveSpecies3168								allFiveSpecies6979						allFiveSpecies6307
	allFiveSpecies1199		allFiveSpecies1974		allFiveSpecies1754								allFiveSpecies3169								allFiveSpecies6980						allFiveSpecies6308
	allFiveSpecies1200		allFiveSpecies1975		allFiveSpecies1755								allFiveSpecies3170								allFiveSpecies6982						allFiveSpecies6309
	allFiveSpecies1201		allFiveSpecies1976		allFiveSpecies1756								allFiveSpecies3171								allFiveSpecies6983						allFiveSpecies6310
	allFiveSpecies1202		allFiveSpecies1978		allFiveSpecies1758								allFiveSpecies3172								allFiveSpecies6984						allFiveSpecies6311
	allFiveSpecies1203		allFiveSpecies1979		allFiveSpecies1759								allFiveSpecies3173								allFiveSpecies6985						allFiveSpecies6312
	allFiveSpecies1204		allFiveSpecies1980		allFiveSpecies1760								allFiveSpecies3174								allFiveSpecies6986						allFiveSpecies6313
	allFiveSpecies1205		allFiveSpecies1981		allFiveSpecies1761								allFiveSpecies3175								allFiveSpecies6987						allFiveSpecies6314
	allFiveSpecies1206		allFiveSpecies1982		allFiveSpecies1762								allFiveSpecies3176								allFiveSpecies6988						allFiveSpecies6315
	allFiveSpecies1207		allFiveSpecies1983		allFiveSpecies1763								allFiveSpecies3177								allFiveSpecies6989						allFiveSpecies6316
	allFiveSpecies1208		allFiveSpecies1984		allFiveSpecies1764								allFiveSpecies3178								allFiveSpecies6991						allFiveSpecies6317
	allFiveSpecies1209		allFiveSpecies1985		allFiveSpecies1766								allFiveSpecies3179								allFiveSpecies6993						allFiveSpecies6318
	allFiveSpecies1210		allFiveSpecies1986		allFiveSpecies1767								allFiveSpecies3180								allFiveSpecies6994						allFiveSpecies6319
	allFiveSpecies1211		allFiveSpecies1988		allFiveSpecies1768								allFiveSpecies3181								allFiveSpecies6995						allFiveSpecies6320
	allFiveSpecies1212		allFiveSpecies1989		allFiveSpecies1769								allFiveSpecies3182								allFiveSpecies6997						allFiveSpecies6321
	allFiveSpecies1213		allFiveSpecies1990		allFiveSpecies1771								allFiveSpecies3183								allFiveSpecies6999						allFiveSpecies6322
	allFiveSpecies1214		allFiveSpecies1991		allFiveSpecies1772								allFiveSpecies3184								allFiveSpecies7001						allFiveSpecies6323
	allFiveSpecies1215		allFiveSpecies1992		allFiveSpecies1773								allFiveSpecies3185								allFiveSpecies7002						allFiveSpecies6324
	allFiveSpecies1216		allFiveSpecies1993		allFiveSpecies1775								allFiveSpecies3186								allFiveSpecies7005						allFiveSpecies6325
	allFiveSpecies1217		allFiveSpecies1994		allFiveSpecies1776								allFiveSpecies3187								allFiveSpecies7007						allFiveSpecies6326
	allFiveSpecies1218		allFiveSpecies1995		allFiveSpecies1777								allFiveSpecies3188								allFiveSpecies7010						allFiveSpecies6327
	allFiveSpecies1219		allFiveSpecies1996		allFiveSpecies1778								allFiveSpecies3189								allFiveSpecies7011						allFiveSpecies6328
	allFiveSpecies1220		allFiveSpecies1997		allFiveSpecies1779								allFiveSpecies3190								allFiveSpecies7012						allFiveSpecies6329
	allFiveSpecies1221		allFiveSpecies1998		allFiveSpecies1780								allFiveSpecies3191								allFiveSpecies7014						allFiveSpecies6330
	allFiveSpecies1222		allFiveSpecies1999		allFiveSpecies1781								allFiveSpecies3192								allFiveSpecies7015						allFiveSpecies6331
	allFiveSpecies1223		allFiveSpecies2000		allFiveSpecies1782								allFiveSpecies3193								allFiveSpecies7017						allFiveSpecies6332
	allFiveSpecies1224		allFiveSpecies2001		allFiveSpecies1783								allFiveSpecies3194								allFiveSpecies7018						allFiveSpecies6333
	allFiveSpecies1225		allFiveSpecies2002		allFiveSpecies1784								allFiveSpecies3195								allFiveSpecies7019						allFiveSpecies6334
	allFiveSpecies1226		allFiveSpecies2003		allFiveSpecies1785								allFiveSpecies3196								allFiveSpecies7020						allFiveSpecies6335
	allFiveSpecies1227		allFiveSpecies2004		allFiveSpecies1786								allFiveSpecies3197								allFiveSpecies7022						allFiveSpecies6336
	allFiveSpecies1228		allFiveSpecies2005		allFiveSpecies1787								allFiveSpecies3198								allFiveSpecies7023						allFiveSpecies6337
	allFiveSpecies1229		allFiveSpecies2006		allFiveSpecies1788								allFiveSpecies3199								allFiveSpecies7024						allFiveSpecies6338
	allFiveSpecies123		allFiveSpecies2007		allFiveSpecies1789								allFiveSpecies3200								allFiveSpecies7028						allFiveSpecies6339
	allFiveSpecies1230		allFiveSpecies2008		allFiveSpecies1790								allFiveSpecies3201								allFiveSpecies7031						allFiveSpecies6340
	allFiveSpecies1231		allFiveSpecies2010		allFiveSpecies1791								allFiveSpecies3202								allFiveSpecies7034						allFiveSpecies6341
	allFiveSpecies1232		allFiveSpecies2011		allFiveSpecies1792								allFiveSpecies3203														allFiveSpecies6342
	allFiveSpecies1233		allFiveSpecies2012		allFiveSpecies1794								allFiveSpecies3204														allFiveSpecies6343
	allFiveSpecies1234		allFiveSpecies2013		allFiveSpecies1795								allFiveSpecies3205														allFiveSpecies6344
	allFiveSpecies1235		allFiveSpecies2014		allFiveSpecies1796								allFiveSpecies3206														allFiveSpecies6345
	allFiveSpecies1236		allFiveSpecies2015		allFiveSpecies1797								allFiveSpecies3207														allFiveSpecies6346
	allFiveSpecies1237		allFiveSpecies2016		allFiveSpecies1798								allFiveSpecies3208														allFiveSpecies6347
	allFiveSpecies1238		allFiveSpecies2017		allFiveSpecies1799								allFiveSpecies3209														allFiveSpecies6348
	allFiveSpecies1239		allFiveSpecies2019		allFiveSpecies1800								allFiveSpecies3210														allFiveSpecies6349
	allFiveSpecies124		allFiveSpecies202		allFiveSpecies197								allFiveSpecies3211														allFiveSpecies6350
	allFiveSpecies1240		allFiveSpecies2020		allFiveSpecies1977								allFiveSpecies3212														allFiveSpecies6351
	allFiveSpecies1241		allFiveSpecies2021		allFiveSpecies198								allFiveSpecies3213														allFiveSpecies6352
	allFiveSpecies1242		allFiveSpecies2022		allFiveSpecies1987								allFiveSpecies3214														allFiveSpecies6353
	allFiveSpecies1243		allFiveSpecies2023		allFiveSpecies200								allFiveSpecies3215														allFiveSpecies6354
	allFiveSpecies1244		allFiveSpecies2024		allFiveSpecies2009								allFiveSpecies3216														allFiveSpecies6355
	allFiveSpecies1245		allFiveSpecies2025		allFiveSpecies201								allFiveSpecies3217														allFiveSpecies6356
	allFiveSpecies1246		allFiveSpecies2026		allFiveSpecies2018								allFiveSpecies3218														allFiveSpecies6357
	allFiveSpecies1247		allFiveSpecies2027		allFiveSpecies2029								allFiveSpecies3219														allFiveSpecies6358
	allFiveSpecies1248		allFiveSpecies2028		allFiveSpecies2034								allFiveSpecies3220														allFiveSpecies6359
	allFiveSpecies1249		allFiveSpecies203		allFiveSpecies2075								allFiveSpecies3221														allFiveSpecies6360
	allFiveSpecies125		allFiveSpecies2030		allFiveSpecies2081								allFiveSpecies3222														allFiveSpecies6361
	allFiveSpecies1250		allFiveSpecies2032		allFiveSpecies2136								allFiveSpecies3223														allFiveSpecies6362
	allFiveSpecies1251		allFiveSpecies2033		allFiveSpecies215								allFiveSpecies3224														allFiveSpecies6363
	allFiveSpecies1252		allFiveSpecies2035		allFiveSpecies2167								allFiveSpecies3225														allFiveSpecies6364
	allFiveSpecies1253		allFiveSpecies2036		allFiveSpecies2175								allFiveSpecies3226														allFiveSpecies6365
	allFiveSpecies1254		allFiveSpecies2037		allFiveSpecies2206								allFiveSpecies3227														allFiveSpecies6366
	allFiveSpecies1255		allFiveSpecies2038		allFiveSpecies2272								allFiveSpecies3228														allFiveSpecies6367
	allFiveSpecies1256		allFiveSpecies204		allFiveSpecies2281								allFiveSpecies3229														allFiveSpecies6368
	allFiveSpecies1257		allFiveSpecies2040		allFiveSpecies2285								allFiveSpecies3230														allFiveSpecies6369
	allFiveSpecies1258		allFiveSpecies2041		allFiveSpecies2397								allFiveSpecies3231														allFiveSpecies6370
	allFiveSpecies1259		allFiveSpecies2042		allFiveSpecies2410								allFiveSpecies3232														allFiveSpecies6371
	allFiveSpecies126		allFiveSpecies2043		allFiveSpecies2481								allFiveSpecies3233														allFiveSpecies6372
	allFiveSpecies1260		allFiveSpecies2044		allFiveSpecies2488								allFiveSpecies3234														allFiveSpecies6373
	allFiveSpecies1261		allFiveSpecies2046		allFiveSpecies2489								allFiveSpecies3235														allFiveSpecies6374
	allFiveSpecies1262		allFiveSpecies2047		allFiveSpecies2500								allFiveSpecies3236														allFiveSpecies6375
	allFiveSpecies1263		allFiveSpecies2048		allFiveSpecies2556								allFiveSpecies3237														allFiveSpecies6376
	allFiveSpecies1264		allFiveSpecies2049		allFiveSpecies2563								allFiveSpecies3238														allFiveSpecies6377
	allFiveSpecies1265		allFiveSpecies205		allFiveSpecies2576								allFiveSpecies3239														allFiveSpecies6378
	allFiveSpecies1266		allFiveSpecies2050		allFiveSpecies2595								allFiveSpecies3240														allFiveSpecies6379
	allFiveSpecies1267		allFiveSpecies2051		allFiveSpecies2633								allFiveSpecies3241														allFiveSpecies6380
	allFiveSpecies1268		allFiveSpecies2052		allFiveSpecies2694								allFiveSpecies3242														allFiveSpecies6381
	allFiveSpecies1269		allFiveSpecies2053		allFiveSpecies2708								allFiveSpecies3243														allFiveSpecies6382
	allFiveSpecies127		allFiveSpecies2054		allFiveSpecies2747								allFiveSpecies3244														allFiveSpecies6383
	allFiveSpecies1270		allFiveSpecies2055		allFiveSpecies2769								allFiveSpecies3245														allFiveSpecies6384
	allFiveSpecies1271		allFiveSpecies2056		allFiveSpecies2781								allFiveSpecies3246														allFiveSpecies6385
	allFiveSpecies1272		allFiveSpecies2057		allFiveSpecies2830								allFiveSpecies3247														allFiveSpecies6386
	allFiveSpecies1273		allFiveSpecies2058		allFiveSpecies2845								allFiveSpecies3248														allFiveSpecies6387
	allFiveSpecies1274		allFiveSpecies2059		allFiveSpecies2888								allFiveSpecies3249														allFiveSpecies6388
	allFiveSpecies1275		allFiveSpecies206		allFiveSpecies2939								allFiveSpecies3250														allFiveSpecies6389
	allFiveSpecies1276		allFiveSpecies2060		allFiveSpecies2946								allFiveSpecies3251														allFiveSpecies6390
	allFiveSpecies1277		allFiveSpecies2061		allFiveSpecies317								allFiveSpecies3252														allFiveSpecies6391
	allFiveSpecies1278		allFiveSpecies2062		allFiveSpecies93								allFiveSpecies3253														allFiveSpecies6392
	allFiveSpecies1279		allFiveSpecies2063										allFiveSpecies3254														allFiveSpecies6393
	allFiveSpecies128		allFiveSpecies2064										allFiveSpecies3255														allFiveSpecies6394
	allFiveSpecies1280		allFiveSpecies2065										allFiveSpecies3256														allFiveSpecies6395
	allFiveSpecies1281		allFiveSpecies2066										allFiveSpecies3257														allFiveSpecies6396
	allFiveSpecies1282		allFiveSpecies2067										allFiveSpecies3258														allFiveSpecies6397
	allFiveSpecies1283		allFiveSpecies2068										allFiveSpecies3259														allFiveSpecies6398
	allFiveSpecies1284		allFiveSpecies2069										allFiveSpecies3260														allFiveSpecies6399
	allFiveSpecies1285		allFiveSpecies207										allFiveSpecies3261														allFiveSpecies6400
	allFiveSpecies1286		allFiveSpecies2070										allFiveSpecies3262														allFiveSpecies6401
	allFiveSpecies1287		allFiveSpecies2071										allFiveSpecies3263														allFiveSpecies6402
	allFiveSpecies1288		allFiveSpecies2072										allFiveSpecies3264														allFiveSpecies6403
	allFiveSpecies1289		allFiveSpecies2073										allFiveSpecies3265														allFiveSpecies6404
	allFiveSpecies129		allFiveSpecies2074										allFiveSpecies3266														allFiveSpecies6405
	allFiveSpecies1290		allFiveSpecies2076										allFiveSpecies3267														allFiveSpecies6406
	allFiveSpecies1291		allFiveSpecies2077										allFiveSpecies3268														allFiveSpecies6407
	allFiveSpecies1292		allFiveSpecies2078										allFiveSpecies3269														allFiveSpecies6408
	allFiveSpecies1293		allFiveSpecies2079										allFiveSpecies3270														allFiveSpecies6409
	allFiveSpecies1294		allFiveSpecies2082										allFiveSpecies3271														allFiveSpecies6410
	allFiveSpecies1295		allFiveSpecies2083										allFiveSpecies3272														allFiveSpecies6411
	allFiveSpecies1296		allFiveSpecies2084										allFiveSpecies3273														allFiveSpecies6412
	allFiveSpecies1297		allFiveSpecies2085										allFiveSpecies3274														allFiveSpecies6413
	allFiveSpecies1298		allFiveSpecies2086										allFiveSpecies3275														allFiveSpecies6414
	allFiveSpecies1299		allFiveSpecies2087										allFiveSpecies3276														allFiveSpecies6415
	allFiveSpecies130		allFiveSpecies2088										allFiveSpecies3277														allFiveSpecies6416
	allFiveSpecies1300		allFiveSpecies2089										allFiveSpecies3278														allFiveSpecies6417
	allFiveSpecies1301		allFiveSpecies2091										allFiveSpecies3279														allFiveSpecies6418
	allFiveSpecies1302		allFiveSpecies2092										allFiveSpecies3280														allFiveSpecies6419
	allFiveSpecies1303		allFiveSpecies2093										allFiveSpecies3281														allFiveSpecies6420
	allFiveSpecies1305		allFiveSpecies2094										allFiveSpecies3282														allFiveSpecies6421
	allFiveSpecies1306		allFiveSpecies2095										allFiveSpecies3283														allFiveSpecies6422
	allFiveSpecies1307		allFiveSpecies2096										allFiveSpecies3284														allFiveSpecies6423
	allFiveSpecies1309		allFiveSpecies2097										allFiveSpecies3285														allFiveSpecies6424
	allFiveSpecies131		allFiveSpecies2098										allFiveSpecies3286														allFiveSpecies6425
	allFiveSpecies1310		allFiveSpecies2099										allFiveSpecies3287														allFiveSpecies6426
	allFiveSpecies1311		allFiveSpecies2100										allFiveSpecies3288														allFiveSpecies6427
	allFiveSpecies1312		allFiveSpecies2101										allFiveSpecies3289														allFiveSpecies6428
	allFiveSpecies1313		allFiveSpecies2102										allFiveSpecies3290														allFiveSpecies6429
	allFiveSpecies1315		allFiveSpecies2103										allFiveSpecies3291														allFiveSpecies6430
	allFiveSpecies1316		allFiveSpecies2104										allFiveSpecies3292														allFiveSpecies6431
	allFiveSpecies1318		allFiveSpecies2105										allFiveSpecies3293														allFiveSpecies6432
	allFiveSpecies1319		allFiveSpecies2106										allFiveSpecies3294														allFiveSpecies6433
	allFiveSpecies132		allFiveSpecies2108										allFiveSpecies3295														allFiveSpecies6434
	allFiveSpecies1320		allFiveSpecies2109										allFiveSpecies3296														allFiveSpecies6435
	allFiveSpecies1322		allFiveSpecies2110										allFiveSpecies3297														allFiveSpecies6436
	allFiveSpecies1323		allFiveSpecies2111										allFiveSpecies3298														allFiveSpecies6437
	allFiveSpecies1324		allFiveSpecies2112										allFiveSpecies3299														allFiveSpecies6438
	allFiveSpecies1325		allFiveSpecies2113										allFiveSpecies3300														allFiveSpecies6439
	allFiveSpecies1326		allFiveSpecies2114										allFiveSpecies3301														allFiveSpecies6440
	allFiveSpecies1327		allFiveSpecies2115										allFiveSpecies3302														allFiveSpecies6441
	allFiveSpecies1328		allFiveSpecies2116										allFiveSpecies3303														allFiveSpecies6442
	allFiveSpecies1329		allFiveSpecies2117										allFiveSpecies3304														allFiveSpecies6443
	allFiveSpecies133		allFiveSpecies2118										allFiveSpecies3305														allFiveSpecies6444
	allFiveSpecies1330		allFiveSpecies2119										allFiveSpecies3306														allFiveSpecies6445
	allFiveSpecies1331		allFiveSpecies2120										allFiveSpecies3307														allFiveSpecies6446
	allFiveSpecies1332		allFiveSpecies2121										allFiveSpecies3308														allFiveSpecies6447
	allFiveSpecies1333		allFiveSpecies2122										allFiveSpecies3309														allFiveSpecies6448
	allFiveSpecies1334		allFiveSpecies2123										allFiveSpecies3310														allFiveSpecies6449
	allFiveSpecies1337		allFiveSpecies2124										allFiveSpecies3311														allFiveSpecies6450
	allFiveSpecies1338		allFiveSpecies2125										allFiveSpecies3312														allFiveSpecies6451
	allFiveSpecies1339		allFiveSpecies2126										allFiveSpecies3313														allFiveSpecies6452
	allFiveSpecies134		allFiveSpecies2127										allFiveSpecies3314														allFiveSpecies6453
	allFiveSpecies1340		allFiveSpecies2128										allFiveSpecies3315														allFiveSpecies6454
	allFiveSpecies1341		allFiveSpecies2129										allFiveSpecies3316														allFiveSpecies6455
	allFiveSpecies1343		allFiveSpecies2130										allFiveSpecies3317														allFiveSpecies6456
	allFiveSpecies1344		allFiveSpecies2131										allFiveSpecies3318														allFiveSpecies6457
	allFiveSpecies1345		allFiveSpecies2132										allFiveSpecies3319														allFiveSpecies6458
	allFiveSpecies1346		allFiveSpecies2133										allFiveSpecies3320														allFiveSpecies6459
	allFiveSpecies1347		allFiveSpecies2134										allFiveSpecies3321														allFiveSpecies6460
	allFiveSpecies1349		allFiveSpecies2135										allFiveSpecies3322														allFiveSpecies6461
	allFiveSpecies135		allFiveSpecies2137										allFiveSpecies3323														allFiveSpecies6462
	allFiveSpecies1350		allFiveSpecies2138										allFiveSpecies3324														allFiveSpecies6463
	allFiveSpecies1352		allFiveSpecies2139										allFiveSpecies3325														allFiveSpecies6464
	allFiveSpecies1353		allFiveSpecies2140										allFiveSpecies3326														allFiveSpecies6465
	allFiveSpecies1354		allFiveSpecies2141										allFiveSpecies3327														allFiveSpecies6466
	allFiveSpecies1355		allFiveSpecies2142										allFiveSpecies3328														allFiveSpecies6467
	allFiveSpecies1356		allFiveSpecies2143										allFiveSpecies3329														allFiveSpecies6468
	allFiveSpecies1357		allFiveSpecies2144										allFiveSpecies3330														allFiveSpecies6469
	allFiveSpecies1359		allFiveSpecies2145										allFiveSpecies3331														allFiveSpecies6470
	allFiveSpecies136		allFiveSpecies2146										allFiveSpecies3332														allFiveSpecies6471
	allFiveSpecies1361		allFiveSpecies2147										allFiveSpecies3333														allFiveSpecies6472
	allFiveSpecies1362		allFiveSpecies2148										allFiveSpecies3334														allFiveSpecies6473
	allFiveSpecies1363		allFiveSpecies2149										allFiveSpecies3335														allFiveSpecies6474
	allFiveSpecies1364		allFiveSpecies2150										allFiveSpecies3336														allFiveSpecies6475
	allFiveSpecies1365		allFiveSpecies2151										allFiveSpecies3337														allFiveSpecies6476
	allFiveSpecies1366		allFiveSpecies2152										allFiveSpecies3338														allFiveSpecies6477
	allFiveSpecies1367		allFiveSpecies2153										allFiveSpecies3339														allFiveSpecies6478
	allFiveSpecies1368		allFiveSpecies2154										allFiveSpecies3340														allFiveSpecies6479
	allFiveSpecies1369		allFiveSpecies2155										allFiveSpecies3341														allFiveSpecies6480
	allFiveSpecies137		allFiveSpecies2156										allFiveSpecies3342														allFiveSpecies6481
	allFiveSpecies1370		allFiveSpecies2157										allFiveSpecies3343														allFiveSpecies6482
	allFiveSpecies1371		allFiveSpecies2159										allFiveSpecies3344														allFiveSpecies6483
	allFiveSpecies1372		allFiveSpecies216										allFiveSpecies3345														allFiveSpecies6484
	allFiveSpecies1373		allFiveSpecies2160										allFiveSpecies3346														allFiveSpecies6485
	allFiveSpecies1374		allFiveSpecies2161										allFiveSpecies3347														allFiveSpecies6486
	allFiveSpecies1375		allFiveSpecies2162										allFiveSpecies3348														allFiveSpecies6487
	allFiveSpecies1376		allFiveSpecies2163										allFiveSpecies3349														allFiveSpecies6488
	allFiveSpecies1378		allFiveSpecies2164										allFiveSpecies3350														allFiveSpecies6489
	allFiveSpecies1379		allFiveSpecies2165										allFiveSpecies3351														allFiveSpecies6490
	allFiveSpecies138		allFiveSpecies2166										allFiveSpecies3352														allFiveSpecies6491
	allFiveSpecies1380		allFiveSpecies2168										allFiveSpecies3353														allFiveSpecies6492
	allFiveSpecies1381		allFiveSpecies2169										allFiveSpecies3354														allFiveSpecies6493
	allFiveSpecies1382		allFiveSpecies2170										allFiveSpecies3355														allFiveSpecies6494
	allFiveSpecies1383		allFiveSpecies2171										allFiveSpecies3356														allFiveSpecies6495
	allFiveSpecies1384		allFiveSpecies2172										allFiveSpecies3357														allFiveSpecies6496
	allFiveSpecies1386		allFiveSpecies2173										allFiveSpecies3358														allFiveSpecies6497
	allFiveSpecies1388		allFiveSpecies2174										allFiveSpecies3359														allFiveSpecies6498
	allFiveSpecies1389		allFiveSpecies2176										allFiveSpecies3360														allFiveSpecies6499
	allFiveSpecies1391		allFiveSpecies2177										allFiveSpecies3361														allFiveSpecies6500
	allFiveSpecies1392		allFiveSpecies2179										allFiveSpecies3362														allFiveSpecies6501
	allFiveSpecies1393		allFiveSpecies2180										allFiveSpecies3363														allFiveSpecies6502
	allFiveSpecies1394		allFiveSpecies2181										allFiveSpecies3364														allFiveSpecies6503
	allFiveSpecies1395		allFiveSpecies2182										allFiveSpecies3365														allFiveSpecies6504
	allFiveSpecies1396		allFiveSpecies2183										allFiveSpecies3366														allFiveSpecies6505
	allFiveSpecies1397		allFiveSpecies2184										allFiveSpecies3367														allFiveSpecies6506
	allFiveSpecies1398		allFiveSpecies2185										allFiveSpecies3368														allFiveSpecies6507
	allFiveSpecies1399		allFiveSpecies2186										allFiveSpecies3369														allFiveSpecies6508
	allFiveSpecies1400		allFiveSpecies2187										allFiveSpecies3370														allFiveSpecies6509
	allFiveSpecies1401		allFiveSpecies2188										allFiveSpecies3371														allFiveSpecies6510
	allFiveSpecies1402		allFiveSpecies2189										allFiveSpecies3372														allFiveSpecies6511
	allFiveSpecies1403		allFiveSpecies2190										allFiveSpecies3373														allFiveSpecies6512
	allFiveSpecies1404		allFiveSpecies2191										allFiveSpecies3374														allFiveSpecies6513
	allFiveSpecies1405		allFiveSpecies2192										allFiveSpecies3375														allFiveSpecies6514
	allFiveSpecies1406		allFiveSpecies2193										allFiveSpecies3376														allFiveSpecies6515
	allFiveSpecies1407		allFiveSpecies2194										allFiveSpecies3377														allFiveSpecies6516
	allFiveSpecies1408		allFiveSpecies2195										allFiveSpecies3378														allFiveSpecies6517
	allFiveSpecies1409		allFiveSpecies2196										allFiveSpecies3379														allFiveSpecies6518
	allFiveSpecies141		allFiveSpecies2197										allFiveSpecies3380														allFiveSpecies6519
	allFiveSpecies1410		allFiveSpecies2198										allFiveSpecies3381														allFiveSpecies6520
	allFiveSpecies1412		allFiveSpecies2199										allFiveSpecies3382														allFiveSpecies6521
	allFiveSpecies1414		allFiveSpecies2200										allFiveSpecies3383														allFiveSpecies6522
	allFiveSpecies1415		allFiveSpecies2201										allFiveSpecies3384														allFiveSpecies6523
	allFiveSpecies1417		allFiveSpecies2202										allFiveSpecies3385														allFiveSpecies6524
	allFiveSpecies1418		allFiveSpecies2203										allFiveSpecies3386														allFiveSpecies6525
	allFiveSpecies1419		allFiveSpecies2204										allFiveSpecies3387														allFiveSpecies6526
	allFiveSpecies142		allFiveSpecies2205										allFiveSpecies3388														allFiveSpecies6527
	allFiveSpecies1420		allFiveSpecies2207										allFiveSpecies3389														allFiveSpecies6528
	allFiveSpecies1421		allFiveSpecies2208										allFiveSpecies3390														allFiveSpecies6529
	allFiveSpecies1423		allFiveSpecies2209										allFiveSpecies3391														allFiveSpecies6530
	allFiveSpecies1424		allFiveSpecies2210										allFiveSpecies3392														allFiveSpecies6531
	allFiveSpecies1425		allFiveSpecies2211										allFiveSpecies3393														allFiveSpecies6532
	allFiveSpecies1426		allFiveSpecies2212										allFiveSpecies3394														allFiveSpecies6533
	allFiveSpecies1427		allFiveSpecies2213										allFiveSpecies3395														allFiveSpecies6534
	allFiveSpecies1429		allFiveSpecies2214										allFiveSpecies3396														allFiveSpecies6535
	allFiveSpecies143		allFiveSpecies2215										allFiveSpecies3397														allFiveSpecies6536
	allFiveSpecies1431		allFiveSpecies2216										allFiveSpecies3398														allFiveSpecies6537
	allFiveSpecies1432		allFiveSpecies2217										allFiveSpecies3399														allFiveSpecies6538
	allFiveSpecies1433		allFiveSpecies2218										allFiveSpecies34														allFiveSpecies6539
	allFiveSpecies1434		allFiveSpecies2219										allFiveSpecies3400														allFiveSpecies6540
	allFiveSpecies1435		allFiveSpecies2220										allFiveSpecies3401														allFiveSpecies6541
	allFiveSpecies1436		allFiveSpecies2221										allFiveSpecies3402														allFiveSpecies6542
	allFiveSpecies1437		allFiveSpecies2222										allFiveSpecies3403														allFiveSpecies6543
	allFiveSpecies1438		allFiveSpecies2223										allFiveSpecies3404														allFiveSpecies6544
	allFiveSpecies144		allFiveSpecies2224										allFiveSpecies3405														allFiveSpecies6545
	allFiveSpecies1440		allFiveSpecies2225										allFiveSpecies3406														allFiveSpecies6546
	allFiveSpecies1441		allFiveSpecies2226										allFiveSpecies3407														allFiveSpecies6547
	allFiveSpecies1442		allFiveSpecies2227										allFiveSpecies3408														allFiveSpecies6548
	allFiveSpecies1443		allFiveSpecies2228										allFiveSpecies3409														allFiveSpecies6549
	allFiveSpecies1444		allFiveSpecies2229										allFiveSpecies3410														allFiveSpecies6550
	allFiveSpecies1445		allFiveSpecies2230										allFiveSpecies3411														allFiveSpecies6551
	allFiveSpecies1446		allFiveSpecies2231										allFiveSpecies3412														allFiveSpecies6552
	allFiveSpecies1447		allFiveSpecies2233										allFiveSpecies3413														allFiveSpecies6553
	allFiveSpecies1448		allFiveSpecies2234										allFiveSpecies3414														allFiveSpecies6554
	allFiveSpecies1449		allFiveSpecies2235										allFiveSpecies3415														allFiveSpecies6555
	allFiveSpecies1450		allFiveSpecies2236										allFiveSpecies3416														allFiveSpecies6556
	allFiveSpecies1452		allFiveSpecies2237										allFiveSpecies3417														allFiveSpecies6557
	allFiveSpecies1454		allFiveSpecies2238										allFiveSpecies3418														allFiveSpecies6558
	allFiveSpecies1456		allFiveSpecies2239										allFiveSpecies3419														allFiveSpecies6559
	allFiveSpecies1457		allFiveSpecies2240										allFiveSpecies3420														allFiveSpecies6560
	allFiveSpecies1458		allFiveSpecies2241										allFiveSpecies3421														allFiveSpecies6561
	allFiveSpecies1459		allFiveSpecies2242										allFiveSpecies3422														allFiveSpecies6562
	allFiveSpecies1460		allFiveSpecies2243										allFiveSpecies3423														allFiveSpecies6563
	allFiveSpecies1461		allFiveSpecies2244										allFiveSpecies3424														allFiveSpecies6564
	allFiveSpecies1462		allFiveSpecies2245										allFiveSpecies3425														allFiveSpecies6565
	allFiveSpecies1463		allFiveSpecies2246										allFiveSpecies3426														allFiveSpecies6566
	allFiveSpecies1464		allFiveSpecies2247										allFiveSpecies3427														allFiveSpecies6567
	allFiveSpecies147		allFiveSpecies2248										allFiveSpecies3428														allFiveSpecies6568
	allFiveSpecies148		allFiveSpecies2249										allFiveSpecies3429														allFiveSpecies6569
	allFiveSpecies149		allFiveSpecies2250										allFiveSpecies3430														allFiveSpecies6570
	allFiveSpecies151		allFiveSpecies2251										allFiveSpecies3431														allFiveSpecies6571
	allFiveSpecies153		allFiveSpecies2252										allFiveSpecies3432														allFiveSpecies6572
	allFiveSpecies157		allFiveSpecies2253										allFiveSpecies3433														allFiveSpecies6573
	allFiveSpecies158		allFiveSpecies2254										allFiveSpecies3434														allFiveSpecies6574
	allFiveSpecies159		allFiveSpecies2255										allFiveSpecies3435														allFiveSpecies6575
	allFiveSpecies160		allFiveSpecies2256										allFiveSpecies3436														allFiveSpecies6576
	allFiveSpecies161		allFiveSpecies2257										allFiveSpecies3437														allFiveSpecies6577
	allFiveSpecies162		allFiveSpecies2258										allFiveSpecies3438														allFiveSpecies6578
	allFiveSpecies163		allFiveSpecies2259										allFiveSpecies3439														allFiveSpecies6579
	allFiveSpecies164		allFiveSpecies2260										allFiveSpecies3440														allFiveSpecies6580
	allFiveSpecies165		allFiveSpecies2261										allFiveSpecies3441														allFiveSpecies6581
	allFiveSpecies166		allFiveSpecies2262										allFiveSpecies3442														allFiveSpecies6582
	allFiveSpecies167		allFiveSpecies2263										allFiveSpecies3443														allFiveSpecies6583
	allFiveSpecies168		allFiveSpecies2264										allFiveSpecies3444														allFiveSpecies6584
	allFiveSpecies169		allFiveSpecies2265										allFiveSpecies3445														allFiveSpecies6585
	allFiveSpecies170		allFiveSpecies2266										allFiveSpecies3446														allFiveSpecies6586
	allFiveSpecies171		allFiveSpecies2267										allFiveSpecies3447														allFiveSpecies6587
	allFiveSpecies172		allFiveSpecies2268										allFiveSpecies3448														allFiveSpecies6588
	allFiveSpecies173		allFiveSpecies2269										allFiveSpecies3449														allFiveSpecies6589
	allFiveSpecies174		allFiveSpecies2271										allFiveSpecies3450														allFiveSpecies6590
	allFiveSpecies175		allFiveSpecies2273										allFiveSpecies3451														allFiveSpecies6591
	allFiveSpecies176		allFiveSpecies2274										allFiveSpecies3452														allFiveSpecies6592
	allFiveSpecies177		allFiveSpecies2275										allFiveSpecies3453														allFiveSpecies6593
	allFiveSpecies178		allFiveSpecies2276										allFiveSpecies3454														allFiveSpecies6594
	allFiveSpecies185		allFiveSpecies2277										allFiveSpecies3455														allFiveSpecies6595
	allFiveSpecies187		allFiveSpecies2278										allFiveSpecies3456														allFiveSpecies6596
	allFiveSpecies188		allFiveSpecies2279										allFiveSpecies3457														allFiveSpecies6597
	allFiveSpecies190		allFiveSpecies2280										allFiveSpecies3458														allFiveSpecies6598
	allFiveSpecies234		allFiveSpecies2282										allFiveSpecies3459														allFiveSpecies6599
	allFiveSpecies235		allFiveSpecies2283										allFiveSpecies3460														allFiveSpecies6600
	allFiveSpecies236		allFiveSpecies2284										allFiveSpecies3461														allFiveSpecies6601
	allFiveSpecies237		allFiveSpecies2287										allFiveSpecies3462														allFiveSpecies6602
	allFiveSpecies238		allFiveSpecies2288										allFiveSpecies3463														allFiveSpecies6603
	allFiveSpecies239		allFiveSpecies2289										allFiveSpecies3464														allFiveSpecies6604
	allFiveSpecies240		allFiveSpecies2290										allFiveSpecies3465														allFiveSpecies6605
	allFiveSpecies241		allFiveSpecies2291										allFiveSpecies3466														allFiveSpecies6606
	allFiveSpecies242		allFiveSpecies2293										allFiveSpecies3467														allFiveSpecies6607
	allFiveSpecies243		allFiveSpecies2294										allFiveSpecies3468														allFiveSpecies6608
	allFiveSpecies244		allFiveSpecies2295										allFiveSpecies3469														allFiveSpecies6609
	allFiveSpecies245		allFiveSpecies2296										allFiveSpecies3470														allFiveSpecies6610
	allFiveSpecies246		allFiveSpecies2297										allFiveSpecies3471														allFiveSpecies6611
	allFiveSpecies247		allFiveSpecies2298										allFiveSpecies3472														allFiveSpecies6612
	allFiveSpecies248		allFiveSpecies2299										allFiveSpecies3473														allFiveSpecies6613
	allFiveSpecies249		allFiveSpecies2300										allFiveSpecies3474														allFiveSpecies6614
	allFiveSpecies250		allFiveSpecies2301										allFiveSpecies3475														allFiveSpecies6615
	allFiveSpecies251		allFiveSpecies2302										allFiveSpecies3476														allFiveSpecies6616
	allFiveSpecies252		allFiveSpecies2303										allFiveSpecies3477														allFiveSpecies6617
	allFiveSpecies253		allFiveSpecies2304										allFiveSpecies3478														allFiveSpecies6618
	allFiveSpecies254		allFiveSpecies2305										allFiveSpecies3479														allFiveSpecies6619
	allFiveSpecies255		allFiveSpecies2306										allFiveSpecies3480														allFiveSpecies6620
	allFiveSpecies256		allFiveSpecies2307										allFiveSpecies3481														allFiveSpecies6621
	allFiveSpecies257		allFiveSpecies2308										allFiveSpecies3482														allFiveSpecies6622
	allFiveSpecies258		allFiveSpecies2309										allFiveSpecies3483														allFiveSpecies6623
	allFiveSpecies259		allFiveSpecies231										allFiveSpecies3484														allFiveSpecies6624
	allFiveSpecies260		allFiveSpecies2310										allFiveSpecies3485														allFiveSpecies6625
	allFiveSpecies261		allFiveSpecies2311										allFiveSpecies3486														allFiveSpecies6626
	allFiveSpecies262		allFiveSpecies2312										allFiveSpecies3487														allFiveSpecies6627
	allFiveSpecies263		allFiveSpecies2313										allFiveSpecies3488														allFiveSpecies6628
	allFiveSpecies264		allFiveSpecies2314										allFiveSpecies3489														allFiveSpecies6629
	allFiveSpecies265		allFiveSpecies2315										allFiveSpecies3490														allFiveSpecies6630
	allFiveSpecies266		allFiveSpecies2316										allFiveSpecies3491														allFiveSpecies6631
	allFiveSpecies267		allFiveSpecies2317										allFiveSpecies3492														allFiveSpecies6632
	allFiveSpecies268		allFiveSpecies2318										allFiveSpecies3493														allFiveSpecies6633
	allFiveSpecies269		allFiveSpecies2319										allFiveSpecies3494														allFiveSpecies6634
	allFiveSpecies270		allFiveSpecies2320										allFiveSpecies3495														allFiveSpecies6635
	allFiveSpecies271		allFiveSpecies2321										allFiveSpecies3496														allFiveSpecies6636
	allFiveSpecies272		allFiveSpecies2322										allFiveSpecies3497														allFiveSpecies6637
	allFiveSpecies273		allFiveSpecies2323										allFiveSpecies3498														allFiveSpecies6638
	allFiveSpecies274		allFiveSpecies2324										allFiveSpecies3499														allFiveSpecies6639
	allFiveSpecies275		allFiveSpecies2325										allFiveSpecies3500														allFiveSpecies6640
	allFiveSpecies276		allFiveSpecies2326										allFiveSpecies3501														allFiveSpecies6641
	allFiveSpecies277		allFiveSpecies2327										allFiveSpecies3502														allFiveSpecies6642
	allFiveSpecies278		allFiveSpecies2328										allFiveSpecies3503														allFiveSpecies6643
	allFiveSpecies279		allFiveSpecies2329										allFiveSpecies3504														allFiveSpecies6644
	allFiveSpecies280		allFiveSpecies2330										allFiveSpecies3505														allFiveSpecies6645
	allFiveSpecies281		allFiveSpecies2331										allFiveSpecies3506														allFiveSpecies6646
	allFiveSpecies282		allFiveSpecies2332										allFiveSpecies3507														allFiveSpecies6647
	allFiveSpecies283		allFiveSpecies2333										allFiveSpecies3508														allFiveSpecies6648
	allFiveSpecies284		allFiveSpecies2334										allFiveSpecies3509														allFiveSpecies6649
	allFiveSpecies285		allFiveSpecies2335										allFiveSpecies3510														allFiveSpecies6650
	allFiveSpecies286		allFiveSpecies2336										allFiveSpecies3511														allFiveSpecies6651
	allFiveSpecies287		allFiveSpecies2337										allFiveSpecies3512														allFiveSpecies6652
	allFiveSpecies289		allFiveSpecies2338										allFiveSpecies3513														allFiveSpecies6653
	allFiveSpecies290		allFiveSpecies2339										allFiveSpecies3514														allFiveSpecies6654
	allFiveSpecies291		allFiveSpecies2340										allFiveSpecies3515														allFiveSpecies6655
	allFiveSpecies292		allFiveSpecies2341										allFiveSpecies3516														allFiveSpecies6656
	allFiveSpecies293		allFiveSpecies2342										allFiveSpecies3517														allFiveSpecies6657
	allFiveSpecies294		allFiveSpecies2343										allFiveSpecies3518														allFiveSpecies6658
	allFiveSpecies295		allFiveSpecies2344										allFiveSpecies3519														allFiveSpecies6659
	allFiveSpecies296		allFiveSpecies2345										allFiveSpecies3520														allFiveSpecies6660
	allFiveSpecies297		allFiveSpecies2346										allFiveSpecies3521														allFiveSpecies6661
	allFiveSpecies298		allFiveSpecies2347										allFiveSpecies3522														allFiveSpecies6662
	allFiveSpecies299		allFiveSpecies2348										allFiveSpecies3523														allFiveSpecies6663
	allFiveSpecies300		allFiveSpecies2349										allFiveSpecies3524														allFiveSpecies6664
	allFiveSpecies301		allFiveSpecies2350										allFiveSpecies3525														allFiveSpecies6665
	allFiveSpecies302		allFiveSpecies2352										allFiveSpecies3526														allFiveSpecies6666
	allFiveSpecies303		allFiveSpecies2353										allFiveSpecies3527														allFiveSpecies6667
	allFiveSpecies304		allFiveSpecies2354										allFiveSpecies3528														allFiveSpecies6668
	allFiveSpecies305		allFiveSpecies2355										allFiveSpecies3529														allFiveSpecies6669
	allFiveSpecies306		allFiveSpecies2356										allFiveSpecies3530														allFiveSpecies6670
	allFiveSpecies307		allFiveSpecies2357										allFiveSpecies3531														allFiveSpecies6671
	allFiveSpecies308		allFiveSpecies2358										allFiveSpecies3532														allFiveSpecies6672
	allFiveSpecies309		allFiveSpecies2359										allFiveSpecies3533														allFiveSpecies6673
	allFiveSpecies310		allFiveSpecies2360										allFiveSpecies3534														allFiveSpecies6674
	allFiveSpecies311		allFiveSpecies2361										allFiveSpecies3535														allFiveSpecies6675
	allFiveSpecies312		allFiveSpecies2362										allFiveSpecies3536														allFiveSpecies6676
	allFiveSpecies313		allFiveSpecies2363										allFiveSpecies3537														allFiveSpecies6677
	allFiveSpecies314		allFiveSpecies2364										allFiveSpecies3538														allFiveSpecies6678
	allFiveSpecies315		allFiveSpecies2365										allFiveSpecies3539														allFiveSpecies6679
	allFiveSpecies316		allFiveSpecies2366										allFiveSpecies3540														allFiveSpecies94
	allFiveSpecies318		allFiveSpecies2367										allFiveSpecies3541
	allFiveSpecies319		allFiveSpecies2368										allFiveSpecies3542
	allFiveSpecies320		allFiveSpecies2369										allFiveSpecies3543
	allFiveSpecies321		allFiveSpecies2370										allFiveSpecies3544
	allFiveSpecies322		allFiveSpecies2371										allFiveSpecies3545
	allFiveSpecies323		allFiveSpecies2372										allFiveSpecies3546
	allFiveSpecies324		allFiveSpecies2373										allFiveSpecies3547
	allFiveSpecies325		allFiveSpecies2374										allFiveSpecies3548
	allFiveSpecies326		allFiveSpecies2376										allFiveSpecies3549
	allFiveSpecies327		allFiveSpecies2377										allFiveSpecies3550
	allFiveSpecies328		allFiveSpecies2378										allFiveSpecies3551
	allFiveSpecies329		allFiveSpecies2379										allFiveSpecies3552
	allFiveSpecies330		allFiveSpecies2380										allFiveSpecies3553
	allFiveSpecies331		allFiveSpecies2381										allFiveSpecies3554
	allFiveSpecies332		allFiveSpecies2382										allFiveSpecies3555
	allFiveSpecies333		allFiveSpecies2383										allFiveSpecies3556
	allFiveSpecies334		allFiveSpecies2384										allFiveSpecies3557
	allFiveSpecies335		allFiveSpecies2385										allFiveSpecies3558
	allFiveSpecies336		allFiveSpecies2386										allFiveSpecies3559
	allFiveSpecies337		allFiveSpecies2387										allFiveSpecies3560
	allFiveSpecies338		allFiveSpecies2388										allFiveSpecies3561
	allFiveSpecies339		allFiveSpecies2389										allFiveSpecies3562
	allFiveSpecies340		allFiveSpecies2390										allFiveSpecies3563
	allFiveSpecies341		allFiveSpecies2391										allFiveSpecies3564
	allFiveSpecies342		allFiveSpecies2392										allFiveSpecies3565
	allFiveSpecies343		allFiveSpecies2393										allFiveSpecies3566
	allFiveSpecies344		allFiveSpecies2394										allFiveSpecies3567
	allFiveSpecies345		allFiveSpecies2395										allFiveSpecies3568
	allFiveSpecies346		allFiveSpecies2396										allFiveSpecies3569
	allFiveSpecies347		allFiveSpecies2398										allFiveSpecies3570
	allFiveSpecies348		allFiveSpecies2399										allFiveSpecies3571
	allFiveSpecies349		allFiveSpecies2400										allFiveSpecies3572
	allFiveSpecies350		allFiveSpecies2401										allFiveSpecies3573
	allFiveSpecies351		allFiveSpecies2402										allFiveSpecies3574
	allFiveSpecies352		allFiveSpecies2404										allFiveSpecies3575
	allFiveSpecies353		allFiveSpecies2405										allFiveSpecies3576
	allFiveSpecies354		allFiveSpecies2406										allFiveSpecies3577
	allFiveSpecies355		allFiveSpecies2407										allFiveSpecies3578
	allFiveSpecies356		allFiveSpecies2408										allFiveSpecies3579
	allFiveSpecies357		allFiveSpecies2409										allFiveSpecies3580
	allFiveSpecies358		allFiveSpecies2411										allFiveSpecies3581
	allFiveSpecies359		allFiveSpecies2412										allFiveSpecies3582
	allFiveSpecies360		allFiveSpecies2413										allFiveSpecies3583
	allFiveSpecies361		allFiveSpecies2415										allFiveSpecies3584
	allFiveSpecies362		allFiveSpecies2416										allFiveSpecies3585
	allFiveSpecies363		allFiveSpecies2417										allFiveSpecies3586
	allFiveSpecies364		allFiveSpecies2418										allFiveSpecies3587
	allFiveSpecies365		allFiveSpecies2419										allFiveSpecies3588
	allFiveSpecies366		allFiveSpecies2420										allFiveSpecies3589
	allFiveSpecies367		allFiveSpecies2421										allFiveSpecies3590
	allFiveSpecies368		allFiveSpecies2422										allFiveSpecies3591
	allFiveSpecies369		allFiveSpecies2423										allFiveSpecies3592
	allFiveSpecies370		allFiveSpecies2424										allFiveSpecies3593
	allFiveSpecies371		allFiveSpecies2425										allFiveSpecies3594
	allFiveSpecies372		allFiveSpecies2426										allFiveSpecies3595
	allFiveSpecies373		allFiveSpecies2427										allFiveSpecies3596
	allFiveSpecies374		allFiveSpecies2428										allFiveSpecies3597
	allFiveSpecies375		allFiveSpecies2429										allFiveSpecies3598
	allFiveSpecies376		allFiveSpecies2430										allFiveSpecies3599
	allFiveSpecies377		allFiveSpecies2431										allFiveSpecies3600
	allFiveSpecies378		allFiveSpecies2432										allFiveSpecies3601
	allFiveSpecies379		allFiveSpecies2433										allFiveSpecies3602
	allFiveSpecies380		allFiveSpecies2434										allFiveSpecies3603
	allFiveSpecies381		allFiveSpecies2436										allFiveSpecies3604
	allFiveSpecies382		allFiveSpecies2437										allFiveSpecies3605
	allFiveSpecies383		allFiveSpecies2438										allFiveSpecies3606
	allFiveSpecies384		allFiveSpecies2439										allFiveSpecies3607
	allFiveSpecies385		allFiveSpecies2440										allFiveSpecies3608
	allFiveSpecies386		allFiveSpecies2441										allFiveSpecies3609
	allFiveSpecies387		allFiveSpecies2442										allFiveSpecies3610
	allFiveSpecies388		allFiveSpecies2443										allFiveSpecies3611
	allFiveSpecies389		allFiveSpecies2444										allFiveSpecies3612
	allFiveSpecies390		allFiveSpecies2445										allFiveSpecies3613
	allFiveSpecies391		allFiveSpecies2446										allFiveSpecies3614
	allFiveSpecies392		allFiveSpecies2447										allFiveSpecies3615
	allFiveSpecies393		allFiveSpecies2448										allFiveSpecies3616
	allFiveSpecies394		allFiveSpecies2449										allFiveSpecies3617
	allFiveSpecies395		allFiveSpecies2450										allFiveSpecies3618
	allFiveSpecies396		allFiveSpecies2451										allFiveSpecies3619
	allFiveSpecies397		allFiveSpecies2452										allFiveSpecies3620
	allFiveSpecies398		allFiveSpecies2453										allFiveSpecies3621
	allFiveSpecies399		allFiveSpecies2454										allFiveSpecies3622
	allFiveSpecies4		allFiveSpecies2455										allFiveSpecies3623
	allFiveSpecies400		allFiveSpecies2456										allFiveSpecies3624
	allFiveSpecies401		allFiveSpecies2457										allFiveSpecies3625
	allFiveSpecies402		allFiveSpecies2458										allFiveSpecies3626
	allFiveSpecies403		allFiveSpecies2459										allFiveSpecies3627
	allFiveSpecies404		allFiveSpecies2460										allFiveSpecies3628
	allFiveSpecies405		allFiveSpecies2461										allFiveSpecies3629
	allFiveSpecies406		allFiveSpecies2462										allFiveSpecies3630
	allFiveSpecies407		allFiveSpecies2463										allFiveSpecies3631
	allFiveSpecies408		allFiveSpecies2464										allFiveSpecies3632
	allFiveSpecies409		allFiveSpecies2465										allFiveSpecies3633
	allFiveSpecies410		allFiveSpecies2466										allFiveSpecies3634
	allFiveSpecies411		allFiveSpecies2467										allFiveSpecies3635
	allFiveSpecies412		allFiveSpecies2468										allFiveSpecies3636
	allFiveSpecies413		allFiveSpecies2469										allFiveSpecies3637
	allFiveSpecies414		allFiveSpecies2470										allFiveSpecies3638
	allFiveSpecies415		allFiveSpecies2471										allFiveSpecies3639
	allFiveSpecies416		allFiveSpecies2472										allFiveSpecies3640
	allFiveSpecies417		allFiveSpecies2473										allFiveSpecies3641
	allFiveSpecies418		allFiveSpecies2474										allFiveSpecies3642
	allFiveSpecies419		allFiveSpecies2475										allFiveSpecies3643
	allFiveSpecies420		allFiveSpecies2476										allFiveSpecies3644
	allFiveSpecies421		allFiveSpecies2477										allFiveSpecies3645
	allFiveSpecies422		allFiveSpecies2478										allFiveSpecies3646
	allFiveSpecies423		allFiveSpecies2479										allFiveSpecies3647
	allFiveSpecies424		allFiveSpecies2480										allFiveSpecies3648
	allFiveSpecies425		allFiveSpecies2482										allFiveSpecies3649
	allFiveSpecies426		allFiveSpecies2483										allFiveSpecies3650
	allFiveSpecies427		allFiveSpecies2484										allFiveSpecies3651
	allFiveSpecies428		allFiveSpecies2485										allFiveSpecies3652
	allFiveSpecies429		allFiveSpecies2486										allFiveSpecies3653
	allFiveSpecies430		allFiveSpecies2487										allFiveSpecies3654
	allFiveSpecies431		allFiveSpecies2490										allFiveSpecies3655
	allFiveSpecies432		allFiveSpecies2491										allFiveSpecies3656
	allFiveSpecies433		allFiveSpecies2492										allFiveSpecies3657
	allFiveSpecies434		allFiveSpecies2493										allFiveSpecies3658
	allFiveSpecies435		allFiveSpecies2494										allFiveSpecies3659
	allFiveSpecies436		allFiveSpecies2495										allFiveSpecies3660
	allFiveSpecies437		allFiveSpecies2496										allFiveSpecies3661
	allFiveSpecies438		allFiveSpecies2497										allFiveSpecies3662
	allFiveSpecies439		allFiveSpecies2498										allFiveSpecies3663
	allFiveSpecies440		allFiveSpecies2499										allFiveSpecies3664
	allFiveSpecies441		allFiveSpecies2501										allFiveSpecies3665
	allFiveSpecies442		allFiveSpecies2502										allFiveSpecies3666
	allFiveSpecies443		allFiveSpecies2503										allFiveSpecies3667
	allFiveSpecies444		allFiveSpecies2504										allFiveSpecies3668
	allFiveSpecies445		allFiveSpecies2505										allFiveSpecies3669
	allFiveSpecies446		allFiveSpecies2506										allFiveSpecies3670
	allFiveSpecies447		allFiveSpecies2507										allFiveSpecies3671
	allFiveSpecies448		allFiveSpecies2508										allFiveSpecies3672
	allFiveSpecies449		allFiveSpecies2509										allFiveSpecies3673
	allFiveSpecies450		allFiveSpecies2510										allFiveSpecies3674
	allFiveSpecies451		allFiveSpecies2511										allFiveSpecies3675
	allFiveSpecies452		allFiveSpecies2512										allFiveSpecies3676
	allFiveSpecies453		allFiveSpecies2513										allFiveSpecies3677
	allFiveSpecies454		allFiveSpecies2514										allFiveSpecies3678
	allFiveSpecies455		allFiveSpecies2515										allFiveSpecies3679
	allFiveSpecies456		allFiveSpecies2516										allFiveSpecies3680
	allFiveSpecies457		allFiveSpecies2517										allFiveSpecies3681
	allFiveSpecies458		allFiveSpecies2518										allFiveSpecies3682
	allFiveSpecies459		allFiveSpecies2519										allFiveSpecies3683
	allFiveSpecies460		allFiveSpecies2520										allFiveSpecies3684
	allFiveSpecies461		allFiveSpecies2521										allFiveSpecies3685
	allFiveSpecies462		allFiveSpecies2522										allFiveSpecies3686
	allFiveSpecies463		allFiveSpecies2523										allFiveSpecies3687
	allFiveSpecies464		allFiveSpecies2524										allFiveSpecies3688
	allFiveSpecies465		allFiveSpecies2525										allFiveSpecies3689
	allFiveSpecies466		allFiveSpecies2526										allFiveSpecies3690
	allFiveSpecies467		allFiveSpecies2527										allFiveSpecies3691
	allFiveSpecies468		allFiveSpecies2528										allFiveSpecies3692
	allFiveSpecies469		allFiveSpecies2530										allFiveSpecies3693
	allFiveSpecies470		allFiveSpecies2531										allFiveSpecies3694
	allFiveSpecies471		allFiveSpecies2532										allFiveSpecies3695
	allFiveSpecies472		allFiveSpecies2533										allFiveSpecies3696
	allFiveSpecies473		allFiveSpecies2534										allFiveSpecies3697
	allFiveSpecies474		allFiveSpecies2535										allFiveSpecies3698
	allFiveSpecies475		allFiveSpecies2536										allFiveSpecies3699
	allFiveSpecies476		allFiveSpecies2537										allFiveSpecies3700
	allFiveSpecies477		allFiveSpecies2538										allFiveSpecies3701
	allFiveSpecies478		allFiveSpecies2539										allFiveSpecies3702
	allFiveSpecies479		allFiveSpecies2540										allFiveSpecies3703
	allFiveSpecies480		allFiveSpecies2541										allFiveSpecies3704
	allFiveSpecies481		allFiveSpecies2542										allFiveSpecies3705
	allFiveSpecies482		allFiveSpecies2543										allFiveSpecies3706
	allFiveSpecies483		allFiveSpecies2544										allFiveSpecies3707
	allFiveSpecies484		allFiveSpecies2545										allFiveSpecies3708
	allFiveSpecies485		allFiveSpecies2546										allFiveSpecies3709
	allFiveSpecies486		allFiveSpecies2547										allFiveSpecies3710
	allFiveSpecies487		allFiveSpecies2548										allFiveSpecies3711
	allFiveSpecies488		allFiveSpecies2549										allFiveSpecies3712
	allFiveSpecies489		allFiveSpecies2550										allFiveSpecies3713
	allFiveSpecies490		allFiveSpecies2551										allFiveSpecies3714
	allFiveSpecies491		allFiveSpecies2552										allFiveSpecies3715
	allFiveSpecies492		allFiveSpecies2553										allFiveSpecies3716
	allFiveSpecies493		allFiveSpecies2554										allFiveSpecies3717
	allFiveSpecies494		allFiveSpecies2555										allFiveSpecies3718
	allFiveSpecies495		allFiveSpecies2557										allFiveSpecies3719
	allFiveSpecies496		allFiveSpecies2558										allFiveSpecies3720
	allFiveSpecies497		allFiveSpecies2559										allFiveSpecies3721
	allFiveSpecies498		allFiveSpecies2560										allFiveSpecies3722
	allFiveSpecies499		allFiveSpecies2561										allFiveSpecies3723
	allFiveSpecies500		allFiveSpecies2562										allFiveSpecies3724
	allFiveSpecies501		allFiveSpecies2564										allFiveSpecies3725
	allFiveSpecies502		allFiveSpecies2565										allFiveSpecies3726
	allFiveSpecies503		allFiveSpecies2566										allFiveSpecies3727
	allFiveSpecies504		allFiveSpecies2567										allFiveSpecies3728
	allFiveSpecies505		allFiveSpecies2568										allFiveSpecies3729
	allFiveSpecies506		allFiveSpecies2569										allFiveSpecies3730
	allFiveSpecies507		allFiveSpecies2570										allFiveSpecies3731
	allFiveSpecies508		allFiveSpecies2571										allFiveSpecies3732
	allFiveSpecies509		allFiveSpecies2572										allFiveSpecies3733
	allFiveSpecies510		allFiveSpecies2573										allFiveSpecies3734
	allFiveSpecies511		allFiveSpecies2575										allFiveSpecies3735
	allFiveSpecies512		allFiveSpecies2577										allFiveSpecies3736
	allFiveSpecies513		allFiveSpecies2578										allFiveSpecies3737
	allFiveSpecies514		allFiveSpecies2579										allFiveSpecies3738
	allFiveSpecies515		allFiveSpecies2580										allFiveSpecies3739
	allFiveSpecies516		allFiveSpecies2581										allFiveSpecies3740
	allFiveSpecies517		allFiveSpecies2582										allFiveSpecies3741
	allFiveSpecies518		allFiveSpecies2583										allFiveSpecies3742
	allFiveSpecies519		allFiveSpecies2584										allFiveSpecies3743
	allFiveSpecies520		allFiveSpecies2585										allFiveSpecies3744
	allFiveSpecies521		allFiveSpecies2586										allFiveSpecies3745
	allFiveSpecies522		allFiveSpecies2587										allFiveSpecies3746
	allFiveSpecies523		allFiveSpecies2588										allFiveSpecies3747
	allFiveSpecies524		allFiveSpecies2589										allFiveSpecies3748
	allFiveSpecies525		allFiveSpecies2590										allFiveSpecies3749
	allFiveSpecies526		allFiveSpecies2591										allFiveSpecies3750
	allFiveSpecies527		allFiveSpecies2592										allFiveSpecies3751
	allFiveSpecies528		allFiveSpecies2593										allFiveSpecies3752
	allFiveSpecies529		allFiveSpecies2594										allFiveSpecies3753
	allFiveSpecies53		allFiveSpecies2596										allFiveSpecies3754
	allFiveSpecies530		allFiveSpecies2597										allFiveSpecies3755
	allFiveSpecies531		allFiveSpecies2598										allFiveSpecies3756
	allFiveSpecies532		allFiveSpecies2599										allFiveSpecies3757
	allFiveSpecies533		allFiveSpecies2600										allFiveSpecies3758
	allFiveSpecies534		allFiveSpecies2601										allFiveSpecies3759
	allFiveSpecies535		allFiveSpecies2602										allFiveSpecies3760
	allFiveSpecies536		allFiveSpecies2603										allFiveSpecies3761
	allFiveSpecies537		allFiveSpecies2604										allFiveSpecies3762
	allFiveSpecies538		allFiveSpecies2605										allFiveSpecies3763
	allFiveSpecies539		allFiveSpecies2606										allFiveSpecies3764
	allFiveSpecies54		allFiveSpecies2607										allFiveSpecies3765
	allFiveSpecies540		allFiveSpecies2608										allFiveSpecies3766
	allFiveSpecies541		allFiveSpecies2609										allFiveSpecies3767
	allFiveSpecies542		allFiveSpecies2610										allFiveSpecies3768
	allFiveSpecies543		allFiveSpecies2611										allFiveSpecies3769
	allFiveSpecies544		allFiveSpecies2612										allFiveSpecies3770
	allFiveSpecies545		allFiveSpecies2613										allFiveSpecies3771
	allFiveSpecies546		allFiveSpecies2614										allFiveSpecies3772
	allFiveSpecies547		allFiveSpecies2615										allFiveSpecies3773
	allFiveSpecies548		allFiveSpecies2616										allFiveSpecies3774
	allFiveSpecies549		allFiveSpecies2617										allFiveSpecies3775
	allFiveSpecies550		allFiveSpecies2618										allFiveSpecies3776
	allFiveSpecies551		allFiveSpecies2619										allFiveSpecies3777
	allFiveSpecies552		allFiveSpecies2620										allFiveSpecies3778
	allFiveSpecies553		allFiveSpecies2621										allFiveSpecies3779
	allFiveSpecies554		allFiveSpecies2622										allFiveSpecies3780
	allFiveSpecies555		allFiveSpecies2623										allFiveSpecies3781
	allFiveSpecies556		allFiveSpecies2624										allFiveSpecies3782
	allFiveSpecies557		allFiveSpecies2625										allFiveSpecies3783
	allFiveSpecies558		allFiveSpecies2626										allFiveSpecies3784
	allFiveSpecies559		allFiveSpecies2627										allFiveSpecies3785
	allFiveSpecies560		allFiveSpecies2628										allFiveSpecies3786
	allFiveSpecies561		allFiveSpecies2630										allFiveSpecies3787
	allFiveSpecies562		allFiveSpecies2631										allFiveSpecies3788
	allFiveSpecies563		allFiveSpecies2632										allFiveSpecies3789
	allFiveSpecies564		allFiveSpecies2634										allFiveSpecies3790
	allFiveSpecies565		allFiveSpecies2635										allFiveSpecies3791
	allFiveSpecies566		allFiveSpecies2636										allFiveSpecies3792
	allFiveSpecies567		allFiveSpecies2637										allFiveSpecies3793
	allFiveSpecies568		allFiveSpecies2638										allFiveSpecies3794
	allFiveSpecies569		allFiveSpecies2639										allFiveSpecies3795
	allFiveSpecies570		allFiveSpecies2640										allFiveSpecies3796
	allFiveSpecies571		allFiveSpecies2641										allFiveSpecies3797
	allFiveSpecies572		allFiveSpecies2642										allFiveSpecies3798
	allFiveSpecies573		allFiveSpecies2643										allFiveSpecies3799
	allFiveSpecies574		allFiveSpecies2644										allFiveSpecies38
	allFiveSpecies575		allFiveSpecies2645										allFiveSpecies3800
	allFiveSpecies576		allFiveSpecies2646										allFiveSpecies3801
	allFiveSpecies577		allFiveSpecies2647										allFiveSpecies3802
	allFiveSpecies578		allFiveSpecies2648										allFiveSpecies3803
	allFiveSpecies579		allFiveSpecies2649										allFiveSpecies3804
	allFiveSpecies580		allFiveSpecies2650										allFiveSpecies3805
	allFiveSpecies581		allFiveSpecies2651										allFiveSpecies3806
	allFiveSpecies582		allFiveSpecies2652										allFiveSpecies3807
	allFiveSpecies583		allFiveSpecies2653										allFiveSpecies3808
	allFiveSpecies584		allFiveSpecies2654										allFiveSpecies3809
	allFiveSpecies585		allFiveSpecies2655										allFiveSpecies3810
	allFiveSpecies586		allFiveSpecies2656										allFiveSpecies3811
	allFiveSpecies587		allFiveSpecies2657										allFiveSpecies3812
	allFiveSpecies588		allFiveSpecies2658										allFiveSpecies3813
	allFiveSpecies589		allFiveSpecies2659										allFiveSpecies3814
	allFiveSpecies590		allFiveSpecies2660										allFiveSpecies3815
	allFiveSpecies591		allFiveSpecies2661										allFiveSpecies3816
	allFiveSpecies592		allFiveSpecies2662										allFiveSpecies3817
	allFiveSpecies593		allFiveSpecies2663										allFiveSpecies3818
	allFiveSpecies594		allFiveSpecies2664										allFiveSpecies3819
	allFiveSpecies595		allFiveSpecies2665										allFiveSpecies3820
	allFiveSpecies596		allFiveSpecies2666										allFiveSpecies3821
	allFiveSpecies597		allFiveSpecies2667										allFiveSpecies3822
	allFiveSpecies598		allFiveSpecies2668										allFiveSpecies3823
	allFiveSpecies599		allFiveSpecies2669										allFiveSpecies3824
	allFiveSpecies60		allFiveSpecies2670										allFiveSpecies3825
	allFiveSpecies600		allFiveSpecies2671										allFiveSpecies3826
	allFiveSpecies601		allFiveSpecies2672										allFiveSpecies3827
	allFiveSpecies602		allFiveSpecies2673										allFiveSpecies3828
	allFiveSpecies603		allFiveSpecies2674										allFiveSpecies3829
	allFiveSpecies604		allFiveSpecies2675										allFiveSpecies3830
	allFiveSpecies605		allFiveSpecies2676										allFiveSpecies3831
	allFiveSpecies606		allFiveSpecies2677										allFiveSpecies3832
	allFiveSpecies607		allFiveSpecies2678										allFiveSpecies3833
	allFiveSpecies608		allFiveSpecies2680										allFiveSpecies3834
	allFiveSpecies609		allFiveSpecies2681										allFiveSpecies3835
	allFiveSpecies610		allFiveSpecies2682										allFiveSpecies3836
	allFiveSpecies611		allFiveSpecies2683										allFiveSpecies3837
	allFiveSpecies612		allFiveSpecies2684										allFiveSpecies3838
	allFiveSpecies613		allFiveSpecies2685										allFiveSpecies3839
	allFiveSpecies614		allFiveSpecies2686										allFiveSpecies3840
	allFiveSpecies615		allFiveSpecies2687										allFiveSpecies3841
	allFiveSpecies616		allFiveSpecies2688										allFiveSpecies3842
	allFiveSpecies617		allFiveSpecies2689										allFiveSpecies3843
	allFiveSpecies618		allFiveSpecies2690										allFiveSpecies3844
	allFiveSpecies619		allFiveSpecies2691										allFiveSpecies3845
	allFiveSpecies62		allFiveSpecies2692										allFiveSpecies3846
	allFiveSpecies620		allFiveSpecies2693										allFiveSpecies3847
	allFiveSpecies621		allFiveSpecies2695										allFiveSpecies3848
	allFiveSpecies622		allFiveSpecies2696										allFiveSpecies3849
	allFiveSpecies623		allFiveSpecies2697										allFiveSpecies3850
	allFiveSpecies624		allFiveSpecies2698										allFiveSpecies3851
	allFiveSpecies625		allFiveSpecies2699										allFiveSpecies3852
	allFiveSpecies626		allFiveSpecies2700										allFiveSpecies3853
	allFiveSpecies627		allFiveSpecies2701										allFiveSpecies3854
	allFiveSpecies628		allFiveSpecies2702										allFiveSpecies3855
	allFiveSpecies629		allFiveSpecies2703										allFiveSpecies3856
	allFiveSpecies63		allFiveSpecies2704										allFiveSpecies3857
	allFiveSpecies630		allFiveSpecies2705										allFiveSpecies3858
	allFiveSpecies631		allFiveSpecies2706										allFiveSpecies3859
	allFiveSpecies632		allFiveSpecies2707										allFiveSpecies3860
	allFiveSpecies633		allFiveSpecies2709										allFiveSpecies3861
	allFiveSpecies634		allFiveSpecies2710										allFiveSpecies3862
	allFiveSpecies635		allFiveSpecies2711										allFiveSpecies3863
	allFiveSpecies636		allFiveSpecies2712										allFiveSpecies3864
	allFiveSpecies637		allFiveSpecies2713										allFiveSpecies3865
	allFiveSpecies638		allFiveSpecies2714										allFiveSpecies3866
	allFiveSpecies639		allFiveSpecies2715										allFiveSpecies3867
	allFiveSpecies640		allFiveSpecies2716										allFiveSpecies3868
	allFiveSpecies641		allFiveSpecies2717										allFiveSpecies3869
	allFiveSpecies642		allFiveSpecies2718										allFiveSpecies3870
	allFiveSpecies643		allFiveSpecies2719										allFiveSpecies3871
	allFiveSpecies644		allFiveSpecies2720										allFiveSpecies3872
	allFiveSpecies645		allFiveSpecies2721										allFiveSpecies3873
	allFiveSpecies646		allFiveSpecies2722										allFiveSpecies3874
	allFiveSpecies647		allFiveSpecies2723										allFiveSpecies3875
	allFiveSpecies648		allFiveSpecies2724										allFiveSpecies3876
	allFiveSpecies649		allFiveSpecies2725										allFiveSpecies3877
	allFiveSpecies650		allFiveSpecies2726										allFiveSpecies3878
	allFiveSpecies651		allFiveSpecies2727										allFiveSpecies3879
	allFiveSpecies652		allFiveSpecies2728										allFiveSpecies3880
	allFiveSpecies653		allFiveSpecies2729										allFiveSpecies3881
	allFiveSpecies654		allFiveSpecies2730										allFiveSpecies3882
	allFiveSpecies655		allFiveSpecies2731										allFiveSpecies3883
	allFiveSpecies656		allFiveSpecies2732										allFiveSpecies3884
	allFiveSpecies657		allFiveSpecies2733										allFiveSpecies3885
	allFiveSpecies658		allFiveSpecies2734										allFiveSpecies3886
	allFiveSpecies659		allFiveSpecies2735										allFiveSpecies3887
	allFiveSpecies660		allFiveSpecies2736										allFiveSpecies3888
	allFiveSpecies661		allFiveSpecies2737										allFiveSpecies3889
	allFiveSpecies662		allFiveSpecies2738										allFiveSpecies3890
	allFiveSpecies663		allFiveSpecies2739										allFiveSpecies3891
	allFiveSpecies664		allFiveSpecies2740										allFiveSpecies3892
	allFiveSpecies665		allFiveSpecies2741										allFiveSpecies3893
	allFiveSpecies666		allFiveSpecies2742										allFiveSpecies3894
	allFiveSpecies667		allFiveSpecies2743										allFiveSpecies3895
	allFiveSpecies668		allFiveSpecies2744										allFiveSpecies3896
	allFiveSpecies669		allFiveSpecies2745										allFiveSpecies3897
	allFiveSpecies670		allFiveSpecies2746										allFiveSpecies3898
	allFiveSpecies671		allFiveSpecies2748										allFiveSpecies3899
	allFiveSpecies672		allFiveSpecies2749										allFiveSpecies39
	allFiveSpecies673		allFiveSpecies2750										allFiveSpecies3900
	allFiveSpecies674		allFiveSpecies2751										allFiveSpecies3901
	allFiveSpecies675		allFiveSpecies2752										allFiveSpecies3902
	allFiveSpecies676		allFiveSpecies2753										allFiveSpecies3903
	allFiveSpecies677		allFiveSpecies2754										allFiveSpecies3904
	allFiveSpecies678		allFiveSpecies2755										allFiveSpecies3905
	allFiveSpecies679		allFiveSpecies2756										allFiveSpecies3906
	allFiveSpecies680		allFiveSpecies2757										allFiveSpecies3907
	allFiveSpecies681		allFiveSpecies2758										allFiveSpecies3908
	allFiveSpecies682		allFiveSpecies2759										allFiveSpecies3909
	allFiveSpecies683		allFiveSpecies2760										allFiveSpecies3910
	allFiveSpecies684		allFiveSpecies2761										allFiveSpecies3911
	allFiveSpecies685		allFiveSpecies2762										allFiveSpecies3912
	allFiveSpecies686		allFiveSpecies2763										allFiveSpecies3913
	allFiveSpecies687		allFiveSpecies2764										allFiveSpecies3914
	allFiveSpecies688		allFiveSpecies2765										allFiveSpecies3915
	allFiveSpecies689		allFiveSpecies2766										allFiveSpecies3916
	allFiveSpecies69		allFiveSpecies2767										allFiveSpecies3917
	allFiveSpecies690		allFiveSpecies2768										allFiveSpecies3918
	allFiveSpecies691		allFiveSpecies2770										allFiveSpecies3919
	allFiveSpecies692		allFiveSpecies2771										allFiveSpecies3920
	allFiveSpecies693		allFiveSpecies2772										allFiveSpecies3921
	allFiveSpecies694		allFiveSpecies2773										allFiveSpecies3922
	allFiveSpecies695		allFiveSpecies2774										allFiveSpecies3923
	allFiveSpecies696		allFiveSpecies2775										allFiveSpecies3924
	allFiveSpecies697		allFiveSpecies2776										allFiveSpecies3925
	allFiveSpecies698		allFiveSpecies2777										allFiveSpecies3926
	allFiveSpecies699		allFiveSpecies2778										allFiveSpecies3927
	allFiveSpecies700		allFiveSpecies2779										allFiveSpecies3928
	allFiveSpecies701		allFiveSpecies2780										allFiveSpecies3929
	allFiveSpecies702		allFiveSpecies2782										allFiveSpecies3930
	allFiveSpecies703		allFiveSpecies2783										allFiveSpecies3931
	allFiveSpecies704		allFiveSpecies2784										allFiveSpecies3932
	allFiveSpecies705		allFiveSpecies2785										allFiveSpecies3933
	allFiveSpecies706		allFiveSpecies2786										allFiveSpecies3934
	allFiveSpecies707		allFiveSpecies2787										allFiveSpecies3935
	allFiveSpecies708		allFiveSpecies2788										allFiveSpecies3936
	allFiveSpecies709		allFiveSpecies2789										allFiveSpecies3937
	allFiveSpecies710		allFiveSpecies2790										allFiveSpecies3938
	allFiveSpecies711		allFiveSpecies2791										allFiveSpecies3939
	allFiveSpecies712		allFiveSpecies2792										allFiveSpecies3940
	allFiveSpecies713		allFiveSpecies2793										allFiveSpecies3941
	allFiveSpecies714		allFiveSpecies2794										allFiveSpecies3942
	allFiveSpecies715		allFiveSpecies2795										allFiveSpecies3943
	allFiveSpecies716		allFiveSpecies2796										allFiveSpecies3944
	allFiveSpecies717		allFiveSpecies2797										allFiveSpecies3945
	allFiveSpecies718		allFiveSpecies2798										allFiveSpecies3946
	allFiveSpecies719		allFiveSpecies2799										allFiveSpecies3947
	allFiveSpecies72		allFiveSpecies2801										allFiveSpecies3948
	allFiveSpecies720		allFiveSpecies2802										allFiveSpecies3949
	allFiveSpecies721		allFiveSpecies2803										allFiveSpecies3950
	allFiveSpecies722		allFiveSpecies2804										allFiveSpecies3951
	allFiveSpecies723		allFiveSpecies2805										allFiveSpecies3952
	allFiveSpecies724		allFiveSpecies2806										allFiveSpecies3953
	allFiveSpecies725		allFiveSpecies2807										allFiveSpecies3954
	allFiveSpecies726		allFiveSpecies2808										allFiveSpecies3955
	allFiveSpecies727		allFiveSpecies2809										allFiveSpecies3956
	allFiveSpecies728		allFiveSpecies2810										allFiveSpecies3957
	allFiveSpecies729		allFiveSpecies2811										allFiveSpecies3958
	allFiveSpecies730		allFiveSpecies2812										allFiveSpecies3959
	allFiveSpecies731		allFiveSpecies2813										allFiveSpecies3960
	allFiveSpecies732		allFiveSpecies2814										allFiveSpecies3961
	allFiveSpecies733		allFiveSpecies2815										allFiveSpecies3962
	allFiveSpecies734		allFiveSpecies2816										allFiveSpecies3963
	allFiveSpecies735		allFiveSpecies2817										allFiveSpecies3964
	allFiveSpecies736		allFiveSpecies2818										allFiveSpecies3965
	allFiveSpecies737		allFiveSpecies2819										allFiveSpecies3966
	allFiveSpecies738		allFiveSpecies2820										allFiveSpecies3967
	allFiveSpecies739		allFiveSpecies2821										allFiveSpecies3968
	allFiveSpecies740		allFiveSpecies2822										allFiveSpecies3969
	allFiveSpecies741		allFiveSpecies2823										allFiveSpecies3970
	allFiveSpecies742		allFiveSpecies2824										allFiveSpecies3971
	allFiveSpecies743		allFiveSpecies2825										allFiveSpecies3972
	allFiveSpecies744		allFiveSpecies2826										allFiveSpecies3973
	allFiveSpecies745		allFiveSpecies2827										allFiveSpecies3974
	allFiveSpecies746		allFiveSpecies2828										allFiveSpecies3975
	allFiveSpecies747		allFiveSpecies2829										allFiveSpecies3976
	allFiveSpecies748		allFiveSpecies2831										allFiveSpecies3977
	allFiveSpecies749		allFiveSpecies2832										allFiveSpecies3978
	allFiveSpecies750		allFiveSpecies2833										allFiveSpecies3979
	allFiveSpecies751		allFiveSpecies2834										allFiveSpecies3980
	allFiveSpecies752		allFiveSpecies2835										allFiveSpecies3981
	allFiveSpecies753		allFiveSpecies2836										allFiveSpecies3982
	allFiveSpecies754		allFiveSpecies2837										allFiveSpecies3983
	allFiveSpecies755		allFiveSpecies2838										allFiveSpecies3984
	allFiveSpecies756		allFiveSpecies2839										allFiveSpecies3985
	allFiveSpecies757		allFiveSpecies2840										allFiveSpecies3986
	allFiveSpecies758		allFiveSpecies2841										allFiveSpecies3987
	allFiveSpecies759		allFiveSpecies2842										allFiveSpecies3988
	allFiveSpecies76		allFiveSpecies2843										allFiveSpecies3989
	allFiveSpecies760		allFiveSpecies2844										allFiveSpecies3990
	allFiveSpecies761		allFiveSpecies2846										allFiveSpecies3991
	allFiveSpecies762		allFiveSpecies2847										allFiveSpecies3992
	allFiveSpecies763		allFiveSpecies2848										allFiveSpecies3993
	allFiveSpecies764		allFiveSpecies2849										allFiveSpecies3994
	allFiveSpecies765		allFiveSpecies2850										allFiveSpecies3995
	allFiveSpecies766		allFiveSpecies2851										allFiveSpecies3996
	allFiveSpecies767		allFiveSpecies2852										allFiveSpecies3997
	allFiveSpecies768		allFiveSpecies2853										allFiveSpecies3998
	allFiveSpecies769		allFiveSpecies2854										allFiveSpecies3999
	allFiveSpecies770		allFiveSpecies2855										allFiveSpecies40
	allFiveSpecies771		allFiveSpecies2856										allFiveSpecies4000
	allFiveSpecies772		allFiveSpecies2857										allFiveSpecies4001
	allFiveSpecies773		allFiveSpecies2858										allFiveSpecies4002
	allFiveSpecies774		allFiveSpecies2859										allFiveSpecies4003
	allFiveSpecies775		allFiveSpecies2860										allFiveSpecies4004
	allFiveSpecies776		allFiveSpecies2861										allFiveSpecies4005
	allFiveSpecies777		allFiveSpecies2862										allFiveSpecies4006
	allFiveSpecies778		allFiveSpecies2863										allFiveSpecies4007
	allFiveSpecies779		allFiveSpecies2864										allFiveSpecies4008
	allFiveSpecies78		allFiveSpecies2865										allFiveSpecies4009
	allFiveSpecies780		allFiveSpecies2866										allFiveSpecies4010
	allFiveSpecies781		allFiveSpecies2867										allFiveSpecies4011
	allFiveSpecies782		allFiveSpecies2868										allFiveSpecies4012
	allFiveSpecies783		allFiveSpecies2869										allFiveSpecies4013
	allFiveSpecies784		allFiveSpecies2870										allFiveSpecies4014
	allFiveSpecies785		allFiveSpecies2872										allFiveSpecies4015
	allFiveSpecies786		allFiveSpecies2873										allFiveSpecies4016
	allFiveSpecies787		allFiveSpecies2874										allFiveSpecies4017
	allFiveSpecies788		allFiveSpecies2875										allFiveSpecies4018
	allFiveSpecies789		allFiveSpecies2876										allFiveSpecies4019
	allFiveSpecies790		allFiveSpecies2877										allFiveSpecies4020
	allFiveSpecies791		allFiveSpecies2878										allFiveSpecies4021
	allFiveSpecies792		allFiveSpecies2879										allFiveSpecies4022
	allFiveSpecies793		allFiveSpecies2880										allFiveSpecies4023
	allFiveSpecies794		allFiveSpecies2881										allFiveSpecies4024
	allFiveSpecies795		allFiveSpecies2882										allFiveSpecies4025
	allFiveSpecies796		allFiveSpecies2883										allFiveSpecies4026
	allFiveSpecies797		allFiveSpecies2884										allFiveSpecies4027
	allFiveSpecies798		allFiveSpecies2885										allFiveSpecies4028
	allFiveSpecies799		allFiveSpecies2886										allFiveSpecies4029
	allFiveSpecies800		allFiveSpecies2887										allFiveSpecies4030
	allFiveSpecies801		allFiveSpecies2889										allFiveSpecies4031
	allFiveSpecies802		allFiveSpecies2890										allFiveSpecies4032
	allFiveSpecies803		allFiveSpecies2891										allFiveSpecies4033
	allFiveSpecies804		allFiveSpecies2892										allFiveSpecies4034
	allFiveSpecies805		allFiveSpecies2893										allFiveSpecies4035
	allFiveSpecies806		allFiveSpecies2894										allFiveSpecies4036
	allFiveSpecies807		allFiveSpecies2895										allFiveSpecies4037
	allFiveSpecies808		allFiveSpecies2896										allFiveSpecies4038
	allFiveSpecies809		allFiveSpecies2897										allFiveSpecies4039
	allFiveSpecies810		allFiveSpecies2898										allFiveSpecies4040
	allFiveSpecies811		allFiveSpecies2899										allFiveSpecies4041
	allFiveSpecies812		allFiveSpecies2900										allFiveSpecies4042
	allFiveSpecies813		allFiveSpecies2901										allFiveSpecies4043
	allFiveSpecies814		allFiveSpecies2902										allFiveSpecies4044
	allFiveSpecies815		allFiveSpecies2903										allFiveSpecies4045
	allFiveSpecies816		allFiveSpecies2904										allFiveSpecies4046
	allFiveSpecies817		allFiveSpecies2905										allFiveSpecies4047
	allFiveSpecies818		allFiveSpecies2906										allFiveSpecies4048
	allFiveSpecies819		allFiveSpecies2907										allFiveSpecies4049
	allFiveSpecies820		allFiveSpecies2908										allFiveSpecies4050
	allFiveSpecies821		allFiveSpecies2909										allFiveSpecies4051
	allFiveSpecies822		allFiveSpecies2910										allFiveSpecies4052
	allFiveSpecies823		allFiveSpecies2911										allFiveSpecies4053
	allFiveSpecies824		allFiveSpecies2912										allFiveSpecies4054
	allFiveSpecies825		allFiveSpecies2913										allFiveSpecies4055
	allFiveSpecies826		allFiveSpecies2914										allFiveSpecies4056
	allFiveSpecies827		allFiveSpecies2915										allFiveSpecies4057
	allFiveSpecies828		allFiveSpecies2916										allFiveSpecies4058
	allFiveSpecies829		allFiveSpecies2917										allFiveSpecies4059
	allFiveSpecies830		allFiveSpecies2918										allFiveSpecies4060
	allFiveSpecies831		allFiveSpecies2919										allFiveSpecies4061
	allFiveSpecies832		allFiveSpecies2920										allFiveSpecies4062
	allFiveSpecies833		allFiveSpecies2921										allFiveSpecies4063
	allFiveSpecies834		allFiveSpecies2922										allFiveSpecies4064
	allFiveSpecies835		allFiveSpecies2923										allFiveSpecies4065
	allFiveSpecies836		allFiveSpecies2924										allFiveSpecies4066
	allFiveSpecies837		allFiveSpecies2925										allFiveSpecies4067
	allFiveSpecies838		allFiveSpecies2926										allFiveSpecies4068
	allFiveSpecies839		allFiveSpecies2927										allFiveSpecies4069
	allFiveSpecies840		allFiveSpecies2928										allFiveSpecies4070
	allFiveSpecies841		allFiveSpecies2929										allFiveSpecies4071
	allFiveSpecies842		allFiveSpecies2930										allFiveSpecies4072
	allFiveSpecies843		allFiveSpecies2931										allFiveSpecies4073
	allFiveSpecies844		allFiveSpecies2932										allFiveSpecies4074
	allFiveSpecies845		allFiveSpecies2933										allFiveSpecies4075
	allFiveSpecies846		allFiveSpecies2934										allFiveSpecies4076
	allFiveSpecies847		allFiveSpecies2935										allFiveSpecies4077
	allFiveSpecies848		allFiveSpecies2936										allFiveSpecies4078
	allFiveSpecies849		allFiveSpecies2937										allFiveSpecies4079
	allFiveSpecies850		allFiveSpecies2938										allFiveSpecies4080
	allFiveSpecies851		allFiveSpecies2940										allFiveSpecies4081
	allFiveSpecies852		allFiveSpecies2941										allFiveSpecies4082
	allFiveSpecies853		allFiveSpecies2942										allFiveSpecies4083
	allFiveSpecies854		allFiveSpecies2943										allFiveSpecies4084
	allFiveSpecies855		allFiveSpecies2944										allFiveSpecies4085
	allFiveSpecies856		allFiveSpecies2945										allFiveSpecies4086
	allFiveSpecies857		allFiveSpecies2947										allFiveSpecies4087
	allFiveSpecies858		allFiveSpecies2948										allFiveSpecies4088
	allFiveSpecies859		allFiveSpecies2950										allFiveSpecies4089
	allFiveSpecies860		allFiveSpecies2951										allFiveSpecies4090
	allFiveSpecies861		allFiveSpecies2952										allFiveSpecies4091
	allFiveSpecies862		allFiveSpecies2953										allFiveSpecies4092
	allFiveSpecies863		allFiveSpecies2954										allFiveSpecies4093
	allFiveSpecies864		allFiveSpecies2955										allFiveSpecies4094
	allFiveSpecies865		allFiveSpecies2956										allFiveSpecies4095
	allFiveSpecies866		allFiveSpecies2959										allFiveSpecies4096
	allFiveSpecies867		allFiveSpecies2962										allFiveSpecies4097
	allFiveSpecies868		allFiveSpecies2963										allFiveSpecies4098
	allFiveSpecies869		allFiveSpecies2964										allFiveSpecies4099
	allFiveSpecies870		allFiveSpecies2965										allFiveSpecies4100
	allFiveSpecies871		allFiveSpecies2966										allFiveSpecies4101
	allFiveSpecies872		allFiveSpecies2967										allFiveSpecies4102
	allFiveSpecies873		allFiveSpecies2968										allFiveSpecies4103
	allFiveSpecies874		allFiveSpecies2970										allFiveSpecies4104
	allFiveSpecies875		allFiveSpecies43										allFiveSpecies4105
	allFiveSpecies876		allFiveSpecies45										allFiveSpecies4106
	allFiveSpecies877		allFiveSpecies67										allFiveSpecies4107
	allFiveSpecies878		allFiveSpecies81										allFiveSpecies4108
	allFiveSpecies879		allFiveSpecies83										allFiveSpecies4109
	allFiveSpecies88		allFiveSpecies97										allFiveSpecies4110
	allFiveSpecies880												allFiveSpecies4111
	allFiveSpecies881												allFiveSpecies4112
	allFiveSpecies882												allFiveSpecies4113
	allFiveSpecies883												allFiveSpecies4114
	allFiveSpecies884												allFiveSpecies4115
	allFiveSpecies885												allFiveSpecies4116
	allFiveSpecies886												allFiveSpecies4117
	allFiveSpecies887												allFiveSpecies4118
	allFiveSpecies888												allFiveSpecies4119
	allFiveSpecies889												allFiveSpecies4120
	allFiveSpecies89												allFiveSpecies4121
	allFiveSpecies890												allFiveSpecies4122
	allFiveSpecies891												allFiveSpecies4123
	allFiveSpecies892												allFiveSpecies4124
	allFiveSpecies893												allFiveSpecies4125
	allFiveSpecies894												allFiveSpecies4126
	allFiveSpecies895												allFiveSpecies4127
	allFiveSpecies896												allFiveSpecies4128
	allFiveSpecies897												allFiveSpecies4129
	allFiveSpecies898												allFiveSpecies4130
	allFiveSpecies899												allFiveSpecies4131
	allFiveSpecies90												allFiveSpecies4132
	allFiveSpecies900												allFiveSpecies4133
	allFiveSpecies901												allFiveSpecies4134
	allFiveSpecies902												allFiveSpecies4135
	allFiveSpecies903												allFiveSpecies4136
	allFiveSpecies904												allFiveSpecies4137
	allFiveSpecies905												allFiveSpecies4138
	allFiveSpecies906												allFiveSpecies4139
	allFiveSpecies907												allFiveSpecies4140
	allFiveSpecies908												allFiveSpecies4141
	allFiveSpecies909												allFiveSpecies4142
	allFiveSpecies91												allFiveSpecies4143
	allFiveSpecies910												allFiveSpecies4144
	allFiveSpecies911												allFiveSpecies4145
	allFiveSpecies912												allFiveSpecies4146
	allFiveSpecies913												allFiveSpecies4147
	allFiveSpecies914												allFiveSpecies4148
	allFiveSpecies915												allFiveSpecies4149
	allFiveSpecies916												allFiveSpecies4150
	allFiveSpecies917												allFiveSpecies4151
	allFiveSpecies918												allFiveSpecies4152
	allFiveSpecies919												allFiveSpecies4153
	allFiveSpecies92												allFiveSpecies4154
	allFiveSpecies920												allFiveSpecies4155
	allFiveSpecies921												allFiveSpecies4156
	allFiveSpecies922												allFiveSpecies4157
	allFiveSpecies923												allFiveSpecies4158
	allFiveSpecies924												allFiveSpecies4159
	allFiveSpecies925												allFiveSpecies4160
	allFiveSpecies926												allFiveSpecies4161
	allFiveSpecies927												allFiveSpecies4162
	allFiveSpecies928												allFiveSpecies4163
	allFiveSpecies929												allFiveSpecies4164
	allFiveSpecies930												allFiveSpecies4165
	allFiveSpecies931												allFiveSpecies4166
	allFiveSpecies932												allFiveSpecies4167
	allFiveSpecies933												allFiveSpecies4168
	allFiveSpecies934												allFiveSpecies4169
	allFiveSpecies935												allFiveSpecies4170
	allFiveSpecies936												allFiveSpecies4171
	allFiveSpecies937												allFiveSpecies4172
	allFiveSpecies938												allFiveSpecies4173
	allFiveSpecies939												allFiveSpecies4174
	allFiveSpecies940												allFiveSpecies4175
	allFiveSpecies941												allFiveSpecies4176
	allFiveSpecies942												allFiveSpecies4177
	allFiveSpecies943												allFiveSpecies4178
	allFiveSpecies944												allFiveSpecies4179
	allFiveSpecies945												allFiveSpecies4180
	allFiveSpecies946												allFiveSpecies4181
	allFiveSpecies947												allFiveSpecies4182
	allFiveSpecies948												allFiveSpecies4183
	allFiveSpecies949												allFiveSpecies4184
	allFiveSpecies950												allFiveSpecies4185
	allFiveSpecies951												allFiveSpecies4186
	allFiveSpecies952												allFiveSpecies4187
	allFiveSpecies953												allFiveSpecies4188
	allFiveSpecies954												allFiveSpecies4189
	allFiveSpecies955												allFiveSpecies4190
	allFiveSpecies956												allFiveSpecies4191
	allFiveSpecies957												allFiveSpecies4192
	allFiveSpecies958												allFiveSpecies4193
	allFiveSpecies959												allFiveSpecies4194
	allFiveSpecies960												allFiveSpecies4195
	allFiveSpecies961												allFiveSpecies4196
	allFiveSpecies962												allFiveSpecies4197
	allFiveSpecies963												allFiveSpecies4198
	allFiveSpecies964												allFiveSpecies4199
	allFiveSpecies965												allFiveSpecies4200
	allFiveSpecies966												allFiveSpecies4201
	allFiveSpecies967												allFiveSpecies4202
	allFiveSpecies968												allFiveSpecies4203
	allFiveSpecies969												allFiveSpecies4204
	allFiveSpecies970												allFiveSpecies4205
	allFiveSpecies971												allFiveSpecies4206
	allFiveSpecies972												allFiveSpecies4207
	allFiveSpecies973												allFiveSpecies4208
	allFiveSpecies974												allFiveSpecies4209
	allFiveSpecies975												allFiveSpecies4210
	allFiveSpecies976												allFiveSpecies4211
	allFiveSpecies977												allFiveSpecies4212
	allFiveSpecies978												allFiveSpecies4213
	allFiveSpecies979												allFiveSpecies4214
	allFiveSpecies980												allFiveSpecies4215
	allFiveSpecies981												allFiveSpecies4216
	allFiveSpecies982												allFiveSpecies4217
	allFiveSpecies983												allFiveSpecies4218
	allFiveSpecies984												allFiveSpecies4219
	allFiveSpecies985												allFiveSpecies4220
	allFiveSpecies986												allFiveSpecies4221
	allFiveSpecies987												allFiveSpecies4222
	allFiveSpecies988												allFiveSpecies4223
	allFiveSpecies989												allFiveSpecies4224
	allFiveSpecies990												allFiveSpecies4225
	allFiveSpecies991												allFiveSpecies4226
	allFiveSpecies992												allFiveSpecies4227
	allFiveSpecies993												allFiveSpecies4228
	allFiveSpecies994												allFiveSpecies4229
	allFiveSpecies995												allFiveSpecies4230
	allFiveSpecies996												allFiveSpecies4231
	allFiveSpecies997												allFiveSpecies4232
	allFiveSpecies998												allFiveSpecies4233
	allFiveSpecies999												allFiveSpecies4234
													allFiveSpecies4235
													allFiveSpecies4236
													allFiveSpecies4237
													allFiveSpecies4238
													allFiveSpecies4239
													allFiveSpecies4240
													allFiveSpecies4241
													allFiveSpecies4242
													allFiveSpecies4243
													allFiveSpecies4244
													allFiveSpecies4245
													allFiveSpecies4246
													allFiveSpecies4247
													allFiveSpecies4248
													allFiveSpecies4249
													allFiveSpecies4250
													allFiveSpecies4251
													allFiveSpecies4252
													allFiveSpecies4253
													allFiveSpecies4254
													allFiveSpecies4255
													allFiveSpecies4256
													allFiveSpecies4257
													allFiveSpecies4258
													allFiveSpecies4259
													allFiveSpecies4260
													allFiveSpecies4261
													allFiveSpecies4262
													allFiveSpecies4263
													allFiveSpecies4264
													allFiveSpecies4265
													allFiveSpecies4266
													allFiveSpecies4267
													allFiveSpecies4268
													allFiveSpecies4269
													allFiveSpecies4270
													allFiveSpecies4271
													allFiveSpecies4272
													allFiveSpecies4273
													allFiveSpecies4274
													allFiveSpecies4275
													allFiveSpecies4276
													allFiveSpecies4277
													allFiveSpecies4278
													allFiveSpecies4279
													allFiveSpecies4280
													allFiveSpecies4281
													allFiveSpecies4282
													allFiveSpecies4283
													allFiveSpecies4284
													allFiveSpecies4285
													allFiveSpecies4286
													allFiveSpecies4287
													allFiveSpecies4288
													allFiveSpecies4289
													allFiveSpecies4290
													allFiveSpecies4291
													allFiveSpecies4292
													allFiveSpecies4293
													allFiveSpecies4294
													allFiveSpecies4295
													allFiveSpecies4296
													allFiveSpecies4297
													allFiveSpecies4298
													allFiveSpecies4299
													allFiveSpecies4300
													allFiveSpecies4301
													allFiveSpecies4302
													allFiveSpecies4303
													allFiveSpecies4304
													allFiveSpecies4305
													allFiveSpecies4306
													allFiveSpecies4307
													allFiveSpecies4308
													allFiveSpecies4309
													allFiveSpecies4310
													allFiveSpecies4311
													allFiveSpecies4312
													allFiveSpecies4313
													allFiveSpecies4314
													allFiveSpecies4315
													allFiveSpecies4316
													allFiveSpecies4317
													allFiveSpecies4318
													allFiveSpecies4319
													allFiveSpecies4320
													allFiveSpecies4321
													allFiveSpecies4322
													allFiveSpecies4323
													allFiveSpecies4324
													allFiveSpecies4325
													allFiveSpecies4326
													allFiveSpecies4327
													allFiveSpecies4328
													allFiveSpecies4329
													allFiveSpecies4330
													allFiveSpecies4331
													allFiveSpecies4332
													allFiveSpecies4333
													allFiveSpecies4334
													allFiveSpecies4335
													allFiveSpecies4336
													allFiveSpecies4337
													allFiveSpecies4338
													allFiveSpecies4339
													allFiveSpecies4340
													allFiveSpecies4341
													allFiveSpecies4342
													allFiveSpecies4343
													allFiveSpecies4344
													allFiveSpecies4345
													allFiveSpecies4346
													allFiveSpecies4347
													allFiveSpecies4348
													allFiveSpecies4349
													allFiveSpecies4350
													allFiveSpecies4351
													allFiveSpecies4352
													allFiveSpecies4353
													allFiveSpecies4354
													allFiveSpecies4355
													allFiveSpecies4356
													allFiveSpecies4357
													allFiveSpecies4358
													allFiveSpecies4359
													allFiveSpecies4360
													allFiveSpecies4361
													allFiveSpecies4362
													allFiveSpecies4363
													allFiveSpecies4364
													allFiveSpecies4365
													allFiveSpecies4366
													allFiveSpecies4367
													allFiveSpecies4368
													allFiveSpecies4369
													allFiveSpecies4370
													allFiveSpecies4371
													allFiveSpecies4372
													allFiveSpecies4373
													allFiveSpecies4374
													allFiveSpecies4375
													allFiveSpecies4376
													allFiveSpecies4377
													allFiveSpecies4378
													allFiveSpecies4379
													allFiveSpecies4380
													allFiveSpecies4381
													allFiveSpecies4382
													allFiveSpecies4383
													allFiveSpecies4384
													allFiveSpecies4385
													allFiveSpecies4386
													allFiveSpecies4387
													allFiveSpecies4388
													allFiveSpecies4389
													allFiveSpecies4390
													allFiveSpecies4391
													allFiveSpecies4392
													allFiveSpecies4393
													allFiveSpecies4394
													allFiveSpecies4395
													allFiveSpecies4396
													allFiveSpecies4397
													allFiveSpecies4398
													allFiveSpecies4399
													allFiveSpecies4400
													allFiveSpecies4401
													allFiveSpecies4402
													allFiveSpecies4403
													allFiveSpecies4404
													allFiveSpecies4405
													allFiveSpecies4406
													allFiveSpecies4407
													allFiveSpecies4408
													allFiveSpecies4409
													allFiveSpecies4410
													allFiveSpecies4411
													allFiveSpecies4412
													allFiveSpecies4413
													allFiveSpecies4414
													allFiveSpecies4415
													allFiveSpecies4416
													allFiveSpecies4417
													allFiveSpecies4418
													allFiveSpecies4419
													allFiveSpecies4420
													allFiveSpecies4421
													allFiveSpecies4422
													allFiveSpecies4423
													allFiveSpecies4424
													allFiveSpecies4425
													allFiveSpecies4426
													allFiveSpecies4427
													allFiveSpecies4428
													allFiveSpecies4429
													allFiveSpecies4430
													allFiveSpecies4431
													allFiveSpecies4432
													allFiveSpecies4433
													allFiveSpecies4434
													allFiveSpecies4435
													allFiveSpecies4436
													allFiveSpecies4437
													allFiveSpecies4438
													allFiveSpecies4439
													allFiveSpecies4440
													allFiveSpecies4441
													allFiveSpecies4442
													allFiveSpecies4443
													allFiveSpecies4444
													allFiveSpecies4445
													allFiveSpecies4446
													allFiveSpecies4447
													allFiveSpecies4448
													allFiveSpecies4449
													allFiveSpecies4450
													allFiveSpecies4451
													allFiveSpecies4452
													allFiveSpecies4453
													allFiveSpecies4454
													allFiveSpecies4455
													allFiveSpecies4456
													allFiveSpecies4457
													allFiveSpecies4458
													allFiveSpecies4459
													allFiveSpecies4460
													allFiveSpecies4461
													allFiveSpecies4462
													allFiveSpecies4463
													allFiveSpecies4464
													allFiveSpecies4465
													allFiveSpecies4466
													allFiveSpecies4467
													allFiveSpecies4468
													allFiveSpecies4469
													allFiveSpecies4470
													allFiveSpecies4471
													allFiveSpecies4472
													allFiveSpecies4473
													allFiveSpecies4474
													allFiveSpecies4475
													allFiveSpecies4476
													allFiveSpecies4477
													allFiveSpecies4478
													allFiveSpecies4479
													allFiveSpecies4480
													allFiveSpecies4481
													allFiveSpecies4482
													allFiveSpecies4483
													allFiveSpecies4484
													allFiveSpecies4485
													allFiveSpecies4486
													allFiveSpecies4487
													allFiveSpecies4488
													allFiveSpecies4489
													allFiveSpecies4490
													allFiveSpecies4491
													allFiveSpecies4492
													allFiveSpecies4493
													allFiveSpecies4494
													allFiveSpecies4495
													allFiveSpecies4496
													allFiveSpecies4497
													allFiveSpecies4498
													allFiveSpecies4499
													allFiveSpecies4500
													allFiveSpecies4501
													allFiveSpecies4502
													allFiveSpecies4503
													allFiveSpecies4504
													allFiveSpecies4505
													allFiveSpecies4506
													allFiveSpecies4507
													allFiveSpecies4508
													allFiveSpecies4509
													allFiveSpecies4510
													allFiveSpecies4511
													allFiveSpecies4512
													allFiveSpecies4513
													allFiveSpecies4514
													allFiveSpecies4515
													allFiveSpecies4516
													allFiveSpecies4517
													allFiveSpecies4518
													allFiveSpecies4519
													allFiveSpecies4520
													allFiveSpecies4521
													allFiveSpecies4522
													allFiveSpecies4523
													allFiveSpecies4524
													allFiveSpecies4525
													allFiveSpecies4526
													allFiveSpecies4527
													allFiveSpecies4528
													allFiveSpecies4529
													allFiveSpecies4530
													allFiveSpecies4531
													allFiveSpecies4532
													allFiveSpecies4533
													allFiveSpecies4534
													allFiveSpecies4535
													allFiveSpecies4536
													allFiveSpecies4537
													allFiveSpecies4538
													allFiveSpecies4539
													allFiveSpecies4540
													allFiveSpecies4541
													allFiveSpecies4542
													allFiveSpecies4543
													allFiveSpecies4544
													allFiveSpecies4545
													allFiveSpecies4546
													allFiveSpecies4547
													allFiveSpecies4548
													allFiveSpecies4549
													allFiveSpecies4550
													allFiveSpecies4551
													allFiveSpecies4552
													allFiveSpecies4553
													allFiveSpecies4554
													allFiveSpecies4555
													allFiveSpecies4556
													allFiveSpecies4557
													allFiveSpecies4558
													allFiveSpecies4559
													allFiveSpecies4560
													allFiveSpecies4561
													allFiveSpecies4562
													allFiveSpecies4563
													allFiveSpecies4564
													allFiveSpecies4565
													allFiveSpecies4566
													allFiveSpecies4567
													allFiveSpecies4568
													allFiveSpecies4569
													allFiveSpecies4570
													allFiveSpecies4571
													allFiveSpecies4572
													allFiveSpecies4573
													allFiveSpecies4574
													allFiveSpecies4575
													allFiveSpecies4576
													allFiveSpecies4577
													allFiveSpecies4578
													allFiveSpecies4579
													allFiveSpecies4580
													allFiveSpecies4581
													allFiveSpecies4582
													allFiveSpecies4583
													allFiveSpecies4584
													allFiveSpecies4585
													allFiveSpecies4586
													allFiveSpecies4587
													allFiveSpecies4588
													allFiveSpecies4589
													allFiveSpecies4590
													allFiveSpecies4591
													allFiveSpecies4592
													allFiveSpecies4593
													allFiveSpecies4594
													allFiveSpecies4595
													allFiveSpecies4596
													allFiveSpecies4597
													allFiveSpecies4598
													allFiveSpecies4599
													allFiveSpecies4600
													allFiveSpecies4601
													allFiveSpecies4602
													allFiveSpecies4603
													allFiveSpecies4604
													allFiveSpecies4605
													allFiveSpecies4606
													allFiveSpecies4607
													allFiveSpecies4608
													allFiveSpecies4609
													allFiveSpecies4610
													allFiveSpecies4611
													allFiveSpecies4612
													allFiveSpecies4613
													allFiveSpecies4614
													allFiveSpecies4615
													allFiveSpecies4616
													allFiveSpecies4617
													allFiveSpecies4618
													allFiveSpecies4619
													allFiveSpecies4620
													allFiveSpecies4621
													allFiveSpecies4622
													allFiveSpecies4623
													allFiveSpecies4624
													allFiveSpecies4625
													allFiveSpecies4626
													allFiveSpecies4627
													allFiveSpecies4628
													allFiveSpecies4629
													allFiveSpecies4630
													allFiveSpecies4631
													allFiveSpecies4632
													allFiveSpecies4633
													allFiveSpecies4634
													allFiveSpecies4635
													allFiveSpecies4636
													allFiveSpecies4637
													allFiveSpecies4638
													allFiveSpecies4639
													allFiveSpecies4640
													allFiveSpecies4641
													allFiveSpecies4642
													allFiveSpecies4643
													allFiveSpecies4644
													allFiveSpecies4645
													allFiveSpecies4646
													allFiveSpecies4647
													allFiveSpecies4648
													allFiveSpecies4649
													allFiveSpecies4650
													allFiveSpecies4651
													allFiveSpecies4652
													allFiveSpecies4653
													allFiveSpecies4654
													allFiveSpecies4655
													allFiveSpecies4656
													allFiveSpecies4657
													allFiveSpecies4658
													allFiveSpecies4659
													allFiveSpecies4660
													allFiveSpecies4661
													allFiveSpecies4662
													allFiveSpecies4663
													allFiveSpecies4664
													allFiveSpecies4665
													allFiveSpecies4666
													allFiveSpecies4667
													allFiveSpecies4668
													allFiveSpecies4669
													allFiveSpecies4670
													allFiveSpecies4671
													allFiveSpecies4672
													allFiveSpecies4673
													allFiveSpecies4674
													allFiveSpecies4675
													allFiveSpecies4676
													allFiveSpecies4677
													allFiveSpecies4678
													allFiveSpecies4679
													allFiveSpecies4680
													allFiveSpecies4681
													allFiveSpecies4682
													allFiveSpecies4683
													allFiveSpecies4684
													allFiveSpecies4685
													allFiveSpecies4686
													allFiveSpecies4687
													allFiveSpecies4688
													allFiveSpecies4689
													allFiveSpecies4690
													allFiveSpecies4691
													allFiveSpecies4692
													allFiveSpecies4693
													allFiveSpecies4694
													allFiveSpecies4695
													allFiveSpecies4696
													allFiveSpecies4697
													allFiveSpecies4698
													allFiveSpecies4699
													allFiveSpecies47
													allFiveSpecies4700
													allFiveSpecies4701
													allFiveSpecies4702
													allFiveSpecies4703
													allFiveSpecies4704
													allFiveSpecies4705
													allFiveSpecies4706
													allFiveSpecies4707
													allFiveSpecies4708
													allFiveSpecies4709
													allFiveSpecies4710
													allFiveSpecies4711
													allFiveSpecies4712
													allFiveSpecies4713
													allFiveSpecies4714
													allFiveSpecies4715
													allFiveSpecies4716
													allFiveSpecies4717
													allFiveSpecies4718
													allFiveSpecies4719
													allFiveSpecies4720
													allFiveSpecies4721
													allFiveSpecies4722
													allFiveSpecies4723
													allFiveSpecies4724
													allFiveSpecies4725
													allFiveSpecies4726
													allFiveSpecies4727
													allFiveSpecies4728
													allFiveSpecies4729
													allFiveSpecies4730
													allFiveSpecies4731
													allFiveSpecies4732
													allFiveSpecies4733
													allFiveSpecies4734
													allFiveSpecies4735
													allFiveSpecies4736
													allFiveSpecies4737
													allFiveSpecies4738
													allFiveSpecies4739
													allFiveSpecies4740
													allFiveSpecies4741
													allFiveSpecies4742
													allFiveSpecies4743
													allFiveSpecies4744
													allFiveSpecies4745
													allFiveSpecies4746
													allFiveSpecies4747
													allFiveSpecies4748
													allFiveSpecies4749
													allFiveSpecies4750
													allFiveSpecies4751
													allFiveSpecies4752
													allFiveSpecies4753
													allFiveSpecies4754
													allFiveSpecies4755
													allFiveSpecies4756
													allFiveSpecies4757
													allFiveSpecies4758
													allFiveSpecies4759
													allFiveSpecies4760
													allFiveSpecies4761
													allFiveSpecies4762
													allFiveSpecies4763
													allFiveSpecies4764
													allFiveSpecies4765
													allFiveSpecies4766
													allFiveSpecies4767
													allFiveSpecies4768
													allFiveSpecies4769
													allFiveSpecies4770
													allFiveSpecies4771
													allFiveSpecies4772
													allFiveSpecies4773
													allFiveSpecies4774
													allFiveSpecies4775
													allFiveSpecies4776
													allFiveSpecies4777
													allFiveSpecies4778
													allFiveSpecies4779
													allFiveSpecies4780
													allFiveSpecies4781
													allFiveSpecies4782
													allFiveSpecies4783
													allFiveSpecies4784
													allFiveSpecies4785
													allFiveSpecies4786
													allFiveSpecies4787
													allFiveSpecies4788
													allFiveSpecies4789
													allFiveSpecies4790
													allFiveSpecies4791
													allFiveSpecies4792
													allFiveSpecies4793
													allFiveSpecies4794
													allFiveSpecies4795
													allFiveSpecies4796
													allFiveSpecies4797
													allFiveSpecies4798
													allFiveSpecies4799
													allFiveSpecies4800
													allFiveSpecies4801
													allFiveSpecies4802
													allFiveSpecies4803
													allFiveSpecies4804
													allFiveSpecies4805
													allFiveSpecies4806
													allFiveSpecies4807
													allFiveSpecies4808
													allFiveSpecies4809
													allFiveSpecies4810
													allFiveSpecies4811
													allFiveSpecies4812
													allFiveSpecies4813
													allFiveSpecies4814
													allFiveSpecies4815
													allFiveSpecies4816
													allFiveSpecies4817
													allFiveSpecies4818
													allFiveSpecies4819
													allFiveSpecies4820
													allFiveSpecies4821
													allFiveSpecies4822
													allFiveSpecies4823
													allFiveSpecies4824
													allFiveSpecies4825
													allFiveSpecies4826
													allFiveSpecies4827
													allFiveSpecies4828
													allFiveSpecies4829
													allFiveSpecies4830
													allFiveSpecies4831
													allFiveSpecies4832
													allFiveSpecies4833
													allFiveSpecies4834
													allFiveSpecies4835
													allFiveSpecies4836
													allFiveSpecies4837
													allFiveSpecies4838
													allFiveSpecies4839
													allFiveSpecies4840
													allFiveSpecies4841
													allFiveSpecies4842
													allFiveSpecies4843
													allFiveSpecies4844
													allFiveSpecies4845
													allFiveSpecies4846
													allFiveSpecies4847
													allFiveSpecies4848
													allFiveSpecies4849
													allFiveSpecies4850
													allFiveSpecies4851
													allFiveSpecies4852
													allFiveSpecies4853
													allFiveSpecies4854
													allFiveSpecies4855
													allFiveSpecies4856
													allFiveSpecies4857
													allFiveSpecies4858
													allFiveSpecies4859
													allFiveSpecies4860
													allFiveSpecies4861
													allFiveSpecies4862
													allFiveSpecies4863
													allFiveSpecies4864
													allFiveSpecies4865
													allFiveSpecies4866
													allFiveSpecies4867
													allFiveSpecies4868
													allFiveSpecies4869
													allFiveSpecies4870
													allFiveSpecies4871
													allFiveSpecies4872
													allFiveSpecies4873
													allFiveSpecies4874
													allFiveSpecies4875
													allFiveSpecies4876
													allFiveSpecies4877
													allFiveSpecies4878
													allFiveSpecies4879
													allFiveSpecies4880
													allFiveSpecies4881
													allFiveSpecies4882
													allFiveSpecies4883
													allFiveSpecies4884
													allFiveSpecies4885
													allFiveSpecies4886
													allFiveSpecies4887
													allFiveSpecies4888
													allFiveSpecies4889
													allFiveSpecies4890
													allFiveSpecies4891
													allFiveSpecies4892
													allFiveSpecies4893
													allFiveSpecies4894
													allFiveSpecies4895
													allFiveSpecies4896
													allFiveSpecies4897
													allFiveSpecies4898
													allFiveSpecies4899
													allFiveSpecies4900
													allFiveSpecies4901
													allFiveSpecies4902
													allFiveSpecies4903
													allFiveSpecies4904
													allFiveSpecies4905
													allFiveSpecies4906
													allFiveSpecies4907
													allFiveSpecies4908
													allFiveSpecies4909
													allFiveSpecies4910
													allFiveSpecies4911
													allFiveSpecies4912
													allFiveSpecies4913
													allFiveSpecies4914
													allFiveSpecies4915
													allFiveSpecies4916
													allFiveSpecies4917
													allFiveSpecies4918
													allFiveSpecies4919
													allFiveSpecies4920
													allFiveSpecies4921
													allFiveSpecies4922
													allFiveSpecies4923
													allFiveSpecies4924
													allFiveSpecies4925
													allFiveSpecies4926
													allFiveSpecies4927
													allFiveSpecies4928
													allFiveSpecies4929
													allFiveSpecies4930
													allFiveSpecies4931
													allFiveSpecies4932
													allFiveSpecies4933
													allFiveSpecies4934
													allFiveSpecies4935
													allFiveSpecies4936
													allFiveSpecies4937
													allFiveSpecies4938
													allFiveSpecies4939
													allFiveSpecies4940
													allFiveSpecies4941
													allFiveSpecies4942
													allFiveSpecies4943
													allFiveSpecies4944
													allFiveSpecies4945
													allFiveSpecies4946
													allFiveSpecies4947
													allFiveSpecies4948
													allFiveSpecies4949
													allFiveSpecies4950
													allFiveSpecies4951
													allFiveSpecies4952
													allFiveSpecies4953
													allFiveSpecies4954
[truncated: 1,010 more rows]

## Sheet: C
Orthogroup ID	B. besnoiti ID	Tachyzoites log2(NC+1)	Tissue cysts log2(NC+1)	LFCs	Gene name (Pannzer)	Protein description (Pannzer)	GO terms (Pannzer)	TGME49 protein description
uniqueGene_785	BESB_047470	6.62816	6.85209	-0.223932	none	3-5 exonuclease domain-containing protein [0.19]	GO:0090305;GO:0090304;GO:0006139;GO:0006725;GO:0046483;GO:1901360;GO:0034641;GO:0043170;GO:0006807;GO:0044238;GO:0044237;GO:0071704;GO:0008152;GO:0009987	3-5 exonuclease domain-containing protein
uniqueGene_1144	BESB_068730	9.27694	9.56966	-0.292727	none	50S ribosomal protein L35 [0.2]	GO:0006412;GO:0043043;GO:0006518;GO:0043604;GO:0043603;GO:0034645;GO:0010467;GO:0009059;GO:0044267;GO:0044271;GO:1901566;GO:0019538;GO:0044260;GO:0044249;GO:1901576;GO:0009058;GO:0034641;GO:1901564;GO:0043170;GO:0006807;GO:0044238;GO:0044237;GO:0071704;GO:0008152;GO:0009987	ribosomal protein RPL35
uniqueGene_945	BESB_056150	4.74011	4.04345	0.696654	none	5-azacytidine-induced protein [0.78]	GO:0035735;GO:0042073;GO:0010970;GO:0099111;GO:0030705;GO:0060271;GO:0120031;GO:0044782;GO:0031503;GO:0120036;GO:0007018;GO:0030031;GO:0007017;GO:0070925;GO:0030030;GO:0006928;GO:0046907;GO:0051649;GO:0051641;GO:0022607;GO:0006996;GO:0044085;GO:0016043;GO:0071840;GO:0006810;GO:0051234;GO:0051179;GO:0009987	hypothetical protein
uniqueGene_956	BESB_057650	12.1765	16.6903	-4.51383	none	ABC transporter transmembrane region domain-containing protein [0.1]	GO:0055085;GO:0006810;GO:0051234;GO:0051179;GO:0009987	ABC transporter transmembrane region domain-containing protein
uniqueGene_910	BESB_054420	6.65983	8.92889	-2.26907	none	Actin [0.62]	none	actin-like family protein
uniqueGene_1045	BESB_063330	10.5806	12.175	-1.59437	none	Acyltransferase domain-containing protein [0.39]	none	acyltransferase domain-containing protein
uniqueGene_1395	BESB_082590	14.712	16.5184	-1.80634	none	Alveolin domain containing intermediate filament IMC1 [0.76];ERYTHROCYTE MEMBRANE PROTEIN PFEMP3, related [0.69]	none	alveolin domain containing intermediate filament IMC11
uniqueGene_66	BESB_003630	14.2868	14.98	-0.693182	none	Alveolin domain containing intermediate filament IMC3 [0.3]	none	alveolin domain containing intermediate filament IMC3
uniqueGene_1005	BESB_060410	12.5372	12.912	-0.374815	none	Alveolin domain containing intermediate filament IMC9 [0.11]	none	alveolin domain containing intermediate filament IMC9
uniqueGene_794	BESB_047910	9.69377	3.52568	6.16808	none	AP2 domain transcription factor AP2IX-3 [0.12]	none	AP2 domain transcription factor AP2IX-3
uniqueGene_681	BESB_039740	13.369	12.349	1.02004	none	AP2 domain transcription factor AP2XII-1 [0.25]	none	AP2 domain transcription factor AP2XII-1
uniqueGene_1164	BESB_069630	8.5115	13.6881	-5.17665	none	AP2 domain-containing protein [0.56]	none	AP2 domain-containing protein
uniqueGene_548	BESB_030840	14.6981	14.643	0.0550891	none	AP2/ERF domain-containing protein [0.1]	GO:0006355;GO:1903506;GO:2001141;GO:0051252;GO:0019219;GO:2000112;GO:0010556;GO:0031326;GO:0009889;GO:0010468;GO:0051171;GO:0080090;GO:0031323;GO:0060255;GO:0019222;GO:0050794;GO:0050789;GO:0065007	AP2 domain transcription factor AP2III-2
uniqueGene_754	BESB_045600	10.154	5.78582	4.36821	none	AP2/ERF domain-containing protein [0.1]	GO:0006355;GO:1903506;GO:2001141;GO:0051252;GO:0019219;GO:2000112;GO:0010556;GO:0031326;GO:0009889;GO:0010468;GO:0051171;GO:0080090;GO:0031323;GO:0060255;GO:0019222;GO:0050794;GO:0050789;GO:0065007	AP2 domain transcription factor AP2VI-2
uniqueGene_242	BESB_014290	12.5741	5.53763	7.03649	none	AP2/ERF domain-containing protein [0.1]	GO:0006355;GO:1903506;GO:2001141;GO:0051252;GO:0019219;GO:2000112;GO:0010556;GO:0031326;GO:0009889;GO:0010468;GO:0051171;GO:0080090;GO:0031323;GO:0060255;GO:0019222;GO:0050794;GO:0050789;GO:0065007	AP2 domain transcription factor AP2X-8
uniqueGene_923	BESB_055030	12.0384	12.6793	-0.640916	none	Aquaporin 1 [0.37]	GO:0055085;GO:0006810;GO:0051234;GO:0051179;GO:0009987	aquaporin 1
uniqueGene_624	BESB_035920	8.08093	5.37865	2.70228	none	Armadillo/beta-catenin family repeat-containing protein [0.1]	none	Armadillo/beta-catenin family repeat-containing protein
uniqueGene_486	BESB_027540	11.6405	12.6283	-0.987794	none	AT hook motif domain-containing protein [0.15]	GO:0006355;GO:1903506;GO:2001141;GO:0051252;GO:0019219;GO:2000112;GO:0010556;GO:0031326;GO:0009889;GO:0010468;GO:0051171;GO:0080090;GO:0031323;GO:0060255;GO:0019222;GO:0050794;GO:0050789;GO:0065007	AT hook motif domain-containing protein
uniqueGene_1092	BESB_065950	12.6495	12.0557	0.59377	none	ATP-dependent Clp protease proteolytic subunit [0.1]	GO:0006508;GO:0019538;GO:1901564;GO:0043170;GO:0006807;GO:0044238;GO:0071704;GO:0008152	ATP-dependent Clp endopeptidase, proteolytic subunit ClpP domain-containing protein
uniqueGene_741	BESB_044530	10.1701	11.3187	-1.1486	none	Aurora kinase [0.11]	GO:0006468;GO:0006464;GO:0036211;GO:0016310;GO:0043412;GO:0006796;GO:0006793;GO:0044267;GO:0019538;GO:0044260;GO:1901564;GO:0043170;GO:0006807;GO:0044238;GO:0044237;GO:0071704;GO:0008152;GO:0009987	aurora kinase(incomplete catalytic triad)
uniqueGene_1278	BESB_076130	4.37493	9.44117	-5.06624	none	B9 domain-containing protein [0.81]	GO:0030030;GO:0016043;GO:0071840;GO:0009987	B9 domain-containing protein
uniqueGene_652	BESB_037850	12.0335	14.7379	-2.70444	none	B-box zinc finger domain-containing protein [0.95]	none	B-box zinc finger domain-containing protein
uniqueGene_1141	BESB_068620	12.1658	12.3632	-0.197356	none	BED-type domain-containing protein [0.1]	none	none
uniqueGene_1258	BESB_075080	6.82501	7.44924	-0.624221	none	Bradyzoite rhoptry protein BRP1 [0.13]	none	bradyzoite rhoptry protein BRP1
uniqueGene_797	BESB_047990	13.9203	13.3678	0.552504	none	Bromodomain-containing protein [0.1]	none	bromodomain-containing protein
uniqueGene_322	BESB_018460	13.1225	13.5726	-0.450088	none	BSD domain-containing protein [0.19]	none	hypothetical protein
uniqueGene_893	BESB_053480	13.3977	11.2931	2.10455	none	BTB domain-containing protein [0.3];BTB/POZ domain-containing protein [0.24]	none	BTB/POZ domain-containing protein
uniqueGene_969	BESB_058390	13.812	13.7725	0.039538	none	C2H2-type domain-containing protein [0.1]	none	hypothetical protein
uniqueGene_318	BESB_018360	12.2098	13.1827	-0.972858	none	C3H1-type domain-containing protein [0.1]	none	hypothetical protein
uniqueGene_927	BESB_055150	14.4698	14.7236	-0.253793	none	C3H1-type domain-containing protein [0.1]	none	hypothetical protein
uniqueGene_125	BESB_007510	3.85544	5.35308	-1.49764	none	C3H1-type domain-containing protein [0.1]	none	zinc finger (CCCH type) motif-containing protein
uniqueGene_1338	BESB_079090	18.1677	10.3617	7.80599	none	Calcium binding egf domain-containing protein [0.66]	none	microneme protein MIC12
uniqueGene_967	BESB_058320	13.4368	13.9281	-0.491218	none	Calcium dependent protein kinase CDPK7 [0.12]	GO:0016310;GO:0006796;GO:0006793;GO:0044237;GO:0008152;GO:0009987	calcium dependent protein kinase CDPK7
allFiveSpecies2980	BESB_073780	15.1299	11.504	3.62595	none	Calcium-dependent protein kinase [0.3]	GO:0006468;GO:0006464;GO:0036211;GO:0016310;GO:0043412;GO:0006796;GO:0006793;GO:0044267;GO:0019538;GO:0044260;GO:1901564;GO:0043170;GO:0006807;GO:0044238;GO:0044237;GO:0071704;GO:0008152;GO:0009987	rhoptry kinase family protein ROP37 (incomplete catalytic triad)
uniqueGene_1160	BESB_069460	3.7575	7.84717	-4.08966	none	Calpain catalytic domain-containing protein [0.13]	GO:0006508;GO:0019538;GO:1901564;GO:0043170;GO:0006807;GO:0044238;GO:0071704;GO:0008152	calpain family cysteine protease domain-containing protein
uniqueGene_253	BESB_014750	8.06013	8.37056	-0.310432	none	Chloride transporter, chloride channel (ClC) family protein [0.38]	none	none
uniqueGene_483	BESB_027470	6.71649	7.69897	-0.982478	none	Chloride transporter, chloride channel (ClC) family protein [0.45]	none	hypothetical protein
uniqueGene_579	BESB_032920	10.4601	10.7348	-0.2747	none	Chloride transporter, chloride channel (ClC) family protein [0.45]	none	none
uniqueGene_943	BESB_055890	7.61229	6.64244	0.969849	none	Chloride transporter, chloride channel (ClC) family protein [0.45]	none	none
uniqueGene_1308	BESB_077610	11.4533	12.597	-1.14369	none	Chromo domain-containing protein [0.16]	none	chromo (CHRromatin Organization MOdifier) domain-containing protein
uniqueGene_135	BESB_007920	13.1259	12.2783	0.847624	none	Chromo domain-containing protein [0.56]	none	none
uniqueGene_1036	BESB_062700	1.68401	10.9724	-9.28834	none	Chromo domain-containing protein [0.56]	none	none
uniqueGene_1075	BESB_064810	10.1322	11.0195	-0.887316	none	Chrromatin organization modifier domain-containing protein [0.13]	none	chromo (CHRromatin Organization MOdifier) domain-containing protein
uniqueGene_807	BESB_048490	12.4033	11.462	0.941331	none	Co-chaperone GrpE, putative [0.61];GrpE protein homolog [0.53];Co-chaperone protein [0.47]	GO:0006457;GO:0050790;GO:0065009;GO:0065007;GO:0009987	co-chaperone GrpE protein
uniqueGene_627	BESB_036130	13.3278	11.7907	1.5371	CCDC124	Coiled-coil domain containing 124 [0.93];Coiled-coil domain-containing protein 124, related [0.62];FCH domain only protein 1-like [0.43];Coiled-coil domain-containing protein [0.19];HMG box domain-containing protein [0.14]	GO:0007049;GO:0051301;GO:0009987	Coiled-coil domain containing 124 family protein
uniqueGene_932	BESB_055370	12.4911	10.8851	1.606	none	Coiled-coil domain-containing protein 86 [0.65]	none	hypothetical protein
uniqueGene_854	BESB_051370	NA	NA	NA	none	Complex III subunit 3 (Fragment) [0.41];Cytochrome b (Fragment) [0.12]	GO:0022904;GO:0045333;GO:0015980;GO:0022900;GO:0006091;GO:0044237;GO:0008152;GO:0009987	cytochrome b
uniqueGene_1091	BESB_065940	12.6432	13.2906	-0.647321	none	Conserved Plasmodium protein, related [0.44]	none	hypothetical protein
allFiveSpecies15	BESB_051340	NA	NA	NA	none	COX3 domain-containing protein [0.31];Cytochrome c oxidase subunit 3 [0.3]	GO:0022904;GO:1902600;GO:0045333;GO:0015980;GO:0098662;GO:0098660;GO:0022900;GO:0098655;GO:0006812;GO:0034220;GO:0006091;GO:0006811;GO:0055085;GO:0006810;GO:0051234;GO:0051179;GO:0044237;GO:0008152;GO:0009987	cytochrome c oxidase subunit iii subfamily protein
allFiveSpecies15	BESB_015570	12.8263	15.0235	-2.19712	none	COX3 domain-containing protein [0.32];Cytochrome c oxidase subunit 3 [0.29]	GO:0022904;GO:1902600;GO:0045333;GO:0015980;GO:0098662;GO:0098660;GO:0022900;GO:0098655;GO:0006812;GO:0034220;GO:0006091;GO:0006811;GO:0055085;GO:0006810;GO:0051234;GO:0051179;GO:0044237;GO:0008152;GO:0009987	cytochrome c oxidase subunit iii subfamily protein
allFiveSpecies15	BESB_018900	NA	NA	NA	none	COX3 domain-containing protein [0.32];Cytochrome c oxidase subunit 3 [0.29]	GO:0022904;GO:1902600;GO:0045333;GO:0015980;GO:0098662;GO:0098660;GO:0022900;GO:0098655;GO:0006812;GO:0034220;GO:0006091;GO:0006811;GO:0055085;GO:0006810;GO:0051234;GO:0051179;GO:0044237;GO:0008152;GO:0009987	cytochrome c oxidase subunit iii subfamily protein
allFiveSpecies15	BESB_027040	NA	NA	NA	none	COX3 domain-containing protein [0.32];Cytochrome c oxidase subunit 3 [0.29]	GO:0022904;GO:1902600;GO:0045333;GO:0015980;GO:0098662;GO:0098660;GO:0022900;GO:0098655;GO:0006812;GO:0034220;GO:0006091;GO:0006811;GO:0055085;GO:0006810;GO:0051234;GO:0051179;GO:0044237;GO:0008152;GO:0009987	cytochrome c oxidase subunit iii subfamily protein
allFiveSpecies15	BESB_029620	NA	NA	NA	none	COX3 domain-containing protein [0.32];Cytochrome c oxidase subunit 3 [0.29]	GO:0022904;GO:1902600;GO:0045333;GO:0015980;GO:0098662;GO:0098660;GO:0022900;GO:0098655;GO:0006812;GO:0034220;GO:0006091;GO:0006811;GO:0055085;GO:0006810;GO:0051234;GO:0051179;GO:0044237;GO:0008152;GO:0009987	cytochrome c oxidase subunit iii subfamily protein
allFiveSpecies15	BESB_029660	NA	NA	NA	none	COX3 domain-containing protein [0.32];Cytochrome c oxidase subunit 3 [0.29]	GO:0022904;GO:1902600;GO:0045333;GO:0015980;GO:0098662;GO:0098660;GO:0022900;GO:0098655;GO:0006812;GO:0034220;GO:0006091;GO:0006811;GO:0055085;GO:0006810;GO:0051234;GO:0051179;GO:0044237;GO:0008152;GO:0009987	cytochrome c oxidase subunit iii subfamily protein
allFiveSpecies15	BESB_031600	NA	NA	NA	none	COX3 domain-containing protein [0.32];Cytochrome c oxidase subunit 3 [0.29]	GO:0022904;GO:1902600;GO:0045333;GO:0015980;GO:0098662;GO:0098660;GO:0022900;GO:0098655;GO:0006812;GO:0034220;GO:0006091;GO:0006811;GO:0055085;GO:0006810;GO:0051234;GO:0051179;GO:0044237;GO:0008152;GO:0009987	cytochrome c oxidase subunit iii subfamily protein
allFiveSpecies15	BESB_032410	NA	NA	NA	none	COX3 domain-containing protein [0.32];Cytochrome c oxidase subunit 3 [0.29]	GO:0022904;GO:1902600;GO:0045333;GO:0015980;GO:0098662;GO:0098660;GO:0022900;GO:0098655;GO:0006812;GO:0034220;GO:0006091;GO:0006811;GO:0055085;GO:0006810;GO:0051234;GO:0051179;GO:0044237;GO:0008152;GO:0009987	cytochrome c oxidase subunit iii subfamily protein
allFiveSpecies15	BESB_033280	NA	NA	NA	none	COX3 domain-containing protein [0.32];Cytochrome c oxidase subunit 3 [0.29]	GO:0022904;GO:1902600;GO:0045333;GO:0015980;GO:0098662;GO:0098660;GO:0022900;GO:0098655;GO:0006812;GO:0034220;GO:0006091;GO:0006811;GO:0055085;GO:0006810;GO:0051234;GO:0051179;GO:0044237;GO:0008152;GO:0009987	cytochrome c oxidase subunit iii subfamily protein
allFiveSpecies15	BESB_033320	NA	NA	NA	none	COX3 domain-containing protein [0.32];Cytochrome c oxidase subunit 3 [0.29]	GO:0022904;GO:1902600;GO:0045333;GO:0015980;GO:0098662;GO:0098660;GO:0022900;GO:0098655;GO:0006812;GO:0034220;GO:0006091;GO:0006811;GO:0055085;GO:0006810;GO:0051234;GO:0051179;GO:0044237;GO:0008152;GO:0009987	cytochrome c oxidase subunit iii subfamily protein
allFiveSpecies15	BESB_042010	NA	NA	NA	none	COX3 domain-containing protein [0.32];Cytochrome c oxidase subunit 3 [0.29]	GO:0022904;GO:1902600;GO:0045333;GO:0015980;GO:0098662;GO:0098660;GO:0022900;GO:0098655;GO:0006812;GO:0034220;GO:0006091;GO:0006811;GO:0055085;GO:0006810;GO:0051234;GO:0051179;GO:0044237;GO:0008152;GO:0009987	cytochrome c oxidase subunit iii subfamily protein
allFiveSpecies15	BESB_042040	NA	NA	NA	none	COX3 domain-containing protein [0.32];Cytochrome c oxidase subunit 3 [0.29]	GO:0022904;GO:1902600;GO:0045333;GO:0015980;GO:0098662;GO:0098660;GO:0022900;GO:0098655;GO:0006812;GO:0034220;GO:0006091;GO:0006811;GO:0055085;GO:0006810;GO:0051234;GO:0051179;GO:0044237;GO:0008152;GO:0009987	cytochrome c oxidase subunit iii subfamily protein
allFiveSpecies15	BESB_042640	NA	NA	NA	none	COX3 domain-containing protein [0.32];Cytochrome c oxidase subunit 3 [0.29]	GO:0022904;GO:1902600;GO:0045333;GO:0015980;GO:0098662;GO:0098660;GO:0022900;GO:0098655;GO:0006812;GO:0034220;GO:0006091;GO:0006811;GO:0055085;GO:0006810;GO:0051234;GO:0051179;GO:0044237;GO:0008152;GO:0009987	cytochrome c oxidase subunit iii subfamily protein
allFiveSpecies15	BESB_042650	NA	NA	NA	none	COX3 domain-containing protein [0.32];Cytochrome c oxidase subunit 3 [0.29]	GO:0022904;GO:1902600;GO:0045333;GO:0015980;GO:0098662;GO:0098660;GO:0022900;GO:0098655;GO:0006812;GO:0034220;GO:0006091;GO:0006811;GO:0055085;GO:0006810;GO:0051234;GO:0051179;GO:0044237;GO:0008152;GO:0009987	cytochrome c oxidase subunit iii subfamily protein
allFiveSpecies15	BESB_050880	NA	NA	NA	none	COX3 domain-containing protein [0.32];Cytochrome c oxidase subunit 3 [0.29]	GO:0022904;GO:1902600;GO:0045333;GO:0015980;GO:0098662;GO:0098660;GO:0022900;GO:0098655;GO:0006812;GO:0034220;GO:0006091;GO:0006811;GO:0055085;GO:0006810;GO:0051234;GO:0051179;GO:0044237;GO:0008152;GO:0009987	cytochrome c oxidase subunit iii subfamily protein
allFiveSpecies15	BESB_050930	NA	NA	NA	none	COX3 domain-containing protein [0.32];Cytochrome c oxidase subunit 3 [0.29]	GO:0022904;GO:1902600;GO:0045333;GO:0015980;GO:0098662;GO:0098660;GO:0022900;GO:0098655;GO:0006812;GO:0034220;GO:0006091;GO:0006811;GO:0055085;GO:0006810;GO:0051234;GO:0051179;GO:0044237;GO:0008152;GO:0009987	cytochrome c oxidase subunit iii subfamily protein
allFiveSpecies15	BESB_051320	NA	NA	NA	none	COX3 domain-containing protein [0.32];Cytochrome c oxidase subunit 3 [0.29]	GO:0022904;GO:1902600;GO:0045333;GO:0015980;GO:0098662;GO:0098660;GO:0022900;GO:0098655;GO:0006812;GO:0034220;GO:0006091;GO:0006811;GO:0055085;GO:0006810;GO:0051234;GO:0051179;GO:0044237;GO:0008152;GO:0009987	cytochrome c oxidase subunit iii subfamily protein
allFiveSpecies15	BESB_051390	NA	NA	NA	none	COX3 domain-containing protein [0.32];Cytochrome c oxidase subunit 3 [0.29]	GO:0022904;GO:1902600;GO:0045333;GO:0015980;GO:0098662;GO:0098660;GO:0022900;GO:0098655;GO:0006812;GO:0034220;GO:0006091;GO:0006811;GO:0055085;GO:0006810;GO:0051234;GO:0051179;GO:0044237;GO:0008152;GO:0009987	cytochrome c oxidase subunit iii subfamily protein
allFiveSpecies15	BESB_057950	NA	NA	NA	none	COX3 domain-containing protein [0.32];Cytochrome c oxidase subunit 3 [0.29]	GO:0022904;GO:1902600;GO:0045333;GO:0015980;GO:0098662;GO:0098660;GO:0022900;GO:0098655;GO:0006812;GO:0034220;GO:0006091;GO:0006811;GO:0055085;GO:0006810;GO:0051234;GO:0051179;GO:0044237;GO:0008152;GO:0009987	cytochrome c oxidase subunit iii subfamily protein
allFiveSpecies15	BESB_058230	NA	NA	NA	none	COX3 domain-containing protein [0.32];Cytochrome c oxidase subunit 3 [0.29]	GO:0022904;GO:1902600;GO:0045333;GO:0015980;GO:0098662;GO:0098660;GO:0022900;GO:0098655;GO:0006812;GO:0034220;GO:0006091;GO:0006811;GO:0055085;GO:0006810;GO:0051234;GO:0051179;GO:0044237;GO:0008152;GO:0009987	cytochrome c oxidase subunit iii subfamily protein
allFiveSpecies15	BESB_063980	NA	NA	NA	none	COX3 domain-containing protein [0.32];Cytochrome c oxidase subunit 3 [0.29]	GO:0022904;GO:1902600;GO:0045333;GO:0015980;GO:0098662;GO:0098660;GO:0022900;GO:0098655;GO:0006812;GO:0034220;GO:0006091;GO:0006811;GO:0055085;GO:0006810;GO:0051234;GO:0051179;GO:0044237;GO:0008152;GO:0009987	cytochrome c oxidase subunit iii subfamily protein
allFiveSpecies15	BESB_064250	NA	NA	NA	none	COX3 domain-containing protein [0.32];Cytochrome c oxidase subunit 3 [0.29]	GO:0022904;GO:1902600;GO:0045333;GO:0015980;GO:0098662;GO:0098660;GO:0022900;GO:0098655;GO:0006812;GO:0034220;GO:0006091;GO:0006811;GO:0055085;GO:0006810;GO:0051234;GO:0051179;GO:0044237;GO:0008152;GO:0009987	cytochrome c oxidase subunit iii subfamily protein
allFiveSpecies15	BESB_064350	NA	NA	NA	none	COX3 domain-containing protein [0.32];Cytochrome c oxidase subunit 3 [0.29]	GO:0022904;GO:1902600;GO:0045333;GO:0015980;GO:0098662;GO:0098660;GO:0022900;GO:0098655;GO:0006812;GO:0034220;GO:0006091;GO:0006811;GO:0055085;GO:0006810;GO:0051234;GO:0051179;GO:0044237;GO:0008152;GO:0009987	cytochrome c oxidase subunit iii subfamily protein
allFiveSpecies15	BESB_064370	NA	NA	NA	none	COX3 domain-containing protein [0.32];Cytochrome c oxidase subunit 3 [0.29]	GO:0022904;GO:1902600;GO:0045333;GO:0015980;GO:0098662;GO:0098660;GO:0022900;GO:0098655;GO:0006812;GO:0034220;GO:0006091;GO:0006811;GO:0055085;GO:0006810;GO:0051234;GO:0051179;GO:0044237;GO:0008152;GO:0009987	cytochrome c oxidase subunit iii subfamily protein
allFiveSpecies15	BESB_070040	NA	NA	NA	none	COX3 domain-containing protein [0.32];Cytochrome c oxidase subunit 3 [0.29]	GO:0022904;GO:1902600;GO:0045333;GO:0015980;GO:0098662;GO:0098660;GO:0022900;GO:0098655;GO:0006812;GO:0034220;GO:0006091;GO:0006811;GO:0055085;GO:0006810;GO:0051234;GO:0051179;GO:0044237;GO:0008152;GO:0009987	cytochrome c oxidase subunit iii subfamily protein
allFiveSpecies15	BESB_070270	NA	NA	NA	none	COX3 domain-containing protein [0.32];Cytochrome c oxidase subunit 3 [0.29]	GO:0022904;GO:1902600;GO:0045333;GO:0015980;GO:0098662;GO:0098660;GO:0022900;GO:0098655;GO:0006812;GO:0034220;GO:0006091;GO:0006811;GO:0055085;GO:0006810;GO:0051234;GO:0051179;GO:0044237;GO:0008152;GO:0009987	cytochrome c oxidase subunit iii subfamily protein
allFiveSpecies15	BESB_081120	NA	NA	NA	none	COX3 domain-containing protein [0.32];Cytochrome c oxidase subunit 3 [0.29]	GO:0022904;GO:1902600;GO:0045333;GO:0015980;GO:0098662;GO:0098660;GO:0022900;GO:0098655;GO:0006812;GO:0034220;GO:0006091;GO:0006811;GO:0055085;GO:0006810;GO:0051234;GO:0051179;GO:0044237;GO:0008152;GO:0009987	cytochrome c oxidase subunit iii subfamily protein
allFiveSpecies15	BESB_081260	NA	NA	NA	none	COX3 domain-containing protein [0.32];Cytochrome c oxidase subunit 3 [0.29]	GO:0022904;GO:1902600;GO:0045333;GO:0015980;GO:0098662;GO:0098660;GO:0022900;GO:0098655;GO:0006812;GO:0034220;GO:0006091;GO:0006811;GO:0055085;GO:0006810;GO:0051234;GO:0051179;GO:0044237;GO:0008152;GO:0009987	cytochrome c oxidase subunit iii subfamily protein
allFiveSpecies15	BESB_085960	NA	NA	NA	none	COX3 domain-containing protein [0.32];Cytochrome c oxidase subunit 3 [0.29]	GO:0022904;GO:1902600;GO:0045333;GO:0015980;GO:0098662;GO:0098660;GO:0022900;GO:0098655;GO:0006812;GO:0034220;GO:0006091;GO:0006811;GO:0055085;GO:0006810;GO:0051234;GO:0051179;GO:0044237;GO:0008152;GO:0009987	cytochrome c oxidase subunit iii subfamily protein
allFiveSpecies15	BESB_086120	NA	NA	NA	none	COX3 domain-containing protein [0.32];Cytochrome c oxidase subunit 3 [0.29]	GO:0022904;GO:1902600;GO:0045333;GO:0015980;GO:0098662;GO:0098660;GO:0022900;GO:0098655;GO:0006812;GO:0034220;GO:0006091;GO:0006811;GO:0055085;GO:0006810;GO:0051234;GO:0051179;GO:0044237;GO:0008152;GO:0009987	cytochrome c oxidase subunit iii subfamily protein
allFiveSpecies15	BESB_058060	0.141386	6.42029	-6.27891	none	COX3 domain-containing protein [0.32];Cytochrome c oxidase subunit 3 [0.3]	GO:0022904;GO:1902600;GO:0045333;GO:0015980;GO:0098662;GO:0098660;GO:0022900;GO:0098655;GO:0006812;GO:0034220;GO:0006091;GO:0006811;GO:0055085;GO:0006810;GO:0051234;GO:0051179;GO:0044237;GO:0008152;GO:0009987	cytochrome c oxidase subunit iii subfamily protein
allFiveSpecies51	BESB_033050	7.74958	6.27708	1.4725	none	COX3 domain-containing protein [0.43];Cytochrome c oxidase subunit 3 [0.21]	GO:0022904;GO:1902600;GO:0045333;GO:0015980;GO:0098662;GO:0098660;GO:0022900;GO:0098655;GO:0006812;GO:0034220;GO:0006091;GO:0006811;GO:0055085;GO:0006810;GO:0051234;GO:0051179;GO:0044237;GO:0008152;GO:0009987	hypothetical protein
allFiveSpecies51	BESB_015690	2.39729	7.64526	-5.24797	none	COX3 domain-containing protein [0.44];Cytochrome c oxidase subunit 3 (Fragment) [0.3]	GO:0022904;GO:1902600;GO:0045333;GO:0015980;GO:0098662;GO:0098660;GO:0022900;GO:0098655;GO:0006812;GO:0034220;GO:0006091;GO:0006811;GO:0055085;GO:0006810;GO:0051234;GO:0051179;GO:0044237;GO:0008152;GO:0009987	hypothetical protein
allFiveSpecies51	BESB_024760	NA	NA	NA	none	COX3 domain-containing protein [0.44];Cytochrome c oxidase subunit 3 (Fragment) [0.3]	GO:0022904;GO:1902600;GO:0045333;GO:0015980;GO:0098662;GO:0098660;GO:0022900;GO:0098655;GO:0006812;GO:0034220;GO:0006091;GO:0006811;GO:0055085;GO:0006810;GO:0051234;GO:0051179;GO:0044237;GO:0008152;GO:0009987	hypothetical protein
allFiveSpecies51	BESB_075750	6.62792	6.67137	-0.0434449	none	COX3 domain-containing protein [0.44];Cytochrome c oxidase subunit 3 (Fragment) [0.3]	GO:0022904;GO:1902600;GO:0045333;GO:0015980;GO:0098662;GO:0098660;GO:0022900;GO:0098655;GO:0006812;GO:0034220;GO:0006091;GO:0006811;GO:0055085;GO:0006810;GO:0051234;GO:0051179;GO:0044237;GO:0008152;GO:0009987	hypothetical protein
allFiveSpecies51	BESB_024730	NA	NA	NA	none	COX3 domain-containing protein [0.46];Cytochrome c oxidase subunit 3 [0.23]	GO:0022904;GO:1902600;GO:0045333;GO:0015980;GO:0098662;GO:0098660;GO:0022900;GO:0098655;GO:0006812;GO:0034220;GO:0006091;GO:0006811;GO:0055085;GO:0006810;GO:0051234;GO:0051179;GO:0044237;GO:0008152;GO:0009987	hypothetical protein
allFiveSpecies51	BESB_075870	NA	NA	NA	none	COX3 domain-containing protein [0.47];Cytochrome c oxidase subunit 3 (Fragment) [0.31]	GO:0022904;GO:1902600;GO:0045333;GO:0015980;GO:0098662;GO:0098660;GO:0022900;GO:0098655;GO:0006812;GO:0034220;GO:0006091;GO:0006811;GO:0055085;GO:0006810;GO:0051234;GO:0051179;GO:0044237;GO:0008152;GO:0009987	hypothetical protein
allFiveSpecies51	BESB_051030	NA	NA	NA	none	COX3 domain-containing protein [0.47];Cytochrome c oxidase subunit 3 [0.2]	GO:0022904;GO:1902600;GO:0045333;GO:0015980;GO:0098662;GO:0098660;GO:0022900;GO:0098655;GO:0006812;GO:0034220;GO:0006091;GO:0006811;GO:0055085;GO:0006810;GO:0051234;GO:0051179;GO:0044237;GO:0008152;GO:0009987	hypothetical protein
allFiveSpecies51	BESB_064320	8.85072	9.3188	-0.468074	none	COX3 domain-containing protein [0.52];Cytochrome c oxidase subunit 3 (Fragment) [0.18]	GO:0022904;GO:1902600;GO:0045333;GO:0015980;GO:0098662;GO:0098660;GO:0022900;GO:0098655;GO:0006812;GO:0034220;GO:0006091;GO:0006811;GO:0055085;GO:0006810;GO:0051234;GO:0051179;GO:0044237;GO:0008152;GO:0009987	hypothetical protein
uniqueGene_1416	BESB_083810	8.04976	12.814	-4.7642	none	CRAL-TRIO domain-containing protein [0.1]	none	none
uniqueGene_926	BESB_055110	8.12092	12.5863	-4.46543	none	CS domain-containing protein [0.44]	none	none
uniqueGene_555	BESB_031110	7.79126	7.69152	0.0997398	none	Cuticular protein CPG [0.44]	none	hypothetical protein
uniqueGene_1265	BESB_075370	12.4175	8.17995	4.2375	none	CW-type Zinc Finger protein [0.44]	none	microneme protein MIC12
uniqueGene_831	BESB_049870	9.42733	12.2262	-2.79886	none	CW-type Zinc Finger protein [0.44]	none	none
uniqueGene_1088	BESB_065700	12.2619	13.2147	-0.952789	none	Cyclic nucleotide-binding domain-containing protein [0.17]	GO:0007155;GO:0022610;GO:0009987	hypothetical protein
uniqueGene_689	BESB_040390	8.66952	11.1243	-2.45475	none	Cyclin-dependent kinases regulatory subunit [0.12]	GO:0050790;GO:0007049;GO:0051301;GO:0065009;GO:0016310;GO:0006796;GO:0006793;GO:0065007;GO:0044237;GO:0008152;GO:0009987	cyclin-dependent kinase regulatory subunit protein
allFiveSpecies5	BESB_006200	2.62819	3.54871	-0.920521	none	Cytochrome b [0.1]	GO:0022900;GO:0006091;GO:0044237;GO:0008152;GO:0009987	cytochrome b
allFiveSpecies87	BESB_032450	6.31025	6.73891	-0.428661	none	Cytochrome b [0.1]	GO:0022904;GO:0045333;GO:0015980;GO:0022900;GO:0006091;GO:0044237;GO:0008152;GO:0009987	cytochrome b
uniqueGene_845	BESB_050970	10.6918	12.6096	-1.9178	none	Cytochrome b [0.11]	GO:0022900;GO:0006091;GO:0044237;GO:0008152;GO:0009987	cytochrome b
uniqueGene_1167	BESB_070070	NA	NA	NA	none	Cytochrome b [0.11]	GO:0022900;GO:0006091;GO:0044237;GO:0008152;GO:0009987	cytochrome b
uniqueGene_1168	BESB_070120	NA	NA	NA	none	Cytochrome b [0.11]	GO:0022904;GO:0045333;GO:0015980;GO:0022900;GO:0006091;GO:0044237;GO:0008152;GO:0009987	cytochrome b
allFiveSpecies5	BESB_015600	0.0423373	3.42818	-3.38584	none	Cytochrome b [0.17]	GO:0022900;GO:0006091;GO:0044237;GO:0008152;GO:0009987	apocytochrome b, putative
allFiveSpecies5	BESB_024640	NA	NA	NA	none	Cytochrome b [0.17]	GO:0022900;GO:0006091;GO:0044237;GO:0008152;GO:0009987	apocytochrome b, putative
allFiveSpecies51	BESB_064330	NA	NA	NA	none	Cytochrome b [0.2];COX3 domain-containing protein [0.2]	GO:0022904;GO:0022900;GO:1902600;GO:0045333;GO:0015980;GO:0006091;GO:0098662;GO:0098660;GO:0098655;GO:0006812;GO:0034220;GO:0006811;GO:0055085;GO:0006810;GO:0051234;GO:0051179;GO:0044237;GO:0008152;GO:0009987	hypothetical protein
allFiveSpecies5	BESB_024710	NA	NA	NA	none	Cytochrome b [0.23]	GO:0022900;GO:0006091;GO:0044237;GO:0008152;GO:0009987	apocytochrome b, putative
allFiveSpecies1507	BESB_033040	NA	NA	NA	none	Cytochrome b [0.23]	GO:0022900;GO:0006091;GO:0044237;GO:0008152;GO:0009987	cytochrome b(N-terminal)/b6/petB subfamily protein
allFiveSpecies5	BESB_033020	NA	NA	NA	none	Cytochrome b [0.24]	GO:0022900;GO:0006091;GO:0044237;GO:0022904;GO:0008152;GO:1902600;GO:0045333;GO:0015980;GO:0098662;GO:0098660;GO:0098655;GO:0006812;GO:0034220;GO:0006811;GO:0009987;GO:0055085;GO:0006810;GO:0051234;GO:0051179	apocytochrome b, putative
allFiveSpecies5	BESB_041960	NA	NA	NA	none	Cytochrome b [0.24]	GO:0022900;GO:0006091;GO:0044237;GO:0022904;GO:0008152;GO:1902600;GO:0045333;GO:0015980;GO:0098662;GO:0098660;GO:0098655;GO:0006812;GO:0034220;GO:0006811;GO:0009987;GO:0055085;GO:0006810;GO:0051234;GO:0051179	apocytochrome b, putative
allFiveSpecies5	BESB_042400	NA	NA	NA	none	Cytochrome b [0.24]	GO:0022900;GO:0006091;GO:0044237;GO:0008152;GO:0009987	apocytochrome b, putative
allFiveSpecies5	BESB_058270	NA	NA	NA	none	Cytochrome b [0.24]	GO:0022900;GO:0006091;GO:0044237;GO:0008152;GO:0009987	apocytochrome b, putative
allFiveSpecies5	BESB_064120	NA	NA	NA	none	Cytochrome b [0.25]	GO:0022900;GO:0006091;GO:0022904;GO:0044237;GO:1902600;GO:0045333;GO:0015980;GO:0098662;GO:0098660;GO:0098655;GO:0006812;GO:0034220;GO:0008152;GO:0006811;GO:0055085;GO:0006810;GO:0051234;GO:0051179;GO:0009987	apocytochrome b, putative
allFiveSpecies5	BESB_033330	5.09063	6.5438	-1.45317	none	Cytochrome b [0.26]	GO:0022900;GO:0006091;GO:0044237;GO:0008152;GO:0009987	apocytochrome b, putative
allFiveSpecies9	BESB_018870	NA	NA	NA	none	Cytochrome b [0.26]	GO:0022900;GO:0006091;GO:0044237;GO:0022904;GO:0008152;GO:1902600;GO:0045333;GO:0015980;GO:0098662;GO:0098660;GO:0098655;GO:0006812;GO:0034220;GO:0006811;GO:0009987;GO:0055085;GO:0006810;GO:0051234;GO:0051179	apocytochrome b, putative
allFiveSpecies9	BESB_024680	NA	NA	NA	none	Cytochrome b [0.26]	GO:0022900;GO:0006091;GO:0044237;GO:0022904;GO:0008152;GO:1902600;GO:0045333;GO:0015980;GO:0098662;GO:0098660;GO:0098655;GO:0006812;GO:0034220;GO:0006811;GO:0009987;GO:0055085;GO:0006810;GO:0051234;GO:0051179	apocytochrome b, putative
allFiveSpecies9	BESB_024770	NA	NA	NA	none	Cytochrome b [0.26]	GO:0022900;GO:0006091;GO:0044237;GO:0022904;GO:0008152;GO:1902600;GO:0045333;GO:0015980;GO:0098662;GO:0098660;GO:0098655;GO:0006812;GO:0034220;GO:0006811;GO:0009987;GO:0055085;GO:0006810;GO:0051234;GO:0051179	apocytochrome b, putative
allFiveSpecies9	BESB_033290	NA	NA	NA	none	Cytochrome b [0.26]	GO:0022900;GO:0006091;GO:0044237;GO:0022904;GO:0008152;GO:1902600;GO:0045333;GO:0015980;GO:0098662;GO:0098660;GO:0098655;GO:0006812;GO:0034220;GO:0006811;GO:0009987;GO:0055085;GO:0006810;GO:0051234;GO:0051179	apocytochrome b, putative
allFiveSpecies9	BESB_041970	NA	NA	NA	none	Cytochrome b [0.26]	GO:0022900;GO:0006091;GO:0044237;GO:0022904;GO:0008152;GO:1902600;GO:0045333;GO:0015980;GO:0098662;GO:0098660;GO:0098655;GO:0006812;GO:0034220;GO:0006811;GO:0009987;GO:0055085;GO:0006810;GO:0051234;GO:0051179	apocytochrome b, putative
allFiveSpecies9	BESB_051290	NA	NA	NA	none	Cytochrome b [0.26]	GO:0022900;GO:0006091;GO:0044237;GO:0022904;GO:0008152;GO:1902600;GO:0045333;GO:0015980;GO:0098662;GO:0098660;GO:0098655;GO:0006812;GO:0034220;GO:0006811;GO:0009987;GO:0055085;GO:0006810;GO:0051234;GO:0051179	apocytochrome b, putative
allFiveSpecies9	BESB_051300	NA	NA	NA	none	Cytochrome b [0.26]	GO:0022900;GO:0006091;GO:0044237;GO:0022904;GO:0008152;GO:1902600;GO:0045333;GO:0015980;GO:0098662;GO:0098660;GO:0098655;GO:0006812;GO:0034220;GO:0006811;GO:0009987;GO:0055085;GO:0006810;GO:0051234;GO:0051179	apocytochrome b, putative
allFiveSpecies9	BESB_058050	NA	NA	NA	none	Cytochrome b [0.26]	GO:0022900;GO:0006091;GO:0044237;GO:0022904;GO:0008152;GO:1902600;GO:0045333;GO:0015980;GO:0098662;GO:0098660;GO:0098655;GO:0006812;GO:0034220;GO:0006811;GO:0009987;GO:0055085;GO:0006810;GO:0051234;GO:0051179	apocytochrome b, putative
allFiveSpecies9	BESB_063970	NA	NA	NA	none	Cytochrome b [0.26]	GO:0022900;GO:0006091;GO:0044237;GO:0022904;GO:0008152;GO:1902600;GO:0045333;GO:0015980;GO:0098662;GO:0098660;GO:0098655;GO:0006812;GO:0034220;GO:0006811;GO:0009987;GO:0055085;GO:0006810;GO:0051234;GO:0051179	apocytochrome b, putative
allFiveSpecies9	BESB_064260	NA	NA	NA	none	Cytochrome b [0.26]	GO:0022900;GO:0006091;GO:0044237;GO:0022904;GO:0008152;GO:1902600;GO:0045333;GO:0015980;GO:0098662;GO:0098660;GO:0098655;GO:0006812;GO:0034220;GO:0006811;GO:0009987;GO:0055085;GO:0006810;GO:0051234;GO:0051179	apocytochrome b, putative
allFiveSpecies9	BESB_070100	NA	NA	NA	none	Cytochrome b [0.26]	GO:0022900;GO:0006091;GO:0044237;GO:0022904;GO:0008152;GO:1902600;GO:0045333;GO:0015980;GO:0098662;GO:0098660;GO:0098655;GO:0006812;GO:0034220;GO:0006811;GO:0009987;GO:0055085;GO:0006810;GO:0051234;GO:0051179	apocytochrome b, putative
allFiveSpecies9	BESB_070190	NA	NA	NA	none	Cytochrome b [0.26]	GO:0022900;GO:0006091;GO:0044237;GO:0022904;GO:0008152;GO:1902600;GO:0045333;GO:0015980;GO:0098662;GO:0098660;GO:0098655;GO:0006812;GO:0034220;GO:0006811;GO:0009987;GO:0055085;GO:0006810;GO:0051234;GO:0051179	apocytochrome b, putative
allFiveSpecies9	BESB_086130	NA	NA	NA	none	Cytochrome b [0.26]	GO:0022900;GO:0006091;GO:0044237;GO:0022904;GO:0008152;GO:1902600;GO:0045333;GO:0015980;GO:0098662;GO:0098660;GO:0098655;GO:0006812;GO:0034220;GO:0006811;GO:0009987;GO:0055085;GO:0006810;GO:0051234;GO:0051179	apocytochrome b, putative
allFiveSpecies9	BESB_024780	3.03801	2.96129	0.076715	none	Cytochrome b [0.3]	GO:0022900;GO:0006091;GO:0022904;GO:1902600;GO:0045333;GO:0015980;GO:0098662;GO:0044237;GO:0098660;GO:0098655;GO:0006812;GO:0034220;GO:0006811;GO:0008152;GO:0055085;GO:0006810;GO:0051234;GO:0051179;GO:0009987	cytochrome b
allFiveSpecies3013	BESB_070010	NA	NA	NA	none	Cytochrome b [0.3]	GO:0022900;GO:0006091;GO:0044237;GO:0008152;GO:0009987	none
allFiveSpecies6104	BESB_051080	0.0389245	3.2911	-3.25218	CYTB	Cytochrome b [0.32];Complex III subunit 3 (Fragment) [0.12]	GO:0022904;GO:0022900;GO:0045333;GO:0015980;GO:0006091;GO:0044237;GO:0008152;GO:0009987	cytochrome b(N-terminal)/b6/petB subfamily protein
allFiveSpecies5	BESB_064400	4.03584	2.53724	1.49859	none	Cytochrome b [0.33]	GO:0022900;GO:0006091;GO:0044237;GO:0022904;GO:0008152;GO:1902600;GO:0045333;GO:0015980;GO:0098662;GO:0098660;GO:0098655;GO:0006812;GO:0034220;GO:0006811;GO:0009987;GO:0055085;GO:0006810;GO:0051234;GO:0051179	cytochrome b
uniqueGene_1024	BESB_062020	7.78354	5.9544	1.82914	none	Cytochrome b [0.34]	GO:0022900;GO:0006091;GO:0044237;GO:0008152;GO:0009987	cytochrome b
uniqueGene_1401	BESB_083050	NA	NA	NA	none	Cytochrome b [0.34]	GO:0022900;GO:0006091;GO:0044237;GO:0008152;GO:0009987	cytochrome b
allFiveSpecies5	BESB_015680	NA	NA	NA	COB	Cytochrome b [0.35]	GO:0022900;GO:0006091;GO:0044237;GO:0022904;GO:0008152;GO:1902600;GO:0045333;GO:0015980;GO:0098662;GO:0098660;GO:0098655;GO:0006812;GO:0034220;GO:0006811;GO:0009987;GO:0055085;GO:0006810;GO:0051234;GO:0051179	cytochrome b
allFiveSpecies5	BESB_018840	NA	NA	NA	COB	Cytochrome b [0.35]	GO:0022900;GO:0006091;GO:0044237;GO:0008152;GO:0022904;GO:1902600;GO:0045333;GO:0015980;GO:0098662;GO:0098660;GO:0098655;GO:0006812;GO:0034220;GO:0009987;GO:0006811;GO:0055085;GO:0006810;GO:0051234;GO:0051179	cytochrome b
allFiveSpecies5	BESB_018920	NA	NA	NA	COB	Cytochrome b [0.35]	GO:0022900;GO:0006091;GO:0044237;GO:0008152;GO:0022904;GO:1902600;GO:0045333;GO:0015980;GO:0098662;GO:0098660;GO:0098655;GO:0006812;GO:0034220;GO:0009987;GO:0006811;GO:0055085;GO:0006810;GO:0051234;GO:0051179	cytochrome b
allFiveSpecies5	BESB_027080	NA	NA	NA	COB	Cytochrome b [0.35]	GO:0022900;GO:0006091;GO:0044237;GO:0008152;GO:0022904;GO:1902600;GO:0045333;GO:0015980;GO:0098662;GO:0098660;GO:0098655;GO:0006812;GO:0034220;GO:0009987;GO:0006811;GO:0055085;GO:0006810;GO:0051234;GO:0051179	cytochrome b
allFiveSpecies5	BESB_032420	NA	NA	NA	COB	Cytochrome b [0.35]	GO:0022900;GO:0006091;GO:0044237;GO:0008152;GO:0022904;GO:1902600;GO:0045333;GO:0015980;GO:0098662;GO:0098660;GO:0098655;GO:0006812;GO:0034220;GO:0009987;GO:0006811;GO:0055085;GO:0006810;GO:0051234;GO:0051179	cytochrome b
allFiveSpecies5	BESB_033350	NA	NA	NA	COB	Cytochrome b [0.35]	GO:0022900;GO:0006091;GO:0044237;GO:0008152;GO:0022904;GO:1902600;GO:0045333;GO:0015980;GO:0098662;GO:0098660;GO:0098655;GO:0006812;GO:0034220;GO:0009987;GO:0006811;GO:0055085;GO:0006810;GO:0051234;GO:0051179	cytochrome b
allFiveSpecies5	BESB_042510	NA	NA	NA	COB	Cytochrome b [0.35]	GO:0022900;GO:0006091;GO:0044237;GO:0008152;GO:0022904;GO:1902600;GO:0045333;GO:0015980;GO:0098662;GO:0098660;GO:0098655;GO:0006812;GO:0034220;GO:0009987;GO:0006811;GO:0055085;GO:0006810;GO:0051234;GO:0051179	cytochrome b
allFiveSpecies5	BESB_042630	NA	NA	NA	COB	Cytochrome b [0.35]	GO:0022900;GO:0006091;GO:0044237;GO:0008152;GO:0022904;GO:1902600;GO:0045333;GO:0015980;GO:0098662;GO:0098660;GO:0098655;GO:0006812;GO:0034220;GO:0009987;GO:0006811;GO:0055085;GO:0006810;GO:0051234;GO:0051179	cytochrome b
allFiveSpecies5	BESB_050870	NA	NA	NA	COB	Cytochrome b [0.35]	GO:0022900;GO:0006091;GO:0044237;GO:0022904;GO:0008152;GO:1902600;GO:0045333;GO:0015980;GO:0098662;GO:0098660;GO:0098655;GO:0006812;GO:0034220;GO:0006811;GO:0009987;GO:0055085;GO:0006810;GO:0051234;GO:0051179	cytochrome b
allFiveSpecies5	BESB_051230	NA	NA	NA	COB	Cytochrome b [0.35]	GO:0022900;GO:0006091;GO:0044237;GO:0008152;GO:0022904;GO:1902600;GO:0045333;GO:0015980;GO:0098662;GO:0098660;GO:0098655;GO:0006812;GO:0034220;GO:0009987;GO:0006811;GO:0055085;GO:0006810;GO:0051234;GO:0051179	cytochrome b
allFiveSpecies5	BESB_057930	NA	NA	NA	COB	Cytochrome b [0.35]	GO:0022900;GO:0006091;GO:0044237;GO:0008152;GO:0022904;GO:1902600;GO:0045333;GO:0015980;GO:0098662;GO:0098660;GO:0098655;GO:0006812;GO:0034220;GO:0009987;GO:0006811;GO:0055085;GO:0006810;GO:0051234;GO:0051179	cytochrome b
allFiveSpecies5	BESB_064210	NA	NA	NA	COB	Cytochrome b [0.35]	GO:0022900;GO:0006091;GO:0044237;GO:0008152;GO:0022904;GO:1902600;GO:0045333;GO:0015980;GO:0098662;GO:0098660;GO:0098655;GO:0006812;GO:0034220;GO:0009987;GO:0006811;GO:0055085;GO:0006810;GO:0051234;GO:0051179	cytochrome b
allFiveSpecies5	BESB_069990	NA	NA	NA	COB	Cytochrome b [0.35]	GO:0022900;GO:0006091;GO:0044237;GO:0022904;GO:0008152;GO:1902600;GO:0045333;GO:0015980;GO:0098662;GO:0098660;GO:0098655;GO:0006812;GO:0034220;GO:0006811;GO:0009987;GO:0055085;GO:0006810;GO:0051234;GO:0051179	cytochrome b
allFiveSpecies5	BESB_075880	7.30737	0	7.30737	COB	Cytochrome b [0.35]	GO:0022900;GO:0006091;GO:0044237;GO:0022904;GO:0008152;GO:1902600;GO:0045333;GO:0015980;GO:0098662;GO:0098660;GO:0098655;GO:0006812;GO:0034220;GO:0006811;GO:0009987;GO:0055085;GO:0006810;GO:0051234;GO:0051179	cytochrome b
allFiveSpecies5	BESB_081140	NA	NA	NA	COB	Cytochrome b [0.35]	GO:0022900;GO:0006091;GO:0044237;GO:0008152;GO:0022904;GO:1902600;GO:0045333;GO:0015980;GO:0098662;GO:0098660;GO:0098655;GO:0006812;GO:0034220;GO:0009987;GO:0006811;GO:0055085;GO:0006810;GO:0051234;GO:0051179	cytochrome b
allFiveSpecies5	BESB_081200	NA	NA	NA	COB	Cytochrome b [0.35]	GO:0022900;GO:0006091;GO:0044237;GO:0008152;GO:0022904;GO:1902600;GO:0045333;GO:0015980;GO:0098662;GO:0098660;GO:0098655;GO:0006812;GO:0034220;GO:0009987;GO:0006811;GO:0055085;GO:0006810;GO:0051234;GO:0051179	cytochrome b
allFiveSpecies5	BESB_086140	12.6932	12.204	0.48921	COB	Cytochrome b [0.35]	GO:0022900;GO:0006091;GO:0044237;GO:0008152;GO:0022904;GO:1902600;GO:0045333;GO:0015980;GO:0098662;GO:0098660;GO:0098655;GO:0006812;GO:0034220;GO:0009987;GO:0006811;GO:0055085;GO:0006810;GO:0051234;GO:0051179	cytochrome b
allFiveSpecies9	BESB_018890	NA	NA	NA	COB	Cytochrome b [0.35]	GO:0022900;GO:0006091;GO:0044237;GO:0022904;GO:0008152;GO:1902600;GO:0045333;GO:0015980;GO:0098662;GO:0098660;GO:0098655;GO:0006812;GO:0034220;GO:0006811;GO:0009987;GO:0055085;GO:0006810;GO:0051234;GO:0051179	cytochrome b
allFiveSpecies9	BESB_027050	NA	NA	NA	COB	Cytochrome b [0.35]	GO:0022900;GO:0006091;GO:0044237;GO:0022904;GO:0008152;GO:1902600;GO:0045333;GO:0015980;GO:0098662;GO:0098660;GO:0098655;GO:0006812;GO:0034220;GO:0006811;GO:0009987;GO:0055085;GO:0006810;GO:0051234;GO:0051179	cytochrome b
allFiveSpecies9	BESB_031610	NA	NA	NA	COB	Cytochrome b [0.35]	GO:0022900;GO:0006091;GO:0044237;GO:0022904;GO:0008152;GO:1902600;GO:0045333;GO:0015980;GO:0098662;GO:0098660;GO:0098655;GO:0006812;GO:0034220;GO:0006811;GO:0009987;GO:0055085;GO:0006810;GO:0051234;GO:0051179	cytochrome b
allFiveSpecies9	BESB_033310	NA	NA	NA	COB	Cytochrome b [0.35]	GO:0022900;GO:0006091;GO:0044237;GO:0022904;GO:0008152;GO:1902600;GO:0045333;GO:0015980;GO:0098662;GO:0098660;GO:0098655;GO:0006812;GO:0034220;GO:0006811;GO:0009987;GO:0055085;GO:0006810;GO:0051234;GO:0051179	cytochrome b
allFiveSpecies9	BESB_042050	NA	NA	NA	COB	Cytochrome b [0.35]	GO:0022900;GO:0006091;GO:0044237;GO:0022904;GO:0008152;GO:1902600;GO:0045333;GO:0015980;GO:0098662;GO:0098660;GO:0098655;GO:0006812;GO:0034220;GO:0006811;GO:0009987;GO:0055085;GO:0006810;GO:0051234;GO:0051179	cytochrome b
allFiveSpecies9	BESB_042380	NA	NA	NA	COB	Cytochrome b [0.35]	GO:0022900;GO:0006091;GO:0044237;GO:0022904;GO:0008152;GO:1902600;GO:0045333;GO:0015980;GO:0098662;GO:0098660;GO:0098655;GO:0006812;GO:0034220;GO:0006811;GO:0009987;GO:0055085;GO:0006810;GO:0051234;GO:0051179	cytochrome b
allFiveSpecies9	BESB_042560	NA	NA	NA	COB	Cytochrome b [0.35]	GO:0022900;GO:0006091;GO:0044237;GO:0022904;GO:0008152;GO:1902600;GO:0045333;GO:0015980;GO:0098662;GO:0098660;GO:0098655;GO:0006812;GO:0034220;GO:0006811;GO:0009987;GO:0055085;GO:0006810;GO:0051234;GO:0051179	cytochrome b
allFiveSpecies9	BESB_042590	NA	NA	NA	COB	Cytochrome b [0.35]	GO:0022900;GO:0006091;GO:0044237;GO:0022904;GO:0008152;GO:1902600;GO:0045333;GO:0015980;GO:0098662;GO:0098660;GO:0098655;GO:0006812;GO:0034220;GO:0006811;GO:0009987;GO:0055085;GO:0006810;GO:0051234;GO:0051179	cytochrome b
allFiveSpecies9	BESB_050890	1.6249	2.77484	-1.14994	COB	Cytochrome b [0.35]	GO:0022900;GO:0006091;GO:0044237;GO:0022904;GO:0008152;GO:1902600;GO:0045333;GO:0015980;GO:0098662;GO:0098660;GO:0098655;GO:0006812;GO:0034220;GO:0006811;GO:0009987;GO:0055085;GO:0006810;GO:0051234;GO:0051179	cytochrome b
allFiveSpecies9	BESB_050920	NA	NA	NA	COB	Cytochrome b [0.35]	GO:0022900;GO:0006091;GO:0044237;GO:0022904;GO:0008152;GO:1902600;GO:0045333;GO:0015980;GO:0098662;GO:0098660;GO:0098655;GO:0006812;GO:0034220;GO:0006811;GO:0009987;GO:0055085;GO:0006810;GO:0051234;GO:0051179	cytochrome b
allFiveSpecies9	BESB_051330	NA	NA	NA	COB	Cytochrome b [0.35]	GO:0022900;GO:0006091;GO:0044237;GO:0022904;GO:0008152;GO:1902600;GO:0045333;GO:0015980;GO:0098662;GO:0098660;GO:0098655;GO:0006812;GO:0034220;GO:0006811;GO:0009987;GO:0055085;GO:0006810;GO:0051234;GO:0051179	cytochrome b
allFiveSpecies9	BESB_057940	NA	NA	NA	COB	Cytochrome b [0.35]	GO:0022900;GO:0006091;GO:0044237;GO:0022904;GO:0008152;GO:1902600;GO:0045333;GO:0015980;GO:0098662;GO:0098660;GO:0098655;GO:0006812;GO:0034220;GO:0006811;GO:0009987;GO:0055085;GO:0006810;GO:0051234;GO:0051179	cytochrome b
allFiveSpecies9	BESB_058010	NA	NA	NA	COB	Cytochrome b [0.35]	GO:0022900;GO:0006091;GO:0044237;GO:0022904;GO:0008152;GO:1902600;GO:0045333;GO:0015980;GO:0098662;GO:0098660;GO:0098655;GO:0006812;GO:0034220;GO:0006811;GO:0009987;GO:0055085;GO:0006810;GO:0051234;GO:0051179	cytochrome b
allFiveSpecies9	BESB_058240	NA	NA	NA	COB	Cytochrome b [0.35]	GO:0022900;GO:0006091;GO:0044237;GO:0022904;GO:0008152;GO:1902600;GO:0045333;GO:0015980;GO:0098662;GO:0098660;GO:0098655;GO:0006812;GO:0034220;GO:0006811;GO:0009987;GO:0055085;GO:0006810;GO:0051234;GO:0051179	cytochrome b
allFiveSpecies9	BESB_063990	NA	NA	NA	COB	Cytochrome b [0.35]	GO:0022900;GO:0006091;GO:0044237;GO:0022904;GO:0008152;GO:1902600;GO:0045333;GO:0015980;GO:0098662;GO:0098660;GO:0098655;GO:0006812;GO:0034220;GO:0006811;GO:0009987;GO:0055085;GO:0006810;GO:0051234;GO:0051179	cytochrome b
allFiveSpecies9	BESB_064020	NA	NA	NA	COB	Cytochrome b [0.35]	GO:0022900;GO:0006091;GO:0044237;GO:0022904;GO:0008152;GO:1902600;GO:0045333;GO:0015980;GO:0098662;GO:0098660;GO:0098655;GO:0006812;GO:0034220;GO:0006811;GO:0009987;GO:0055085;GO:0006810;GO:0051234;GO:0051179	cytochrome b
allFiveSpecies9	BESB_064360	NA	NA	NA	COB	Cytochrome b [0.35]	GO:0022900;GO:0006091;GO:0044237;GO:0022904;GO:0008152;GO:1902600;GO:0045333;GO:0015980;GO:0098662;GO:0098660;GO:0098655;GO:0006812;GO:0034220;GO:0006811;GO:0009987;GO:0055085;GO:0006810;GO:0051234;GO:0051179	cytochrome b
allFiveSpecies9	BESB_070030	NA	NA	NA	COB	Cytochrome b [0.35]	GO:0022900;GO:0006091;GO:0044237;GO:0022904;GO:0008152;GO:1902600;GO:0045333;GO:0015980;GO:0098662;GO:0098660;GO:0098655;GO:0006812;GO:0034220;GO:0006811;GO:0009987;GO:0055085;GO:0006810;GO:0051234;GO:0051179	cytochrome b
allFiveSpecies9	BESB_070310	NA	NA	NA	COB	Cytochrome b [0.35]	GO:0022900;GO:0006091;GO:0044237;GO:0022904;GO:0008152;GO:1902600;GO:0045333;GO:0015980;GO:0098662;GO:0098660;GO:0098655;GO:0006812;GO:0034220;GO:0006811;GO:0009987;GO:0055085;GO:0006810;GO:0051234;GO:0051179	cytochrome b
allFiveSpecies9	BESB_081080	NA	NA	NA	COB	Cytochrome b [0.35]	GO:0022900;GO:0006091;GO:0044237;GO:0022904;GO:0008152;GO:1902600;GO:0045333;GO:0015980;GO:0098662;GO:0098660;GO:0098655;GO:0006812;GO:0034220;GO:0006811;GO:0009987;GO:0055085;GO:0006810;GO:0051234;GO:0051179	cytochrome b
allFiveSpecies9	BESB_081110	NA	NA	NA	COB	Cytochrome b [0.35]	GO:0022900;GO:0006091;GO:0044237;GO:0022904;GO:0008152;GO:1902600;GO:0045333;GO:0015980;GO:0098662;GO:0098660;GO:0098655;GO:0006812;GO:0034220;GO:0006811;GO:0009987;GO:0055085;GO:0006810;GO:0051234;GO:0051179	cytochrome b
allFiveSpecies9	BESB_081250	NA	NA	NA	COB	Cytochrome b [0.35]	GO:0022900;GO:0006091;GO:0044237;GO:0022904;GO:0008152;GO:1902600;GO:0045333;GO:0015980;GO:0098662;GO:0098660;GO:0098655;GO:0006812;GO:0034220;GO:0006811;GO:0009987;GO:0055085;GO:0006810;GO:0051234;GO:0051179	cytochrome b
allFiveSpecies9	BESB_085950	NA	NA	NA	COB	Cytochrome b [0.35]	GO:0022900;GO:0006091;GO:0044237;GO:0022904;GO:0008152;GO:1902600;GO:0045333;GO:0015980;GO:0098662;GO:0098660;GO:0098655;GO:0006812;GO:0034220;GO:0006811;GO:0009987;GO:0055085;GO:0006810;GO:0051234;GO:0051179	cytochrome b
allFiveSpecies5	BESB_027090	3.03701	2.7682	0.268804	CYTB	Cytochrome b [0.36]	GO:0022900;GO:0006091;GO:0044237;GO:0008152;GO:0022904;GO:1902600;GO:0045333;GO:0015980;GO:0098662;GO:0098660;GO:0098655;GO:0006812;GO:0034220;GO:0009987;GO:0006811;GO:0055085;GO:0006810;GO:0051234;GO:0051179	cytochrome b
allFiveSpecies5	BESB_042530	NA	NA	NA	COB	Cytochrome b [0.36]	GO:0022900;GO:0006091;GO:0022904;GO:0044237;GO:0045333;GO:0015980;GO:0008152;GO:1902600;GO:0098662;GO:0098660;GO:0098655;GO:0006812;GO:0034220;GO:0009987;GO:0006811;GO:0055085;GO:0006810;GO:0051234;GO:0051179	cytochrome b
allFiveSpecies5	BESB_042600	3.6323	4.96125	-1.32895	COB	Cytochrome b [0.36]	GO:0022900;GO:0006091;GO:0044237;GO:0008152;GO:0022904;GO:1902600;GO:0045333;GO:0015980;GO:0098662;GO:0098660;GO:0098655;GO:0006812;GO:0034220;GO:0009987;GO:0006811;GO:0055085;GO:0006810;GO:0051234;GO:0051179	cytochrome b
allFiveSpecies5	BESB_064160	NA	NA	NA	none	Cytochrome b [0.36]	GO:0022900;GO:0006091;GO:0044237;GO:0022904;GO:0008152;GO:1902600;GO:0045333;GO:0015980;GO:0098662;GO:0098660;GO:0098655;GO:0006812;GO:0034220;GO:0006811;GO:0009987;GO:0055085;GO:0006810;GO:0051234;GO:0051179	cytochrome b
allFiveSpecies5	BESB_070280	2.38094	5.05042	-2.66947	COB	Cytochrome b [0.36]	GO:0022900;GO:0006091;GO:0022904;GO:0044237;GO:0045333;GO:0015980;GO:0008152;GO:1902600;GO:0098662;GO:0098660;GO:0098655;GO:0006812;GO:0034220;GO:0009987;GO:0006811;GO:0055085;GO:0006810;GO:0051234;GO:0051179	cytochrome b
allFiveSpecies5	BESB_070300	10.2382	11.3105	-1.07231	COB	Cytochrome b [0.36]	GO:0022900;GO:0006091;GO:0044237;GO:0022904;GO:0008152;GO:1902600;GO:0045333;GO:0015980;GO:0098662;GO:0098660;GO:0098655;GO:0006812;GO:0034220;GO:0006811;GO:0009987;GO:0055085;GO:0006810;GO:0051234;GO:0051179	cytochrome b
allFiveSpecies5	BESB_081170	NA	NA	NA	COB	Cytochrome b [0.36]	GO:0022900;GO:0006091;GO:0022904;GO:0044237;GO:0045333;GO:0015980;GO:0008152;GO:1902600;GO:0098662;GO:0098660;GO:0098655;GO:0006812;GO:0034220;GO:0009987;GO:0006811;GO:0055085;GO:0006810;GO:0051234;GO:0051179	cytochrome b
allFiveSpecies9	BESB_032400	NA	NA	NA	COB	Cytochrome b [0.36]	GO:0022900;GO:0006091;GO:0044237;GO:0022904;GO:0008152;GO:1902600;GO:0045333;GO:0015980;GO:0098662;GO:0098660;GO:0098655;GO:0006812;GO:0034220;GO:0006811;GO:0009987;GO:0055085;GO:0006810;GO:0051234;GO:0051179	cytochrome b
allFiveSpecies1507	BESB_024670	NA	NA	NA	COB	Cytochrome b [0.37]	GO:0022900;GO:0006091;GO:0022904;GO:0045333;GO:0015980;GO:0044237;GO:0008152;GO:1902600;GO:0098662;GO:0098660;GO:0098655;GO:0006812;GO:0034220;GO:0006811;GO:0009987;GO:0055085;GO:0006810;GO:0051234;GO:0051179	cytochrome b
allFiveSpecies1507	BESB_070170	NA	NA	NA	COB	Cytochrome b [0.37]	GO:0022900;GO:0006091;GO:0022904;GO:0045333;GO:0015980;GO:0044237;GO:0008152;GO:1902600;GO:0098662;GO:0098660;GO:0098655;GO:0006812;GO:0034220;GO:0006811;GO:0009987;GO:0055085;GO:0006810;GO:0051234;GO:0051179	cytochrome b
allFiveSpecies1507	BESB_070260	4.78962	0	4.78962	COB	Cytochrome b [0.37]	GO:0022900;GO:0006091;GO:0022904;GO:0045333;GO:0015980;GO:0044237;GO:0008152;GO:1902600;GO:0098662;GO:0098660;GO:0098655;GO:0006812;GO:0034220;GO:0006811;GO:0009987;GO:0055085;GO:0006810;GO:0051234;GO:0051179	cytochrome b
allFiveSpecies5	BESB_064190	NA	NA	NA	COB	Cytochrome b [0.37]	GO:0022900;GO:0006091;GO:0044237;GO:0008152;GO:0022904;GO:1902600;GO:0045333;GO:0015980;GO:0098662;GO:0098660;GO:0098655;GO:0006812;GO:0034220;GO:0009987;GO:0006811;GO:0055085;GO:0006810;GO:0051234;GO:0051179	cytochrome b
allFiveSpecies6104	BESB_051010	NA	NA	NA	CYTB	Cytochrome b [0.4]	GO:0022904;GO:0045333;GO:0015980;GO:0022900;GO:0006091;GO:0044237;GO:0008152;GO:0009987	cytochrome b
allFiveSpecies87	BESB_042030	6.32624	4.9079	1.41834	CYTB	Cytochrome b [0.4]	GO:0022904;GO:0045333;GO:0015980;GO:0022900;GO:0006091;GO:0044237;GO:0008152;GO:0009987	cytochrome b
uniqueGene_333	BESB_018930	NA	NA	NA	CYTB	Cytochrome b [0.4];Putative apocytochrome b [0.4]	GO:0022904;GO:0045333;GO:0015980;GO:0022900;GO:0006091;GO:0044237;GO:0008152;GO:0009987	cytochrome b
allFiveSpecies35	BESB_022000	NA	NA	NA	CYTB	Cytochrome b [0.41];Putative apocytochrome b [0.4]	GO:0022904;GO:0045333;GO:0015980;GO:0022900;GO:0006091;GO:0044237;GO:0008152;GO:0009987	cytochrome b
allFiveSpecies35	BESB_032470	4.49477	1.94247	2.55231	CYTB	Cytochrome b [0.41];Putative apocytochrome b [0.4]	GO:0022904;GO:0045333;GO:0015980;GO:0022900;GO:0006091;GO:0044237;GO:0008152;GO:0009987	cytochrome b
allFiveSpecies35	BESB_042390	NA	NA	NA	CYTB	Cytochrome b [0.41];Putative apocytochrome b [0.4]	GO:0022904;GO:0045333;GO:0015980;GO:0022900;GO:0006091;GO:0044237;GO:0008152;GO:0009987	cytochrome b
allFiveSpecies35	BESB_042580	NA	NA	NA	CYTB	Cytochrome b [0.41];Putative apocytochrome b [0.4]	GO:0022904;GO:0045333;GO:0015980;GO:0022900;GO:0006091;GO:0044237;GO:0008152;GO:0009987	cytochrome b
allFiveSpecies35	BESB_064030	NA	NA	NA	CYTB	Cytochrome b [0.41];Putative apocytochrome b [0.4]	GO:0022904;GO:0045333;GO:0015980;GO:0022900;GO:0006091;GO:0044237;GO:0008152;GO:0009987	cytochrome b
allFiveSpecies35	BESB_064340	NA	NA	NA	CYTB	Cytochrome b [0.41];Putative apocytochrome b [0.4]	GO:0022904;GO:0045333;GO:0015980;GO:0022900;GO:0006091;GO:0044237;GO:0008152;GO:0009987	cytochrome b
allFiveSpecies35	BESB_075740	NA	NA	NA	CYTB	Cytochrome b [0.41];Putative apocytochrome b [0.4]	GO:0022904;GO:0045333;GO:0015980;GO:0022900;GO:0006091;GO:0044237;GO:0008152;GO:0009987	cytochrome b
allFiveSpecies35	BESB_086150	NA	NA	NA	CYTB	Cytochrome b [0.41];Putative apocytochrome b [0.4]	GO:0022904;GO:0045333;GO:0015980;GO:0022900;GO:0006091;GO:0044237;GO:0008152;GO:0009987	cytochrome b
allFiveSpecies87	BESB_032370	2.37479	4.42329	-2.0485	CYTB	Cytochrome b [0.41];Putative apocytochrome b [0.4]	GO:0022904;GO:0045333;GO:0015980;GO:0022900;GO:0006091;GO:0044237;GO:0008152;GO:0009987	cytochrome b
allFiveSpecies87	BESB_033300	NA	NA	NA	CYTB	Cytochrome b [0.41];Putative apocytochrome b [0.4]	GO:0022904;GO:0045333;GO:0015980;GO:0022900;GO:0006091;GO:0044237;GO:0008152;GO:0009987	cytochrome b
allFiveSpecies87	BESB_042370	NA	NA	NA	CYTB	Cytochrome b [0.41];Putative apocytochrome b [0.4]	GO:0022904;GO:0045333;GO:0015980;GO:0022900;GO:0006091;GO:0044237;GO:0008152;GO:0009987	cytochrome b
allFiveSpecies87	BESB_069980	NA	NA	NA	CYTB	Cytochrome b [0.41];Putative apocytochrome b [0.4]	GO:0022904;GO:0045333;GO:0015980;GO:0022900;GO:0006091;GO:0044237;GO:0008152;GO:0009987	cytochrome b
uniqueGene_269	BESB_015580	NA	NA	NA	CYTB	Cytochrome b [0.41];Putative apocytochrome b [0.4]	GO:0022904;GO:0045333;GO:0015980;GO:0022900;GO:0006091;GO:0044237;GO:0008152;GO:0009987	cytochrome b
uniqueGene_332	BESB_018880	13.6296	15.2983	-1.66874	CYTB	Cytochrome b [0.41];Putative apocytochrome b [0.4]	GO:0022904;GO:0045333;GO:0015980;GO:0022900;GO:0006091;GO:0044237;GO:0008152;GO:0009987	cytochrome b
uniqueGene_375	BESB_022010	NA	NA	NA	CYTB	Cytochrome b [0.41];Putative apocytochrome b [0.4]	GO:0022904;GO:0045333;GO:0015980;GO:0022900;GO:0006091;GO:0044237;GO:0008152;GO:0009987	cytochrome b
uniqueGene_376	BESB_022050	NA	NA	NA	CYTB	Cytochrome b [0.41];Putative apocytochrome b [0.4]	GO:0022904;GO:0045333;GO:0015980;GO:0022900;GO:0006091;GO:0044237;GO:0008152;GO:0009987	cytochrome b
uniqueGene_377	BESB_022060	4.28886	4.20641	0.0824527	CYTB	Cytochrome b [0.41];Putative apocytochrome b [0.4]	GO:0022904;GO:0045333;GO:0015980;GO:0022900;GO:0006091;GO:0044237;GO:0008152;GO:0009987	cytochrome b
uniqueGene_378	BESB_022070	NA	NA	NA	CYTB	Cytochrome b [0.41];Putative apocytochrome b [0.4]	GO:0022904;GO:0045333;GO:0015980;GO:0022900;GO:0006091;GO:0044237;GO:0008152;GO:0009987	cytochrome b
uniqueGene_425	BESB_024690	NA	NA	NA	CYTB	Cytochrome b [0.41];Putative apocytochrome b [0.4]	GO:0022904;GO:0045333;GO:0015980;GO:0022900;GO:0006091;GO:0044237;GO:0008152;GO:0009987	cytochrome b
uniqueGene_522	BESB_029690	NA	NA	NA	CYTB	Cytochrome b [0.41];Putative apocytochrome b [0.4]	GO:0022904;GO:0045333;GO:0015980;GO:0022900;GO:0006091;GO:0044237;GO:0008152;GO:0009987	cytochrome b
uniqueGene_523	BESB_029700	NA	NA	NA	CYTB	Cytochrome b [0.41];Putative apocytochrome b [0.4]	GO:0022904;GO:0045333;GO:0015980;GO:0022900;GO:0006091;GO:0044237;GO:0008152;GO:0009987	cytochrome b
uniqueGene_569	BESB_032340	NA	NA	NA	CYTB	Cytochrome b [0.41];Putative apocytochrome b [0.4]	GO:0022904;GO:0045333;GO:0015980;GO:0022900;GO:0006091;GO:0044237;GO:0008152;GO:0009987	cytochrome b
uniqueGene_710	BESB_042420	NA	NA	NA	CYTB	Cytochrome b [0.41];Putative apocytochrome b [0.4]	GO:0022904;GO:0045333;GO:0015980;GO:0022900;GO:0006091;GO:0044237;GO:0008152;GO:0009987	cytochrome b
uniqueGene_713	BESB_042570	NA	NA	NA	CYTB	Cytochrome b [0.41];Putative apocytochrome b [0.4]	GO:0022904;GO:0045333;GO:0015980;GO:0022900;GO:0006091;GO:0044237;GO:0008152;GO:0009987	cytochrome b
uniqueGene_844	BESB_050940	NA	NA	NA	CYTB	Cytochrome b [0.41];Putative apocytochrome b [0.4]	GO:0022904;GO:0045333;GO:0015980;GO:0022900;GO:0006091;GO:0044237;GO:0008152;GO:0009987	cytochrome b
uniqueGene_850	BESB_051260	NA	NA	NA	CYTB	Cytochrome b [0.41];Putative apocytochrome b [0.4]	GO:0022904;GO:0045333;GO:0015980;GO:0022900;GO:0006091;GO:0044237;GO:0008152;GO:0009987	cytochrome b
uniqueGene_851	BESB_051270	NA	NA	NA	CYTB	Cytochrome b [0.41];Putative apocytochrome b [0.4]	GO:0022904;GO:0045333;GO:0015980;GO:0022900;GO:0006091;GO:0044237;GO:0008152;GO:0009987	cytochrome b
uniqueGene_852	BESB_051280	NA	NA	NA	CYTB	Cytochrome b [0.41];Putative apocytochrome b [0.4]	GO:0022904;GO:0045333;GO:0015980;GO:0022900;GO:0006091;GO:0044237;GO:0008152;GO:0009987	cytochrome b
uniqueGene_958	BESB_057900	NA	NA	NA	CYTB	Cytochrome b [0.41];Putative apocytochrome b [0.4]	GO:0022904;GO:0045333;GO:0015980;GO:0022900;GO:0006091;GO:0044237;GO:0008152;GO:0009987	cytochrome b
uniqueGene_959	BESB_057920	NA	NA	NA	CYTB	Cytochrome b [0.41];Putative apocytochrome b [0.4]	GO:0022904;GO:0045333;GO:0015980;GO:0022900;GO:0006091;GO:0044237;GO:0008152;GO:0009987	cytochrome b
uniqueGene_960	BESB_057990	NA	NA	NA	CYTB	Cytochrome b [0.41];Putative apocytochrome b [0.4]	GO:0022904;GO:0045333;GO:0015980;GO:0022900;GO:0006091;GO:0044237;GO:0008152;GO:0009987	cytochrome b
uniqueGene_963	BESB_058040	NA	NA	NA	CYTB	Cytochrome b [0.41];Putative apocytochrome b [0.4]	GO:0022904;GO:0045333;GO:0015980;GO:0022900;GO:0006091;GO:0044237;GO:0008152;GO:0009987	cytochrome b
uniqueGene_1056	BESB_064000	NA	NA	NA	CYTB	Cytochrome b [0.41];Putative apocytochrome b [0.4]	GO:0022904;GO:0045333;GO:0015980;GO:0022900;GO:0006091;GO:0044237;GO:0008152;GO:0009987	cytochrome b
uniqueGene_1061	BESB_064170	NA	NA	NA	CYTB	Cytochrome b [0.41];Putative apocytochrome b [0.4]	GO:0022904;GO:0045333;GO:0015980;GO:0022900;GO:0006091;GO:0044237;GO:0008152;GO:0009987	cytochrome b
uniqueGene_1063	BESB_064290	NA	NA	NA	CYTB	Cytochrome b [0.41];Putative apocytochrome b [0.4]	GO:0022904;GO:0045333;GO:0015980;GO:0022900;GO:0006091;GO:0044237;GO:0008152;GO:0009987	cytochrome b
uniqueGene_1065	BESB_064390	NA	NA	NA	CYTB	Cytochrome b [0.41];Putative apocytochrome b [0.4]	GO:0022904;GO:0045333;GO:0015980;GO:0022900;GO:0006091;GO:0044237;GO:0008152;GO:0009987	cytochrome b
uniqueGene_1170	BESB_070210	NA	NA	NA	CYTB	Cytochrome b [0.41];Putative apocytochrome b [0.4]	GO:0022904;GO:0045333;GO:0015980;GO:0022900;GO:0006091;GO:0044237;GO:0008152;GO:0009987	cytochrome b
uniqueGene_1269	BESB_075860	0.0277458	2.77829	-2.75054	CYTB	Cytochrome b [0.41];Putative apocytochrome b [0.4]	GO:0022904;GO:0045333;GO:0015980;GO:0022900;GO:0006091;GO:0044237;GO:0008152;GO:0009987	cytochrome b
uniqueGene_1440	BESB_085980	NA	NA	NA	CYTB	Cytochrome b [0.41];Putative apocytochrome b [0.4]	GO:0022904;GO:0045333;GO:0015980;GO:0022900;GO:0006091;GO:0044237;GO:0008152;GO:0009987	cytochrome b
uniqueGene_1442	BESB_086110	NA	NA	NA	CYTB	Cytochrome b [0.41];Putative apocytochrome b [0.4]	GO:0022904;GO:0045333;GO:0015980;GO:0022900;GO:0006091;GO:0044237;GO:0008152;GO:0009987	cytochrome b
allFiveSpecies21	BESB_075840	NA	NA	NA	none	Cytochrome C family oxidase subunit III subfamily protein (Fragment) [0.11]	GO:0022900;GO:0006091;GO:0044237;GO:0008152;GO:0009987	hypothetical protein
allFiveSpecies21	BESB_081180	9.93962	10.0731	-0.133461	none	Cytochrome C family oxidase subunit III subfamily protein (Fragment) [0.11]	GO:0022900;GO:0006091;GO:0044237;GO:0008152;GO:0009987	hypothetical protein
allFiveSpecies3016	BESB_042430	NA	NA	NA	none	Cytochrome C family oxidase subunit III subfamily protein (Fragment) [0.11]	GO:0022900;GO:0006091;GO:0044237;GO:0008152;GO:0009987	hypothetical protein
allFiveSpecies3016	BESB_064230	NA	NA	NA	none	Cytochrome C family oxidase subunit III subfamily protein (Fragment) [0.11]	GO:0022900;GO:0006091;GO:0044237;GO:0008152;GO:0009987	hypothetical protein
allFiveSpecies3016	BESB_081220	NA	NA	NA	none	Cytochrome C family oxidase subunit III subfamily protein (Fragment) [0.11]	GO:0022900;GO:0006091;GO:0044237;GO:0008152;GO:0009987	hypothetical protein
allFiveSpecies6101	BESB_018950	NA	NA	NA	none	Cytochrome C family oxidase subunit III subfamily protein (Fragment) [0.11]	GO:0022900;GO:0006091;GO:0044237;GO:0008152;GO:0009987	hypothetical protein
allFiveSpecies6101	BESB_058210	4.74141	4.48106	0.260349	none	Cytochrome C family oxidase subunit III subfamily protein (Fragment) [0.11]	GO:0022900;GO:0006091;GO:0044237;GO:0008152;GO:0009987	hypothetical protein
allFiveSpecies21	BESB_070090	10.7882	11.2129	-0.42478	none	Cytochrome C family oxidase subunit III subfamily protein (Fragment) [0.4]	GO:0022904;GO:0022900;GO:0006091;GO:1902600;GO:0045333;GO:0015980;GO:0098662;GO:0098660;GO:0098655;GO:0006812;GO:0034220;GO:0006811;GO:0055085;GO:0006810;GO:0051234;GO:0051179;GO:0044237;GO:0008152;GO:0009987	hypothetical protein
allFiveSpecies6093	BESB_018960	NA	NA	NA	none	Cytochrome C family oxidase subunit III subfamily protein (Fragment) [0.96]	GO:0022900;GO:0006091;GO:0044237;GO:0008152;GO:0009987	hypothetical protein
allFiveSpecies6102	BESB_032430	NA	NA	NA	none	Cytochrome C family oxidase subunit III subfamily protein (Fragment) [0.96]	GO:0022900;GO:0006091;GO:0044237;GO:0008152;GO:0009987	hypothetical protein
allFiveSpecies6102	BESB_058190	NA	NA	NA	none	Cytochrome C family oxidase subunit III subfamily protein (Fragment) [0.96]	GO:0022900;GO:0006091;GO:0044237;GO:0008152;GO:0009987	hypothetical protein
uniqueGene_570	BESB_032360	4.3014	9.03702	-4.73562	none	Cytochrome C family oxidase subunit III subfamily protein (Fragment) [0.96]	GO:0022900;GO:0006091;GO:0044237;GO:0008152;GO:0009987	hypothetical protein
allFiveSpecies21	BESB_018860	5.6865	5.73889	-0.0523848	none	Cytochrome C family oxidase subunit III subfamily protein (Fragment) [0.97]	GO:0022904;GO:0022900;GO:1902600;GO:0006091;GO:0045333;GO:0015980;GO:0098662;GO:0098660;GO:0098655;GO:0006812;GO:0034220;GO:0006811;GO:0055085;GO:0006810;GO:0051234;GO:0051179;GO:0044237;GO:0008152;GO:0009987	hypothetical protein
allFiveSpecies21	BESB_018970	NA	NA	NA	none	Cytochrome C family oxidase subunit III subfamily protein (Fragment) [0.97]	GO:0022904;GO:0022900;GO:1902600;GO:0006091;GO:0045333;GO:0015980;GO:0098662;GO:0098660;GO:0098655;GO:0006812;GO:0034220;GO:0006811;GO:0055085;GO:0006810;GO:0051234;GO:0051179;GO:0044237;GO:0008152;GO:0009987	hypothetical protein
allFiveSpecies21	BESB_022040	NA	NA	NA	none	Cytochrome C family oxidase subunit III subfamily protein (Fragment) [0.97]	GO:0022904;GO:0022900;GO:1902600;GO:0006091;GO:0045333;GO:0015980;GO:0098662;GO:0098660;GO:0098655;GO:0006812;GO:0034220;GO:0006811;GO:0055085;GO:0006810;GO:0051234;GO:0051179;GO:0044237;GO:0008152;GO:0009987	hypothetical protein
allFiveSpecies21	BESB_022120	NA	NA	NA	none	Cytochrome C family oxidase subunit III subfamily protein (Fragment) [0.97]	GO:0022904;GO:0022900;GO:1902600;GO:0006091;GO:0045333;GO:0015980;GO:0098662;GO:0098660;GO:0098655;GO:0006812;GO:0034220;GO:0006811;GO:0055085;GO:0006810;GO:0051234;GO:0051179;GO:0044237;GO:0008152;GO:0009987	hypothetical protein
allFiveSpecies21	BESB_029610	NA	NA	NA	none	Cytochrome C family oxidase subunit III subfamily protein (Fragment) [0.97]	GO:0022904;GO:0022900;GO:1902600;GO:0006091;GO:0045333;GO:0015980;GO:0098662;GO:0098660;GO:0098655;GO:0006812;GO:0034220;GO:0006811;GO:0055085;GO:0006810;GO:0051234;GO:0051179;GO:0044237;GO:0008152;GO:0009987	hypothetical protein
allFiveSpecies21	BESB_031620	NA	NA	NA	none	Cytochrome C family oxidase subunit III subfamily protein (Fragment) [0.97]	GO:0022904;GO:0022900;GO:1902600;GO:0006091;GO:0045333;GO:0015980;GO:0098662;GO:0098660;GO:0098655;GO:0006812;GO:0034220;GO:0006811;GO:0055085;GO:0006810;GO:0051234;GO:0051179;GO:0044237;GO:0008152;GO:0009987	hypothetical protein
allFiveSpecies21	BESB_031630	NA	NA	NA	none	Cytochrome C family oxidase subunit III subfamily protein (Fragment) [0.97]	GO:0022904;GO:0022900;GO:1902600;GO:0006091;GO:0045333;GO:0015980;GO:0098662;GO:0098660;GO:0098655;GO:0006812;GO:0034220;GO:0006811;GO:0055085;GO:0006810;GO:0051234;GO:0051179;GO:0044237;GO:0008152;GO:0009987	hypothetical protein
allFiveSpecies21	BESB_032380	NA	NA	NA	none	Cytochrome C family oxidase subunit III subfamily protein (Fragment) [0.97]	GO:0022904;GO:0022900;GO:1902600;GO:0006091;GO:0045333;GO:0015980;GO:0098662;GO:0098660;GO:0098655;GO:0006812;GO:0034220;GO:0006811;GO:0055085;GO:0006810;GO:0051234;GO:0051179;GO:0044237;GO:0008152;GO:0009987	hypothetical protein
allFiveSpecies21	BESB_032390	NA	NA	NA	none	Cytochrome C family oxidase subunit III subfamily protein (Fragment) [0.97]	GO:0022904;GO:0022900;GO:1902600;GO:0006091;GO:0045333;GO:0015980;GO:0098662;GO:0098660;GO:0098655;GO:0006812;GO:0034220;GO:0006811;GO:0055085;GO:0006810;GO:0051234;GO:0051179;GO:0044237;GO:0008152;GO:0009987	hypothetical protein
allFiveSpecies21	BESB_033060	NA	NA	NA	none	Cytochrome C family oxidase subunit III subfamily protein (Fragment) [0.97]	GO:0022904;GO:0022900;GO:1902600;GO:0006091;GO:0045333;GO:0015980;GO:0098662;GO:0098660;GO:0098655;GO:0006812;GO:0034220;GO:0006811;GO:0055085;GO:0006810;GO:0051234;GO:0051179;GO:0044237;GO:0008152;GO:0009987	hypothetical protein
allFiveSpecies21	BESB_033070	NA	NA	NA	none	Cytochrome C family oxidase subunit III subfamily protein (Fragment) [0.97]	GO:0022904;GO:0022900;GO:1902600;GO:0006091;GO:0045333;GO:0015980;GO:0098662;GO:0098660;GO:0098655;GO:0006812;GO:0034220;GO:0006811;GO:0055085;GO:0006810;GO:0051234;GO:0051179;GO:0044237;GO:0008152;GO:0009987	hypothetical protein
allFiveSpecies21	BESB_050910	5.44048	9.37096	-3.93049	none	Cytochrome C family oxidase subunit III subfamily protein (Fragment) [0.97]	GO:0022904;GO:0022900;GO:1902600;GO:0006091;GO:0045333;GO:0015980;GO:0098662;GO:0098660;GO:0098655;GO:0006812;GO:0034220;GO:0006811;GO:0055085;GO:0006810;GO:0051234;GO:0051179;GO:0044237;GO:0008152;GO:0009987	hypothetical protein
allFiveSpecies21	BESB_051250	NA	NA	NA	none	Cytochrome C family oxidase subunit III subfamily protein (Fragment) [0.97]	GO:0022904;GO:0022900;GO:1902600;GO:0006091;GO:0045333;GO:0015980;GO:0098662;GO:0098660;GO:0098655;GO:0006812;GO:0034220;GO:0006811;GO:0055085;GO:0006810;GO:0051234;GO:0051179;GO:0044237;GO:0008152;GO:0009987	hypothetical protein
allFiveSpecies21	BESB_051350	NA	NA	NA	none	Cytochrome C family oxidase subunit III subfamily protein (Fragment) [0.97]	GO:0022904;GO:0022900;GO:1902600;GO:0006091;GO:0045333;GO:0015980;GO:0098662;GO:0098660;GO:0098655;GO:0006812;GO:0034220;GO:0006811;GO:0055085;GO:0006810;GO:0051234;GO:0051179;GO:0044237;GO:0008152;GO:0009987	hypothetical protein
allFiveSpecies21	BESB_064100	NA	NA	NA	none	Cytochrome C family oxidase subunit III subfamily protein (Fragment) [0.97]	GO:0022904;GO:0022900;GO:1902600;GO:0006091;GO:0045333;GO:0015980;GO:0098662;GO:0098660;GO:0098655;GO:0006812;GO:0034220;GO:0006811;GO:0055085;GO:0006810;GO:0051234;GO:0051179;GO:0044237;GO:0008152;GO:0009987	hypothetical protein
allFiveSpecies21	BESB_064150	2.64662	5.74296	-3.09634	none	Cytochrome C family oxidase subunit III subfamily protein (Fragment) [0.97]	GO:0022904;GO:0022900;GO:1902600;GO:0045333;GO:0015980;GO:0006091;GO:0098662;GO:0098660;GO:0098655;GO:0006812;GO:0034220;GO:0006811;GO:0055085;GO:0006810;GO:0051234;GO:0051179;GO:0044237;GO:0008152;GO:0009987	hypothetical protein
allFiveSpecies21	BESB_064220	NA	NA	NA	none	Cytochrome C family oxidase subunit III subfamily protein (Fragment) [0.97]	GO:0022904;GO:0022900;GO:1902600;GO:0006091;GO:0045333;GO:0015980;GO:0098662;GO:0098660;GO:0098655;GO:0006812;GO:0034220;GO:0006811;GO:0055085;GO:0006810;GO:0051234;GO:0051179;GO:0044237;GO:0008152;GO:0009987	hypothetical protein
allFiveSpecies21	BESB_064300	NA	NA	NA	none	Cytochrome C family oxidase subunit III subfamily protein (Fragment) [0.97]	GO:0022904;GO:0022900;GO:1902600;GO:0006091;GO:0045333;GO:0015980;GO:0098662;GO:0098660;GO:0098655;GO:0006812;GO:0034220;GO:0006811;GO:0055085;GO:0006810;GO:0051234;GO:0051179;GO:0044237;GO:0008152;GO:0009987	hypothetical protein
allFiveSpecies21	BESB_075770	NA	NA	NA	none	Cytochrome C family oxidase subunit III subfamily protein (Fragment) [0.97]	GO:0022904;GO:0022900;GO:1902600;GO:0006091;GO:0045333;GO:0015980;GO:0098662;GO:0098660;GO:0098655;GO:0006812;GO:0034220;GO:0006811;GO:0055085;GO:0006810;GO:0051234;GO:0051179;GO:0044237;GO:0008152;GO:0009987	hypothetical protein
allFiveSpecies21	BESB_075830	NA	NA	NA	none	Cytochrome C family oxidase subunit III subfamily protein (Fragment) [0.97]	GO:0022904;GO:0022900;GO:1902600;GO:0006091;GO:0045333;GO:0015980;GO:0098662;GO:0098660;GO:0098655;GO:0006812;GO:0034220;GO:0006811;GO:0055085;GO:0006810;GO:0051234;GO:0051179;GO:0044237;GO:0008152;GO:0009987	hypothetical protein
allFiveSpecies21	BESB_081160	NA	NA	NA	none	Cytochrome C family oxidase subunit III subfamily protein (Fragment) [0.97]	GO:0022904;GO:0022900;GO:1902600;GO:0006091;GO:0045333;GO:0015980;GO:0098662;GO:0098660;GO:0098655;GO:0006812;GO:0034220;GO:0006811;GO:0055085;GO:0006810;GO:0051234;GO:0051179;GO:0044237;GO:0008152;GO:0009987	hypothetical protein
allFiveSpecies21	BESB_081270	NA	NA	NA	none	Cytochrome C family oxidase subunit III subfamily protein (Fragment) [0.97]	GO:0022904;GO:0022900;GO:1902600;GO:0006091;GO:0045333;GO:0015980;GO:0098662;GO:0098660;GO:0098655;GO:0006812;GO:0034220;GO:0006811;GO:0055085;GO:0006810;GO:0051234;GO:0051179;GO:0044237;GO:0008152;GO:0009987	hypothetical protein
allFiveSpecies21	BESB_085970	NA	NA	NA	none	Cytochrome C family oxidase subunit III subfamily protein (Fragment) [0.97]	GO:0022904;GO:0022900;GO:1902600;GO:0006091;GO:0045333;GO:0015980;GO:0098662;GO:0098660;GO:0098655;GO:0006812;GO:0034220;GO:0006811;GO:0055085;GO:0006810;GO:0051234;GO:0051179;GO:0044237;GO:0008152;GO:0009987	hypothetical protein
allFiveSpecies6093	BESB_069970	NA	NA	NA	none	Cytochrome C family oxidase subunit III subfamily protein (Fragment) [0.97]	GO:0022904;GO:0022900;GO:1902600;GO:0045333;GO:0015980;GO:0006091;GO:0098662;GO:0098660;GO:0098655;GO:0006812;GO:0034220;GO:0006811;GO:0055085;GO:0006810;GO:0051234;GO:0051179;GO:0044237;GO:0008152;GO:0009987	hypothetical protein
uniqueGene_427	BESB_024720	5.59674	5.44909	0.147652	none	Cytochrome C family oxidase subunit III subfamily protein (Fragment) [0.97]	GO:0022904;GO:0022900;GO:1902600;GO:0045333;GO:0015980;GO:0006091;GO:0098662;GO:0098660;GO:0098655;GO:0006812;GO:0034220;GO:0006811;GO:0055085;GO:0006810;GO:0051234;GO:0051179;GO:0044237;GO:0008152;GO:0009987	hypothetical protein
uniqueGene_521	BESB_029680	NA	NA	NA	none	Cytochrome C family oxidase subunit III subfamily protein (Fragment) [0.97]	GO:0022904;GO:0022900;GO:1902600;GO:0045333;GO:0015980;GO:0006091;GO:0098662;GO:0098660;GO:0098655;GO:0006812;GO:0034220;GO:0006811;GO:0055085;GO:0006810;GO:0051234;GO:0051179;GO:0044237;GO:0008152;GO:0009987	hypothetical protein
uniqueGene_1169	BESB_070140	5.43303	4.71063	0.722397	none	Cytochrome C family oxidase subunit III subfamily protein (Fragment) [0.97]	GO:0022904;GO:0022900;GO:1902600;GO:0045333;GO:0015980;GO:0006091;GO:0098662;GO:0098660;GO:0098655;GO:0006812;GO:0034220;GO:0006811;GO:0055085;GO:0006810;GO:0051234;GO:0051179;GO:0044237;GO:0008152;GO:0009987	hypothetical protein
allFiveSpecies6094	BESB_015620	NA	NA	NA	none	Cytochrome c oxidase subunit 1 (Fragment) [0.1]	GO:0006119;GO:0009060;GO:1902600;GO:0046034;GO:0045333;GO:0015980;GO:0098662;GO:0098660;GO:0022900;GO:0098655;GO:0006812;GO:0034220;GO:0006091;GO:0006811;GO:0055085;GO:0006810;GO:0051234;GO:0051179;GO:0044237;GO:0008152;GO:0009987	none
allFiveSpecies6094	BESB_032990	4.50365	5.20741	-0.703757	none	Cytochrome c oxidase subunit 1 (Fragment) [0.1]	GO:0006119;GO:0009060;GO:1902600;GO:0046034;GO:0045333;GO:0015980;GO:0098662;GO:0098660;GO:0022900;GO:0098655;GO:0006812;GO:0034220;GO:0006091;GO:0006811;GO:0055085;GO:0006810;GO:0051234;GO:0051179;GO:0044237;GO:0008152;GO:0009987	none
uniqueGene_964	BESB_058110	6.25166	5.8874	0.364264	COX1	Cytochrome c oxidase subunit 1 (Fragment) [0.13]	GO:0006119;GO:0009060;GO:1902600;GO:0046034;GO:0045333;GO:0015980;GO:0098662;GO:0098660;GO:0022900;GO:0098655;GO:0006812;GO:0034220;GO:0006091;GO:0006811;GO:0055085;GO:0006810;GO:0051234;GO:0051179;GO:0044237;GO:0008152;GO:0009987	cytochrome b(N-terminal)/b6/petB subfamily protein
uniqueGene_846	BESB_051020	NA	NA	NA	COX1	Cytochrome c oxidase subunit 1 (Fragment) [0.15]	GO:0006119;GO:0009060;GO:1902600;GO:0046034;GO:0045333;GO:0015980;GO:0098662;GO:0098660;GO:0022900;GO:0098655;GO:0006812;GO:0034220;GO:0006091;GO:0006811;GO:0055085;GO:0006810;GO:0051234;GO:0051179;GO:0044237;GO:0008152;GO:0009987	none
allFiveSpecies56	BESB_058090	1.63054	3.28868	-1.65814	COI	Cytochrome c oxidase subunit 1 (Fragment) [0.24]	GO:0006119;GO:0009060;GO:1902600;GO:0045333;GO:0015980;GO:0046034;GO:0098662;GO:0098660;GO:0022900;GO:0098655;GO:0006812;GO:0034220;GO:0006091;GO:0006811;GO:0055085;GO:0006810;GO:0051234;GO:0051179;GO:0044237;GO:0008152;GO:0009987	none
allFiveSpecies56	BESB_051040	NA	NA	NA	none	Cytochrome c oxidase subunit 1 [0.18]	GO:0006119;GO:0009060;GO:1902600;GO:0046034;GO:0045333;GO:0015980;GO:0098662;GO:0098660;GO:0022900;GO:0098655;GO:0006812;GO:0034220;GO:0006091;GO:0006811;GO:0055085;GO:0006810;GO:0051234;GO:0051179;GO:0044237;GO:0008152;GO:0009987	none
uniqueGene_381	BESB_022150	NA	NA	NA	none	Cytochrome c oxidase subunit 1 [0.21]	GO:0006119;GO:0009060;GO:1902600;GO:0046034;GO:0045333;GO:0015980;GO:0098662;GO:0098660;GO:0022900;GO:0098655;GO:0006812;GO:0034220;GO:0006091;GO:0006811;GO:0055085;GO:0006810;GO:0051234;GO:0051179;GO:0044237;GO:0008152;GO:0009987	hypothetical protein
allFiveSpecies56	BESB_024740	NA	NA	NA	none	Cytochrome c oxidase subunit 1 [0.26]	GO:0006119;GO:0009060;GO:1902600;GO:0046034;GO:0045333;GO:0015980;GO:0098662;GO:0098660;GO:0022900;GO:0098655;GO:0006812;GO:0034220;GO:0006091;GO:0006811;GO:0055085;GO:0006810;GO:0051234;GO:0051179;GO:0044237;GO:0008152;GO:0009987	none
allFiveSpecies56	BESB_042520	4.85242	5.81711	-0.964694	none	Cytochrome c oxidase subunit 1 [0.26]	GO:0006119;GO:0009060;GO:1902600;GO:0046034;GO:0045333;GO:0015980;GO:0098662;GO:0098660;GO:0022900;GO:0098655;GO:0006812;GO:0034220;GO:0006091;GO:0006811;GO:0055085;GO:0006810;GO:0051234;GO:0051179;GO:0044237;GO:0008152;GO:0009987	none
allFiveSpecies56	BESB_051050	6.25378	7.26156	-1.00778	none	Cytochrome c oxidase subunit 1 [0.26]	GO:0006119;GO:0009060;GO:1902600;GO:0046034;GO:0045333;GO:0015980;GO:0098662;GO:0098660;GO:0022900;GO:0098655;GO:0006812;GO:0034220;GO:0006091;GO:0006811;GO:0055085;GO:0006810;GO:0051234;GO:0051179;GO:0044237;GO:0008152;GO:0009987	none
allFiveSpecies56	BESB_058200	12.3759	13.606	-1.23003	none	Cytochrome c oxidase subunit 1 [0.26]	GO:0006119;GO:0009060;GO:1902600;GO:0046034;GO:0045333;GO:0015980;GO:0098662;GO:0098660;GO:0022900;GO:0098655;GO:0006812;GO:0034220;GO:0006091;GO:0006811;GO:0055085;GO:0006810;GO:0051234;GO:0051179;GO:0044237;GO:0008152;GO:0009987	none
allFiveSpecies56	BESB_033340	NA	NA	NA	none	Cytochrome c oxidase subunit 1 [0.27]	GO:0006119;GO:0009060;GO:1902600;GO:0046034;GO:0045333;GO:0015980;GO:0098662;GO:0098660;GO:0022900;GO:0098655;GO:0006812;GO:0034220;GO:0006091;GO:0006811;GO:0055085;GO:0006810;GO:0051234;GO:0051179;GO:0044237;GO:0008152;GO:0009987	none
allFiveSpecies56	BESB_051000	1.62879	3.1369	-1.5081	none	Cytochrome c oxidase subunit 1 [0.28]	GO:0006119;GO:0009060;GO:1902600;GO:0046034;GO:0045333;GO:0015980;GO:0098662;GO:0098660;GO:0022900;GO:0098655;GO:0006812;GO:0034220;GO:0006091;GO:0006811;GO:0055085;GO:0006810;GO:0051234;GO:0051179;GO:0044237;GO:0008152;GO:0009987	none
allFiveSpecies56	BESB_051380	11.0476	12.7348	-1.6872	none	Cytochrome c oxidase subunit 1 [0.28]	GO:0006119;GO:0009060;GO:1902600;GO:0046034;GO:0045333;GO:0015980;GO:0098662;GO:0098660;GO:0022900;GO:0098655;GO:0006812;GO:0034220;GO:0006091;GO:0006811;GO:0055085;GO:0006810;GO:0051234;GO:0051179;GO:0044237;GO:0008152;GO:0009987	none
allFiveSpecies5	BESB_058070	7.7094	9.45293	-1.74353	COB	Cytochrome c oxidase subunit iii subfamily protein [0.41];Cytochrome b [0.34]	GO:0022900;GO:0006091;GO:0044237;GO:0022904;GO:1902600;GO:0045333;GO:0015980;GO:0008152;GO:0098662;GO:0098660;GO:0098655;GO:0006812;GO:0034220;GO:0006811;GO:0055085;GO:0009987;GO:0006810;GO:0051234;GO:0051179	cytochrome b
allFiveSpecies5	BESB_064270	NA	NA	NA	COB	Cytochrome c oxidase subunit iii subfamily protein [0.41];Cytochrome b [0.34]	GO:0022900;GO:0006091;GO:0044237;GO:0022904;GO:1902600;GO:0045333;GO:0015980;GO:0008152;GO:0098662;GO:0098660;GO:0098655;GO:0006812;GO:0034220;GO:0006811;GO:0055085;GO:0009987;GO:0006810;GO:0051234;GO:0051179	cytochrome b
allFiveSpecies5	BESB_022110	6.0452	7.57995	-1.53475	none	Cytochrome c oxidase subunit iii subfamily protein [0.51];Cytochrome b [0.25]	GO:0022900;GO:0006091;GO:0022904;GO:1902600;GO:0045333;GO:0015980;GO:0098662;GO:0044237;GO:0098660;GO:0098655;GO:0006812;GO:0034220;GO:0006811;GO:0008152;GO:0055085;GO:0006810;GO:0051234;GO:0051179;GO:0009987	apocytochrome b, putative
allFiveSpecies5	BESB_041980	NA	NA	NA	none	Cytochrome c oxidase subunit iii subfamily protein [0.51];Cytochrome b [0.25]	GO:0022900;GO:0006091;GO:0022904;GO:1902600;GO:0045333;GO:0015980;GO:0098662;GO:0044237;GO:0098660;GO:0098655;GO:0006812;GO:0034220;GO:0006811;GO:0008152;GO:0055085;GO:0006810;GO:0051234;GO:0051179;GO:0009987	apocytochrome b, putative
allFiveSpecies51	BESB_032440	0.072217	4.42527	-4.35305	none	Cytochrome c oxidase subunit iii subfamily protein [0.63];COX3 domain-containing protein [0.46]	GO:0022904;GO:1902600;GO:0045333;GO:0015980;GO:0098662;GO:0098660;GO:0022900;GO:0098655;GO:0006812;GO:0034220;GO:0006091;GO:0006811;GO:0055085;GO:0006810;GO:0051234;GO:0051179;GO:0044237;GO:0008152;GO:0009987	hypothetical protein
uniqueGene_9	BESB_000330	9.79494	10.6024	-0.80751	none	DEAD/DEAH box helicase domain-containing protein [0.47];ATP-dependent RNA helicase, putative [0.21]	none	DEAD/DEAH box helicase domain-containing protein
uniqueGene_683	BESB_039890	9.94567	10.0834	-0.137778	none	DEAD/DEAH box RNA helicase family protein [0.12]	none	DEAD/DEAH box RNA helicase family protein
uniqueGene_132	BESB_007720	10.4592	13.7682	-3.30898	none	Dense granule protein GRA11 [0.3]	none	none
uniqueGene_982	BESB_059210	20.0739	18.1211	1.95278	none	Dense granule protein GRA2 [0.4]	none	dense granule protein GRA2
uniqueGene_745	BESB_044870	10.1714	11.3783	-1.2069	LYSA	Diaminopimelate decarboxylase [0.45]	GO:0046451;GO:0009089;GO:0009085;GO:0006553;GO:0009067;GO:0009066;GO:0043648;GO:1901607;GO:0008652;GO:1901605;GO:0046394;GO:0016053;GO:0006520;GO:0044283;GO:0019752;GO:0043436;GO:0006082;GO:0044281;GO:1901566;GO:0044249;GO:1901576;GO:0009058;GO:1901564;GO:0006807;GO:0044238;GO:0044237;GO:0071704;GO:0008152;GO:0009987;GO:0006596;GO:0006595;GO:0042401;GO:0009309;GO:0006576;GO:0044106;GO:0009308;GO:…	diaminopimelate decarboxylase
uniqueGene_435	BESB_025110	12.309	13.5653	-1.25635	none	DnaJ domain-containing protein [0.16]	none	DnaJ domain-containing protein
uniqueGene_1275	BESB_076040	12.3042	12.3605	-0.0562808	none	DnaJ domain-containing protein [0.37]	none	DnaJ domain-containing protein
uniqueGene_277	BESB_015840	13.8646	11.8442	2.02033	none	DnaJ domain-containing protein [0.42]	none	DnaJ domain-containing protein
uniqueGene_236	BESB_013920	16.4661	17.1612	-0.695116	none	DnAK-TPR [0.1]	none	DnAK-TPR
uniqueGene_1434	BESB_085390	11.108	10.8598	0.248203	none	DNL zinc finger protein [0.97]	none	DNL zinc finger protein
uniqueGene_974	BESB_058810	13.9574	13.3164	0.640977	none	DNMT1-RFD domain-containing protein [0.1]	none	hypothetical protein
uniqueGene_1360	BESB_080440	14.1012	13.142	0.959192	none	Dual specificity phosphatase, catalytic domain-containing protein [0.57]	GO:0006470;GO:0016311;GO:0006464;GO:0036211;GO:0043412;GO:0006796;GO:0006793;GO:0044267;GO:0019538;GO:0044260;GO:1901564;GO:0043170;GO:0006807;GO:0044238;GO:0044237;GO:0071704;GO:0008152;GO:0009987	dual specificity phosphatase, catalytic domain-containing protein
uniqueGene_937	BESB_055530	11.2906	10.4782	0.812343	none	E2F-associated phosphoprotein (Fragment) [0.15]	none	hypothetical protein
uniqueGene_728	BESB_044020	4.14137	11.8195	-7.67809	none	EGF family domain-containing protein [0.56]	none	microneme protein MIC3
uniqueGene_536	BESB_030050	5.04936	10.9904	-5.94099	none	EGF family domain-containing protein [0.97]	none	EGF family domain-containing protein
uniqueGene_890	BESB_053300	12.6755	3.52652	9.14903	none	elastin [0.56]	none	hypothetical protein
uniqueGene_538	BESB_030140	13.566	12.7059	0.860086	none	ELM2 domain-containing protein [0.7]	none	hypothetical protein
uniqueGene_618	BESB_035600	9.93829	11.5567	-1.6184	GT1	Facilitative glucose transporter GT1 [0.97];Hexose transporter [0.38]	GO:0008643;GO:0071702;GO:0055085;GO:0006810;GO:0051234;GO:0051179;GO:0009987	facilitative glucose transporter GT1
uniqueGene_137	BESB_008020	8.58639	9.00127	-0.414882	none	FAS1 domain-containing protein [0.56]	none	hypothetical protein
uniqueGene_1105	BESB_066590	11.5028	13.0178	-1.51496	none	FCP1 homology domain-containing protein [0.37]	none	NLI interacting factor family phosphatase
uniqueGene_554	BESB_031090	NA	NA	NA	none	FHA domain-containing protein [0.56]	none	none
uniqueGene_98	BESB_005680	12.4852	12.7594	-0.274197	none	Fructose-bisphosphatase [0.1]	GO:0016311;GO:0005975;GO:0006796;GO:0006793;GO:0044238;GO:0044237;GO:0071704;GO:0008152;GO:0009987	fructose-bisphospatase II
uniqueGene_94	BESB_005490	6.81167	7.27926	-0.46759	none	GAF domain-containing protein [0.56]	none	none
uniqueGene_384	BESB_022290	14.2705	14.234	0.0364991	none	GCC2 and GCC3 domain-containing protein [0.11]	none	GCC2 and GCC3 domain-containing protein
uniqueGene_501	BESB_028420	10.8767	2.93373	7.94299	none	GDA1/CD39 (Nucleoside phosphatase) family protein [0.1]	none	GDA1/CD39 (nucleoside phosphatase) family protein
uniqueGene_1345	BESB_079440	15.581	14.6128	0.968214	none	Gliding-associated protein 45 [0.97]	none	gliding-associated protein GAP70
uniqueGene_147	BESB_008680	13.01	12.5702	0.439743	GAP70	Gliding-associated protein GAP70 [0.95]	none	eukaryotic initiation factor-3 subunit 10, putative
uniqueGene_816	BESB_049090	9.25548	11.0758	-1.82029	none	Glutathione peroxidase [0.28]	GO:0006979;GO:0098869;GO:1990748;GO:0097237;GO:0098754;GO:0009636;GO:0070887;GO:0042221;GO:0006950;GO:0051716;GO:0050896;GO:0009987	peroxiredoxin PRX2
uniqueGene_1303	BESB_077390	15.0694	16.6318	-1.5624	none	Glycine-rich protein 2, putative [0.77];Glycine-rich protein 2 [0.68];Cold-shock DNA-binding domain-containing protein [0.48];glycine-rich protein 2 isoform X1 [0.44];Cellular nucleic acid-binding protein [0.32];Cold shock domain-containing protein [0.27];Putative zinc finger, CCHC-type [0.22];CSD domain-containing protein [0.13]	GO:0010468;GO:0060255;GO:0019222;GO:0050789;GO:0065007	cold-shock DNA-binding domain-containing protein
uniqueGene_1208	BESB_072260	14.4433	14.6422	-0.198892	none	GOLD domain-containing protein [0.53]	none	emp24/gp25L/p24 family protein
uniqueGene_493	BESB_028000	13.8399	10.4947	3.34521	none	G-patch domain-containing protein, putative [0.45];G-patch domain-containing protein [0.41]	none	G-patch domain-containing protein
uniqueGene_1433	BESB_085380	11.6529	11.6748	-0.0218628	none	GTP-binding protein [0.1]	GO:0042254;GO:0022613;GO:0044085;GO:0071840;GO:0009987	GTP-binding protein
uniqueGene_252	BESB_014660	12.4235	11.8673	0.556161	none	HEAT repeat-containing protein [0.21]	GO:0006661;GO:0046488;GO:0046474;GO:0045017;GO:0006650;GO:0046486;GO:0008654;GO:0006644;GO:0008610;GO:0044255;GO:0006629;GO:0090407;GO:0019637;GO:0006796;GO:0006793;GO:0044249;GO:1901576;GO:0009058;GO:0044238;GO:0044237;GO:0071704;GO:0008152;GO:0009987	HEAT repeat-containing protein
uniqueGene_642	BESB_036850	2.85333	4.05057	-1.19725	none	HECT-domain (Ubiquitin-transferase) domain-containing protein [0.1]	none	none
allFiveSpecies53	BESB_025140	13.2817	13.3373	-0.0555735	none	High mobility group protein B1 [0.52];HMG box domain-containing protein [0.45];Non-histone chromosomal protein 6 [0.41]	GO:0045087;GO:0098542;GO:0006955;GO:0006952;GO:0002376;GO:0051707;GO:0043207;GO:0009607;GO:0009605;GO:0044419;GO:0006950;GO:0050896	HMG (high mobility group) box domain-containing protein
uniqueGene_1185	BESB_070920	7.78961	3.39944	4.39017	none	Histidine acid phosphatase superfamily protein [0.12]	none	histidine acid phosphatase superfamily protein
uniqueGene_1177	BESB_070720	4.89969	4.81579	0.0838924	none	Histidine acid phosphatase superfamily protein [0.25]	none	histidine acid phosphatase superfamily protein
uniqueGene_1336	BESB_079040	6.23216	5.95682	0.275344	none	Histone [0.5];Glucan-binding YG repeat protein [0.31];CopG family transcriptional regulator (Fragment) [0.22];Microtubule-associated protein (Fragment) [0.18];Excinuclease ABC subunit A [0.16]	GO:0006334;GO:0031497;GO:0006333;GO:0034728;GO:0065004;GO:0071824;GO:0006323;GO:0006325;GO:0034622;GO:0071103;GO:0065003;GO:0043933;GO:0051276;GO:0022607;GO:0006996;GO:0044085;GO:0016043;GO:0071840;GO:0030261;GO:0009987	none
uniqueGene_349	BESB_019980	NA	NA	NA	none	Histone lysine methyltransferase SET2 [0.37]	GO:0032259;GO:0008152	none
uniqueGene_1374	BESB_081380	9.81993	11.6363	-1.81633	none	HIT-type domain-containing protein [0.47]	none	hypothetical protein
uniqueGene_123	BESB_007240	10.1213	8.86633	1.25493	none	IgA-specific serine endopeptidase [0.3]	none	none
uniqueGene_1263	BESB_075350	14.1629	15.3756	-1.21269	none	IgA-specific serine endopeptidase [0.37]	none	none
uniqueGene_224	BESB_013390	12.4735	13.6418	-1.16826	none	Inner membrane complex protein family protein [0.45]	none	alveolin domain containing intermediate filament IMC13
uniqueGene_1112	BESB_066970	13.591	12.9136	0.677439	none	Iron-sulfur cluster protein ISCA [0.97];HesB-like domain-containing protein [0.38]	GO:0016226;GO:0031163;GO:0022607;GO:0006790;GO:0044085;GO:0016043;GO:0071840;GO:0044237;GO:0008152;GO:0009987	iron-sulfur cluster protein ISCA
uniqueGene_189	BESB_011290	6.1335	8.72899	-2.59549	none	Isochorismatase domain-containing protein [0.12]	none	none
uniqueGene_756	BESB_045700	9.01516	10.6941	-1.67894	none	K+ channel tetramerization domain-containing protein [0.14]	none	K+ channel tetramerisation domain-containing protein
uniqueGene_35	BESB_001900	10.4622	10.7323	-0.270124	none	Kelch repeat and K+ channel tetramerization domain containing protein [0.11]	none	kelch repeat and K+ channel tetramerisation domain containing protein
uniqueGene_80	BESB_004500	9.2504	9.87121	-0.620807	none	Kinesin motor domain-containing protein [0.37]	none	kinesin motor domain-containing protein
uniqueGene_474	BESB_027120	7.71379	3.64296	4.07084	none	Late embryogenesis abundant domain-containing protein, putative [0.89]	none	hypothetical protein
uniqueGene_363	BESB_021460	13.8395	14.8938	-1.05438	none	Letm1 RBD domain-containing protein [0.46]	none	LETM1 family protein
uniqueGene_32	BESB_001710	10.837	12.3063	-1.4693	none	Leucine rich repeat-containing protein (Fragment) [0.4]	none	leucine rich repeat-containing protein
uniqueGene_298	BESB_016870	13.1358	14.504	-1.36826	none	Macro domain-containing protein [0.45];Appr-1-p processing enzyme family domain-containing protein [0.39]	none	macro domain-containing protein
uniqueGene_952	BESB_057160	13.5655	12.3743	1.19125	none	MCU domain-containing protein [0.56]	GO:0051560;GO:0006874;GO:0055074;GO:0072503;GO:0072507;GO:0006875;GO:0030003;GO:0006873;GO:0055082;GO:0055065;GO:0055080;GO:0098771;GO:0050801;GO:0048878;GO:0019725;GO:0042592;GO:0065008;GO:0006811;GO:0065007;GO:0006810;GO:0051234;GO:0051179;GO:0009987	none
uniqueGene_165	BESB_009790	14.6616	13.9671	0.694511	none	Membrane skeletal protein IMC1, putative [0.88];Inner membrane complex protein 1e, putative [0.54]	none	alveolin domain containing intermediate filament IMC4
uniqueGene_57	BESB_003420	20.0259	6.46254	13.5634	none	Microneme protein MIC10 [0.44]	none	microneme protein MIC10
uniqueGene_1121	BESB_067250	12.2161	17.5361	-5.31997	none	Microneme protein MIC12 [0.44]	none	hypothetical protein
uniqueGene_842	BESB_050690	1.1161	7.84733	-6.73123	none	Microneme protein MIC12 [0.66];von Willebrand factor type A domain-containing protein [0.32]	none	hypothetical protein
uniqueGene_841	BESB_050680	6.15452	13.4706	-7.31606	none	Microneme protein MIC12 [0.91];von Willebrand factor type A domain-containing protein [0.24]	none	hypothetical protein
uniqueGene_516	BESB_029470	5.0491	12.1629	-7.11379	none	Microneme protein MIC12 [0.95]	none	hypothetical protein
allFiveSpecies5991	BESB_044910	7.46217	19.4054	-11.9432	none	Microneme protein MIC4 [0.44]	GO:0006508;GO:0019538;GO:1901564;GO:0043170;GO:0006807;GO:0044238;GO:0071704;GO:0008152	PAN domain-containing protein
allFiveSpecies5991	BESB_044920	6.48859	11.7496	-5.26102	none	Microneme protein MIC4 [0.44]	GO:0006508;GO:0019538;GO:1901564;GO:0043170;GO:0006807;GO:0044238;GO:0071704;GO:0008152	PAN domain-containing protein
uniqueGene_677	BESB_039370	19.1535	13.9821	5.17147	none	Microneme protein MIC6 [0.12]	none	microneme protein MIC6
uniqueGene_729	BESB_044030	5.92911	13.1351	-7.20599	none	Microneme protein MIC8 [0.13]	none	EGF family domain-containing protein
uniqueGene_487	BESB_027630	13.9609	14.2682	-0.307355	none	MIZ/SP-RING zinc finger domain-containing protein [0.97]	GO:0016925;GO:0018205;GO:0032446;GO:0070647;GO:0018193;GO:0006464;GO:0036211;GO:0043412;GO:0044267;GO:0019538;GO:0044260;GO:1901564;GO:0043170;GO:0006807;GO:0044238;GO:0044237;GO:0071704;GO:0008152;GO:0009987	MIZ/SP-RING zinc finger domain-containing protein
allFiveSpecies54	BESB_066650	12.1706	11.0454	1.12519	GAPM1	Multi-pass transmembrane protein [0.94];Secreted ookinete protein, putative [0.2]	none	GAPM1a
allFiveSpecies54	BESB_066660	13.5608	12.7818	0.779011	GAPM1	Multi-pass transmembrane protein [0.94];Secreted ookinete protein, putative [0.2]	none	GAPM1a
uniqueGene_679	BESB_039510	11.0717	2.73799	8.33368	none	Myosin motor domain-containing protein [0.44]	none	hypothetical protein
uniqueGene_153	BESB_009260	10.1174	9.90652	0.210866	MYOA	Myosin motor domain-containing protein [0.5];Unconventional myosin [0.42];Myosin-A [0.1]	GO:0030050;GO:0099515;GO:0099518;GO:0030048;GO:0051650;GO:0051648;GO:0030705;GO:0051656;GO:0051640;GO:0007015;GO:0097435;GO:0030036;GO:0030029;GO:0007010;GO:0006928;GO:0046907;GO:0051649;GO:0051641;GO:0006996;GO:0016043;GO:0071840;GO:0006810;GO:0051234;GO:0051179;GO:0009987	myosin A
uniqueGene_172	BESB_010070	9.44869	11.216	-1.76727	none	Myosin-light-chain kinase [0.19]	GO:0006468;GO:0006464;GO:0036211;GO:0016310;GO:0043412;GO:0006796;GO:0006793;GO:0044267;GO:0019538;GO:0044260;GO:1901564;GO:0043170;GO:0006807;GO:0044238;GO:0044237;GO:0071704;GO:0008152;GO:0009987	myosin-light-chain kinase
uniqueGene_1419	BESB_083970	12.6799	6.68269	5.99717	none	none	none	35-cyclic nucleotide phosphodiesterase domain-containing protein
uniqueGene_617	BESB_035570	9.74189	9.29427	0.447619	none	none	none	4-phosphopantetheinyl transferase superfamily protein
uniqueGene_667	BESB_038760	11.3095	10.9942	0.315248	none	none	GO:0006412;GO:0043043;GO:0006518;GO:0043604;GO:0043603;GO:0034645;GO:0010467;GO:0009059;GO:0044267;GO:0044271;GO:1901566;GO:0019538;GO:0044260;GO:0044249;GO:1901576;GO:0009058;GO:0034641;GO:1901564;GO:0043170;GO:0006807;GO:0044238;GO:0044237;GO:0071704;GO:0008152;GO:0009987	50S ribosomal protein L17, putative
uniqueGene_110	BESB_006340	9.40119	13.565	-4.16379	none	none	none	ABC1 family protein
uniqueGene_37	BESB_002010	13.0526	13.77	-0.717354	none	none	none	ALG6, ALG8 glycosyltransferase family protein
uniqueGene_1555	BESBLIS14_001400	9.35101	5.97581	3.3752	none	none	none	ankyrin repeat-containing protein
uniqueGene_196	BESB_011830	7.0312	6.54144	0.48976	none	none	GO:0006355;GO:1903506;GO:2001141;GO:0051252;GO:0019219;GO:2000112;GO:0010556;GO:0031326;GO:0009889;GO:0010468;GO:0051171;GO:0080090;GO:0031323;GO:0060255;GO:0019222;GO:0050794;GO:0050789;GO:0065007	AP2 domain transcription factor AP2III-3
uniqueGene_1261	BESB_075310	8.86899	5.53737	3.33162	none	none	none	AP2 domain transcription factor AP2IX-5
uniqueGene_328	BESB_018630	14.6081	15.8593	-1.25124	none	none	none	AP2 domain transcription factor AP2IX-9
uniqueGene_119	BESB_007030	7.74468	10.2308	-2.48609	none	none	none	AP2 domain transcription factor AP2VIIa-7
uniqueGene_1409	BESB_083310	13.7316	13.8484	-0.116818	none	none	none	AP2 domain transcription factor AP2VIII-1
uniqueGene_980	BESB_059050	12.9259	12.2884	0.637504	none	none	none	AP2 domain transcription factor AP2X-1
uniqueGene_1016	BESB_061370	9.18508	8.11622	1.06886	none	none	none	AP2 domain transcription factor AP2X-2
uniqueGene_611	BESB_035290	15.0571	14.813	0.244103	none	none	none	AP2 domain transcription factor AP2X-7
uniqueGene_604	BESB_034810	13.7703	13.8245	-0.0541779	none	none	none	AP2 domain transcription factor AP2X-9
uniqueGene_1211	BESB_072400	15.2627	15.9202	-0.657523	none	none	none	AP2 domain transcription factor AP2XI-2
uniqueGene_103	BESB_005780	14.0453	13.3062	0.739089	none	none	none	ATPase, AAA family protein
uniqueGene_902	BESB_054240	11.8091	13.6588	-1.84971	none	none	none	ATPase, AAA family protein
uniqueGene_1096	BESB_066170	11.2437	13.4855	-2.24186	none	none	none	aurora kinase
uniqueGene_289	BESB_016460	6.32791	6.12684	0.201069	none	none	none	C protein immunoglobulin-A-binding beta antigen, putative
uniqueGene_302	BESB_017060	12.4243	11.9939	0.43041	none	none	none	CBS domain-containing protein
uniqueGene_201	BESB_012360	11.6916	9.95512	1.73646	none	none	GO:0008654;GO:0006644;GO:0008610;GO:0044255;GO:0006629;GO:0090407;GO:0019637;GO:0006796;GO:0006793;GO:0044249;GO:1901576;GO:0009058;GO:0044238;GO:0044237;GO:0071704;GO:0008152;GO:0009987	CDP-alcohol phosphatidyltransferase superfamily protein
uniqueGene_1368	BESB_080810	13.9212	15.2266	-1.30544	none	none	none	CW-type Zinc Finger protein
uniqueGene_512	BESB_029150	5.12372	1.51352	3.61021	none	none	GO:0000079;GO:1904029;GO:0071900;GO:0045859;GO:0043549;GO:0051338;GO:0001932;GO:0042325;GO:0031399;GO:0019220;GO:0051174;GO:0051726;GO:0032268;GO:0051246;GO:0050790;GO:0065009;GO:0051171;GO:0080090;GO:0031323;GO:0060255;GO:0019222;GO:0050794;GO:0050789;GO:0065007	cyclin, N-terminal domain-containing protein
uniqueGene_183	BESB_010740	12.9148	11.8844	1.03037	none	none	GO:0000079;GO:1904029;GO:0071900;GO:0045859;GO:0043549;GO:0051338;GO:0001932;GO:0042325;GO:0031399;GO:0019220;GO:0051174;GO:0051726;GO:0032268;GO:0051246;GO:0050790;GO:0065009;GO:0051171;GO:0080090;GO:0031323;GO:0060255;GO:0019222;GO:0050794;GO:0050789;GO:0065007	cyclin2 related protein
allFiveSpecies35	BESB_042020	NA	NA	NA	none	none	none	cytochrome b
uniqueGene_511	BESB_029060	8.57476	9.03637	-0.461614	none	none	none	cytochrome b
uniqueGene_913	BESB_054650	7.02006	6.80228	0.217777	none	none	none	cytochrome b
allFiveSpecies5	BESB_042500	NA	NA	NA	none	none	none	cytochrome b(N-terminal)/b6/petB subfamily protein
uniqueGene_580	BESB_033000	NA	NA	NA	none	none	none	cytochrome b(N-terminal)/b6/petB subfamily protein
uniqueGene_973	BESB_058750	12.3712	12.8544	-0.483207	none	none	none	cytochrome C oxidase assembly factor COX15, putative
uniqueGene_1059	BESB_064080	NA	NA	NA	none	none	none	cytochrome c oxidase subunit iii subfamily protein
uniqueGene_4	BESB_000100	12.4501	13.3759	-0.925809	none	none	none	DEAD/DEAH box helicase domain-containing protein
uniqueGene_674	BESB_039260	12.6656	13.2824	-0.616826	none	none	none	DEAD/DEAH box helicase domain-containing protein
uniqueGene_1305	BESB_077520	11.0269	9.70137	1.32553	none	none	none	DEAD/DEAH box helicase domain-containing protein
uniqueGene_1394	BESB_082550	17.3132	14.9539	2.35934	none	none	none	dense granule protein GRA14
uniqueGene_588	BESB_033590	14.9467	12.0355	2.91126	none	none	none	dense granule protein GRA15
uniqueGene_272	BESB_015770	12.4956	12.8561	-0.3605	none	none	none	DNA repair protein Rad4 domain-containing protein
uniqueGene_1023	BESB_061970	11.3681	12.0439	-0.675774	none	none	none	DnaJ domain-containing protein
uniqueGene_1192	BESB_071390	5.65181	0	5.65181	none	none	none	dynein heavy chain family protein
uniqueGene_1138	BESB_068420	6.01622	3.11247	2.90375	none	none	none	EF hand domain-containing protein
uniqueGene_1576	BESBLIS14_001620	3.86051	6.5144	-2.6539	none	none	none	EF hand domain-containing protein
uniqueGene_1403	BESB_083130	15.4478	14.9971	0.450725	none	none	none	eIF2 kinase IF2K-A (incomplete catalytic triad)
uniqueGene_1081	BESB_065160	15.1199	12.7846	2.33531	none	none	none	eIF2 kinase IF2K-C
uniqueGene_574	BESB_032600	8.2237	9.76272	-1.53902	none	none	none	eukaryotic initiation factor-2B, epsilon subunit, putative
uniqueGene_1280	BESB_076200	7.33771	7.36634	-0.0286292	none	none	GO:0006355;GO:1903506;GO:2001141;GO:0051252;GO:0019219;GO:2000112;GO:0010556;GO:0031326;GO:0009889;GO:0010468;GO:0051171;GO:0080090;GO:0031323;GO:0060255;GO:0019222;GO:0050794;GO:0050789;GO:0065007	GATA zinc finger domain-containing protein
uniqueGene_546	BESB_030600	15.0323	14.0728	0.959476	none	none	none	glycosyl hydrolase, family 31 protein
uniqueGene_206	BESB_012570	17.2307	16.3265	0.904149	none	none	none	guanylyl cyclase
uniqueGene_336	BESB_019030	16.1421	16.0279	0.114206	none	none	none	HECT-domain (ubiquitin-transferase) domain-containing protein
uniqueGene_396	BESB_023190	12.7461	13.1358	-0.389692	none	none	none	HECT-domain (ubiquitin-transferase) domain-containing protein
uniqueGene_411	BESB_023880	11.748	10.5074	1.24066	none	none	none	helicase, putative
uniqueGene_1550	BESBLIS14_001350	NA	NA	NA	none	none	none	histidine acid phosphatase superfamily protein
uniqueGene_1594	BESBLIS14_001820	5.87055	0	5.87055	none	none	none	histidine acid phosphatase superfamily protein
uniqueGene_145	BESB_008470	8.80487	9.09126	-0.286395	none	none	GO:0106074;GO:0006450;GO:0065008;GO:0006399;GO:0034660;GO:0016070;GO:0090304;GO:0065007;GO:0006139;GO:0006725;GO:0046483;GO:1901360;GO:0034641;GO:0043170;GO:0006807;GO:0044238;GO:0044237;GO:0071704;GO:0008152;GO:0009987	histidyl-tRNA synthetase
uniqueGene_598	BESB_034420	11.112	9.3994	1.71256	none	none	none	histone arginine methyltransferase PRMT5
uniqueGene_921	BESB_055000	11.8699	13.1047	-1.23482	none	none	none	histone lysine demethylase JMJD5
uniqueGene_992	BESB_059780	14.5878	14.101	0.486765	none	none	none	histone lysine methyltransferase SET1
uniqueGene_777	BESB_046920	11.8754	13.1848	-1.30933	none	none	none	histone lysine methyltransferase, SET, putative
allFiveSpecies1509	BESB_028530	10.0811	14.2981	-4.21702	none	none	none	hypothetical protein
allFiveSpecies1509	BESB_028540	16.503	17.123	-0.619987	none	none	none	hypothetical protein
allFiveSpecies232	BESB_030670	14.0813	15.4676	-1.38635	none	none	none	hypothetical protein
allFiveSpecies232	BESB_030680	17.3564	14.3027	3.05367	none	none	none	hypothetical protein
allFiveSpecies232	BESB_030690	17.7485	14.1085	3.63998	none	none	none	hypothetical protein
allFiveSpecies232	BESB_030700	17.6934	9.91215	7.78121	none	none	none	hypothetical protein
allFiveSpecies2981	BESB_015850	13.1095	10.6811	2.42845	none	none	none	hypothetical protein
allFiveSpecies2981	BESB_015860	10.0905	10.9051	-0.814634	none	none	none	hypothetical protein
allFiveSpecies2981	BESB_026640	9.94673	5.65303	4.2937	none	none	none	hypothetical protein
allFiveSpecies35	BESB_031560	3.63255	5.00564	-1.37308	none	none	none	hypothetical protein
allFiveSpecies5993	BESB_064280	11.408	12.8745	-1.46642	none	none	none	hypothetical protein
allFiveSpecies5993	BESB_075760	6.97461	7.86426	-0.889645	none	none	none	hypothetical protein
allFiveSpecies5994	BESB_065330	12.7446	12.2093	0.535257	none	none	none	hypothetical protein
allFiveSpecies5994	BESB_065420	13.6971	11.155	2.54209	none	none	none	hypothetical protein
allFiveSpecies5996	BESB_048100	5.95138	6.958	-1.00661	none	none	none	hypothetical protein
allFiveSpecies5996	BESB_048120	2.36751	3.66495	-1.29745	none	none	none	hypothetical protein
uniqueGene_2	BESB_000040	14.1991	12.5277	1.67136	none	none	none	hypothetical protein
uniqueGene_3	BESB_000060	7.99139	7.75762	0.233768	none	none	none	hypothetical protein
uniqueGene_10	BESB_000380	13.6401	14.6757	-1.03556	none	none	none	hypothetical protein
uniqueGene_13	BESB_000580	9.91357	9.47236	0.441211	none	none	none	hypothetical protein
uniqueGene_15	BESB_000670	10.7999	11.2519	-0.452042	none	none	none	hypothetical protein
uniqueGene_23	BESB_001370	11.9149	13.4115	-1.49665	none	none	none	hypothetical protein
uniqueGene_24	BESB_001400	15.1568	15.5397	-0.382972	none	none	none	hypothetical protein
uniqueGene_40	BESB_002250	13.4587	14.8788	-1.4201	none	none	none	hypothetical protein
uniqueGene_43	BESB_002530	7.81738	6.93341	0.883966	none	none	none	hypothetical protein
uniqueGene_44	BESB_002570	12.6236	15.9484	-3.32476	none	none	none	hypothetical protein
uniqueGene_45	BESB_002740	12.136	8.68067	3.4553	none	none	none	hypothetical protein
uniqueGene_46	BESB_002810	5.43008	2.74976	2.68032	none	none	none	hypothetical protein
uniqueGene_49	BESB_003020	10.932	10.6718	0.260223	none	none	none	hypothetical protein
uniqueGene_50	BESB_003100	6.03908	3.2659	2.77318	none	none	none	hypothetical protein
uniqueGene_56	BESB_003250	15.2619	14.0332	1.22875	none	none	none	hypothetical protein
uniqueGene_61	BESB_003480	5.4994	4.34635	1.15305	none	none	none	hypothetical protein
uniqueGene_64	BESB_003580	10.3078	10.565	-0.257239	none	none	none	hypothetical protein
uniqueGene_65	BESB_003600	11.0077	12.9288	-1.92107	none	none	none	hypothetical protein
uniqueGene_68	BESB_003700	15.5973	14.7089	0.888413	none	none	none	hypothetical protein
uniqueGene_74	BESB_004130	9.3427	10.5437	-1.20097	none	none	none	hypothetical protein
uniqueGene_75	BESB_004180	12.3033	10.5179	1.78543	none	none	none	hypothetical protein
uniqueGene_77	BESB_004300	10.1145	8.60019	1.51435	none	none	none	hypothetical protein
uniqueGene_84	BESB_004770	15.4978	16.4897	-0.991891	none	none	none	hypothetical protein
uniqueGene_85	BESB_004910	10.3123	9.27168	1.0406	none	none	none	hypothetical protein
uniqueGene_86	BESB_005090	10.9894	9.42204	1.56731	none	none	none	hypothetical protein
uniqueGene_89	BESB_005220	12.7736	14.8653	-2.09173	none	none	none	hypothetical protein
uniqueGene_90	BESB_005230	9.38345	11.5733	-2.1899	none	none	none	hypothetical protein
uniqueGene_91	BESB_005240	8.27281	13.629	-5.35623	none	none	GO:0016560;GO:0016558;GO:0015919;GO:0072663;GO:0072662;GO:0006625;GO:0043574;GO:0044743;GO:0007031;GO:0017038;GO:0065002;GO:0072594;GO:0033365;GO:0006605;GO:0071806;GO:0006886;GO:0034613;GO:0070727;GO:0046907;GO:0051649;GO:0051641;GO:0015031;GO:0045184;GO:0008104;GO:0033036;GO:0006996;GO:0071705;GO:0071702;GO:0016043;GO:0071840;GO:0055085;GO:0006810;GO:0051234;GO:0051179;GO:0009987	hypothetical protein
uniqueGene_92	BESB_005270	10.3467	5.30916	5.03756	none	none	none	hypothetical protein
uniqueGene_93	BESB_005360	NA	NA	NA	none	none	none	hypothetical protein
uniqueGene_101	BESB_005740	14.9196	15.49	-0.570411	none	none	none	hypothetical protein
uniqueGene_102	BESB_005750	16.6184	16.4174	0.200992	none	none	none	hypothetical protein
uniqueGene_104	BESB_005900	8.58691	13.4914	-4.90449	none	none	none	hypothetical protein
uniqueGene_105	BESB_005970	11.3788	13.521	-2.14221	none	none	none	hypothetical protein
uniqueGene_106	BESB_005980	14.4357	14.9735	-0.5378	none	none	none	hypothetical protein
uniqueGene_107	BESB_006020	8.37018	9.93566	-1.56548	none	none	none	hypothetical protein
uniqueGene_108	BESB_006060	11.764	12.5776	-0.813615	none	none	none	hypothetical protein
uniqueGene_113	BESB_006560	6.66939	3.40206	3.26733	none	none	none	hypothetical protein
uniqueGene_116	BESB_006870	5.79324	2.74714	3.04609	none	none	none	hypothetical protein
uniqueGene_117	BESB_006910	14.5899	16.1124	-1.52253	none	none	none	hypothetical protein
uniqueGene_122	BESB_007220	11.3893	12.789	-1.39969	none	none	none	hypothetical protein
uniqueGene_128	BESB_007600	13.2563	13.4025	-0.14622	none	none	none	hypothetical protein
uniqueGene_136	BESB_008010	10.7551	14.6121	-3.85701	none	none	none	hypothetical protein
uniqueGene_144	BESB_008310	12.6383	12.5012	0.137156	none	none	none	hypothetical protein
uniqueGene_149	BESB_009050	10.888	11.2323	-0.344243	none	none	none	hypothetical protein
uniqueGene_150	BESB_009070	13.5	12.0478	1.45227	none	none	none	hypothetical protein
uniqueGene_152	BESB_009200	12.1108	14.012	-1.9012	none	none	none	hypothetical protein
uniqueGene_154	BESB_009440	15.4208	14.7118	0.709044	none	none	none	hypothetical protein
uniqueGene_163	BESB_009690	8.99181	9.7626	-0.770797	none	none	none	hypothetical protein
uniqueGene_164	BESB_009710	11.5854	12.6513	-1.06588	none	none	none	hypothetical protein
uniqueGene_166	BESB_009810	2.83602	0	2.83602	none	none	none	hypothetical protein
uniqueGene_169	BESB_009950	4.94206	0	4.94206	none	none	none	hypothetical protein
uniqueGene_174	BESB_010240	7.39263	8.51181	-1.11918	none	none	none	hypothetical protein
uniqueGene_175	BESB_010330	16.1943	15.7658	0.428521	none	none	none	hypothetical protein
uniqueGene_184	BESB_010860	16.1331	10.7847	5.34844	none	none	none	hypothetical protein
uniqueGene_188	BESB_011220	11.0089	7.26818	3.7407	none	none	none	hypothetical protein
uniqueGene_190	BESB_011340	11.1061	12.3469	-1.24081	none	none	none	hypothetical protein
uniqueGene_192	BESB_011370	7.78454	7.69829	0.086256	none	none	none	hypothetical protein
uniqueGene_194	BESB_011710	13.662	14.0619	-0.399821	none	none	none	hypothetical protein
uniqueGene_195	BESB_011800	12.5965	13.0667	-0.470227	none	none	none	hypothetical protein
uniqueGene_197	BESB_011930	13.1033	13.0688	0.0345234	none	none	none	hypothetical protein
uniqueGene_200	BESB_012230	NA	NA	NA	none	none	none	hypothetical protein
uniqueGene_202	BESB_012370	6.4018	7.41711	-1.01531	none	none	none	hypothetical protein
uniqueGene_208	BESB_012660	11.669	10.988	0.68096	none	none	none	hypothetical protein
uniqueGene_209	BESB_012730	12.5481	13.3004	-0.7523	none	none	none	hypothetical protein
uniqueGene_210	BESB_012780	11.5648	7.35626	4.2085	none	none	none	hypothetical protein
uniqueGene_212	BESB_012930	16.1082	13.7051	2.40314	none	none	none	hypothetical protein
uniqueGene_217	BESB_013110	11.9681	12.9368	-0.968702	none	none	none	hypothetical protein
uniqueGene_219	BESB_013140	4.63592	11.8738	-7.2379	none	none	none	hypothetical protein
uniqueGene_220	BESB_013190	8.49507	10.8638	-2.36869	none	none	none	hypothetical protein
uniqueGene_221	BESB_013270	10.6395	11.0495	-0.409976	none	none	none	hypothetical protein
uniqueGene_222	BESB_013300	13.3124	13.6369	-0.324503	none	none	none	hypothetical protein
uniqueGene_223	BESB_013370	11.9659	13.4302	-1.46423	none	none	none	hypothetical protein
uniqueGene_228	BESB_013560	8.96485	8.1901	0.77475	none	none	none	hypothetical protein
uniqueGene_230	BESB_013640	6.54995	6.00072	0.549224	none	none	none	hypothetical protein
uniqueGene_232	BESB_013790	5.327	5.04453	0.282474	none	none	none	hypothetical protein
uniqueGene_233	BESB_013810	12.0869	9.23014	2.8568	none	none	none	hypothetical protein
uniqueGene_234	BESB_013870	12.2136	16.1608	-3.94719	none	none	none	hypothetical protein
uniqueGene_235	BESB_013890	8.20682	4.47172	3.7351	none	none	none	hypothetical protein
uniqueGene_238	BESB_013950	12.9423	16.7924	-3.8501	none	none	none	hypothetical protein
uniqueGene_239	BESB_013980	10.98	11.9715	-0.991454	none	none	none	hypothetical protein
uniqueGene_241	BESB_014150	10.4644	12.1668	-1.70237	none	none	none	hypothetical protein
uniqueGene_244	BESB_014330	10.8148	10.6982	0.116603	none	none	none	hypothetical protein
uniqueGene_246	BESB_014410	7.53366	5.59759	1.93608	none	none	none	hypothetical protein
uniqueGene_247	BESB_014560	11.443	10.2535	1.18953	none	none	none	hypothetical protein
uniqueGene_249	BESB_014600	9.17014	9.96527	-0.795134	none	none	none	hypothetical protein
uniqueGene_256	BESB_014870	11.3482	11.7467	-0.398415	none	none	none	hypothetical protein
uniqueGene_263	BESB_015210	13.1538	13.1185	0.0353386	none	none	none	hypothetical protein
uniqueGene_265	BESB_015250	10.8967	12.6948	-1.79811	none	none	none	hypothetical protein
uniqueGene_266	BESB_015270	11.8344	10.5621	1.27233	none	none	none	hypothetical protein
uniqueGene_267	BESB_015280	7.73035	8.98501	-1.25466	none	none	none	hypothetical protein
uniqueGene_268	BESB_015330	9.20791	8.24181	0.966099	none	none	none	hypothetical protein
uniqueGene_274	BESB_015800	11.2625	11.0815	0.180993	none	none	none	hypothetical protein
uniqueGene_276	BESB_015830	11.1208	10.81	0.310763	none	none	none	hypothetical protein
uniqueGene_278	BESB_015920	12.2229	13.6505	-1.42758	none	none	none	hypothetical protein
uniqueGene_279	BESB_015970	12.5909	11.5528	1.03805	none	none	none	hypothetical protein
uniqueGene_282	BESB_016020	11.8214	11.7182	0.103129	none	none	none	hypothetical protein
uniqueGene_284	BESB_016050	13.9945	5.83617	8.1583	none	none	none	hypothetical protein
uniqueGene_285	BESB_016140	7.49374	6.75063	0.743107	none	none	none	hypothetical protein
uniqueGene_290	BESB_016480	13.165	13.3064	-0.141383	none	none	none	hypothetical protein
uniqueGene_292	BESB_016640	12.9986	13.6251	-0.626534	none	none	none	hypothetical protein
uniqueGene_293	BESB_016730	10.4365	9.11634	1.3202	none	none	none	hypothetical protein
uniqueGene_297	BESB_016860	10.3538	9.68114	0.67268	none	none	none	hypothetical protein
uniqueGene_299	BESB_016910	11.0385	12.86	-1.82159	none	none	none	hypothetical protein
uniqueGene_307	BESB_017310	13.8326	13.6879	0.144737	none	none	none	hypothetical protein
uniqueGene_309	BESB_017810	10.6074	10.0441	0.563268	none	none	none	hypothetical protein
uniqueGene_310	BESB_017880	13.2169	15.7366	-2.51971	none	none	GO:0035335;GO:0006470;GO:0016311;GO:0006464;GO:0036211;GO:0043412;GO:0006796;GO:0006793;GO:0044267;GO:0019538;GO:0044260;GO:1901564;GO:0043170;GO:0006355;GO:1903506;GO:2001141;GO:0051252;GO:0019219;GO:2000112;GO:0010556;GO:0031326;GO:0009889;GO:0010468;GO:0051171;GO:0080090;GO:0031323;GO:0060255;GO:0006807;GO:0019222;GO:0044238;GO:0050794;GO:0050789;GO:0044237;GO:0071704;GO:0065007;GO:0008152;GO:…	hypothetical protein
uniqueGene_314	BESB_018180	12.5125	16.5095	-3.997	none	none	none	hypothetical protein
uniqueGene_315	BESB_018190	12.556	11.1551	1.40094	none	none	none	hypothetical protein
uniqueGene_323	BESB_018480	9.83309	12.9574	-3.12435	none	none	none	hypothetical protein
uniqueGene_325	BESB_018500	13.3061	9.93231	3.37379	none	none	none	hypothetical protein
uniqueGene_334	BESB_018940	NA	NA	NA	none	none	none	hypothetical protein
uniqueGene_338	BESB_019110	11.5507	14.2236	-2.67296	none	none	none	hypothetical protein
uniqueGene_340	BESB_019230	5.25487	6.45053	-1.19566	none	none	none	hypothetical protein
uniqueGene_345	BESB_019710	15.7193	13.5803	2.13897	none	none	none	hypothetical protein
uniqueGene_346	BESB_019740	8.87292	8.78647	0.0864519	none	none	none	hypothetical protein
uniqueGene_348	BESB_019800	11.9287	14.1103	-2.18166	none	none	none	hypothetical protein
uniqueGene_350	BESB_020140	12.4532	11.7343	0.718871	none	none	none	hypothetical protein
uniqueGene_351	BESB_020210	NA	NA	NA	none	none	none	hypothetical protein
uniqueGene_358	BESB_020810	12.0148	11.227	0.787863	none	none	none	hypothetical protein
uniqueGene_360	BESB_021020	8.20862	9.47663	-1.26801	none	none	none	hypothetical protein
uniqueGene_361	BESB_021130	14.3735	14.6121	-0.23858	none	none	none	hypothetical protein
uniqueGene_362	BESB_021390	3.94067	1.53058	2.41009	none	none	none	hypothetical protein
uniqueGene_364	BESB_021490	14.6402	16.4832	-1.84304	none	none	none	hypothetical protein
uniqueGene_367	BESB_021600	8.85105	10.7754	-1.9244	none	none	none	hypothetical protein
uniqueGene_369	BESB_021690	12.9888	13.098	-0.109248	none	none	none	hypothetical protein
uniqueGene_370	BESB_021720	9.9859	10.7738	-0.787864	none	none	none	hypothetical protein
uniqueGene_371	BESB_021760	14.7296	13.8923	0.837281	none	none	none	hypothetical protein
uniqueGene_373	BESB_021830	9.28643	9.33397	-0.0475351	none	none	none	hypothetical protein
uniqueGene_382	BESB_022190	14.1807	13.3068	0.873905	none	none	none	hypothetical protein
uniqueGene_385	BESB_022480	6.08791	6.54266	-0.454753	none	none	none	hypothetical protein
uniqueGene_395	BESB_023160	10.8658	10.2775	0.58836	none	none	none	hypothetical protein
uniqueGene_397	BESB_023200	11.6451	12.4218	-0.776666	none	none	none	hypothetical protein
uniqueGene_399	BESB_023260	NA	NA	NA	none	none	none	hypothetical protein
uniqueGene_400	BESB_023340	12.6921	12.7576	-0.0654787	none	none	GO:0000290;GO:0110156;GO:0110154;GO:0000288;GO:0061157;GO:0050779;GO:0043488;GO:0043487;GO:0061014;GO:1903313;GO:0061013;GO:0000956;GO:0031331;GO:0017148;GO:0034249;GO:0009896;GO:1903311;GO:0043085;GO:0044093;GO:0006402;GO:0031329;GO:0009894;GO:0032269;GO:0051248;GO:0051254;GO:0006401;GO:0045935;GO:0006417;GO:0034248;GO:0010608;GO:2000113;GO:0010558;GO:0031327;GO:0009890;GO:0051173;GO:0010604;GO:…	hypothetical protein
uniqueGene_402	BESB_023470	10.9083	10.9707	-0.0624748	none	none	none	hypothetical protein
uniqueGene_403	BESB_023480	13.3642	13.2094	0.154894	none	none	none	hypothetical protein
uniqueGene_404	BESB_023530	13.9822	13.0438	0.93843	none	none	none	hypothetical protein
uniqueGene_405	BESB_023580	13.9707	13.2761	0.69464	none	none	none	hypothetical protein
uniqueGene_408	BESB_023720	4.74944	7.07776	-2.32832	none	none	none	hypothetical protein
uniqueGene_409	BESB_023860	11.6908	12.4536	-0.762777	none	none	none	hypothetical protein
uniqueGene_417	BESB_024170	8.31964	9.09139	-0.771751	none	none	none	hypothetical protein
uniqueGene_418	BESB_024180	9.99468	10.8927	-0.898001	none	none	none	hypothetical protein
uniqueGene_419	BESB_024210	12.0629	11.9623	0.100573	none	none	none	hypothetical protein
uniqueGene_421	BESB_024320	8.86593	6.41397	2.45196	none	none	none	hypothetical protein
uniqueGene_422	BESB_024410	12.3593	13.3387	-0.979324	none	none	none	hypothetical protein
uniqueGene_436	BESB_025120	10.9614	11.1298	-0.168345	none	none	none	hypothetical protein
uniqueGene_437	BESB_025150	4.43971	5.95973	-1.52002	none	none	none	hypothetical protein
uniqueGene_439	BESB_025320	8.67919	6.66933	2.00986	none	none	none	hypothetical protein
uniqueGene_445	BESB_025720	10.5099	11.154	-0.644029	none	none	none	hypothetical protein
uniqueGene_446	BESB_025750	4.22359	10.7102	-6.4866	none	none	none	hypothetical protein
uniqueGene_449	BESB_026020	13.6634	9.18994	4.47344	none	none	none	hypothetical protein
uniqueGene_453	BESB_026100	10.841	11.0369	-0.195902	none	none	none	hypothetical protein
uniqueGene_454	BESB_026240	11.4259	11.1867	0.2392	none	none	none	hypothetical protein
uniqueGene_456	BESB_026300	12.3275	11.935	0.392503	none	none	none	hypothetical protein
uniqueGene_462	BESB_026590	9.89658	9.91238	-0.0157972	none	none	none	hypothetical protein
uniqueGene_463	BESB_026630	9.22587	10.2933	-1.06747	none	none	none	hypothetical protein
uniqueGene_466	BESB_026710	10.0983	7.88073	2.21756	none	none	none	hypothetical protein
uniqueGene_468	BESB_026750	12.9412	14.2003	-1.25915	none	none	none	hypothetical protein
uniqueGene_475	BESB_027140	9.19516	7.68395	1.51121	none	none	none	hypothetical protein
uniqueGene_478	BESB_027300	10.5679	11.8659	-1.29795	none	none	none	hypothetical protein
uniqueGene_481	BESB_027420	4.63591	11.9529	-7.31703	none	none	none	hypothetical protein
uniqueGene_482	BESB_027460	6.41451	2.93856	3.47595	none	none	none	hypothetical protein
uniqueGene_492	BESB_027900	9.45302	12.5511	-3.09806	none	none	none	hypothetical protein
uniqueGene_494	BESB_028010	15.9171	15.2898	0.627296	none	none	none	hypothetical protein
uniqueGene_499	BESB_028230	13.9727	14.6882	-0.715503	none	none	none	hypothetical protein
uniqueGene_507	BESB_028960	14.053	13.2745	0.77844	none	none	none	hypothetical protein
uniqueGene_515	BESB_029390	11.4047	12.4051	-1.00035	none	none	none	hypothetical protein
uniqueGene_525	BESB_029740	9.39368	6.59851	2.79517	none	none	none	hypothetical protein
uniqueGene_539	BESB_030180	15.2031	12.9107	2.29238	none	none	none	hypothetical protein
uniqueGene_541	BESB_030310	11.7037	11.685	0.0186979	none	none	none	hypothetical protein
uniqueGene_542	BESB_030400	3.93914	0	3.93914	none	none	none	hypothetical protein
uniqueGene_543	BESB_030410	3.73206	0	3.73206	none	none	none	hypothetical protein
uniqueGene_544	BESB_030540	5.33382	10.6479	-5.31403	none	none	none	hypothetical protein
uniqueGene_545	BESB_030560	12.4485	13.676	-1.22751	none	none	none	hypothetical protein
uniqueGene_549	BESB_030850	NA	NA	NA	none	none	none	hypothetical protein
uniqueGene_550	BESB_030890	2.61279	0	2.61279	none	none	none	hypothetical protein
uniqueGene_551	BESB_030900	5.21693	7.1184	-1.90147	none	none	none	hypothetical protein
uniqueGene_552	BESB_030980	10.9371	0.867007	10.0701	none	none	none	hypothetical protein
uniqueGene_553	BESB_030990	6.57843	0	6.57843	none	none	none	hypothetical protein
uniqueGene_557	BESB_031160	7.33914	9.77726	-2.43812	none	none	none	hypothetical protein
uniqueGene_558	BESB_031180	13.1251	12.3048	0.820263	none	none	none	hypothetical protein
uniqueGene_561	BESB_031290	6.30997	6.55734	-0.247362	none	none	none	hypothetical protein
uniqueGene_573	BESB_032530	14.0758	6.93244	7.14332	none	none	none	hypothetical protein
uniqueGene_578	BESB_032800	6.52099	17.3505	-10.8295	none	none	none	hypothetical protein
uniqueGene_583	BESB_033500	12.3658	12.2859	0.0798663	none	none	none	hypothetical protein
uniqueGene_596	BESB_034110	10.6651	6.08291	4.58216	none	none	none	hypothetical protein
uniqueGene_599	BESB_034450	12.6072	13.3726	-0.76534	none	none	none	hypothetical protein
uniqueGene_602	BESB_034680	10.9922	4.53352	6.45864	none	none	none	hypothetical protein
uniqueGene_605	BESB_034860	10.1308	10.6693	-0.538478	none	none	none	hypothetical protein
uniqueGene_608	BESB_035160	13.2029	13.3549	-0.152035	none	none	none	hypothetical protein
uniqueGene_609	BESB_035170	10.8164	10.8659	-0.049421	none	none	none	hypothetical protein
uniqueGene_612	BESB_035390	11.1604	12.3458	-1.18546	none	none	none	hypothetical protein
uniqueGene_614	BESB_035410	13.7042	12.9658	0.738381	none	none	none	hypothetical protein
uniqueGene_615	BESB_035430	11.4982	13.5126	-2.01443	none	none	none	hypothetical protein
uniqueGene_622	BESB_035860	13.8895	12.9047	0.984799	none	none	none	hypothetical protein
uniqueGene_628	BESB_036240	12.8326	11.1284	1.70418	none	none	none	hypothetical protein
uniqueGene_631	BESB_036320	4.55763	0	4.55763	none	none	none	hypothetical protein
uniqueGene_633	BESB_036360	17.2544	15.4961	1.75827	none	none	none	hypothetical protein
uniqueGene_635	BESB_036580	12.6025	15.259	-2.65653	none	none	none	hypothetical protein
uniqueGene_640	BESB_036760	6.17528	8.83091	-2.65562	none	none	none	hypothetical protein
uniqueGene_648	BESB_037550	11.8007	11.1089	0.691715	none	none	none	hypothetical protein
uniqueGene_651	BESB_037750	8.0994	11.3773	-3.27793	none	none	none	hypothetical protein
uniqueGene_655	BESB_037990	13.8067	13.7806	0.0261754	none	none	none	hypothetical protein
uniqueGene_656	BESB_038050	11.4253	10.1612	1.26416	none	none	none	hypothetical protein
uniqueGene_657	BESB_038070	8.25295	8.97378	-0.720824	none	none	none	hypothetical protein
uniqueGene_662	BESB_038480	13.1785	13.4395	-0.260961	none	none	none	hypothetical protein
uniqueGene_666	BESB_038720	3.94592	3.54298	0.402942	none	none	none	hypothetical protein
uniqueGene_668	BESB_038850	NA	NA	NA	none	none	none	hypothetical protein
uniqueGene_669	BESB_038860	5.94808	5.12545	0.822627	none	none	none	hypothetical protein
uniqueGene_673	BESB_039070	11.0307	16.5694	-5.53868	none	none	none	hypothetical protein
uniqueGene_684	BESB_039910	10.0987	11.7091	-1.61041	none	none	none	hypothetical protein
uniqueGene_687	BESB_040220	10.4051	9.29191	1.11319	none	none	none	hypothetical protein
uniqueGene_688	BESB_040330	5.39874	4.91069	0.488052	none	none	none	hypothetical protein
uniqueGene_691	BESB_040520	9.99901	10.6494	-0.650374	none	none	none	hypothetical protein
uniqueGene_694	BESB_040670	14.566	14.1424	0.423538	none	none	none	hypothetical protein
uniqueGene_696	BESB_040710	8.1044	9.2812	-1.17679	none	none	none	hypothetical protein
uniqueGene_701	BESB_040920	13.997	11.7728	2.22422	none	none	none	hypothetical protein
uniqueGene_708	BESB_042360	NA	NA	NA	none	none	none	hypothetical protein
uniqueGene_712	BESB_042550	4.20819	3.41546	0.792736	none	none	none	hypothetical protein
uniqueGene_717	BESB_043340	5.08026	0.918481	4.16178	none	none	none	hypothetical protein
uniqueGene_718	BESB_043350	7.46769	4.80875	2.65894	none	none	none	hypothetical protein
uniqueGene_719	BESB_043370	11.2201	11.7944	-0.574223	none	none	none	hypothetical protein
uniqueGene_720	BESB_043450	13.1805	13.2988	-0.118306	none	none	none	hypothetical protein
uniqueGene_723	BESB_043800	15.8498	15.497	0.352809	none	none	none	hypothetical protein
uniqueGene_724	BESB_043850	11.6126	8.29139	3.32116	none	none	none	hypothetical protein
uniqueGene_725	BESB_043880	13.1611	15.5908	-2.42963	none	none	none	hypothetical protein
uniqueGene_727	BESB_044010	12.9135	13.783	-0.869554	none	none	none	hypothetical protein
uniqueGene_730	BESB_044040	10.3425	10.519	-0.176464	none	none	none	hypothetical protein
uniqueGene_731	BESB_044270	14.753	13.1876	1.56539	none	none	none	hypothetical protein
uniqueGene_734	BESB_044380	9.83586	8.60745	1.22841	none	none	none	hypothetical protein
uniqueGene_735	BESB_044390	9.33075	8.40353	0.927216	none	none	none	hypothetical protein
uniqueGene_736	BESB_044400	12.5887	11.2887	1.30005	none	none	none	hypothetical protein
uniqueGene_738	BESB_044450	5.12426	2.26126	2.86301	none	none	none	hypothetical protein
uniqueGene_739	BESB_044510	14.41	14.8693	-0.4593	none	none	none	hypothetical protein
uniqueGene_746	BESB_044970	11.7691	12.0701	-0.301017	none	none	none	hypothetical protein
uniqueGene_755	BESB_045660	14.0838	14.9054	-0.821646	none	none	none	hypothetical protein
uniqueGene_760	BESB_046110	11.2467	12.8838	-1.63703	none	none	none	hypothetical protein
uniqueGene_761	BESB_046220	9.4614	11.2189	-1.7575	none	none	none	hypothetical protein
uniqueGene_763	BESB_046290	3.6199	2.27636	1.34354	none	none	none	hypothetical protein
uniqueGene_764	BESB_046310	5.17424	6.1682	-0.993953	none	none	none	hypothetical protein
uniqueGene_769	BESB_046570	12.4611	11.3452	1.11593	none	none	none	hypothetical protein
uniqueGene_770	BESB_046580	11.5083	11.0428	0.46552	none	none	none	hypothetical protein
uniqueGene_776	BESB_046870	13.6067	13.6157	-0.00893825	none	none	none	hypothetical protein
uniqueGene_778	BESB_047010	8.66447	5.99816	2.66631	none	none	none	hypothetical protein
uniqueGene_780	BESB_047030	12.5531	11.5901	0.962949	none	none	none	hypothetical protein
uniqueGene_782	BESB_047090	15.2491	14.723	0.526147	none	none	none	hypothetical protein
uniqueGene_786	BESB_047500	7.91957	7.75118	0.168386	none	none	none	hypothetical protein
uniqueGene_787	BESB_047540	8.2632	12.6944	-4.43123	none	none	none	hypothetical protein
uniqueGene_788	BESB_047550	7.05617	11.6438	-4.5876	none	none	none	hypothetical protein
uniqueGene_789	BESB_047560	12.6342	13.7191	-1.08493	none	none	none	hypothetical protein
uniqueGene_791	BESB_047740	8.65825	9.64866	-0.99041	none	none	none	hypothetical protein
uniqueGene_792	BESB_047830	11.4101	10.4252	0.984866	none	none	none	hypothetical protein
uniqueGene_793	BESB_047850	15.6022	14.8712	0.730969	none	none	none	hypothetical protein
uniqueGene_800	BESB_048230	10.633	11.4481	-0.815086	none	none	none	hypothetical protein
uniqueGene_801	BESB_048260	9.0682	8.42416	0.644043	none	none	none	hypothetical protein
uniqueGene_803	BESB_048350	14.5881	14.862	-0.273933	none	none	none	hypothetical protein
uniqueGene_810	BESB_048570	12.5558	13.1564	-0.600559	none	none	none	hypothetical protein
uniqueGene_812	BESB_048890	12.5101	11.6571	0.853021	none	none	none	hypothetical protein
uniqueGene_814	BESB_048990	6.34739	6.87645	-0.529059	none	none	none	hypothetical protein
uniqueGene_815	BESB_049070	4.62731	4.81663	-0.18932	none	none	none	hypothetical protein
uniqueGene_818	BESB_049180	11.2263	11.5856	-0.359285	none	none	none	hypothetical protein
uniqueGene_824	BESB_049390	14.4095	11.6824	2.72713	none	none	none	hypothetical protein
uniqueGene_826	BESB_049480	7.26938	0.882722	6.38666	none	none	none	hypothetical protein
uniqueGene_827	BESB_049530	4.79697	4.86513	-0.0681513	none	none	none	hypothetical protein
uniqueGene_856	BESB_051460	12.1012	10.2327	1.86856	none	none	none	hypothetical protein
uniqueGene_857	BESB_051550	7.75792	8.67134	-0.913422	none	none	none	hypothetical protein
uniqueGene_859	BESB_051650	9.86657	9.42222	0.444345	none	none	none	hypothetical protein
uniqueGene_863	BESB_051740	10.4987	11.23	-0.731278	none	none	none	hypothetical protein
uniqueGene_864	BESB_051760	10.5423	12.0613	-1.51909	none	none	none	hypothetical protein
uniqueGene_865	BESB_051850	9.63038	11.6494	-2.01902	none	none	none	hypothetical protein
uniqueGene_867	BESB_051960	3.35236	0	3.35236	none	none	none	hypothetical protein
uniqueGene_868	BESB_052310	10.026	8.13601	1.89	none	none	none	hypothetical protein
uniqueGene_869	BESB_052430	8.51556	11.226	-2.71041	none	none	none	hypothetical protein
uniqueGene_882	BESB_052980	15.4883	14.396	1.09226	none	none	none	hypothetical protein
uniqueGene_885	BESB_053150	9.4549	10.138	-0.683061	none	none	none	hypothetical protein
uniqueGene_886	BESB_053170	12.8827	13.3249	-0.442214	none	none	none	hypothetical protein
uniqueGene_887	BESB_053210	11.9629	11.6825	0.280421	none	none	none	hypothetical protein
uniqueGene_891	BESB_053350	9.53745	14.8404	-5.30294	none	none	none	hypothetical protein
uniqueGene_892	BESB_053430	3.62716	4.04815	-0.420981	none	none	none	hypothetical protein
uniqueGene_894	BESB_053660	NA	NA	NA	none	none	none	hypothetical protein
uniqueGene_895	BESB_053690	14.7761	16.8736	-2.09744	none	none	none	hypothetical protein
uniqueGene_899	BESB_053810	13.5891	13.6492	-0.0600778	none	none	none	hypothetical protein
uniqueGene_900	BESB_053970	11.2479	11.4355	-0.187602	none	none	none	hypothetical protein
uniqueGene_901	BESB_054000	9.00608	8.83936	0.166718	none	none	none	hypothetical protein
uniqueGene_906	BESB_054350	13.5992	13.9732	-0.374019	none	none	none	hypothetical protein
uniqueGene_911	BESB_054440	12.6063	12.3573	0.248958	none	none	GO:0006355;GO:1903506;GO:2001141;GO:0051252;GO:0019219;GO:2000112;GO:0010556;GO:0031326;GO:0009889;GO:0010468;GO:0051171;GO:0080090;GO:0031323;GO:0060255;GO:0019222;GO:0050794;GO:0050789;GO:0065007	hypothetical protein
uniqueGene_912	BESB_054470	12.1933	11.0507	1.14262	none	none	none	hypothetical protein
uniqueGene_915	BESB_054770	15.0287	13.8846	1.14402	none	none	none	hypothetical protein
uniqueGene_916	BESB_054790	11.2818	14.1066	-2.82481	none	none	none	hypothetical protein
uniqueGene_917	BESB_054810	11.9869	11.5379	0.44902	none	none	none	hypothetical protein
uniqueGene_931	BESB_055360	7.77896	13.5279	-5.74893	none	none	none	hypothetical protein
uniqueGene_936	BESB_055510	13.9948	13.261	0.733738	none	none	none	hypothetical protein
uniqueGene_938	BESB_055550	9.29341	8.71148	0.581928	none	none	none	hypothetical protein
uniqueGene_940	BESB_055630	5.71748	6.94689	-1.22941	none	none	none	hypothetical protein
uniqueGene_941	BESB_055640	13.0547	14.6848	-1.63004	none	none	none	hypothetical protein
uniqueGene_942	BESB_055750	13.3332	13.1445	0.188677	none	none	none	hypothetical protein
uniqueGene_946	BESB_056190	11.2613	12.4103	-1.14894	none	none	none	hypothetical protein
uniqueGene_971	BESB_058560	12.0019	12.7085	-0.706582	none	none	none	hypothetical protein
uniqueGene_975	BESB_058860	12.2649	12.0471	0.217753	none	none	none	hypothetical protein
uniqueGene_979	BESB_059020	13.7527	13.8345	-0.0817361	none	none	none	hypothetical protein
uniqueGene_981	BESB_059170	13.1075	13.0764	0.0311026	none	none	none	hypothetical protein
uniqueGene_985	BESB_059350	12.8587	12.5792	0.279489	none	none	none	hypothetical protein
uniqueGene_989	BESB_059680	0.0236686	2.55675	-2.53308	none	none	none	hypothetical protein
uniqueGene_990	BESB_059700	13.0055	13.1515	-0.145967	none	none	none	hypothetical protein
uniqueGene_996	BESB_059930	12.1043	10.9013	1.20296	none	none	none	hypothetical protein
uniqueGene_997	BESB_059960	11.5467	13.037	-1.49034	none	none	none	hypothetical protein
uniqueGene_1001	BESB_060230	15.3759	13.3091	2.06677	none	none	none	hypothetical protein
uniqueGene_1003	BESB_060290	12.2516	12.8215	-0.569915	none	none	none	hypothetical protein
uniqueGene_1008	BESB_060670	12.6518	12.849	-0.197252	none	none	none	hypothetical protein
uniqueGene_1010	BESB_060710	13.1248	15.1247	-1.99989	none	none	none	hypothetical protein
uniqueGene_1011	BESB_060810	6.8254	7.82781	-1.00241	none	none	none	hypothetical protein
uniqueGene_1012	BESB_061030	10.1854	10.1026	0.0827308	none	none	none	hypothetical protein
uniqueGene_1013	BESB_061090	3.95584	5.66092	-1.70508	none	none	none	hypothetical protein
uniqueGene_1014	BESB_061190	6.59685	6.10619	0.490664	none	none	none	hypothetical protein
uniqueGene_1019	BESB_061640	11.2083	12.5497	-1.34138	none	none	none	hypothetical protein
uniqueGene_1021	BESB_061730	10.3423	8.95643	1.3859	none	none	none	hypothetical protein
uniqueGene_1022	BESB_061830	12.4511	11.0051	1.44596	none	none	none	hypothetical protein
uniqueGene_1027	BESB_062090	13.3037	15.3642	-2.0605	none	none	none	hypothetical protein
uniqueGene_1030	BESB_062220	10.9516	9.39734	1.55423	none	none	none	hypothetical protein
uniqueGene_1043	BESB_063230	2.07411	6.18986	-4.11576	none	none	none	hypothetical protein
uniqueGene_1044	BESB_063240	4.44189	6.63176	-2.18987	none	none	none	hypothetical protein
uniqueGene_1052	BESB_063630	5.92056	0.902283	5.01828	none	none	none	hypothetical protein
uniqueGene_1054	BESB_063700	13.0464	11.4099	1.63654	none	none	none	hypothetical protein
uniqueGene_1055	BESB_063740	6.25255	6.44926	-0.196707	none	none	none	hypothetical protein
uniqueGene_1066	BESB_064450	9.69818	11.8413	-2.14315	none	none	none	hypothetical protein
uniqueGene_1067	BESB_064490	15.6368	10.7736	4.86326	none	none	none	hypothetical protein
uniqueGene_1070	BESB_064680	12.6957	13.2207	-0.524987	none	none	none	hypothetical protein
uniqueGene_1072	BESB_064700	16.127	10.4494	5.67757	none	none	none	hypothetical protein
uniqueGene_1074	BESB_064750	4.12279	2.27147	1.85132	none	none	none	hypothetical protein
uniqueGene_1080	BESB_065070	3.37366	5.38769	-2.01403	none	none	none	hypothetical protein
uniqueGene_1083	BESB_065230	12.1716	12.1007	0.070904	none	none	none	hypothetical protein
uniqueGene_1086	BESB_065300	8.67685	12.4267	-3.74981	none	none	none	hypothetical protein
uniqueGene_1090	BESB_065930	19.2075	16.6029	2.60461	none	none	none	hypothetical protein
uniqueGene_1093	BESB_065970	6.77315	9.75155	-2.9784	none	none	none	hypothetical protein
uniqueGene_1094	BESB_066050	13.6827	13.9454	-0.262723	none	none	none	hypothetical protein
uniqueGene_1098	BESB_066280	14.1513	13.2135	0.937779	none	none	none	hypothetical protein
uniqueGene_1102	BESB_066470	11.3692	11.1807	0.188461	none	none	none	hypothetical protein
uniqueGene_1103	BESB_066530	17.5181	15.5882	1.92995	none	none	none	hypothetical protein
uniqueGene_1108	BESB_066640	14.3526	13.4736	0.879028	none	none	none	hypothetical protein
uniqueGene_1109	BESB_066680	11.5064	12.8464	-1.34004	none	none	none	hypothetical protein
uniqueGene_1113	BESB_066980	10.2609	4.99486	5.26601	none	none	none	hypothetical protein
uniqueGene_1114	BESB_067040	13.7308	15.3689	-1.63812	none	none	none	hypothetical protein
uniqueGene_1115	BESB_067080	11.0398	11.8823	-0.842462	none	none	none	hypothetical protein
uniqueGene_1116	BESB_067150	13.5568	10.4353	3.12146	none	none	none	hypothetical protein
uniqueGene_1120	BESB_067230	11.3854	12.2479	-0.862475	none	none	none	hypothetical protein
uniqueGene_1122	BESB_067280	6.50238	6.55709	-0.0547102	none	none	none	hypothetical protein
uniqueGene_1125	BESB_067720	11.748	10.926	0.821996	none	none	none	hypothetical protein
uniqueGene_1129	BESB_067880	13.0877	13.6346	-0.546925	none	none	none	hypothetical protein
uniqueGene_1130	BESB_067890	10.9851	12.0157	-1.0306	none	none	none	hypothetical protein
uniqueGene_1132	BESB_068100	17.2	15.3889	1.81114	none	none	none	hypothetical protein
uniqueGene_1133	BESB_068110	14.4646	13.2182	1.24646	none	none	none	hypothetical protein
uniqueGene_1135	BESB_068230	7.99825	15.7267	-7.72847	none	none	none	hypothetical protein
uniqueGene_1137	BESB_068400	13.6157	15.0224	-1.40674	none	none	none	hypothetical protein
uniqueGene_1142	BESB_068630	16.2706	13.9155	2.35509	none	none	none	hypothetical protein
uniqueGene_1145	BESB_068750	11.9986	11.8344	0.164225	none	none	none	hypothetical protein
uniqueGene_1149	BESB_068980	11.5585	11.7471	-0.188539	none	none	none	hypothetical protein
uniqueGene_1150	BESB_068990	10.5027	10.5687	-0.0659425	none	none	none	hypothetical protein
uniqueGene_1155	BESB_069210	11.7704	11.8591	-0.0887014	none	none	none	hypothetical protein
uniqueGene_1157	BESB_069350	NA	NA	NA	none	none	none	hypothetical protein
uniqueGene_1158	BESB_069440	9.65644	12.1814	-2.52493	none	none	none	hypothetical protein
uniqueGene_1161	BESB_069470	14.6472	14.5889	0.0582808	none	none	none	hypothetical protein
uniqueGene_1162	BESB_069480	11.9956	10.7363	1.2593	none	none	none	hypothetical protein
uniqueGene_1172	BESB_070560	14.4274	14.6444	-0.217026	none	none	none	hypothetical protein
uniqueGene_1175	BESB_070670	8.15639	7.08532	1.07107	none	none	none	hypothetical protein
uniqueGene_1176	BESB_070700	11.4971	11.5026	-0.00554623	none	none	none	hypothetical protein
uniqueGene_1183	BESB_070860	11.4193	7.93881	3.48047	none	none	none	hypothetical protein
uniqueGene_1189	BESB_071280	11.1771	12.0425	-0.8654	none	none	none	hypothetical protein
uniqueGene_1195	BESB_071730	9.91684	10.8194	-0.902577	none	none	none	hypothetical protein
uniqueGene_1197	BESB_071820	10.5382	11.2171	-0.678871	none	none	none	hypothetical protein
uniqueGene_1200	BESB_071920	12.8216	12.9374	-0.115777	none	none	none	hypothetical protein
uniqueGene_1201	BESB_072010	9.3356	9.44661	-0.111017	none	none	none	hypothetical protein
uniqueGene_1219	BESB_072770	13.6784	14.8416	-1.16322	none	none	none	hypothetical protein
uniqueGene_1220	BESB_072920	6.51796	6.04393	0.474039	none	none	none	hypothetical protein
uniqueGene_1222	BESB_073000	7.5724	1.48838	6.08401	none	none	none	hypothetical protein
uniqueGene_1223	BESB_073150	12.4222	13.274	-0.851811	none	none	none	hypothetical protein
uniqueGene_1225	BESB_073230	12.601	13.7472	-1.14612	none	none	none	hypothetical protein
uniqueGene_1228	BESB_073290	18.5644	3.64352	14.9209	none	none	none	hypothetical protein
uniqueGene_1229	BESB_073320	11.7605	9.13872	2.62173	none	none	none	hypothetical protein
uniqueGene_1231	BESB_073340	14.6454	13.5433	1.10214	none	none	none	hypothetical protein
uniqueGene_1236	BESB_073510	7.85794	14.7295	-6.87155	none	none	none	hypothetical protein
uniqueGene_1237	BESB_073530	13.6958	10.208	3.4878	none	none	none	hypothetical protein
uniqueGene_1238	BESB_073720	9.94251	9.17575	0.766765	none	none	none	hypothetical protein
uniqueGene_1240	BESB_073920	10.7611	12.9038	-2.14272	none	none	none	hypothetical protein
uniqueGene_1241	BESB_073940	13.2874	12.2769	1.01046	none	none	none	hypothetical protein
uniqueGene_1243	BESB_074080	10.6347	9.58044	1.05427	none	none	none	hypothetical protein
uniqueGene_1245	BESB_074200	5.43538	5.71288	-0.277501	none	none	none	hypothetical protein
uniqueGene_1247	BESB_074430	16.1265	13.1843	2.94219	none	none	none	hypothetical protein
uniqueGene_1248	BESB_074440	10.5189	9.80681	0.712135	none	none	none	hypothetical protein
uniqueGene_1249	BESB_074590	11.0558	9.19481	1.86099	none	none	none	hypothetical protein
uniqueGene_1250	BESB_074600	10.8579	11.0415	-0.183638	none	none	none	hypothetical protein
uniqueGene_1253	BESB_074810	6.55193	7.52745	-0.975519	none	none	none	hypothetical protein
uniqueGene_1259	BESB_075090	12.8653	13.514	-0.64875	none	none	none	hypothetical protein
uniqueGene_1262	BESB_075340	8.80202	11.7798	-2.97775	none	none	GO:1903830;GO:0015693;GO:0030001;GO:0098662;GO:0098660;GO:0098655;GO:0006812;GO:0034220;GO:0006811;GO:0055085;GO:0006810;GO:0051234;GO:0051179;GO:0009987	hypothetical protein
uniqueGene_1266	BESB_075560	12.2939	14.4726	-2.1787	none	none	none	hypothetical protein
uniqueGene_1277	BESB_076120	12.7504	11.6344	1.11605	none	none	none	hypothetical protein
uniqueGene_1281	BESB_076240	13.3026	6.04133	7.26123	none	none	none	hypothetical protein
uniqueGene_1290	BESB_076790	9.36046	8.43624	0.924219	none	none	none	hypothetical protein
uniqueGene_1292	BESB_076900	9.80677	12.7062	-2.89943	none	none	none	hypothetical protein
uniqueGene_1293	BESB_076960	11.5282	12.3509	-0.822752	none	none	none	hypothetical protein
uniqueGene_1296	BESB_077090	4.35801	2.53435	1.82365	none	none	none	hypothetical protein
uniqueGene_1298	BESB_077200	10.7211	11.9812	-1.26008	none	none	none	hypothetical protein
uniqueGene_1299	BESB_077220	10.459	10.3703	0.0886818	none	none	none	hypothetical protein
uniqueGene_1300	BESB_077230	13.0355	13.1461	-0.110514	none	none	none	hypothetical protein
uniqueGene_1307	BESB_077600	10.6888	9.48986	1.19898	none	none	none	hypothetical protein
uniqueGene_1309	BESB_077660	10.6178	10.2887	0.329131	none	none	none	hypothetical protein
uniqueGene_1316	BESB_078070	15.7801	13.916	1.86401	none	none	none	hypothetical protein
uniqueGene_1324	BESB_078570	9.22033	7.80787	1.41245	none	none	none	hypothetical protein
uniqueGene_1327	BESB_078660	5.56247	3.6501	1.91237	none	none	none	hypothetical protein
uniqueGene_1330	BESB_078780	10.9014	12.3555	-1.45411	none	none	none	hypothetical protein
uniqueGene_1331	BESB_078800	6.91512	8.9852	-2.07008	none	none	none	hypothetical protein
uniqueGene_1343	BESB_079370	14.7235	15.2018	-0.478251	none	none	none	hypothetical protein
uniqueGene_1348	BESB_079570	12.16	11.8785	0.281436	none	none	none	hypothetical protein
uniqueGene_1350	BESB_079680	10.4205	10.3383	0.082234	none	none	none	hypothetical protein
uniqueGene_1351	BESB_079780	15.8164	12.0827	3.73367	none	none	none	hypothetical protein
uniqueGene_1358	BESB_080290	8.78441	7.92794	0.856463	none	none	none	hypothetical protein
uniqueGene_1359	BESB_080390	13.0556	11.2333	1.82223	none	none	none	hypothetical protein
uniqueGene_1361	BESB_080460	13.6534	13.4737	0.179667	none	none	none	hypothetical protein
uniqueGene_1365	BESB_080530	11.0333	9.40355	1.62974	none	none	none	hypothetical protein
uniqueGene_1366	BESB_080590	11.3932	13.783	-2.38974	none	none	none	hypothetical protein
uniqueGene_1375	BESB_081590	10.0106	10.615	-0.604397	none	none	none	hypothetical protein
uniqueGene_1379	BESB_081770	12.0295	13.1935	-1.16393	none	none	none	hypothetical protein
uniqueGene_1380	BESB_081800	10.6413	10.551	0.0903027	none	none	GO:0008213;GO:0006479;GO:0043414;GO:0032259;GO:0006464;GO:0036211;GO:0043412;GO:0044267;GO:0019538;GO:0044260;GO:1901564;GO:0043170;GO:0006807;GO:0044238;GO:0044237;GO:0071704;GO:0008152;GO:0009987	hypothetical protein
uniqueGene_1382	BESB_082120	12.3344	10.5621	1.77237	none	none	none	hypothetical protein
uniqueGene_1383	BESB_082130	12.088	9.47997	2.608	none	none	none	hypothetical protein
uniqueGene_1384	BESB_082200	11.358	14.0778	-2.71978	none	none	none	hypothetical protein
uniqueGene_1387	BESB_082230	12.522	11.2069	1.31511	none	none	none	hypothetical protein
uniqueGene_1388	BESB_082240	14.3942	14.518	-0.123795	none	none	GO:0016567;GO:0032446;GO:0070647;GO:0006464;GO:0036211;GO:0043412;GO:0044267;GO:0019538;GO:0044260;GO:1901564;GO:0043170;GO:0006807;GO:0044238;GO:0044237;GO:0071704;GO:0008152;GO:0009987	hypothetical protein
uniqueGene_1391	BESB_082410	9.79942	6.73613	3.06329	none	none	none	hypothetical protein
uniqueGene_1398	BESB_082810	4.05364	7.23509	-3.18145	none	none	none	hypothetical protein
uniqueGene_1400	BESB_083010	13.1175	13.502	-0.384566	none	none	none	hypothetical protein
uniqueGene_1402	BESB_083070	15.3628	13.8489	1.5139	none	none	none	hypothetical protein
uniqueGene_1407	BESB_083280	10.5139	9.71483	0.799032	none	none	none	hypothetical protein
uniqueGene_1411	BESB_083490	12.5427	14.5846	-2.04188	none	none	none	hypothetical protein
uniqueGene_1413	BESB_083600	11.5372	12.9488	-1.41156	none	none	none	hypothetical protein
uniqueGene_1414	BESB_083650	14.6169	12.0625	2.5544	none	none	none	hypothetical protein
uniqueGene_1415	BESB_083730	4.95599	15.1118	-10.1558	none	none	none	hypothetical protein
uniqueGene_1418	BESB_083930	10.0999	10.1453	-0.0453961	none	none	none	hypothetical protein
uniqueGene_1421	BESB_084110	13.9453	13.3429	0.602353	none	none	none	hypothetical protein
uniqueGene_1424	BESB_084660	14.1938	15.1793	-0.985481	none	none	none	hypothetical protein
uniqueGene_1429	BESB_085020	12.7263	12.929	-0.202652	none	none	none	hypothetical protein
uniqueGene_1431	BESB_085220	16.5185	16.07	0.448521	none	none	none	hypothetical protein
uniqueGene_1432	BESB_085340	12.891	14.0597	-1.16869	none	none	none	hypothetical protein
uniqueGene_1435	BESB_085400	11.8998	12.7534	-0.8536	none	none	none	hypothetical protein
uniqueGene_1438	BESB_085600	15.725	14.2576	1.46735	none	none	none	hypothetical protein
uniqueGene_1439	BESB_085610	13.0731	11.5901	1.483	none	none	none	hypothetical protein
uniqueGene_1441	BESB_086070	NA	NA	NA	none	none	none	hypothetical protein
uniqueGene_1464	BESBLIS14_000270	12.8446	9.64467	3.19989	none	none	none	hypothetical protein
uniqueGene_1520	BESBLIS14_000990	8.49734	2.51163	5.98571	none	none	none	hypothetical protein
uniqueGene_1526	BESBLIS14_001070	11.0389	8.87814	2.16078	none	none	none	hypothetical protein
uniqueGene_1530	BESBLIS14_001110	13.2339	12.5833	0.650594	none	none	none	hypothetical protein
uniqueGene_1570	BESBLIS14_001560	12.1182	15.0833	-2.96511	none	none	none	hypothetical protein
uniqueGene_1585	BESBLIS14_001730	7.47076	10.3353	-2.86451	none	none	none	hypothetical protein
uniqueGene_1604	BESBLIS14_001920	9.41184	9.80385	-0.392009	none	none	none	hypothetical protein
uniqueGene_1614	BESBLIS14_002040	14.7491	12.3703	2.37882	none	none	none	hypothetical protein
uniqueGene_1652	BESBLIS14_002490	12.4313	12.6044	-0.173053	none	none	none	hypothetical protein
uniqueGene_1513	BESBLIS14_000900	10.8755	11.8893	-1.01386	none	none	none	Kazal-type serine protease inhibitor domain-containing protein
uniqueGene_319	BESB_018400	13.4276	13.2005	0.227094	none	none	none	kelch repeat and K+ channel tetramerisation domain containing protein
uniqueGene_1101	BESB_066450	11.3006	9.82536	1.47524	none	none	none	kelch repeat and K+ channel tetramerisation domain containing protein
uniqueGene_1126	BESB_067740	12.1835	12.5606	-0.377054	none	none	none	kelch repeat and K+ channel tetramerisation domain containing protein
uniqueGene_81	BESB_004520	12.3579	12.9692	-0.611248	none	none	none	kinesin motor domain-containing protein
allFiveSpecies213	BESB_071480	17.8665	18.5499	-0.683455	none	none	none	KRUF family protein
allFiveSpecies213	BESB_071490	18.17	18.3972	-0.227238	none	none	none	KRUF family protein
allFiveSpecies213	BESB_071500	16.9798	17.5282	-0.548367	none	none	none	KRUF family protein
allFiveSpecies213	BESB_071510	14.2139	15.2919	-1.078	none	none	none	KRUF family protein
allFiveSpecies213	BESB_071520	12.646	13.4712	-0.825145	none	none	none	KRUF family protein
uniqueGene_198	BESB_011980	0.035362	3.13959	-3.10423	none	none	none	KRUF family protein
uniqueGene_461	BESB_026520	5.73776	0	5.73776	none	none	none	KRUF family protein
uniqueGene_469	BESB_026770	NA	NA	NA	none	none	none	KRUF family protein
uniqueGene_650	BESB_037620	5.25776	12.5262	-7.2684	none	none	none	KRUF family protein
uniqueGene_1224	BESB_073220	2.84347	2.54652	0.296947	none	none	none	KRUF family protein
uniqueGene_88	BESB_005180	13.3676	11.1421	2.2255	none	none	none	leucine rich repeat-containing protein
uniqueGene_180	BESB_010500	11.7721	14.0188	-2.2467	none	none	none	LNS2 (Lipin/Ned1/Smp2) protein
uniqueGene_1	BESB_000020	1.05379	3.6675	-2.61371	none	none	none	membrane protein, putative
uniqueGene_1547	BESBLIS14_001290	1.65008	4.77146	-3.12138	none	none	none	membrane protein, putative
uniqueGene_767	BESB_046490	11.8222	12.759	-0.936791	none	none	none	Met-10+ like-protein
uniqueGene_1214	BESB_072540	13.5354	12.4929	1.04248	none	none	none	metal-dependent phosphohydrolase HD domain-containing protein
uniqueGene_1048	BESB_063420	5.28502	2.25968	3.02534	none	none	GO:0006508;GO:0019538;GO:1901564;GO:0043170;GO:0006807;GO:0044238;GO:0071704;GO:0008152	microneme protein MIC4
uniqueGene_798	BESB_048040	3.50575	4.66196	-1.15621	none	none	none	myosin regulatory light chain, putative
allFiveSpecies1509	BESB_028550	10.7114	12.683	-1.97153	none	none	none	none
allFiveSpecies1509	BESB_028560	10.3654	14.1527	-3.78729	none	none	none	none
allFiveSpecies232	BESB_030710	9.52241	2.24246	7.27995	none	none	none	none
allFiveSpecies24	BESB_043070	NA	NA	NA	none	none	none	none
allFiveSpecies3009	BESB_014230	6.80015	11.3045	-4.50434	none	none	none	none
allFiveSpecies3009	BESB_014240	7.47077	10.3769	-2.90617	none	none	none	none
allFiveSpecies3009	BESB_014280	4.35889	2.95243	1.40647	none	none	none	none
allFiveSpecies3013	BESB_018800	NA	NA	NA	none	none	none	none
allFiveSpecies3013	BESB_033030	1.63218	3.42597	-1.79379	none	none	none	none
allFiveSpecies3018	BESBLIS14_000030	9.26038	11.5286	-2.26818	none	none	none	none
allFiveSpecies3018	BESBLIS14_001310	9.165	10.1442	-0.979196	none	none	none	none
allFiveSpecies3018	BESBLIS14_002160	9.12836	10.5502	-1.42188	none	none	none	none
allFiveSpecies3019	BESB_042080	NA	NA	NA	none	none	none	none
allFiveSpecies3019	BESB_042710	NA	NA	NA	none	none	none	none
allFiveSpecies3019	BESB_042720	NA	NA	NA	none	none	none	none
allFiveSpecies35	BESB_018830	NA	NA	NA	none	none	none	none
allFiveSpecies35	BESB_018910	9.31472	9.33613	-0.021413	none	none	none	none
allFiveSpecies35	BESB_032480	5.87487	5.54174	0.333137	none	none	none	none
allFiveSpecies35	BESB_069950	NA	NA	NA	none	none	none	none
allFiveSpecies5	BESB_029650	NA	NA	NA	none	none	none	none
allFiveSpecies5	BESB_050850	NA	NA	NA	none	none	none	none
allFiveSpecies5	BESB_064240	2.37662	4.60748	-2.23086	none	none	none	none
allFiveSpecies5	BESB_081090	NA	NA	NA	none	none	none	none
allFiveSpecies51	BESB_022020	3.7418	3.9601	-0.2183	none	none	none	none
allFiveSpecies56	BESB_050960	7.27242	7.91721	-0.6448	none	none	none	none
allFiveSpecies6085	BESB_022180	4.04696	5.35276	-1.3058	none	none	none	none
allFiveSpecies6085	BESB_022200	3.04426	3.96255	-0.918296	none	none	none	none
allFiveSpecies6086	BESBLIS14_002660	NA	NA	NA	none	none	none	none
allFiveSpecies6095	BESBLIS14_000020	1.09691	6.11116	-5.01424	none	none	none	none
allFiveSpecies6095	BESBLIS14_001320	3.86356	7.90672	-4.04316	none	none	none	none
allFiveSpecies6096	BESB_080260	8.24298	8.50764	-0.264668	none	none	none	none
allFiveSpecies6099	BESBLIS14_001330	0.181342	8.2156	-8.03426	none	none	none	none
allFiveSpecies6099	BESBLIS14_002170	3.23323	8.8525	-5.61927	none	none	none	none
allFiveSpecies6105	BESB_041090	12.8285	10.3392	2.48935	none	none	none	none
allFiveSpecies6105	BESB_041100	9.17551	11.4477	-2.27215	none	none	none	none
allFiveSpecies6106	BESB_029790	9.40539	10.3534	-0.948042	none	none	none	none
allFiveSpecies68	BESB_033810	4.62093	2.26637	2.35456	none	none	none	none
uniqueGene_5	BESB_000140	5.50674	8.08204	-2.5753	none	none	none	none
uniqueGene_6	BESB_000160	NA	NA	NA	none	none	none	none
uniqueGene_8	BESB_000320	10.458	10.5266	-0.0685991	none	none	none	none
uniqueGene_11	BESB_000490	12.5276	10.8829	1.64468	none	none	none	none
uniqueGene_14	BESB_000590	12.2573	11.8545	0.40278	none	none	none	none
uniqueGene_16	BESB_000850	5.4058	10.2722	-4.86641	none	none	none	none
uniqueGene_17	BESB_000880	4.35971	3.27631	1.0834	none	none	none	none
uniqueGene_21	BESB_001320	12.3946	13.8738	-1.47924	none	none	none	none
uniqueGene_25	BESB_001430	6.7168	8.01278	-1.29599	none	none	none	none
uniqueGene_27	BESB_001510	11.442	11.1291	0.312913	none	none	none	none
uniqueGene_29	BESB_001630	7.64232	6.5997	1.04262	none	none	none	none
uniqueGene_30	BESB_001640	14.0458	12.9462	1.09952	none	none	none	none
uniqueGene_31	BESB_001680	10.478	11.1886	-0.710587	none	none	none	none
uniqueGene_38	BESB_002020	10.248	12.1276	-1.87959	none	none	none	none
uniqueGene_48	BESB_003010	9.32657	10.4755	-1.14891	none	none	none	none
uniqueGene_51	BESB_003170	4.94597	3.86104	1.08493	none	none	none	none
uniqueGene_54	BESB_003230	11.4547	10.0677	1.38703	none	none	none	none
uniqueGene_59	BESB_003460	9.78304	9.75601	0.0270339	none	none	none	none
uniqueGene_62	BESB_003490	NA	NA	NA	none	none	none	none
uniqueGene_63	BESB_003540	12.0447	10.7792	1.26548	none	none	GO:0071586;GO:0080120;GO:0016485;GO:0051604;GO:0006508;GO:0010467;GO:0044267;GO:0019538;GO:0044260;GO:1901564;GO:0043170;GO:0006807;GO:0044238;GO:0044237;GO:0071704;GO:0008152;GO:0009987	none
uniqueGene_67	BESB_003680	12.9631	12.85	0.113109	none	none	none	none
uniqueGene_69	BESB_003820	11.7792	10.386	1.39323	none	none	none	none
uniqueGene_70	BESB_003860	3.05688	5.74268	-2.68579	none	none	none	none
uniqueGene_71	BESB_003890	8.27641	7.4239	0.852511	none	none	none	none
uniqueGene_72	BESB_004030	15.2523	13.9081	1.34429	none	none	none	none
uniqueGene_73	BESB_004090	10.8302	7.9893	2.84088	none	none	none	none
uniqueGene_76	BESB_004200	6.13361	8.94327	-2.80966	none	none	none	none
uniqueGene_82	BESB_004570	4.55811	0.928992	3.62912	none	none	none	none
uniqueGene_95	BESB_005560	12.3124	12.0355	0.276919	none	none	none	none
uniqueGene_96	BESB_005570	5.76914	5.08518	0.683955	none	none	none	none
uniqueGene_97	BESB_005660	3.21548	4.2841	-1.06862	none	none	none	none
uniqueGene_109	BESB_006300	4.80508	8.08219	-3.27712	none	none	none	none
uniqueGene_111	BESB_006510	5.36069	3.65117	1.70953	none	none	none	none
uniqueGene_114	BESB_006600	4.895	2.75401	2.14099	none	none	none	none
uniqueGene_115	BESB_006660	13.1446	14.183	-1.03832	none	none	none	none
uniqueGene_118	BESB_006990	4.13716	6.10973	-1.97257	none	none	none	none
uniqueGene_120	BESB_007040	9.81998	12.4702	-2.65026	none	none	none	none
uniqueGene_121	BESB_007050	10.3415	12.7177	-2.37614	none	none	none	none
uniqueGene_124	BESB_007500	4.04771	5.515	-1.46728	none	none	none	none
uniqueGene_129	BESB_007620	6.65966	8.63338	-1.97372	none	none	none	none
uniqueGene_130	BESB_007650	9.76904	6.25775	3.51129	none	none	none	none
uniqueGene_131	BESB_007680	5.82328	5.48033	0.342957	none	none	none	none
uniqueGene_134	BESB_007750	4.56061	2.9509	1.60972	none	none	none	none
uniqueGene_138	BESB_008170	3.73752	2.95693	0.780596	none	none	none	none
uniqueGene_139	BESB_008200	12.4774	12.3498	0.127596	none	none	none	none
uniqueGene_140	BESB_008210	13.3014	13.4421	-0.140709	none	none	none	none
uniqueGene_141	BESB_008220	3.04067	3.42152	-0.380849	none	none	none	none
uniqueGene_143	BESB_008290	15.3189	12.5105	2.80836	none	none	none	none
uniqueGene_146	BESB_008630	5.36796	6.90102	-1.53306	none	none	none	none
uniqueGene_151	BESB_009170	11.6713	11.7515	-0.0802297	none	none	none	none
uniqueGene_155	BESB_009470	7.62169	9.84274	-2.22105	none	none	none	none
uniqueGene_157	BESB_009550	5.25749	14.9115	-9.654	none	none	none	none
uniqueGene_159	BESB_009570	4.68639	4.91284	-0.226458	none	none	none	none
uniqueGene_160	BESB_009580	7.40195	16.1546	-8.75269	none	none	none	none
uniqueGene_161	BESB_009630	6.9494	6.49567	0.453722	none	none	none	none
uniqueGene_167	BESB_009860	4.28344	2.26984	2.0136	none	none	none	none
uniqueGene_170	BESB_010050	7.51749	5.50806	2.00943	none	none	none	none
uniqueGene_171	BESB_010060	11.6316	13.1485	-1.51694	none	none	none	none
uniqueGene_176	BESB_010390	11.0163	10.8815	0.134753	none	none	none	none
uniqueGene_177	BESB_010420	12.9631	14.612	-1.64888	none	none	none	none
uniqueGene_179	BESB_010470	16.5075	12.8988	3.60868	none	none	none	none
uniqueGene_181	BESB_010530	7.81908	12.0128	-4.19368	none	none	none	none
uniqueGene_182	BESB_010570	1.67033	6.46841	-4.79808	none	none	none	none
uniqueGene_187	BESB_011160	5.62334	3.11476	2.50858	none	none	none	none
uniqueGene_191	BESB_011350	8.63224	9.58627	-0.954028	none	none	none	none
uniqueGene_199	BESB_012000	7.57501	8.33651	-0.761507	none	none	none	none
uniqueGene_204	BESB_012480	NA	NA	NA	none	none	none	none
uniqueGene_205	BESB_012520	5.56469	4.95612	0.608571	none	none	none	none
uniqueGene_207	BESB_012600	5.65199	0.907242	4.74475	none	none	none	none
uniqueGene_211	BESB_012920	6.94749	3.94653	3.00096	none	none	none	none
uniqueGene_213	BESB_012950	9.19516	7.64949	1.54566	none	none	none	none
uniqueGene_214	BESB_013050	9.45075	10.7075	-1.25677	none	none	none	none
uniqueGene_215	BESB_013060	6.15123	6.12713	0.0240985	none	none	none	none
uniqueGene_216	BESB_013070	12.8296	13.3757	-0.546149	none	none	none	none
uniqueGene_218	BESB_013120	9.7646	11.5219	-1.75728	none	none	none	none
uniqueGene_226	BESB_013450	7.75714	7.39959	0.357554	none	none	none	none
uniqueGene_231	BESB_013750	2.61279	0	2.61279	none	none	none	none
uniqueGene_237	BESB_013930	6.21601	9.26565	-3.04964	none	none	none	none
uniqueGene_240	BESB_014130	13.3515	14.1131	-0.761579	none	none	none	none
uniqueGene_245	BESB_014360	11.6798	4.33999	7.33979	none	none	none	none
uniqueGene_248	BESB_014590	4.85351	6.16862	-1.3151	none	none	none	none
uniqueGene_250	BESB_014630	2.61279	0	2.61279	none	none	none	none
uniqueGene_251	BESB_014650	11.3141	10.7559	0.558196	none	none	none	none
uniqueGene_255	BESB_014800	10.6998	11.7512	-1.05136	none	none	none	none
uniqueGene_257	BESB_014900	15.2237	8.61441	6.60927	none	none	none	none
uniqueGene_258	BESB_014920	8.25626	4.40718	3.84909	none	none	none	none
uniqueGene_259	BESB_014930	15.7275	10.4811	5.24642	none	none	none	none
uniqueGene_260	BESB_015130	14.1444	14.2051	-0.0606778	none	none	none	none
uniqueGene_261	BESB_015170	13.0838	13.4106	-0.326834	none	none	none	none
uniqueGene_262	BESB_015180	11.1113	10.3338	0.777501	none	none	none	none
uniqueGene_271	BESB_015700	0.0316395	2.97024	-2.9386	none	none	none	none
uniqueGene_273	BESB_015790	2.83602	0	2.83602	none	none	none	none
uniqueGene_280	BESB_015980	11.4383	10.6718	0.766503	none	none	none	none
uniqueGene_281	BESB_015990	10.9176	12.7218	-1.8042	none	none	none	none
uniqueGene_287	BESB_016280	14.5188	12.973	1.54589	none	none	none	none
uniqueGene_288	BESB_016340	12.0195	11.3618	0.657676	none	none	none	none
uniqueGene_291	BESB_016520	13.041	11.2875	1.75345	none	none	none	none
uniqueGene_295	BESB_016830	5.82135	4.34509	1.47627	none	none	none	none
uniqueGene_296	BESB_016840	6.96172	6.83954	0.122187	none	none	none	none
uniqueGene_300	BESB_016930	5.32163	0	5.32163	none	none	none	none
uniqueGene_303	BESB_017170	6.39831	4.81108	1.58722	none	none	none	none
uniqueGene_304	BESB_017180	7.94356	7.13617	0.807391	none	none	none	none
uniqueGene_305	BESB_017260	4.62973	5.48296	-0.853221	none	none	none	none
uniqueGene_306	BESB_017290	14.0182	12.3068	1.71139	none	none	none	none
uniqueGene_312	BESB_018010	7.0783	10.0472	-2.96887	none	none	none	none
uniqueGene_316	BESB_018270	4.63625	10.6143	-5.97807	none	none	none	none
uniqueGene_320	BESB_018410	4.28237	1.52575	2.75662	none	none	none	none
uniqueGene_321	BESB_018450	8.96503	8.82401	0.141023	none	none	none	none
uniqueGene_324	BESB_018490	1.63517	3.6666	-2.03143	none	none	none	none
uniqueGene_326	BESB_018540	10.4421	11.008	-0.56587	none	none	none	none
uniqueGene_329	BESB_018710	7.59899	10.4657	-2.86675	none	none	none	none
uniqueGene_330	BESB_018720	4.85698	7.78482	-2.92784	none	none	none	none
uniqueGene_331	BESB_018730	0.0546686	3.87429	-3.81963	none	none	none	none
uniqueGene_335	BESB_019020	9.17243	8.81775	0.354683	none	none	none	none
uniqueGene_339	BESB_019160	4.69434	7.81627	-3.12192	none	none	none	none
uniqueGene_341	BESB_019290	5.03665	2.26213	2.77452	none	none	none	none
uniqueGene_342	BESB_019340	NA	NA	NA	none	none	none	none
uniqueGene_343	BESB_019470	9.6229	14.7612	-5.13829	none	none	none	none
uniqueGene_344	BESB_019700	11.1094	11.8904	-0.780985	none	none	none	none
uniqueGene_352	BESB_020550	6.73151	16.7173	-9.98583	none	none	none	none
uniqueGene_353	BESB_020660	4.9521	5.98139	-1.02929	none	none	none	none
uniqueGene_354	BESB_020680	11.8169	15.2024	-3.38547	none	none	none	none
uniqueGene_355	BESB_020700	13.2373	12.5901	0.647158	none	none	none	none
uniqueGene_356	BESB_020710	14.4901	13.8689	0.621149	none	none	none	none
uniqueGene_357	BESB_020730	13.8687	11.9654	1.90332	none	none	none	none
uniqueGene_359	BESB_020930	6.41628	5.24009	1.17619	none	none	none	none
uniqueGene_365	BESB_021530	7.53615	16.8357	-9.29952	none	none	none	none
uniqueGene_366	BESB_021590	10.7637	12.8367	-2.07303	none	none	none	none
uniqueGene_372	BESB_021770	13.2439	15.5588	-2.31486	none	none	none	none
uniqueGene_383	BESB_022240	12.5561	12.818	-0.261925	none	none	none	none
uniqueGene_386	BESB_022570	9.20052	8.90505	0.295467	none	none	none	none
uniqueGene_387	BESB_022610	11.6145	10.1575	1.45704	none	none	none	none
uniqueGene_388	BESB_022680	3.84015	0.942696	2.89746	none	none	none	none
uniqueGene_391	BESB_023030	13.4593	14.3381	-0.878777	none	none	none	none
uniqueGene_393	BESB_023120	5.43805	6.86534	-1.4273	none	none	none	none
uniqueGene_394	BESB_023140	7.64416	15.6484	-8.0042	none	none	none	none
uniqueGene_398	BESB_023230	10.2321	13.5059	-3.27382	none	none	none	none
uniqueGene_401	BESB_023450	5.81975	2.74696	3.07279	none	none	none	none
uniqueGene_406	BESB_023680	NA	NA	NA	none	none	none	none
uniqueGene_407	BESB_023690	9.73867	10.9219	-1.18318	none	none	none	none
uniqueGene_415	BESB_024000	3.63177	4.86815	-1.23638	none	none	none	none
uniqueGene_416	BESB_024120	8.54287	8.07034	0.472526	none	none	none	none
uniqueGene_420	BESB_024270	5.94626	3.75594	2.19032	none	none	none	none
uniqueGene_423	BESB_024450	10.9836	10.336	0.647531	none	none	none	none
uniqueGene_424	BESB_024480	4.43899	5.76712	-1.32813	none	none	none	none
uniqueGene_428	BESB_024800	14.5445	13.1505	1.39395	none	none	none	none
uniqueGene_429	BESB_024920	12.4617	12.6205	-0.158788	none	none	none	none
uniqueGene_430	BESB_024940	8.80146	8.84857	-0.0471088	none	none	none	none
uniqueGene_433	BESB_025080	NA	NA	NA	none	none	none	none
uniqueGene_434	BESB_025090	NA	NA	NA	none	none	none	none
uniqueGene_441	BESB_025600	4.14196	9.75165	-5.6097	none	none	none	none
uniqueGene_442	BESB_025610	12.1874	13.1194	-0.93206	none	none	none	none
uniqueGene_444	BESB_025630	5.7197	9.18861	-3.4689	none	none	none	none
uniqueGene_447	BESB_025900	5.00318	7.82239	-2.8192	none	none	none	none
uniqueGene_450	BESB_026050	14.0269	13.2617	0.765176	none	none	GO:0000289;GO:0000288;GO:0061157;GO:0050779;GO:0043488;GO:0043487;GO:0061014;GO:1903313;GO:0061013;GO:0000956;GO:0031331;GO:0017148;GO:0034249;GO:0009896;GO:1903311;GO:0006402;GO:0031329;GO:0009894;GO:0032269;GO:0051248;GO:0051254;GO:0006401;GO:0045935;GO:0006417;GO:0034248;GO:0010608;GO:2000113;GO:0010558;GO:0031327;GO:0009890;GO:0051173;GO:0010604;GO:0031325;GO:0009893;GO:0010629;GO:0034655;GO:…	none
uniqueGene_455	BESB_026260	NA	NA	NA	none	none	none	none
uniqueGene_457	BESB_026320	15.1552	14.478	0.6772	none	none	none	none
uniqueGene_458	BESB_026330	9.04931	15.6132	-6.56387	none	none	none	none
uniqueGene_459	BESB_026450	3.36019	3.12983	0.230357	none	none	none	none
uniqueGene_464	BESB_026670	2.36018	2.7719	-0.41172	none	none	none	none
uniqueGene_465	BESB_026700	9.23256	6.81302	2.41953	none	none	none	none
uniqueGene_470	BESB_026800	NA	NA	NA	none	none	none	none
uniqueGene_473	BESB_027100	1.05557	3.77417	-2.7186	none	none	none	none
uniqueGene_476	BESB_027210	8.81083	6.87419	1.93664	none	none	none	none
uniqueGene_477	BESB_027290	12.1215	12.3485	-0.227019	none	none	none	none
uniqueGene_479	BESB_027330	13.4079	13.5082	-0.100304	none	none	none	none
uniqueGene_485	BESB_027530	9.34743	13.9671	-4.61964	none	none	none	none
uniqueGene_489	BESB_027670	4.51143	8.40084	-3.88941	none	none	none	none
uniqueGene_495	BESB_028090	4.67871	0.926578	3.75213	none	none	none	none
uniqueGene_498	BESB_028170	13.6225	11.2898	2.33272	none	none	none	none
uniqueGene_504	BESB_028680	8.59388	8.40381	0.190076	none	none	none	none
uniqueGene_505	BESB_028850	14.3298	12.3957	1.93408	none	none	none	none
uniqueGene_508	BESB_029000	11.7346	11.5552	0.179391	none	none	none	none
uniqueGene_514	BESB_029330	2.63305	4.13355	-1.5005	none	none	none	none
uniqueGene_524	BESB_029730	7.27991	5.2383	2.0416	none	none	none	none
uniqueGene_526	BESB_029760	7.88763	6.04196	1.84567	none	none	none	none
uniqueGene_528	BESB_029800	15.0504	14.9484	0.101996	none	none	none	none
uniqueGene_529	BESB_029810	12.5728	13.2381	-0.665299	none	none	none	none
uniqueGene_530	BESB_029830	12.3553	12.4866	-0.131275	none	none	none	none
[truncated: 965 more rows]

## Sheet: D
OrthoID	Species	Species ID	Product Description T. gondii
[truncated: 9,110 more rows]

## Sheet: E
OrthoGroup	Species	Protein ID	Pf3D7 protein description	P. falciparum Asexual blood stages (TPM)	P. falciparum Oocysts (TPM)	P. falciparum Salivary gland sporozoites (TPM)	B. besnoiti Tachyzoites (TPM)	B. besnoiti Tissue cysts (TPM)
[truncated: 3,382 more rows]
