# Supplementary material for: Dissection of Besnoitia besnoiti intermediate host life cycle stages: From morphology to gene expression
Source: PLoS Pathog. 2022 Nov 17;18(11):e1010955. doi: 10.1371/journal.ppat.1010955 (PMC9714946; doi:10.1371/journal.ppat.1010955)
Supplement: S4 Table — (XLSX) [file ppat.1010955.s009.xlsx]

## Sheet: Contents
S4 Table Significantly higher expressed in tachyzoites and tissue cysts, respectively
A	Bradyzoites up
B	Tachyzoites up

## Sheet: A
B. besnoiti ID	Tachyzoites	Tissue cysts	LFCs	TGME49 homolog	TGME49 syntenic homolog	TGME49 protein description
BESB_058160	16.1481	0	16.1481	TGME49_205250	none	rhoptry protein ROP18
BESB_073290	18.5644	3.64352	14.9209	TGME49_232000	none	hypothetical protein
BESB_084350	17.1895	3.40001	13.7895	TGME49_258462	TGME49_258462	hypothetical protein
BESB_003420	20.0259	6.46254	13.5634	TGME49_250710	none	microneme protein MIC10
BESB_033560	13.4648	0	13.4648	TGME49_275380	none	SAG-related sequence SRS47D
BESB_053730	15.5816	2.93445	12.6471	none	none	none
BESB_057290	12.2615	0	12.2615	TGME49_273110	none	SAG-related sequence SRS30D
BESB_040490	14.6525	2.51191	12.1406	TGME49_308020	TGME49_308020	SAG-related sequence SRS57
BESB_038820	17.2015	5.16135	12.0402	TGME49_217530	TGME49_217530	hypothetical protein
BESB_051400	11.9319	0	11.9319	TGME49_255060	none	cytochrome b(N-terminal)/b6/petB subfamily protein
BESB_034190	13.8069	1.9119	11.895	TGME49_285860	none	SAG-related sequence SRS20C
BESB_043630	12.4747	0.866236	11.6085	TGME49_321470	none	SAG-related sequence SRS12D
BESB_002870	13.844	2.24283	11.6011	TGME49_329710	none	SAG-related sequence SRS26I
BESB_033930	11.5405	0	11.5405	TGME49_239090	none	SAG-related sequence SRS23
BESB_085910	11.5275	0	11.5275	TGME49_330000	none	cytochrome b
BESB_034000	12.3533	0.866268	11.487	TGME49_251958	none	SAG-related sequence SRS59B
BESB_061480	14.1059	2.73852	11.3674	TGME49_292280	none	SAG-related sequence SRS36D
BESB_033830	11.2236	0	11.2236	TGME49_315340	none	SAG-related sequence SRS52C
BESB_085640	15.8093	4.75767	11.0517	TGME49_279350	TGME49_279350	hypothetical protein
BESB_034950	11.0124	0	11.0124	TGME49_224750	none	SAG-related sequence SRS40F
BESB_079400	16.961	5.9539	11.0071	TGME49_223900	TGME49_223900	hypothetical protein
BESB_038350	11.8545	0.866439	10.9881	TGME49_264660	none	SAG-related sequence SRS44
BESB_027390	15.8782	4.95111	10.9271	TGME49_278882	TGME49_277270;TGME49_277720;TGME49_278882	GDA1/CD39 (nucleoside phosphatase) family protein
BESBLIS14_000460	10.8917	0	10.8917	TGME49_285870	none	SAG-related sequence SRS20A
BESB_035010	10.7887	0	10.7887	TGME49_321470	none	SAG-related sequence SRS12D
BESB_033990	15.0777	4.34049	10.7372	TGME49_271980	none	SAG-related sequence SRS32
BESB_057500	10.6914	0	10.6914	TGME49_267140	none	SAG-related sequence SRS38B
BESB_027400	17.1029	6.41409	10.6888	TGME49_278882	TGME49_277270;TGME49_277720;TGME49_278882	GDA1/CD39 (nucleoside phosphatase) family protein
BESB_049260	12.1386	1.48173	10.6569	TGME49_242900	none	Toxoplasma gondii family A protein
BESB_033890	10.6512	0	10.6512	TGME49_259300	none	SAG-related sequence SRS26B
BESB_057390	10.5616	0	10.5616	TGME49_267150	none	SAG-related sequence SRS38C
BESB_022700	17.5423	6.98874	10.5536	TGME49_208030	TGME49_208030	microneme protein MIC4
BESB_033900	12.4619	1.9118	10.5501	TGME49_271980	none	SAG-related sequence SRS32
BESB_042480	16.4789	6.22114	10.2577	TGME49_205250	none	rhoptry protein ROP18
BESB_034130	11.7005	1.48176	10.2187	TGME49_315380	none	SAG-related sequence SRS53B
BESB_038330	13.8317	3.64331	10.1884	TGME49_210330	none	SAG-related sequence SRS37B
BESB_050060	10.1811	0	10.1811	TGME49_267160	none	SAG-related sequence SRS38D
BESB_030980	10.9371	0.867007	10.0701	TGME49_281460	none	hypothetical protein
BESB_057420	12.9815	2.93421	10.0473	TGME49_267140	none	SAG-related sequence SRS38B
BESB_055760	17.3315	7.30431	10.0272	TGME49_315260	TGME49_315260	alanine dehydrogenase
BESB_049660	13.5805	3.64328	9.93721	TGME49_266785	TGME49_266785	zinc finger (CCCH type) motif-containing protein
BESB_060890	14.7194	4.80846	9.9109	TGME49_225570	TGME49_225570	hypothetical protein
BESB_050010	9.85494	0	9.85494	TGME49_267140	none	SAG-related sequence SRS38B
BESB_034920	13.5734	3.75117	9.82227	TGME49_320170	none	SAG-related sequence SRS16E
BESB_033820	9.78252	0	9.78252	TGME49_251962	none	SAG-related sequence SRS59K
BESB_034200	9.76212	0	9.76212	TGME49_309300	none	SAG-related sequence SRS55A
BESB_033850	13.2157	3.52661	9.68907	TGME49_309300	none	SAG-related sequence SRS55A
BESB_039500	13.2817	3.64324	9.63843	TGME49_218740	TGME49_218740	membrane protein, putative
BESB_081640	10.4713	0.867498	9.60381	TGME49_251962	none	SAG-related sequence SRS59K
BESB_004340	15.9753	6.38085	9.59446	TGME49_249300	TGME49_249300	hypothetical protein
BESB_057310	11.0724	1.48185	9.59051	TGME49_267140	none	SAG-related sequence SRS38B
BESB_039680	9.49383	0	9.49383	TGME49_218900	TGME49_218900	hypothetical protein
BESB_033950	9.46467	0	9.46467	TGME49_275360	none	SAG-related sequence SRS47B
BESB_047900	12.6678	3.26052	9.40728	TGME49_264485	TGME49_264485	AP2 domain transcription factor AP2IX-3
BESB_050310	13.2275	3.8515	9.37602	TGME49_267150	none	SAG-related sequence SRS38C
BESB_019100	20.5062	11.1452	9.361	TGME49_291890	TGME49_291890	microneme protein MIC1
BESB_057300	11.1477	1.91171	9.23598	TGME49_267140	none	SAG-related sequence SRS38B
BESB_001050	14.4272	5.19983	9.22737	TGME49_224750	none	SAG-related sequence SRS40F
BESB_075590	13.9782	4.75755	9.22062	TGME49_205250	none	rhoptry protein ROP18
BESB_053300	12.6755	3.52652	9.14903	TGME49_270170	none	hypothetical protein
BESB_034930	9.0703	0	9.0703	TGME49_320170	none	SAG-related sequence SRS16E
BESB_001070	9.93761	0.868328	9.06928	TGME49_321470	none	SAG-related sequence SRS12D
BESB_053220	8.99071	0	8.99071	none	none	none
BESB_082040	13.1687	4.19502	8.97365	TGME49_239090	none	SAG-related sequence SRS23
BESB_031460	15.6023	6.64141	8.96091	TGME49_282210	TGME49_282210	AP2 domain transcription factor AP2VIIa-8
BESB_049280	11.4546	2.51148	8.94316	TGME49_242900	TGME49_266340	Toxoplasma gondii family A protein
BESB_057510	12.0551	3.26039	8.79473	TGME49_273110	none	SAG-related sequence SRS30D
BESB_057340	11.4311	2.73808	8.69307	TGME49_267150	none	SAG-related sequence SRS38C
BESB_084440	16.0885	7.39857	8.68989	TGME49_264660	TGME49_258550	SAG-related sequence SRS44
BESB_057450	11.1496	2.51141	8.63824	TGME49_267140	none	SAG-related sequence SRS38B
BESB_034670	11.3017	2.73804	8.56363	TGME49_215328	TGME49_215328	hypothetical protein
BESB_025030	14.9899	6.44649	8.54344	TGME49_292350	TGME49_292350	hypothetical protein
BESB_034140	11.2785	2.73804	8.54048	TGME49_285860	none	SAG-related sequence SRS20C
BESB_084430	17.4494	8.9221	8.5273	TGME49_258540	TGME49_258540	phosphoglycerate mutase family protein
BESB_061530	10.0086	1.48231	8.52629	TGME49_292260	none	SAG-related sequence SRS36B
BESB_057350	8.39062	0	8.39062	TGME49_267160	none	SAG-related sequence SRS38D
BESB_028620	9.86932	1.48242	8.3869	TGME49_251900	TGME49_251900	hypothetical protein
BESB_081950	8.3683	0	8.3683	TGME49_239090	none	SAG-related sequence SRS23
BESB_032830	14.2716	5.93102	8.34055	TGME49_272410	TGME49_272410	phosphogluconate dehydrogenase (decarboxylating), NAD binding domain-containing protein
BESB_039510	11.0717	2.73799	8.33368	TGME49_218750	none	hypothetical protein
BESB_007470	14.8904	6.59869	8.29172	TGME49_273740	TGME49_273740	acetyl-CoA acyltransferase B, putative
BESB_038380	14.6766	6.3975	8.27908	TGME49_315400	none	SAG-related sequence SRS53D
BESB_001090	14.3117	6.08331	8.22837	TGME49_224750	none	SAG-related sequence SRS40F
BESB_033880	10.9364	2.73795	8.1984	TGME49_259270	none	SAG-related sequence SRS26E
BESB_057540	10.7075	2.51132	8.19613	TGME49_267160	none	SAG-related sequence SRS38D
BESB_068010	10.0913	1.91179	8.17954	TGME49_216610	TGME49_216610	ribosomal RNA large subunit methyltransferase J protein
BESB_016050	13.9945	5.83617	8.1583	TGME49_237880	none	hypothetical protein
BESB_051200	16.1865	8.05404	8.13247	TGME49_205250	none	rhoptry protein ROP18
BESB_057360	11.3841	3.26021	8.12387	TGME49_267140	none	SAG-related sequence SRS38B
BESB_057490	11.8721	3.75084	8.12127	TGME49_267140	none	SAG-related sequence SRS38B
BESB_030200	11.9534	3.85124	8.10221	TGME49_275610	TGME49_275610	protein kinase, other
BESB_033430	10.2302	2.2424	7.98784	TGME49_207140	none	SAG-related sequence SRS49B
BESB_039110	13.7097	5.7607	7.94902	TGME49_218210	TGME49_218210	Chromosome-associated kinesin KLP1, putative
BESB_028420	10.8767	2.93373	7.94299	TGME49_278882	none	GDA1/CD39 (nucleoside phosphatase) family protein
BESB_057530	7.9423	0	7.9423	TGME49_267150	none	SAG-related sequence SRS38C
BESB_033800	10.1657	2.2424	7.9233	none	none	none
BESB_001080	11.8586	3.94507	7.91349	TGME49_321470	none	SAG-related sequence SRS12D
BESB_033440	12.9464	5.03865	7.90773	TGME49_207140	none	SAG-related sequence SRS49B
BESB_081850	13.1211	5.23729	7.88379	TGME49_238980	TGME49_238980	hypothetical protein
BESB_080800	10.1197	2.2424	7.87727	TGME49_224770	none	SAG-related sequence SRS40D
BESB_050070	7.84222	0	7.84222	TGME49_267130	none	SAG-related sequence SRS38A
BESB_079090	18.1677	10.3617	7.80599	TGME49_267680	none	microneme protein MIC12
BESB_036340	14.9257	7.1253	7.80035	TGME49_237045	TGME49_237045	hypothetical protein
BESB_061300	15.2004	7.40682	7.79363	TGME49_225150	TGME49_225150	hypothetical protein
BESB_030700	17.6934	9.91215	7.78121	TGME49_241610	none	hypothetical protein
BESB_038140	8.56561	0.872771	7.69283	TGME49_272265	TGME49_272265	hypothetical protein
BESB_078390	15.6315	7.97276	7.65873	TGME49_316340	TGME49_316340	hypothetical protein
BESB_051120	11.7707	4.1162	7.65446	TGME49_205250	none	rhoptry protein ROP18
BESB_001520	13.2547	5.62541	7.62929	TGME49_262730	none	rhoptry protein ROP16
BESB_052740	11.4741	3.85111	7.623	TGME49_228750	none	calcium dependent protein kinase CDPK7
BESB_033870	14.3076	6.70982	7.59776	TGME49_251962	none	SAG-related sequence SRS59K
BESB_044490	7.51663	0	7.51663	TGME49_273110	none	SAG-related sequence SRS30D
BESB_009560	15.5003	8.00582	7.49448	TGME49_231960	none	omega secalin, putative
BESB_074850	15.1699	7.69726	7.47266	none	none	none
BESB_049250	7.46709	0	7.46709	TGME49_242900	none	Toxoplasma gondii family A protein
BESB_038410	11.4018	3.94494	7.45683	TGME49_264660	none	SAG-related sequence SRS44
BESB_084470	14.5096	7.08461	7.42495	TGME49_258580	TGME49_258580	rhoptry protein ROP17
BESB_082050	7.42447	0	7.42447	TGME49_239090	none	SAG-related sequence SRS23
BESB_042450	7.3626	0	7.3626	TGME49_205250	none	rhoptry protein ROP18
BESB_034630	15.3075	7.95594	7.35155	TGME49_215360	TGME49_215360	hypothetical protein
BESB_086060	7.34442	0	7.34442	TGME49_234165	none	hypothetical protein
BESB_014360	11.6798	4.33999	7.33979	none	none	none
BESB_075880	7.30737	0	7.30737	TGME49_330000	none	cytochrome b
BESB_030710	9.52241	2.24246	7.27995	none	none	none
BESB_076240	13.3026	6.04133	7.26123	TGME49_283882	none	hypothetical protein
BESB_028410	10.3569	3.10594	7.251	TGME49_277270	TGME49_277270;TGME49_277720;TGME49_278882	NTPase II
BESB_072750	13.1995	5.9761	7.2234	TGME49_210600	none	KRUF family protein
BESB_081440	14.5667	7.34786	7.21881	TGME49_238160	TGME49_238160	hypothetical protein
BESB_038400	14.967	7.75672	7.21032	TGME49_259410	none	SAG-related sequence SRS26A
BESB_034940	7.17994	0	7.17994	TGME49_321470	none	SAG-related sequence SRS12D
BESB_001040	7.15929	0	7.15929	TGME49_320250	none	SAG-related sequence SRS15A
BESB_032530	14.0758	6.93244	7.14332	TGME49_272730	TGME49_272730	hypothetical protein
BESB_050030	7.09553	0	7.09553	TGME49_273110	none	SAG-related sequence SRS30D
BESB_063680	15.0648	7.97831	7.08649	TGME49_258800	none	rhoptry kinase family protein ROP31
BESB_086080	7.08462	0	7.08462	TGME49_234165	none	hypothetical protein
BESB_051150	15.512	8.44399	7.06797	TGME49_205250	none	rhoptry protein ROP18
BESB_075180	15.8353	8.77324	7.06201	TGME49_314362	TGME49_314358	hypothetical protein
BESB_080790	9.9868	2.93349	7.05331	TGME49_224760	none	SAG-related sequence SRS40E
BESB_014290	12.5741	5.53763	7.03649	TGME49_214960	none	AP2 domain transcription factor AP2X-8
BESB_002880	8.50143	1.48466	7.01677	TGME49_329710	TGME49_259410	SAG-related sequence SRS26I
BESB_076020	17.7894	10.7752	7.01428	TGME49_283540	TGME49_283540	hypothetical protein
BESB_057430	13.4021	6.3974	7.00465	TGME49_267140	none	SAG-related sequence SRS38B
BESB_057150	14.446	7.4948	6.95117	TGME49_280605	TGME49_280605	hypothetical protein
BESB_034500	11.8449	4.90467	6.94022	TGME49_215480	TGME49_215480	Adenosine/AMP deaminase domain-containing protein
BESB_028900	6.93478	0	6.93478	TGME49_320170	none	SAG-related sequence SRS16E
BESB_060310	12.9679	6.04129	6.92658	TGME49_226300	TGME49_226300	2,4-dienoyl CoA reductase 2, peroxisomal family protein
BESB_059740	15.211	8.30038	6.91061	TGME49_226860	TGME49_226860	SAG-related sequence SRS67
BESB_061540	9.14573	2.2426	6.90313	TGME49_292280	none	SAG-related sequence SRS36D
BESB_000610	13.3486	6.44638	6.90224	TGME49_263520	TGME49_263520	microtubule associated protein SPM1
BESB_058140	8.36831	1.48505	6.88326	none	none	none
BESB_061490	10.6251	3.75046	6.87467	TGME49_292280	none	SAG-related sequence SRS36D
BESB_067860	15.3264	8.45599	6.87036	TGME49_286040	none	hypothetical protein
BESB_014380	14.9405	8.10065	6.83987	TGME49_213530	TGME49_213530	hypothetical protein
BESB_079250	10.0941	3.25982	6.83424	TGME49_315410	none	SAG-related sequence SRS53F
BESB_049990	6.82111	0	6.82111	TGME49_273110	none	SAG-related sequence SRS30D
BESB_047440	12.093	5.27376	6.81928	TGME49_254060	none	SAG-related sequence SRS14A
BESB_049580	8.71813	1.91275	6.80538	TGME49_266700	TGME49_266700	hypothetical protein
BESB_030770	6.78114	0	6.78114	TGME49_253300	TGME49_253300	hypothetical protein
BESB_050140	6.78114	0	6.78114	TGME49_267160	none	SAG-related sequence SRS38D
BESB_049970	12.245	5.47601	6.76901	TGME49_267160	none	SAG-related sequence SRS38D
BESB_048960	8.64203	1.91286	6.72916	TGME49_248640	TGME49_266040	regulator of chromosome condensation (RCC1) repeat-containing protein
BESB_034150	6.72607	0	6.72607	TGME49_285860	none	SAG-related sequence SRS20C
BESB_013500	12.053	5.34436	6.70866	TGME49_205250	none	rhoptry protein ROP18
BESB_061470	13.3192	6.61295	6.70629	TGME49_292280	none	SAG-related sequence SRS36D
BESB_034160	6.69773	0	6.69773	TGME49_251962	none	SAG-related sequence SRS59K
BESB_036460	7.55667	0.879839	6.67683	TGME49_236940	TGME49_236940	hypothetical protein
BESB_057480	13.9146	7.24083	6.67378	TGME49_267150	none	SAG-related sequence SRS38C
BESB_057550	11.2574	4.59279	6.66464	TGME49_267140	none	SAG-related sequence SRS38B
BESB_050000	13.0374	6.39737	6.64006	TGME49_267140	none	SAG-related sequence SRS38B
BESB_059270	15.7065	9.06747	6.63901	TGME49_227570	none	transmembrane amino acid transporter protein
BESB_060380	6.62433	0	6.62433	TGME49_226245	none	hypothetical protein
BESB_072420	13.3258	6.70975	6.61602	none	none	none
BESB_014900	15.2237	8.61441	6.60927	none	none	none
BESB_081670	10.4428	3.85079	6.59197	TGME49_238470	none	SAG-related sequence SRS22C
BESB_039240	13.3683	6.78784	6.58044	TGME49_218362	TGME49_218358;TGME49_218362	zinc finger protein ZFP1
BESB_030990	6.57843	0	6.57843	TGME49_281470	TGME49_281470	hypothetical protein
BESB_050080	7.45869	0.880774	6.57792	TGME49_315740	none	SAG-related sequence SRS54
BESB_070110	6.53103	0	6.53103	TGME49_255060	none	cytochrome b(N-terminal)/b6/petB subfamily protein
BESB_043560	9.43492	2.93341	6.50151	TGME49_224760	none	SAG-related sequence SRS40E
BESB_007250	12.6765	6.18287	6.49359	TGME49_217710	TGME49_217710	DnaJ domain-containing protein
BESB_049270	6.48202	0	6.48202	TGME49_242900	none	Toxoplasma gondii family A protein
BESB_034680	10.9922	4.53352	6.45864	TGME49_215328	none	hypothetical protein
BESB_057400	8.3593	1.91336	6.44594	TGME49_267140	none	SAG-related sequence SRS38B
BESB_077900	14.1142	7.69046	6.42378	TGME49_205250	none	rhoptry protein ROP18
BESB_075790	6.41397	0	6.41397	TGME49_255060	none	cytochrome b(N-terminal)/b6/petB subfamily protein
BESB_050250	8.31797	1.91344	6.40453	TGME49_315740	none	SAG-related sequence SRS54
BESB_049480	7.26938	0.882722	6.38666	TGME49_266480	none	hypothetical protein
BESB_062280	11.6482	5.30941	6.33876	TGME49_264660	none	SAG-related sequence SRS44
BESB_012990	16.889	10.5565	6.33256	TGME49_253930	TGME49_253920;TGME49_253930	GCC2 and GCC3 domain-containing protein
BESB_050090	7.21039	0.883368	6.32702	TGME49_267140	none	SAG-related sequence SRS38B
BESB_060070	16.0971	9.77185	6.32521	TGME49_226540	TGME49_226540	protein kinase
BESB_049950	11.857	5.53751	6.31944	TGME49_267150	none	SAG-related sequence SRS38C
BESB_003980	9.05642	2.73772	6.3187	TGME49_249660	TGME49_249660	hypothetical protein
BESB_057380	12.1511	5.86026	6.29082	TGME49_267140	none	SAG-related sequence SRS38B
BESB_034270	6.26742	0	6.26742	TGME49_271980	none	SAG-related sequence SRS32
BESB_050110	7.11713	0.884429	6.2327	TGME49_315740	none	SAG-related sequence SRS54
BESB_005020	13.5512	7.32179	6.2294	TGME49_248440	TGME49_248440	hypothetical protein
BESB_033760	11.8509	5.6252	6.22573	TGME49_329710	none	SAG-related sequence SRS26I
BESB_058130	7.67778	1.48783	6.18995	none	none	none
BESB_053200	16.4025	10.2163	6.18628	TGME49_269920	none	phosphatidylserine decarboxylase
BESB_047910	9.69377	3.52568	6.16808	TGME49_264485	none	AP2 domain transcription factor AP2IX-3
BESB_043010	6.16766	0	6.16766	TGME49_205265	none	transporter, cation channel family protein
BESB_050280	8.08054	1.91398	6.16656	TGME49_267140	none	SAG-related sequence SRS38B
BESB_057330	10.8145	4.64953	6.16499	TGME49_267140	none	SAG-related sequence SRS38B
BESB_060330	15.8963	9.73946	6.15684	none	none	none
BESB_017000	6.14685	0	6.14685	TGME49_239890	TGME49_239870;TGME49_239890	SCP family extracellular subfamily protein
BESB_057320	6.14685	0	6.14685	TGME49_234930	none	SAG-related sequence SRS43
BESB_027750	11.3058	5.16076	6.14504	TGME49_278510	none	protein phosphatase 2C domain-containing protein
BESB_051430	14.7875	8.64968	6.13781	TGME49_205250	TGME49_205250	rhoptry protein ROP18
BESB_062930	16.5	10.3922	6.10776	none	none	none
BESB_034090	8.0131	1.91416	6.09893	TGME49_259270	none	SAG-related sequence SRS26E
BESB_073000	7.5724	1.48838	6.08401	TGME49_209600	none	hypothetical protein
BESB_034180	13.1477	7.06374	6.08395	TGME49_259270	none	SAG-related sequence SRS26E
BESB_025690	13.9585	7.87471	6.08379	TGME49_305050	TGME49_305050	calmodulin, putative
BESB_082010	10.586	4.53341	6.05261	TGME49_239090	none	SAG-related sequence SRS23
BESB_082000	10.0652	4.03265	6.03256	TGME49_239090	none	SAG-related sequence SRS23
BESB_054960	6.91033	0.886955	6.02337	TGME49_212045	TGME49_212060	hypothetical protein
BESB_071760	9.25927	3.25966	5.99961	none	none	none
BESB_081980	12.1821	6.18281	5.99931	TGME49_239090	none	SAG-related sequence SRS23
BESB_083970	12.6799	6.68269	5.99717	TGME49_257945	TGME49_257945	35-cyclic nucleotide phosphodiesterase domain-containing protein
BESB_039690	9.51228	3.52565	5.98664	TGME49_218910	TGME49_218910	hypothetical protein
BESBLIS14_000990	8.49734	2.51163	5.98571	TGME49_209440	none	hypothetical protein
BESB_050020	5.96864	0	5.96864	TGME49_267150	none	SAG-related sequence SRS38C
BESB_033770	11.0388	5.08024	5.9586	TGME49_264660	none	SAG-related sequence SRS44
BESB_034120	8.18128	2.24359	5.93769	TGME49_315390	none	SAG-related sequence SRS53C
BESBLIS14_001820	5.87055	0	5.87055	TGME49_232270	none	histidine acid phosphatase superfamily protein
BESB_081720	13.0914	7.22214	5.86926	TGME49_238470	none	SAG-related sequence SRS22C
BESB_070420	12.014	6.18279	5.83123	TGME49_309570	TGME49_309570	DEAD/DEAH box helicase domain-containing protein
BESB_043540	5.81889	0	5.81889	TGME49_321470	TGME49_320250	SAG-related sequence SRS12D
BESB_061580	11.6996	5.88409	5.8155	TGME49_292280	none	SAG-related sequence SRS36D
BESB_013310	8.54588	2.73793	5.80795	TGME49_253550	TGME49_253550	WD repeat-containing protein 92, putative
BESB_044370	15.6512	9.85885	5.79236	TGME49_319390	TGME49_319390	hypothetical protein
BESB_004470	11.7813	5.99799	5.78327	TGME49_249150	TGME49_249150	PAN domain-containing protein
BESB_065530	12.6819	6.93233	5.74956	TGME49_203770	none	hypothetical protein
BESB_084420	8.25126	2.51189	5.73937	TGME49_258530	TGME49_258530	flagellar associated protein
BESB_026520	5.73776	0	5.73776	TGME49_292375	none	KRUF family protein
BESB_045970	13.5683	7.85064	5.71767	TGME49_242240	TGME49_242100;TGME49_242240	rhoptry kinase family protein ROP19A
BESB_038360	13.3774	7.68363	5.69377	TGME49_210320	none	SAG-related sequence SRS37A
BESB_028720	14.7048	9.01699	5.68786	TGME49_251820	TGME49_251820	hypothetical protein
BESB_064700	16.127	10.4494	5.67757	TGME49_268035	none	hypothetical protein
BESBLIS14_000060	7.57242	1.91559	5.65683	none	none	none
BESB_083500	11.2507	5.59645	5.65428	TGME49_229170	TGME49_229170	formate/nitrite transporter protein
BESB_071390	5.65181	0	5.65181	TGME49_309980	none	dynein heavy chain family protein
BESB_077010	12.8127	7.16474	5.64793	TGME49_257540	TGME49_257540	hypothetical protein
BESB_047450	7.54084	1.91571	5.62513	TGME49_254060	none	SAG-related sequence SRS14A
BESB_038340	10.3806	4.75684	5.62372	TGME49_239090	none	SAG-related sequence SRS23
BESB_024750	5.62199	0	5.62199	TGME49_237120	none	hypothetical protein
BESB_049450	13.7323	8.12589	5.6064	TGME49_266450	TGME49_266450	lysine decarboxylase family protein
BESB_005350	5.59153	0	5.59153	TGME49_247940	TGME49_247940	hypothetical protein
BESB_034980	5.59153	0	5.59153	TGME49_320170	none	SAG-related sequence SRS16E
BESB_022400	8.68242	3.1058	5.57662	TGME49_207700	TGME49_207700	rhoptry kinase family protein ROP22 (incomplete catalytic triad)
BESB_056620	7.49214	1.91591	5.57623	TGME49_303050	TGME49_206650	zinc finger, c2h2 type family protein
BESB_022090	15.664	10.0999	5.56407	TGME49_205250	none	rhoptry protein ROP18
BESB_061550	5.56043	0	5.56043	none	none	none
BESB_015630	5.52863	0	5.52863	TGME49_314875	none	RIC1 protein
BESB_035970	13.4318	7.90421	5.52761	TGME49_237550	TGME49_237550	hypothetical protein
BESB_060370	7.76922	2.24445	5.52476	TGME49_226245	TGME49_226245	hypothetical protein
BESB_055190	15.6337	10.1101	5.52369	TGME49_212270	TGME49_212275	hypothetical protein
BESBLIS14_002440	10.0845	4.59248	5.49204	none	none	none
BESB_035040	9.5799	4.11559	5.46431	TGME49_224750	none	SAG-related sequence SRS40F
BESB_035000	8.37732	2.93368	5.44364	TGME49_321490	none	SAG-related sequence SRS12A
BESB_081930	6.92268	1.49272	5.42995	TGME49_239090	none	SAG-related sequence SRS23
BESB_001540	15.2831	9.85884	5.42424	TGME49_262710	TGME49_262710	Ctr copper transporter family protein
BESB_025010	5.35825	0	5.35825	TGME49_292335	TGME49_292335	hypothetical protein
BESB_050050	5.35825	0	5.35825	TGME49_267150	none	SAG-related sequence SRS38C
BESB_010860	16.1331	10.7847	5.34844	TGME49_230180	none	hypothetical protein
BESB_069650	7.84876	2.51252	5.33624	TGME49_215885	TGME49_215885	hypothetical protein
BESB_049750	14.3608	9.02776	5.33302	TGME49_266890	TGME49_266890	hypothetical protein
BESB_016930	5.32163	0	5.32163	none	none	none
BESB_072820	6.7947	1.49378	5.30092	TGME49_311335	TGME49_311335	dual specificity phosphatase, catalytic domain-containing protein
BESB_024430	8.93717	3.64221	5.29496	TGME49_321390	TGME49_321390	hypothetical protein
BESB_080760	6.78125	1.4939	5.28736	TGME49_320250	none	SAG-related sequence SRS15A
BESB_033910	7.52481	2.24514	5.27967	TGME49_259290	none	SAG-related sequence SRS26C
BESB_068600	16.226	10.9467	5.27929	TGME49_285410	TGME49_285410	calmodulin-binding carboxy-terminal kinesin-like family protein, putative
BESB_033970	7.78953	2.51263	5.27689	TGME49_210330	none	SAG-related sequence SRS37B
BESB_055780	7.19025	1.91728	5.27297	TGME49_315240	TGME49_315240	hypothetical protein
BESB_066980	10.2609	4.99486	5.26601	TGME49_213820	none	hypothetical protein
BESB_057370	13.392	8.13088	5.26112	TGME49_267160	none	SAG-related sequence SRS38D
BESB_014930	15.7275	10.4811	5.24642	none	none	none
BESB_057520	14.5236	9.28503	5.23861	TGME49_267160	none	SAG-related sequence SRS38D
BESB_052770	5.20583	0	5.20583	TGME49_321470	none	SAG-related sequence SRS12D
BESB_039370	19.1535	13.9821	5.17147	TGME49_218520	none	microneme protein MIC6
BESB_033720	10.6429	5.47573	5.16719	TGME49_239090	none	SAG-related sequence SRS23
BESB_043620	5.16508	0	5.16508	TGME49_224760	TGME49_320170	SAG-related sequence SRS40E
BESB_033860	8.25616	3.10603	5.15013	TGME49_251962	none	SAG-related sequence SRS59K
BESB_033840	9.41765	4.26859	5.14907	TGME49_251962	none	SAG-related sequence SRS59K
BESB_050290	8.9995	3.85049	5.149	TGME49_267150	none	SAG-related sequence SRS38C
BESB_046940	9.08136	3.94435	5.13701	TGME49_213360	TGME49_213360	leucine rich repeat-containing protein
BESB_084460	8.39511	3.25983	5.13528	TGME49_258570	TGME49_258575	hypothetical protein
BESB_057260	10.852	5.73424	5.11777	TGME49_267150	none	SAG-related sequence SRS38C
BESB_026730	10.7339	5.62501	5.10888	TGME49_295640	TGME49_295640	peptidase family M13 protein
BESB_033960	12.5093	7.41491	5.0944	TGME49_259300	none	SAG-related sequence SRS26B
BESB_080400	8.83996	3.75012	5.08984	TGME49_221550	TGME49_221550	CMGC kinase, MAPK family, MEK kinase-related (incomplete catalytic triad)
BESB_049350	6.57857	1.49573	5.08284	TGME49_242900	none	Toxoplasma gondii family A protein
BESB_017710	5.07995	0	5.07995	TGME49_305530	TGME49_305530	hypothetical protein
BESB_035070	7.81617	2.73876	5.07741	TGME49_224770	none	SAG-related sequence SRS40D
BESB_022830	18.3595	13.3075	5.052	TGME49_208370	TGME49_208370	myosin heavy chain, putative
BESB_077070	13.8151	8.76999	5.04509	TGME49_257480	TGME49_257480	NADP-dependent succinate-semialdehyde dehydrogenase
BESB_055260	9.23235	4.19408	5.03827	none	none	none
BESB_005270	10.3467	5.30916	5.03756	TGME49_248140	none	hypothetical protein
BESB_030160	8.77697	3.75013	5.02684	TGME49_275660	TGME49_275660	hypothetical protein
BESB_063630	5.92056	0.902283	5.01828	TGME49_297910	TGME49_297910	hypothetical protein
BESB_042460	4.9895	0	4.9895	TGME49_205265	none	transporter, cation channel family protein
BESB_069420	4.9895	0	4.9895	TGME49_216090	TGME49_216090	hypothetical protein
BESB_043610	7.72778	2.73892	4.98886	TGME49_321470	none	SAG-related sequence SRS12D
BESB_061310	7.23042	2.24617	4.98424	TGME49_225140	TGME49_225140	BT1 family protein
BESB_081490	14.0931	9.11366	4.97948	TGME49_238200	TGME49_238200	alpha/beta hydrolase fold domain-containing protein
BESB_043950	7.22049	2.24621	4.97428	none	none	none
BESB_061570	12.8289	7.85665	4.97225	TGME49_292280	none	SAG-related sequence SRS36D
BESBLIS14_002460	11.0459	6.10345	4.94245	none	none	none
BESB_009950	4.94206	0	4.94206	TGME49_231390	none	hypothetical protein
BESB_056530	4.94206	0	4.94206	TGME49_206570	TGME49_206570	kinesin, putative
BESB_061520	11.1058	6.18267	4.92314	TGME49_292280	none	SAG-related sequence SRS36D
BESB_007060	11.4933	6.58389	4.90944	TGME49_217940	TGME49_217915;TGME49_217930	hypothetical protein
BESB_049230	4.89301	0	4.89301	TGME49_278420	none	Toxoplasma gondii family A protein
BESB_004070	5.79251	0.904614	4.88789	TGME49_223000	none	dynein light chain DLC
BESB_049120	5.79251	0.904614	4.88789	TGME49_266270	TGME49_266270	short-chain-acyl-CoA dehydrogenase
BESB_072340	7.62613	2.73912	4.88701	TGME49_310830	TGME49_310830	enoyl-CoA hydratase/isomerase family protein
BESB_038390	17.0615	12.1944	4.86709	TGME49_259410	none	SAG-related sequence SRS26A
BESB_064490	15.6368	10.7736	4.86326	TGME49_200360	none	hypothetical protein
BESB_026720	8.38181	3.52576	4.85606	TGME49_295640	none	peptidase family M13 protein
BESB_034280	14.6171	9.77343	4.84363	TGME49_271980	none	SAG-related sequence SRS32
BESB_069230	12.204	7.37328	4.83075	TGME49_216285	TGME49_216285	hypothetical protein
BESB_065570	9.77917	4.95022	4.82896	TGME49_203720	TGME49_203720	vitamin k epoxide reductase family protein
BESB_050120	13.2196	8.42775	4.79184	TGME49_267150	none	SAG-related sequence SRS38C
BESB_034290	4.78962	0	4.78962	TGME49_264660	none	SAG-related sequence SRS44
BESB_049980	4.78962	0	4.78962	TGME49_267140	none	SAG-related sequence SRS38B
BESB_070260	4.78962	0	4.78962	TGME49_330000	none	cytochrome b
BESB_047420	8.304	3.5258	4.7782	TGME49_254060	none	SAG-related sequence SRS14A
BESB_035020	7.28863	2.51393	4.7747	TGME49_321470	none	SAG-related sequence SRS12D
BESB_049960	8.96125	4.19409	4.76716	TGME49_267160	none	SAG-related sequence SRS38D
BESB_038370	11.7905	7.0319	4.75863	TGME49_239090	none	SAG-related sequence SRS23
BESB_010910	9.98536	5.23672	4.74864	TGME49_293560	TGME49_293560	hypothetical protein
BESB_012600	5.65199	0.907242	4.74475	none	none	none
BESBLIS14_001790	7.67787	2.93452	4.74334	none	none	none
BESB_057250	11.7783	7.04256	4.73575	TGME49_267150	none	SAG-related sequence SRS38C
BESB_049330	4.73502	0	4.73502	TGME49_242900	TGME49_266335	Toxoplasma gondii family A protein
BESB_043500	9.53052	4.80756	4.72296	TGME49_320270	TGME49_320270	hypothetical protein
BESB_033730	13.9387	9.21843	4.72024	TGME49_264660	none	SAG-related sequence SRS44
BESB_007260	10.8956	6.18265	4.71294	TGME49_217700	TGME49_217700	AP2 domain transcription factor AP2XII-2
BESB_002440	12.1488	7.43929	4.7095	TGME49_258800	TGME49_258800	rhoptry kinase family protein ROP31
BESB_049360	6.2086	1.49952	4.70908	TGME49_242900	none	Toxoplasma gondii family A protein
BESB_055880	12.7603	8.06964	4.69063	TGME49_315127	none	hypothetical protein
BESB_043020	6.60939	1.92078	4.68861	TGME49_205250	none	rhoptry protein ROP18
BESB_067330	4.67827	0	4.67827	TGME49_286770	TGME49_286770	hypothetical protein
BESB_054220	6.56301	1.92111	4.6419	TGME49_235200	none	PAN domain-containing protein
BESB_004530	13.253	8.61436	4.63866	TGME49_249010	TGME49_249010	hypothetical protein
BESB_033920	10.8013	6.16324	4.63802	none	none	none
BESB_081840	15.0401	10.4088	4.63131	TGME49_238970	TGME49_238970	hypothetical protein
BESB_036330	5.52884	0.909599	4.61924	none	none	none
BESB_041070	13.8199	9.20899	4.61093	none	none	none
BESB_029960	14.7025	10.0973	4.60513	none	none	none
BESB_010080	13.1637	8.57451	4.58915	TGME49_294560	none	rhoptry kinase family protein ROP37 (incomplete catalytic triad)
BESB_034110	10.6651	6.08291	4.58216	TGME49_271040	none	hypothetical protein
BESB_001880	6.49876	1.92159	4.57717	TGME49_262160	TGME49_262160	hypothetical protein
BESB_066550	15.9916	11.4242	4.56734	TGME49_202580	TGME49_202580	ATPase, AAA family protein
BESB_034100	6.06073	1.50119	4.55953	TGME49_259290	none	SAG-related sequence SRS26C
BESB_036320	4.55763	0	4.55763	TGME49_237070	TGME49_237070	hypothetical protein
BESB_007280	16.2075	11.6571	4.55043	TGME49_243482	TGME49_243482;TGME49_273478	dynein heavy chain, putative
BESB_016760	14.5556	10.0077	4.54791	TGME49_211720	TGME49_211720	AP2 domain transcription factor AP2IV-5
BESB_054870	6.44863	1.92197	4.52666	TGME49_234165	TGME49_234165	hypothetical protein
BESB_040380	6.76779	2.24831	4.51948	TGME49_219828	TGME49_219828	HMG (high mobility group) box domain-containing protein
BESB_038320	12.9001	8.38231	4.51775	TGME49_210330	none	SAG-related sequence SRS37B
BESB_049400	14.4955	9.98161	4.51385	TGME49_266380	TGME49_266380	hypothetical protein
BESB_006640	6.75409	2.24838	4.50571	TGME49_246110	TGME49_246110	hypothetical protein
BESB_077710	12.392	7.88653	4.50543	TGME49_267140	none	SAG-related sequence SRS38B
BESB_033940	4.49331	0	4.49331	none	none	none
BESB_050560	6.41421	1.92223	4.49197	TGME49_267540	TGME49_267540	AGC kinase
BESB_001500	5.3942	0.912224	4.48198	TGME49_262730	TGME49_262730	rhoptry protein ROP16
BESB_026020	13.6634	9.18994	4.47344	TGME49_294650	none	hypothetical protein
BESB_000080	12.0421	7.59221	4.44993	TGME49_264178	TGME49_264178	flagellar associated protein
BESB_058640	10.8269	6.38044	4.44643	TGME49_228310	TGME49_228310	hypothetical protein
BESB_035100	5.35849	0.912927	4.44556	TGME49_224790	none	SAG-related sequence SRS40A
BESB_038970	6.361	1.92265	4.43834	TGME49_217380	TGME49_217380	hypothetical protein
BESB_047430	5.9207	1.50286	4.41784	TGME49_254060	none	SAG-related sequence SRS14A
BESB_061450	11.4499	7.04254	4.40734	TGME49_292280	none	SAG-related sequence SRS36D
BESB_070920	7.78961	3.39944	4.39017	TGME49_308950	none	histidine acid phosphatase superfamily protein
BESB_045600	10.154	5.78582	4.36821	TGME49_240900	TGME49_240900	AP2 domain transcription factor AP2VI-2
BESB_011390	11.0325	6.66886	4.36362	TGME49_292960	TGME49_292960	hypothetical protein
BESB_039350	12.1818	7.8384	4.34341	TGME49_218500	TGME49_218500	hypothetical protein
BESB_024390	11.9635	7.62803	4.33551	TGME49_321430	TGME49_321430	hypothetical protein
BESB_028440	7.86168	3.52618	4.3355	TGME49_225200	none	hypothetical protein
BESB_013040	12.7497	8.41549	4.33425	TGME49_253880	TGME49_253880	GNS1/SUR4 family protein
BESB_031190	7.07386	2.74061	4.33325	none	none	none
BESB_043660	11.8538	7.52538	4.32837	TGME49_320170	none	SAG-related sequence SRS16E
BESB_064540	17.1496	12.8268	4.32275	TGME49_200320	TGME49_200320	hypoxanthine-xanthine-guanine phosphoribosyl transferase HXGPRT
BESB_079580	7.06279	2.74064	4.32214	TGME49_224080	TGME49_224080	Kazal-type serine protease inhibitor domain-containing protein
BESB_005030	8.6606	4.33947	4.32113	TGME49_248430	TGME49_248430	hypothetical protein
BESB_015750	12.2392	7.92159	4.31761	TGME49_301210	TGME49_301210	NAD(P) transhydrogenase subunit beta, putative
BESB_052760	11.9864	7.68357	4.30288	TGME49_321470	none	SAG-related sequence SRS12D
BESB_027110	9.29762	4.99478	4.30284	TGME49_276850	TGME49_276850	hypothetical protein
BESB_026640	9.94673	5.65303	4.2937	TGME49_288840	none	hypothetical protein
BESB_043580	6.80817	2.51577	4.29239	TGME49_224760	none	SAG-related sequence SRS40E
BESB_053090	5.79266	1.50445	4.28821	TGME49_269920	TGME49_269920	phosphatidylserine decarboxylase
BESB_008900	17.6448	13.3585	4.28628	TGME49_232670	TGME49_232670	hypothetical protein
BESB_071890	17.642	13.3605	4.28155	TGME49_310390	TGME49_310390	hypothetical protein
BESB_013380	4.28119	0	4.28119	TGME49_253480	TGME49_253480	topoisomerase VIA, putative
BESB_035470	4.28119	0	4.28119	TGME49_214570	TGME49_214570	hypothetical protein
BESB_038740	8.86572	4.59241	4.27332	TGME49_217610	TGME49_217610	hypothetical protein
BESB_061290	18.3345	14.0665	4.268	TGME49_225160	TGME49_225160	hypothetical protein
BESB_002070	16.1531	11.9141	4.23904	TGME49_261970	TGME49_261970	hypothetical protein
BESB_075370	12.4175	8.17995	4.2375	TGME49_267680	none	microneme protein MIC12
BESB_022230	9.80102	5.56706	4.23397	TGME49_207410	TGME49_207407;TGME49_207410	tetratricopeptide repeat-containing protein
BESB_070880	6.72635	2.51615	4.2102	none	none	none
BESB_012780	11.5648	7.35626	4.2085	TGME49_254160	TGME49_254160	hypothetical protein
BESBLIS14_001370	9.74495	5.53722	4.20773	none	none	none
BESB_053050	15.2562	11.0513	4.20485	TGME49_321480	none	SAG-related sequence SRS12B
BESB_031300	4.20296	0	4.20296	TGME49_282020	TGME49_282020	hypothetical protein
BESB_050100	6.12607	1.92463	4.20143	TGME49_233450	none	SAG-related sequence SRS29A
BESB_059910	9.14318	4.95021	4.19297	none	none	none
BESB_028060	8.93722	4.75672	4.1805	TGME49_277950	TGME49_277950	lipase
BESB_012500	9.25932	5.08001	4.17931	TGME49_235315	TGME49_254430	PAN domain-containing protein
BESB_063500	9.29762	5.12081	4.17682	none	none	none
BESB_007330	5.68138	1.50587	4.17551	TGME49_273530	TGME49_273530	flagellar associated protein
BESB_082400	5.68138	1.50587	4.17551	TGME49_239570	TGME49_239570	hypothetical protein
BESB_062380	12.5093	8.3354	4.17391	TGME49_295110	none	rhoptry protein ROP7
BESB_043340	5.08026	0.918481	4.16178	TGME49_320540	none	hypothetical protein
BESBLIS14_000250	11.6593	7.51776	4.1415	none	none	none
BESB_034480	9.92701	5.78582	4.14119	TGME49_215500	TGME49_215500	TPR repeat-containing protein
BESB_044470	6.06084	1.92522	4.13562	TGME49_267130	none	SAG-related sequence SRS38A
BESB_049290	10.9966	6.86175	4.1348	TGME49_203310	none	dense granule protein GRA7
BESB_052100	16.0555	11.9228	4.13267	TGME49_268850	TGME49_268860	enolase 2
BESB_004380	16.2838	12.1554	4.12837	TGME49_249250	TGME49_249250	ribosomal protein RPL35A
BESB_025070	10.6687	6.55435	4.11439	TGME49_210478	TGME49_210482	hypothetical protein
BESB_008410	8.22676	4.11579	4.11097	TGME49_233320	TGME49_233320	hypothetical protein
BESB_050200	6.36108	2.25075	4.11032	TGME49_267150	TGME49_267150	SAG-related sequence SRS38C
BESB_030420	11.4762	7.38167	4.09455	TGME49_252400	TGME49_252400	HIT zinc finger protein
BESB_080540	12.1127	8.02195	4.09071	TGME49_221420	TGME49_221420	Chromosome-associated kinesin KLP1, putative
BESB_082030	5.59191	1.50704	4.08487	TGME49_239090	none	SAG-related sequence SRS23
BESB_005070	6.59422	2.51681	4.07741	TGME49_248380	TGME49_248380	hypothetical protein
BESB_035400	7.4757	3.39993	4.07577	none	none	none
BESB_057270	12.0852	8.01113	4.07407	TGME49_267160	none	SAG-related sequence SRS38D
BESB_027120	7.71379	3.64296	4.07084	TGME49_276860	none	hypothetical protein
BESB_034170	11.5005	7.43118	4.06935	TGME49_259410	none	SAG-related sequence SRS26A
BESB_028950	11.4084	7.33907	4.0693	TGME49_251570	TGME49_251570	CAAX amino terminal protease family protein
BESB_043640	6.57876	2.51689	4.06187	TGME49_320250	none	SAG-related sequence SRS15A
BESBLIS14_001360	9.9407	5.8839	4.05679	none	none	none
BESB_027680	8.9463	4.90424	4.04206	TGME49_313740	none	zinc finger (CCCH type) motif-containing protein
BESB_004430	11.1763	7.13508	4.04118	TGME49_249190	TGME49_249190	AP2 domain transcription factor AP2XII-6
BESB_038830	16.8081	12.7682	4.0399	TGME49_217510	TGME49_217510	hypothetical protein
BESB_030660	11.8027	7.76305	4.0396	TGME49_253120	TGME49_253120	mandelonitrile lyase, putative
BESB_008370	4.03253	0	4.03253	TGME49_233360	TGME49_233360	hypothetical protein
BESB_049650	4.03253	0	4.03253	TGME49_266770	TGME49_266770	cpw-wpc domain-containing protein
BESB_081680	4.03253	0	4.03253	TGME49_315410	none	SAG-related sequence SRS53F
BESB_081700	4.03253	0	4.03253	TGME49_264660	none	SAG-related sequence SRS44
BESBLIS14_002320	13.7449	9.72296	4.02195	none	none	none
BESB_033780	5.92083	1.92652	3.99431	TGME49_315390	none	SAG-related sequence SRS53C
BESB_070890	8.98496	4.99482	3.99014	TGME49_308960	TGME49_308960	ATPase, AAA family protein
BESB_001060	8.93724	4.95024	3.98699	TGME49_320250	none	SAG-related sequence SRS15A
BESB_079870	17.7338	13.7595	3.97433	TGME49_222170	TGME49_222170	dense-granule antigen DG32
BESB_024050	8.36846	4.40711	3.96134	TGME49_209930	TGME49_209930	hypothetical protein
BESB_028320	7.22064	3.26146	3.95918	TGME49_277572	TGME49_277572	Toxoplasma gondii family D protein
BESB_036000	13.2498	9.29842	3.95141	TGME49_237510	TGME49_237510	hypothetical protein
BESB_034820	6.68369	2.74212	3.94158	TGME49_215140	TGME49_215140	hypothetical protein
BESB_046440	13.7134	9.77182	3.94156	TGME49_243200	TGME49_243200	hypothetical protein
BESB_030400	3.93914	0	3.93914	TGME49_252395	none	hypothetical protein
BESB_036060	3.93914	0	3.93914	TGME49_237425	TGME49_237425	AP2 domain transcription factor AP2X-6
BESB_042470	3.93914	0	3.93914	TGME49_205265	none	transporter, cation channel family protein
BESB_043690	3.93914	0	3.93914	TGME49_308840	none	SAG-related sequence SRS51
BESB_049240	3.93914	0	3.93914	TGME49_243180	none	Toxoplasma gondii family A protein
BESB_034570	7.6707	3.75089	3.9198	TGME49_215410	TGME49_215410	DPCD family protein
BESB_033520	4.84262	0.923276	3.91934	none	none	none
BESB_049920	12.0649	8.14575	3.91913	TGME49_267070	TGME49_267070	aquaporin 2
BESB_040440	16.1261	12.2075	3.91857	TGME49_308093	TGME49_308090	rhoptry kinase family protein (incomplete catalytic triad)
BESB_001990	7.01771	3.10823	3.90948	TGME49_262050	none	rhoptry kinase family protein ROP39
BESB_081730	12.0903	8.18476	3.90557	none	none	none
BESB_039060	17.0428	13.1596	3.88326	TGME49_239890	none	SCP family extracellular subfamily protein
BESB_040680	15.93	12.051	3.87898	TGME49_299780	TGME49_299780	hypothetical protein
BESB_027580	8.35036	4.47163	3.87873	TGME49_278710	TGME49_278710	hypothetical protein
BESB_033530	6.98289	3.10834	3.87456	TGME49_309330	none	SAG-related sequence SRS55F
BESB_034760	4.79002	0.924338	3.86568	none	none	none
BESB_030120	9.83236	5.97575	3.85661	TGME49_275700	TGME49_275700	hypothetical protein
BESB_014920	8.25626	4.40718	3.84909	none	none	none
BESB_008450	6.08302	2.25274	3.83028	TGME49_233270	TGME49_233270	MORN repeat-containing protein
BESB_050490	5.32211	1.51071	3.8114	TGME49_267470	TGME49_267460;TGME49_267470	cold-shock DNA-binding domain-containing protein
BESB_043570	4.73543	0.925438	3.81	TGME49_321470	none	SAG-related sequence SRS12D
BESB_049370	6.91064	3.10857	3.80208	TGME49_242900	TGME49_266340	Toxoplasma gondii family A protein
BESB_059900	8.50567	4.70413	3.80154	none	none	none
BESB_030170	16.7816	12.9891	3.79255	TGME49_275650	TGME49_275650	hypothetical protein
BESB_060580	6.30592	2.51842	3.7875	none	none	none
BESB_064510	11.8566	8.06963	3.78695	TGME49_200340	TGME49_200340	hypothetical protein
BESBLIS14_002290	8.19164	4.40722	3.78442	none	none	none
BESB_039270	10.9775	7.19363	3.78389	TGME49_218400	TGME49_218400	NEK kinase
BESB_062270	10.8359	7.05311	3.78274	TGME49_264660	none	SAG-related sequence SRS44
BESB_053850	9.08417	5.30915	3.77502	TGME49_270850	TGME49_270850	glycosyl hydrolases family 17 protein
BESB_025260	6.49897	2.74298	3.75599	TGME49_210330	none	SAG-related sequence SRS37B
BESB_049550	5.68155	1.9289	3.75265	TGME49_266670	TGME49_266670	hypothetical protein
BESB_028090	4.67871	0.926578	3.75213	none	none	none
BESB_011220	11.0089	7.26818	3.7407	TGME49_293252	none	hypothetical protein
BESB_019650	15.8305	12.0904	3.7401	TGME49_290860	TGME49_290860	amino acid transporter, putative
BESB_013890	8.20682	4.47172	3.7351	TGME49_201895	TGME49_201895	hypothetical protein
BESB_079780	15.8164	12.0827	3.73367	TGME49_222240	TGME49_222240	hypothetical protein
BESB_028920	3.73206	0	3.73206	TGME49_320200	none	SAG-related sequence SRS16A
BESB_030410	3.73206	0	3.73206	TGME49_252395	TGME49_252395	hypothetical protein
BESB_035030	3.73206	0	3.73206	TGME49_321490	none	SAG-related sequence SRS12A
BESB_050210	10.4797	6.74913	3.73058	TGME49_267160	none	SAG-related sequence SRS38D
BESB_073120	10.0749	6.34642	3.72852	none	none	none
BESB_009650	10.4556	6.73606	3.71951	TGME49_231900	TGME49_231900	acyl-CoA dehydrogenase domain-containing protein
BESB_030800	7.912	4.1946	3.71741	TGME49_253340	TGME49_253340	hypothetical protein
BESB_061590	11.1045	7.39004	3.71444	TGME49_292280	none	SAG-related sequence SRS36D
BESB_022430	9.4457	5.73419	3.71151	TGME49_207730	TGME49_207730	hypothetical protein
BESB_031120	11.7492	8.04333	3.70591	TGME49_281610	TGME49_281610	hypothetical protein
BESB_057470	14.1729	10.4673	3.7056	TGME49_267140	none	SAG-related sequence SRS38B
BESB_031060	11.3291	7.63509	3.69403	TGME49_281555	TGME49_281555	hypothetical protein
BESBLIS14_001340	6.20888	2.51902	3.68986	none	none	none
BESB_050300	9.26661	5.59633	3.67028	TGME49_267150	none	SAG-related sequence SRS38C
BESB_034330	11.6135	7.95017	3.66333	TGME49_215670	TGME49_215670	cAMP-dependent protein kinase
BESB_007390	13.7003	10.04	3.6603	TGME49_273610	TGME49_273610	hypothetical protein
BESB_068950	12.6117	8.95625	3.65542	TGME49_285850	TGME49_285850	peptidyl-prolyl cis-trans isomerase, FKBP-type domain-containing protein
BESB_061560	11.1621	7.5101	3.65196	TGME49_292280	none	SAG-related sequence SRS36D
BESB_081970	8.17633	4.5335	3.64283	TGME49_239090	none	SAG-related sequence SRS23
BESB_030690	17.7485	14.1085	3.63998	TGME49_241610	none	hypothetical protein
BESB_049210	8.17118	4.5335	3.63768	TGME49_242900	none	Toxoplasma gondii family A protein
BESB_057410	12.9795	9.34867	3.63086	TGME49_267150	none	SAG-related sequence SRS38C
BESB_004570	4.55811	0.928992	3.62912	none	none	none
BESB_024820	8.62345	4.99493	3.62852	TGME49_292110	TGME49_292110	formate/nitrite transporter protein
BESB_073780	15.1299	11.504	3.62595	TGME49_294560	none	rhoptry kinase family protein ROP37 (incomplete catalytic triad)
BESBLIS14_001910	13.7786	10.1574	3.62123	none	none	none
BESB_019370	3.61623	0	3.61623	none	none	none
BESB_029550	3.61623	0	3.61623	TGME49_205250	none	rhoptry protein ROP18
BESB_056210	3.61623	0	3.61623	TGME49_205658	TGME49_205662	F5/8 type C domain-containing protein
BESB_003790	18.4235	14.8133	3.61026	TGME49_249840	TGME49_249840	dynein heavy chain 2, putative
BESB_029150	5.12372	1.51352	3.61021	TGME49_305330	none	cyclin, N-terminal domain-containing protein
BESB_010470	16.5075	12.8988	3.60868	none	none	none
BESB_066560	9.3141	5.70767	3.60644	none	none	none
BESB_073760	12.5328	8.92779	3.60505	TGME49_294560	none	rhoptry kinase family protein ROP37 (incomplete catalytic triad)
BESB_053380	7.72093	4.11627	3.60467	TGME49_270260	TGME49_270260	hypothetical protein
BESB_084150	7.12814	3.52747	3.60067	TGME49_258120	TGME49_258120	Pex2 / Pex12 amino terminal region protein
BESB_065140	18.3796	14.7803	3.59933	TGME49_204130	TGME49_204130	perforin-like protein PLP1
BESB_034310	6.34306	2.74378	3.59928	TGME49_285870	none	SAG-related sequence SRS20A
BESB_050220	5.52922	1.9305	3.59873	TGME49_267140	none	SAG-related sequence SRS38B
BESB_039050	5.84552	2.25463	3.5909	none	none	none
BESB_010300	9.44358	5.86004	3.58353	TGME49_230970	TGME49_230970	hypothetical protein
BESB_017230	8.28518	4.70425	3.58092	TGME49_293890	TGME49_293890	intraflagellar transport 80 family protein
BESB_049810	5.08056	1.51414	3.56642	none	none	none
BESB_054380	4.49382	0.93027	3.56355	TGME49_234940	TGME49_234940	hypothetical protein
BESB_067210	13.3232	9.76057	3.5626	TGME49_287180	TGME49_287180	hypothetical protein
BESB_035910	12.046	8.48747	3.55856	TGME49_237600	TGME49_237600	Armadillo/beta-catenin family repeat-containing protein
BESB_030370	15.5816	12.0257	3.55587	TGME49_252340	TGME49_252340	hypothetical protein
BESB_007290	16.9435	13.391	3.55245	TGME49_273490	TGME49_273490	glutamine synthetase, type I, putative
BESB_062300	6.6398	3.10954	3.53026	TGME49_264660	none	SAG-related sequence SRS44
BESB_058520	13.0187	9.4936	3.52515	TGME49_228410	TGME49_228410	Tubulin-tyrosine ligase family protein
BESB_007650	9.76904	6.25775	3.51129	none	none	none
BESB_066630	6.44892	2.93839	3.51052	none	none	none
BESB_020170	11.4964	7.99476	3.50167	TGME49_289910	TGME49_289910	hypothetical protein
BESB_027550	13.3479	9.85278	3.49512	TGME49_278740	TGME49_278740	diaminopimelate decarboxylase
BESB_011040	4.42654	0.9316	3.49494	TGME49_293420	none	transporter, major facilitator family protein
BESB_052230	12.1605	8.66696	3.49357	TGME49_268985	TGME49_268985	hypothetical protein
BESB_008360	3.4903	0	3.4903	TGME49_233370	TGME49_233370	hypothetical protein
BESB_028770	3.4903	0	3.4903	TGME49_251750	TGME49_251750	MORN repeat-containing protein
BESB_064660	3.4903	0	3.4903	none	none	none
BESB_068590	3.4903	0	3.4903	TGME49_285350	TGME49_285350	dynein light chain, putative
BESB_077940	3.4903	0	3.4903	TGME49_210678	none	OTU family cysteine protease
BESB_073530	13.6958	10.208	3.4878	TGME49_312340	TGME49_312340	hypothetical protein
BESB_044000	12.834	9.34652	3.48749	TGME49_319910	TGME49_319910	WD domain, G-beta repeat-containing protein
BESB_055930	10.6271	7.14501	3.48205	TGME49_205370	TGME49_205370	hypothetical protein
BESB_070860	11.4193	7.93881	3.48047	TGME49_229270	none	hypothetical protein
BESB_036050	14.0221	10.5434	3.47871	TGME49_237450	TGME49_237425	hypothetical protein
BESB_045580	12.2191	8.74082	3.47827	none	none	none
BESB_027460	6.41451	2.93856	3.47595	TGME49_278815	none	hypothetical protein
BESB_081550	13.0332	9.57111	3.46208	TGME49_238260	TGME49_238260	hypothetical protein
BESB_002740	12.136	8.68067	3.4553	TGME49_259155	TGME49_259155	hypothetical protein
BESB_034020	13.4688	10.0293	3.43947	TGME49_259270	none	SAG-related sequence SRS26E
BESBLIS14_002620	13.92	10.4821	3.43794	none	none	none
BESB_004580	14.1168	10.6921	3.42473	TGME49_248960	TGME49_248960	methyltransferase domain-containing protein
BESB_013670	13.4887	10.0767	3.41195	TGME49_201690	TGME49_201690	BT1 family protein
BESB_074580	16.9546	13.5428	3.41176	TGME49_313630	TGME49_313630	hypothetical protein
BESB_071270	14.5811	11.1739	3.40711	TGME49_309880	TGME49_309880	hypothetical protein
BESB_061340	18.1677	14.7621	3.40559	TGME49_225120	none	hypothetical protein
BESB_021500	16.6718	13.2712	3.40055	TGME49_288360	TGME49_288360	tryptophanyl-tRNA synthetase (TrpRS2)
BESB_038940	10.2291	6.83749	3.39158	TGME49_217410	TGME49_217410	hypothetical protein
BESB_009940	5.32234	1.93276	3.38958	TGME49_231390	TGME49_231390	hypothetical protein
BESB_043670	10.3249	6.94366	3.38125	TGME49_320250	none	SAG-related sequence SRS15A
BESB_003740	15.1233	11.7453	3.37798	TGME49_249890	TGME49_249890	hypothetical protein
BESBLIS14_001400	9.35101	5.97581	3.3752	TGME49_261230	none	ankyrin repeat-containing protein
BESB_018500	13.3061	9.93231	3.37379	TGME49_306510	TGME49_306510	hypothetical protein
BESB_052690	15.4506	12.0875	3.36307	TGME49_263090	TGME49_269582	14-3-3 protein
BESBLIS14_000600	6.62488	3.2633	3.36158	none	none	none
BESB_074460	10.1077	6.74916	3.35851	TGME49_313470	TGME49_313470	helix-hairpin-helix motif domain-containing protein
BESB_016420	3.35236	0	3.35236	TGME49_211280	TGME49_211280	hypothetical protein
BESB_030860	3.35236	0	3.35236	TGME49_253390	TGME49_253390	hypothetical protein
BESB_034960	3.35236	0	3.35236	TGME49_320170	none	SAG-related sequence SRS16E
BESB_051960	3.35236	0	3.35236	TGME49_268700	none	hypothetical protein
BESB_028000	13.8399	10.4947	3.34521	TGME49_278040	TGME49_278040	G-patch domain-containing protein
BESB_075010	13.624	10.2818	3.34219	TGME49_314070	TGME49_314070	hypothetical protein
BESB_079240	7.93047	4.59293	3.33754	TGME49_315320	none	SAG-related sequence SRS52A
BESB_079860	10.4115	7.07407	3.33744	none	none	none
BESB_030350	11.7514	8.41549	3.33592	TGME49_252320	TGME49_252320	Sas10/Utp3/C1D family protein
BESB_041010	18.1681	14.8322	3.3359	TGME49_300260	TGME49_300260	threonyl-tRNA synthetase family protein
BESB_006190	15.0032	11.6691	3.33402	TGME49_246760	TGME49_246760	hypothetical protein
BESB_075310	8.86899	5.53737	3.33162	TGME49_289710	none	AP2 domain transcription factor AP2IX-5
BESB_036420	4.84298	1.51758	3.32541	TGME49_207480	none	GCC2 and GCC3 domain-containing protein
BESB_061940	8.18151	4.85707	3.32444	TGME49_224710	TGME49_224710	hypothetical protein
BESB_043850	11.6126	8.29139	3.32116	TGME49_320030	TGME49_320030	hypothetical protein
BESB_029980	20.2333	16.9124	3.32083	TGME49_275860	TGME49_275860	hypothetical protein
BESB_084410	8.51389	5.19934	3.31455	TGME49_258520	TGME49_258520	WD domain, G-beta repeat-containing protein
BESB_066910	7.78305	4.47212	3.31093	TGME49_213760	TGME49_213760	hypothetical protein
BESB_023910	5.52941	2.25739	3.27202	TGME49_209810	TGME49_209810	hypothetical protein
BESB_008330	10.868	7.59945	3.26859	TGME49_233400	TGME49_233400	TAF9 RNA polymerase II, TATA box binding protein (TBP)-associated factor isoform 2 family protein
BESB_035060	4.2036	0.935936	3.26766	TGME49_224750	none	SAG-related sequence SRS40F
BESB_038200	4.2036	0.935936	3.26766	TGME49_272905	TGME49_272905	hypothetical protein
BESB_079260	4.2036	0.935936	3.26766	none	none	none
BESB_043720	11.8926	8.62503	3.26758	TGME49_224760	none	SAG-related sequence SRS40E
BESB_006560	6.66939	3.40206	3.26733	TGME49_246190	none	hypothetical protein
BESB_022640	8.17124	4.90461	3.26664	TGME49_207970	TGME49_207970	HEAT repeat-containing protein
BESB_081650	11.9776	8.71773	3.25991	TGME49_238470	none	SAG-related sequence SRS22C
BESB_080780	7.20075	3.94594	3.25481	TGME49_320230	none	SAG-related sequence SRS15C
BESB_037520	13.7092	10.4623	3.24683	TGME49_271315	TGME49_271315	hypothetical protein
BESB_050350	11.1698	7.93881	3.23102	TGME49_267308	TGME49_267308	myosin heavy chain, putative
BESB_023280	12.7495	9.51864	3.23089	TGME49_209050	TGME49_209050	Tyrosine kinase-like (TKL) protein
BESB_031440	14.0426	10.8184	3.22415	TGME49_282190	TGME49_282190	hydrolase, NUDIX family protein
BESB_013530	13.1365	9.91647	3.22005	TGME49_295110	none	rhoptry protein ROP7
BESB_060080	12.0722	8.85407	3.21809	TGME49_226532	TGME49_226532	hypothetical protein
BESB_007130	12.6648	9.46021	3.20463	TGME49_217860	TGME49_217860	hypothetical protein
BESB_070820	7.54118	4.3404	3.20079	none	none	none
BESBLIS14_000270	12.8446	9.64467	3.19989	TGME49_308940	none	hypothetical protein
BESB_006030	3.19986	0	3.19986	TGME49_247010	TGME49_247010	hypothetical protein
BESB_063350	3.19986	0	3.19986	TGME49_297670	TGME49_297670	hypothetical protein
BESB_069340	3.19986	0	3.19986	none	none	none
BESB_043600	12.6842	9.49361	3.19056	TGME49_321470	none	SAG-related sequence SRS12D
BESBLIS14_002300	11.9243	8.74082	3.1835	none	none	none
BESB_024040	4.12094	0.937511	3.18343	TGME49_209920	TGME49_209920	PAN domain-containing protein
BESB_053080	4.12094	0.937511	3.18343	TGME49_224770	none	SAG-related sequence SRS40D
BESB_015340	13.6383	10.4554	3.18292	TGME49_244728	TGME49_244726	IQ calmodulin-binding motif domain-containing protein
BESB_012850	11.3852	8.21336	3.17187	TGME49_254090	TGME49_254090	hypothetical protein
BESB_049030	14.5581	11.3918	3.16638	TGME49_266100	TGME49_266100	rhoptry kinase family protein ROP41
BESB_000740	6.10507	2.94016	3.16491	TGME49_263380	TGME49_263380	Dullard family phosphatase domain-containing protein
BESB_054270	14.9033	11.7421	3.16124	TGME49_235150	TGME49_235150	transporter, major facilitator family protein
BESB_069100	4.67913	1.51997	3.15915	none	none	none
BESB_035810	9.03407	5.88405	3.15002	TGME49_214190	TGME49_214190	SAG-related sequence SRS46
BESB_079790	5.08084	1.93552	3.14533	TGME49_230480	none	hypothetical protein
BESB_033550	14.7444	11.605	3.13947	TGME49_309330	none	SAG-related sequence SRS55F
BESB_013620	14.2458	11.1108	3.13502	TGME49_201630	TGME49_201630	protein phosphatase 2C domain-containing protein
BESB_020830	13.6168	10.484	3.13279	TGME49_289110	TGME49_289110	hypothetical protein
BESB_015740	12.5366	9.40552	3.13108	TGME49_301200	TGME49_301200	hypothetical protein
BESB_010360	11.1601	8.0327	3.12743	TGME49_230905	TGME49_230905	hydrolase, alpha/beta fold family protein
BESB_067150	13.5568	10.4353	3.12146	TGME49_287250	none	hypothetical protein
BESB_054970	11.1031	7.98376	3.11938	TGME49_212075	TGME49_212075	hypothetical protein
BESB_057280	10.9679	7.85059	3.11733	TGME49_267140	none	SAG-related sequence SRS38B
BESB_060480	12.3344	9.22312	3.11129	TGME49_226060	TGME49_226060	transmembrane amino acid transporter protein
BESB_007400	13.4564	10.3456	3.11076	TGME49_273630	TGME49_273630	DnaJ domain-containing protein
BESB_034030	12.3524	9.24174	3.11069	TGME49_251962	none	SAG-related sequence SRS59K
BESB_060260	4.62011	1.52084	3.09927	none	none	none
BESB_084500	4.03326	0.939158	3.0941	TGME49_258622	TGME49_258618;TGME49_258622	hypothetical protein
BESB_012790	10.2266	7.14505	3.08156	TGME49_254160	none	hypothetical protein
BESB_002130	11.8469	8.76677	3.08016	TGME49_261790	TGME49_261790	hypothetical protein
BESB_055850	14.9808	11.901	3.07979	TGME49_315150	TGME49_315150	eukaryotic initiation factor-4E, putative
BESB_026160	17.3083	14.2305	3.07784	TGME49_286420	TGME49_294800	elongation factor 1-alpha (EF-1-ALPHA), putative
BESB_054940	11.2532	8.17996	3.07324	TGME49_212030	TGME49_212030	hypothetical protein
BESB_023450	5.81975	2.74696	3.07279	none	none	none
BESB_052750	11.6561	8.58549	3.07056	TGME49_321470	none	SAG-related sequence SRS12D
BESB_070870	19.2343	16.1688	3.06556	TGME49_308970	TGME49_308970	hypothetical protein
BESB_082410	9.79942	6.73613	3.06329	TGME49_239580	TGME49_239580	hypothetical protein
BESB_047320	10.4942	7.43121	3.06303	none	none	none
BESB_008870	7.25047	4.19556	3.05491	TGME49_232700	TGME49_232700	hypothetical protein
BESB_057060	4.99046	1.93657	3.05389	TGME49_280510	TGME49_280510	Dpy-30 motif protein
BESB_030680	17.3564	14.3027	3.05367	TGME49_241610	none	hypothetical protein
BESB_006870	5.79324	2.74714	3.04609	TGME49_245600	none	hypothetical protein
BESB_038220	14.16	11.1158	3.04413	TGME49_205250	none	rhoptry protein ROP18
BESBLIS14_001610	10.9627	7.92161	3.04111	none	none	none
BESB_027130	4.55857	1.52174	3.03684	TGME49_276870	TGME49_276870	hypothetical protein
BESB_049490	7.44215	4.40808	3.03407	TGME49_266500	TGME49_266500	hypothetical protein
BESB_054280	14.7394	11.7069	3.03248	none	none	none
BESB_080610	13.4099	10.3786	3.03128	TGME49_221350	TGME49_221350	Ctr copper transporter family protein
BESB_010640	3.02936	0	3.02936	TGME49_230535	none	hypothetical protein
BESB_052730	3.02936	0	3.02936	TGME49_269640	TGME49_269640	hypothetical protein
BESB_061860	3.02936	0	3.02936	TGME49_224845	TGME49_224845	hypothetical protein
BESB_062050	3.02936	0	3.02936	none	none	none
BESB_065830	3.02936	0	3.02936	TGME49_203375	TGME49_203375	cpw-wpc domain-containing protein
BESB_034010	6.43203	3.40295	3.02907	TGME49_251958	none	SAG-related sequence SRS59B
BESB_054370	5.9695	2.94094	3.02856	TGME49_234950	TGME49_234950	protein kinase (incomplete catalytic triad)
BESB_039040	10.0597	7.03193	3.02781	TGME49_218188	TGME49_218188;TGME49_218192	hypothetical protein
BESB_067590	18.4943	15.4666	3.02767	none	none	none
BESB_063420	5.28502	2.25968	3.02534	TGME49_208030	none	microneme protein MIC4
BESB_076530	14.6331	11.6104	3.02276	TGME49_255960	TGME49_255960	hypothetical protein
BESB_045710	13.7124	10.6904	3.02197	TGME49_241130	TGME49_241130	hypothetical protein
BESB_006630	16.4485	13.4278	3.02066	TGME49_246120	TGME49_246120	tetratricopeptide repeat-containing protein
BESB_013800	11.8089	8.79542	3.01348	TGME49_201820	TGME49_201820	hypothetical protein
BESB_004100	15.263	12.2573	3.00568	TGME49_249540	TGME49_249540	hypothetical protein
BESB_034210	12.3164	9.31391	3.00254	TGME49_285860	none	SAG-related sequence SRS20C
BESB_012920	6.94749	3.94653	3.00096	none	none	none
BESB_056200	14.2387	11.2403	2.99847	TGME49_205650	TGME49_205650	AP2 domain transcription factor AP2VIIa-3
BESB_063590	12.504	9.50907	2.99489	TGME49_297870	TGME49_297870	hypothetical protein
BESB_036300	5.7387	2.74752	2.99118	TGME49_237080	TGME49_237080	hypothetical protein
BESB_006550	9.96624	6.97743	2.98881	TGME49_246190	TGME49_246190	hypothetical protein
BESB_063450	12.9978	10.009	2.98877	TGME49_297760	TGME49_297760	hypothetical protein
BESBLIS14_002310	10.5198	7.533	2.98679	none	none	none
BESB_054210	8.02488	5.03859	2.9863	TGME49_235390	TGME49_235200	PAN domain-containing protein
BESB_028910	6.37949	3.40317	2.97632	TGME49_320170	none	SAG-related sequence SRS16E
BESB_036770	11.9539	8.98141	2.97244	TGME49_236280	TGME49_236280	hypothetical protein
BESB_006000	10.0873	7.11508	2.97226	TGME49_247025	TGME49_247025	hypothetical protein
BESB_063170	13.4875	10.5273	2.96017	TGME49_297390	TGME49_297380	hypothetical protein
BESB_045890	11.9669	9.01698	2.94993	TGME49_242010	TGME49_242010	glucose inhibited division protein A subfamily protein
BESB_031010	14.2041	11.2552	2.94887	TGME49_281490	TGME49_281490	glutamine amidotransferase subunit pdxt, putative
BESB_022740	12.554	9.60747	2.94654	TGME49_208090	TGME49_208090	5-formyltetrahydrofolate cyclo-ligase
BESB_012170	8.42159	5.47601	2.94559	TGME49_254760	TGME49_254760	hypothetical protein
BESB_074430	16.1265	13.1843	2.94219	TGME49_313440	none	hypothetical protein
BESB_004480	17.5436	14.6018	2.94181	TGME49_249030	TGME49_249030	endonuclease/exonuclease/phosphatase family protein
BESB_056610	17.5262	14.5901	2.93616	TGME49_206640	TGME49_206640	hypothetical protein
BESB_053370	21.3542	18.4206	2.93357	TGME49_270250	TGME49_270250	dense granule protein GRA1
BESB_034490	16.2805	13.3479	2.93259	TGME49_215490	TGME49_215490	transporter, major facilitator family protein
BESB_027600	8.12946	5.19961	2.92985	TGME49_278680	TGME49_278680	hypothetical protein
BESB_011770	6.78184	3.85315	2.92869	none	none	none
BESB_065660	15.1347	12.2102	2.92454	TGME49_203600	TGME49_203600	hypothetical protein
BESB_073790	6.18904	3.26516	2.92388	TGME49_294560	none	rhoptry kinase family protein ROP37 (incomplete catalytic triad)
BESB_030210	11.6281	8.70438	2.92377	TGME49_275600	TGME49_275600	diacylglycerol acyltransferase
BESB_024810	9.5063	6.58396	2.92234	TGME49_292100	TGME49_292100	2-oxoisovalerate dehydrogenase subunit alpha, putative
BESB_081990	8.19179	5.27384	2.91796	TGME49_239090	none	SAG-related sequence SRS23
BESB_080860	15.811	12.8968	2.91418	TGME49_220950	TGME49_220950	hypothetical protein
BESB_033590	14.9467	12.0355	2.91126	TGME49_275470	none	dense granule protein GRA15
BESB_017070	9.43292	6.52438	2.90854	TGME49_239855	TGME49_239855	Ras-associated protein Rap1 isoform 1 family protein
BESB_000900	4.84334	1.93831	2.90503	TGME49_263245	TGME49_263245	cpw-wpc domain-containing protein
BESB_068420	6.01622	3.11247	2.90375	TGME49_284550	none	EF hand domain-containing protein
BESB_072070	4.42705	1.52366	2.9034	none	none	none
BESB_034800	12.7407	9.83757	2.90308	TGME49_215160	TGME49_215160	hypothetical protein
BESB_070490	15.2523	12.3495	2.90284	TGME49_309400	TGME49_309400	RecF/RecN/SMC N terminal domain-containing protein
BESB_022680	3.84015	0.942696	2.89746	none	none	none
BESB_037530	3.84015	0.942696	2.89746	TGME49_271335	TGME49_271335	hypothetical protein
BESB_057050	3.84015	0.942696	2.89746	TGME49_280500	TGME49_280500	inorganic anion transporter, sulfate permease (SulP) family protein
BESB_027740	13.2796	10.3912	2.88843	TGME49_278510	TGME49_278510	protein phosphatase 2C domain-containing protein
BESBLIS14_000980	11.7724	8.88994	2.88246	none	none	none
BESB_040930	10.9959	8.11581	2.88005	TGME49_300180	TGME49_300180	hypothetical protein
BESB_027860	12.8178	9.94516	2.87268	TGME49_278240	TGME49_278240	Zn-finger in Ran binding protein and others domain-containing protein
BESB_061460	14.0001	11.1309	2.86922	TGME49_292280	none	SAG-related sequence SRS36D
BESB_044450	5.12426	2.26126	2.86301	TGME49_319308	none	hypothetical protein
BESB_014170	11.4339	8.57453	2.85935	TGME49_202280	TGME49_202280	WD domain, G-beta repeat-containing protein
BESB_013810	12.0869	9.23014	2.8568	TGME49_201820	none	hypothetical protein
BESB_009520	13.2755	10.4221	2.85344	TGME49_231990	none	hypothetical protein
BESB_054340	13.3668	10.514	2.85274	TGME49_234990	TGME49_234990	hypothetical protein
BESB_007190	13.8024	10.9566	2.84586	TGME49_217770	TGME49_217770	hypothetical protein
BESB_003570	10.3388	7.49472	2.84406	TGME49_250060	TGME49_250060	DNA-directed RNA polymerase I RPA12
BESB_028580	8.18672	5.34449	2.84223	TGME49_251940	TGME49_251940	leucine rich repeat-containing protein
BESB_041040	13.5608	10.7198	2.84105	TGME49_300290	TGME49_300290	SNARE domain-containing protein
BESB_004090	10.8302	7.9893	2.84088	none	none	none
BESB_001250	13.1952	10.3585	2.83676	TGME49_263000	TGME49_263000	Beige/BEACH domain-containing protein
BESB_009810	2.83602	0	2.83602	TGME49_231605	none	hypothetical protein
BESB_015790	2.83602	0	2.83602	none	none	none
BESB_034300	2.83602	0	2.83602	TGME49_275355	none	SAG-related sequence SRS47A
BESB_039830	2.83602	0	2.83602	TGME49_219160	TGME49_219160	hypothetical protein
BESB_015150	13.1246	10.2897	2.83491	TGME49_244550	TGME49_244550	hypothetical protein
BESB_019880	12.7832	9.95083	2.83242	TGME49_290340	TGME49_290340	HEAT repeat-containing protein
BESB_007950	8.17648	5.34449	2.83198	TGME49_233960	TGME49_233960	hypothetical protein
BESB_057440	12.5892	9.76863	2.82055	TGME49_267140	none	SAG-related sequence SRS38B
BESB_004250	6.08353	3.26567	2.81786	TGME49_249365	TGME49_249365	hypothetical protein
BESB_056930	13.1075	10.2953	2.81225	TGME49_280410	TGME49_280410	35-cyclic nucleotide phosphodiesterase domain-containing protein
BESB_022870	13.0871	10.2784	2.8087	TGME49_208410	TGME49_208410	hypothetical protein
BESB_058360	10.0584	7.24998	2.80838	TGME49_228710	TGME49_228710	hypothetical protein
BESB_008290	15.3189	12.5105	2.80836	none	none	none
BESB_039280	8.0754	5.27394	2.80146	none	none	none
BESB_029740	9.39368	6.59851	2.79517	TGME49_276220	none	hypothetical protein
BESB_030340	9.4774	6.68268	2.79472	TGME49_252310	TGME49_252310	hypothetical protein
BESB_081890	15.0124	12.2208	2.79162	TGME49_239070	TGME49_239070	hypothetical protein
BESBLIS14_002500	10.3156	7.52544	2.79019	none	none	none
BESB_051720	16.1114	13.3218	2.78959	none	none	none
BESB_062560	3.73298	0.9446	2.78838	TGME49_222700	TGME49_222700	hypothetical protein
BESB_010250	12.5548	9.77183	2.78292	TGME49_231020	TGME49_231020	hypothetical protein
BESB_028790	14.6184	11.8389	2.77953	TGME49_251730	TGME49_251730	hypothetical protein
BESB_076160	12.7346	9.95648	2.77808	TGME49_283790	TGME49_283790	protein kinase, putative
BESB_052330	7.42504	4.65048	2.77456	TGME49_269120	TGME49_269120	oxidoreductase, putative
BESB_019290	5.03665	2.26213	2.77452	none	none	none
BESB_003100	6.03908	3.2659	2.77318	TGME49_237120	none	hypothetical protein
BESB_069260	10.0667	7.30415	2.76256	TGME49_210370	none	hypothetical protein
BESB_018410	4.28237	1.52575	2.75662	none	none	none
BESB_010650	12.2852	9.53573	2.74949	TGME49_230520	TGME49_230520	cyclophilin 1, putative
BESB_070650	16.9976	14.2521	2.74552	TGME49_309120	TGME49_309120	ribosomal protein RPL4
BESB_064530	10.5329	7.78866	2.74424	none	none	none
BESB_006460	16.5378	13.7942	2.74359	TGME49_246490	TGME49_246490	hypothetical protein
BESB_013880	7.69269	4.95111	2.74158	TGME49_310440	TGME49_201890	membrane occupation and recognition nexus protein MORN1
BESB_063640	7.97855	5.23737	2.74118	TGME49_306350	TGME49_297920	variable surface lipoprotein
BESB_082630	4.67953	1.94026	2.73927	none	none	none
BESB_030430	11.4783	8.74411	2.73421	TGME49_252420	TGME49_252420	histone arginine methyltransferase PRMT3
BESB_074880	17.1831	14.4522	2.73092	TGME49_313910	TGME49_313910	RNA recognition motif 2 protein
BESB_049390	14.4095	11.6824	2.72713	TGME49_266372	TGME49_266372	hypothetical protein
BESB_049430	8.29009	5.56754	2.72255	none	none	none
BESB_046670	5.24671	2.52633	2.72038	TGME49_243470	TGME49_243470	hypothetical protein
BESB_000530	12.5666	9.85128	2.71528	none	none	none
BESB_045490	9.1616	6.44632	2.71528	TGME49_240800	TGME49_240800	MORN repeat-containing protein
BESB_056050	15.2021	12.4893	2.7129	TGME49_205490	TGME49_205490	integral membrane protein, putative
BESB_003620	18.1861	15.4739	2.71217	TGME49_249990	TGME49_249990	hypothetical protein
BESBLIS14_000640	13.8149	11.1044	2.71044	none	none	none
BESB_038470	13.5014	10.7926	2.70881	TGME49_273290	TGME49_273290	Mpv17 / PMP22 family protein
BESB_069220	12.6862	9.97885	2.70736	TGME49_216335	TGME49_216335	hypothetical protein
BESB_063300	11.4563	8.75063	2.70564	TGME49_297510	TGME49_297510	hypothetical protein
BESB_071170	11.5098	8.80485	2.70491	TGME49_307030	TGME49_307030	Purine nucleoside phosphorylase
BESB_081830	12.594	9.89016	2.70384	TGME49_238960	TGME49_238960	EF hand domain-containing protein
BESB_035920	8.08093	5.37865	2.70228	TGME49_237600	none	Armadillo/beta-catenin family repeat-containing protein
BESB_011120	12.0079	9.31172	2.6962	TGME49_293350	TGME49_293350	mitochondrial carrier superfamily protein
BESB_060320	16.6505	13.9575	2.69304	TGME49_226290	TGME49_226290	hypothetical protein
BESB_078140	13.3873	10.6955	2.6918	TGME49_316635	TGME49_316635	hypothetical protein
BESB_010730	14.3808	11.6918	2.68902	TGME49_230430	TGME49_230430	vesicle-associated membrane protein, putative
BESB_025440	8.72895	6.04129	2.68766	TGME49_307640	TGME49_294260;TGME49_307640	CMGC kinase, CK2 family
BESB_036200	7.88733	5.19984	2.68749	TGME49_237195	TGME49_237195	hypothetical protein
BESB_012180	7.33588	4.65063	2.68526	TGME49_254750	TGME49_254750	c3orf15 protein
BESB_002810	5.43008	2.74976	2.68032	TGME49_259205	none	hypothetical protein
BESB_045940	4.94338	2.26307	2.6803	TGME49_315950	none	zinc finger, C3HC4 type (RING finger) domain-containing protein
BESB_060470	4.94338	2.26307	2.6803	TGME49_251580	none	hypothetical protein
BESB_022790	4.62053	1.94096	2.67956	TGME49_208330	TGME49_208330	hypothetical protein
BESB_074180	13.2928	10.6183	2.6745	TGME49_313190	TGME49_313190	Rab18/RabC-family small GTPase
BESB_076670	3.61723	0.946606	2.67063	TGME49_255710	TGME49_255710	ULK kinase
BESB_070910	18.9442	16.2751	2.66908	TGME49_308950	TGME49_308945	histidine acid phosphatase superfamily protein
BESB_047010	8.66447	5.99816	2.66631	TGME49_213255	none	hypothetical protein
BESB_076520	10.6761	8.01119	2.66488	none	none	none
BESB_053100	12.9563	10.2953	2.66108	TGME49_269930	TGME49_269930	calcium binding egf domain-containing protein
BESB_043350	7.46769	4.80875	2.65894	TGME49_320540	TGME49_320530	hypothetical protein
BESB_074960	14.0678	11.4099	2.65794	TGME49_314000	TGME49_314000	peptide methionine sulfoxide reductase msrB, putative
BESB_000470	8.79738	6.14385	2.65353	TGME49_263660	TGME49_263660	hypothetical protein
BESB_015060	15.5533	12.9014	2.65195	TGME49_244440	TGME49_244440	nucleoside transporter protein
BESB_037140	13.3757	10.7346	2.64109	TGME49_235750	TGME49_235750	ULK kinase
BESBLIS14_002210	6.03918	3.4047	2.63447	TGME49_291170	TGME49_291170	hypothetical protein
BESB_047690	15.4182	12.7917	2.62652	none	none	none
BESB_073320	11.7605	9.13872	2.62173	TGME49_312175	TGME49_312175	hypothetical protein
BESB_011000	4.55902	1.9417	2.61732	TGME49_293450	TGME49_293450	protein phosphatase 2c containing protein
BESB_084450	13.3946	10.7775	2.61708	TGME49_258560	TGME49_258560	hypothetical protein
BESB_052780	8.96145	6.34668	2.61476	TGME49_320240	none	SAG-related sequence SRS15B
BESB_013750	2.61279	0	2.61279	none	none	none
BESB_014630	2.61279	0	2.61279	none	none	none
BESB_030890	2.61279	0	2.61279	TGME49_201100	TGME49_201100	hypothetical protein
BESB_068890	2.61279	0	2.61279	TGME49_285790	TGME49_285790	hypothetical protein
BESB_084140	13.3168	10.7048	2.61202	TGME49_258110	TGME49_258110	N-acetylglucosaminylphosphatidylinositol deacetylase
BESB_010180	8.8849	6.27619	2.60871	TGME49_231090	TGME49_231090	hypothetical protein
BESB_082130	12.088	9.47997	2.608	TGME49_291910	none	hypothetical protein
BESB_063190	11.3735	8.7668	2.60673	TGME49_297410	TGME49_297410	hypothetical protein
BESB_065930	19.2075	16.6029	2.60461	TGME49_203290	none	hypothetical protein
BESBLIS14_001080	9.2954	6.69631	2.59909	none	none	none
BESB_028860	14.5738	11.9769	2.59684	TGME49_251640	TGME49_251640	ubiquitin-conjugating enzyme subfamily protein
BESBLIS14_000260	10.4159	7.82	2.59591	TGME49_246650	TGME49_246650	DHHC zinc finger domain-containing protein
BESB_083430	9.69032	7.09482	2.59551	TGME49_229240	TGME49_229240	hypothetical protein
BESBLIS14_000470	10.4745	7.88066	2.59389	none	none	none
BESB_034990	4.12159	1.52805	2.59354	TGME49_321490	none	SAG-related sequence SRS12A
BESB_073330	4.12159	1.52805	2.59354	none	none	none
BESB_060090	14.4398	11.8473	2.59256	TGME49_226520	TGME49_226520	hypothetical protein
BESB_073160	14.1905	11.6032	2.58732	TGME49_311870	TGME49_311870	WD domain, G-beta repeat-containing protein
BESB_006680	11.8745	9.28728	2.58724	TGME49_246060	TGME49_246060	DNA-dependent RNA polymerase
BESB_077000	11.0024	8.41553	2.58687	TGME49_257550	TGME49_257550	hypothetical protein
BESB_053400	7.11784	4.53493	2.58291	TGME49_270273	TGME49_270273	hypothetical protein
BESB_021110	15.6475	13.0657	2.58186	TGME49_288840	none	hypothetical protein
BESB_015100	12.3077	9.72794	2.57974	TGME49_244500	TGME49_244500	Tubulin-tyrosine ligase family protein
BESB_013220	16.011	13.4318	2.57919	TGME49_253690	TGME49_253690	hypothetical protein
BESB_003720	11.7906	9.21138	2.57918	TGME49_249910	TGME49_249910	mitochondria-associated granulocyte macrophage CSF signaling molecule, putative
BESB_043440	13.7034	11.1265	2.57687	TGME49_320450	TGME49_320450	ribosome biogenesis regulatory protein (rrs1) protein
BESB_005870	14.3218	11.7462	2.57565	TGME49_247300	TGME49_247300	hypothetical protein
BESB_083720	18.7928	16.221	2.57178	TGME49_255260	TGME49_255260	apical membrane antigen AMA1
BESB_036670	16.2797	13.7107	2.56897	TGME49_236570	TGME49_236570	lysine decarboxylase family protein
BESBLIS14_001090	10.1684	7.59953	2.56887	none	none	none
BESB_065880	6.83506	4.27099	2.56407	TGME49_203340	TGME49_203340	metallo-beta-lactamase domain-containing protein
BESBLIS14_000700	13.2099	10.6483	2.5616	TGME49_319360	TGME49_319360	SAG-related sequence SRS17A
BESB_023610	8.76359	6.2021	2.56149	TGME49_209470	TGME49_209470	hypothetical protein
BESB_024110	7.55726	4.99588	2.56138	TGME49_209985	TGME49_209985	cAMP-dependent protein kinase
BESB_083650	14.6169	12.0625	2.5544	TGME49_255195	none	hypothetical protein
BESB_055200	16.9716	14.4175	2.55419	TGME49_212290	TGME49_212290	ribosomal protein RPS19
BESB_076720	11.4051	8.85107	2.55405	TGME49_255670	TGME49_255670	methyltransferase domain-containing protein
BESB_063650	12.3318	9.77823	2.55359	TGME49_297925	TGME49_297925	HesB-like domain-containing protein
BESB_066110	5.49747	2.94397	2.55351	TGME49_203070	TGME49_203070	hypothetical protein
BESB_000090	7.54935	4.9959	2.55345	TGME49_264170	TGME49_264170	hypothetical protein
BESB_032470	4.49477	1.94247	2.55231	TGME49_330000	none	cytochrome b
BESBLIS14_001380	4.49477	1.94247	2.55231	none	none	none
BESB_049540	6.49954	3.94785	2.55169	TGME49_266660	TGME49_266660	mediator complex subunit MED9
BESB_029890	14.5907	12.0448	2.54591	TGME49_276120	TGME49_276120	histone lysine methyltransferase, SET, putative
BESB_038620	9.05387	6.50922	2.54465	TGME49_273472	TGME49_273472	hypothetical protein
BESB_006160	15.271	12.7275	2.5435	TGME49_246800	TGME49_246800	acylaminoacyl-peptidase, putative
BESB_040580	3.4914	0.948723	2.54268	TGME49_218880	TGME49_307840	SF-assemblin, putative
BESB_065420	13.6971	11.155	2.54209	TGME49_203880	TGME49_203880	hypothetical protein
BESB_077560	5.65313	3.11458	2.53855	TGME49_256850	TGME49_256850	hypothetical protein
BESB_019080	13.4895	10.9566	2.53287	TGME49_291910	TGME49_291910	hypothetical protein
BESB_081570	17.0048	14.4739	2.53084	TGME49_238390	TGME49_238390	hypothetical protein
BESB_000350	10.311	7.78235	2.52863	TGME49_263800	TGME49_263800	hypothetical protein
BESB_027220	5.79363	3.26721	2.52642	none	none	none
BESB_020270	11.2231	8.69768	2.52539	TGME49_289790	TGME49_289790	hypothetical protein
BESB_004950	15.9802	13.4615	2.51871	TGME49_248510	TGME49_248510	hypothetical protein
BESB_001840	18.082	15.5636	2.51842	TGME49_262400	TGME49_262400	lipase
BESB_040820	16.3423	13.8241	2.51819	TGME49_300040	TGME49_300040	ubiquitin-conjugating enzyme subfamily protein
BESB_072290	17.0389	14.5223	2.51655	none	none	none
BESB_016800	15.9316	13.4157	2.51593	TGME49_304740	none	rhoptry kinase family protein ROP35
BESB_010410	14.2559	11.7417	2.51419	TGME49_230850	TGME49_230850	hypothetical protein
BESB_038960	7.63412	5.12184	2.51228	TGME49_217390	TGME49_217390	hypothetical protein
BESB_065920	15.6168	13.1047	2.51214	TGME49_203300	TGME49_203300	hypothetical protein
BESB_070810	8.32301	5.81149	2.51151	none	none	none
BESB_011160	5.62334	3.11476	2.50858	none	none	none
BESB_013630	5.62334	3.11476	2.50858	TGME49_201650	TGME49_201650	hypothetical protein
BESB_047350	12.996	10.4889	2.5071	TGME49_212770	TGME49_212770	hypothetical protein
BESB_056880	10.5004	8.00032	2.50012	TGME49_304450	TGME49_304450	cation-transporting ATPase
BESB_056940	13.6491	11.1501	2.49899	TGME49_280420	TGME49_280420	HEAT repeat-containing protein
BESB_079850	7.97271	5.47638	2.49633	TGME49_222188	TGME49_222188	hypothetical protein
BESB_019040	12.3666	9.87683	2.48975	TGME49_291960	TGME49_291960	rhoptry kinase family protein ROP40 (incomplete catalytic triad)
BESB_041090	12.8285	10.3392	2.48935	none	none	none
BESB_062780	6.34365	3.8546	2.48906	TGME49_223030	TGME49_223030	tetratricopeptide repeat-containing protein
BESB_016620	13.2794	10.7966	2.48287	TGME49_211470	TGME49_211470	Fcf2 pre-rRNA processing protein
BESB_075530	18.009	15.5264	2.48264	TGME49_314700	TGME49_314700	hypothetical protein
BESB_025330	6.82203	4.34185	2.48018	TGME49_210245	TGME49_210245	hypothetical protein
BESB_036590	14.7204	12.2403	2.48005	none	none	none
BESB_022690	10.2029	7.72396	2.47892	TGME49_208020	TGME49_208020	AP2 domain transcription factor AP2Ib-1
BESB_033710	12.4585	9.9844	2.47406	TGME49_264660	none	SAG-related sequence SRS44
BESB_052180	11.2441	8.77002	2.47404	TGME49_268930	TGME49_268930	hypothetical protein
BESB_043840	12.5205	10.0493	2.47125	TGME49_320040	TGME49_320040	CHORD protein
BESB_004670	11.8824	9.41172	2.47069	TGME49_248840	TGME49_248840	transporter, major facilitator family protein
BESB_008610	15.5526	13.0876	2.46509	TGME49_233110	TGME49_233110	IMP dehydrogenas
BESB_043150	12.2423	9.77824	2.46406	TGME49_320720	TGME49_320720	hypothetical protein
BESB_038650	17.3729	14.9136	2.45934	TGME49_217680	TGME49_217680	hypothetical protein
BESB_045810	11.9399	9.48193	2.458	TGME49_241830	TGME49_241830	peptidyl-prolyl cis-trans isomerase
BESB_030470	12.1686	9.71301	2.45564	TGME49_252480	TGME49_252480	hypothetical protein
BESB_081240	9.9957	7.54062	2.45508	TGME49_330000	none	cytochrome b
BESB_002430	13.6189	11.1667	2.45228	TGME49_258790	TGME49_258790	zinc finger, C3HC4 type (RING finger) domain-containing protein
BESB_024320	8.86593	6.41397	2.45196	TGME49_321550	none	hypothetical protein
BESB_008580	14.1999	11.7571	2.44273	TGME49_233140	TGME49_233140	deoxyuridine 5-triphosphate nucleotidohydrolase, putative
BESB_062940	12.2609	9.81911	2.44179	TGME49_297100	TGME49_297100	hypothetical protein
BESB_029930	14.3845	11.9457	2.43886	TGME49_275980	TGME49_275980	coenzyme q (ubiquinone) biosynthesis protein coq4 protein
BESB_043550	5.96993	3.53167	2.43826	TGME49_224760	none	SAG-related sequence SRS40E
BESB_029190	12.1612	9.72464	2.43656	TGME49_250900	TGME49_250900	hypothetical protein
BESB_031280	12.5354	10.1024	2.43291	TGME49_281990	TGME49_281990	Nicotinamidase
BESBLIS14_000960	15.7825	13.3503	2.43213	TGME49_268980	TGME49_268980	hypothetical protein
BESB_015850	13.1095	10.6811	2.42845	TGME49_288840	none	hypothetical protein
BESB_012690	12.9973	10.5703	2.42694	TGME49_254270	TGME49_254270	hypothetical protein
BESB_083780	11.974	9.54888	2.42508	TGME49_255320	TGME49_255320	mRNA turnover 4 (MRT4) family protein
BESB_075020	14.3281	11.9035	2.42458	TGME49_314080	TGME49_314080	hypothetical protein
BESB_047460	7.37233	4.95158	2.42075	TGME49_254060	none	SAG-related sequence SRS14A
BESB_026700	9.23256	6.81302	2.41953	none	none	none
BESB_058660	14.2556	11.837	2.41866	TGME49_228290	TGME49_228290	phospholipase/carboxylesterase
BESB_062180	11.7205	9.30289	2.41759	TGME49_224340	TGME49_224340	hypothetical protein
BESB_078030	13.9525	11.5369	2.41565	TGME49_316770	TGME49_316770	undecaprenyl diphosphate synthase
BESB_022270	11.9821	9.56745	2.41461	TGME49_207450	TGME49_207450	DNA segment, Chr 10, Wayne State University 52, expressed family protein
BESB_000710	8.7602	6.34679	2.41341	TGME49_263410	TGME49_263410	scavenger receptor cysteine-rich domain-containing protein
BESB_005310	11.2483	8.83585	2.4125	TGME49_248100	TGME49_248100	synaptobrevin protein
BESBLIS14_001180	13.4535	11.0414	2.41206	TGME49_225300	TGME49_225300	hypothetical protein
BESB_005950	17.3768	14.965	2.41174	TGME49_247220	TGME49_247220	nudix -type motif 9 isoform a family protein
BESB_021390	3.94067	1.53058	2.41009	TGME49_312950	none	hypothetical protein
BESB_049320	3.94067	1.53058	2.41009	TGME49_278340	none	Toxoplasma gondii family A protein
BESB_081940	3.94067	1.53058	2.41009	TGME49_239090	none	SAG-related sequence SRS23
BESB_012930	16.1082	13.7051	2.40314	TGME49_254000	TGME49_254000	hypothetical protein
BESB_012880	12.4841	10.0858	2.39833	TGME49_254050	TGME49_254050	optic atrophy 3 protein (opa3) protein
BESB_070990	10.4829	8.08527	2.39763	TGME49_308850	TGME49_308850	hypothetical protein
BESB_039290	16.6799	14.2824	2.39749	TGME49_218410	TGME49_218410	ribosomal protein RPP0
BESB_040310	13.699	11.3053	2.3937	TGME49_219760	TGME49_219760	N-acetyltransferase family protein
BESB_078010	6.03937	3.64778	2.39159	TGME49_316890	TGME49_316890	hypothetical protein
BESB_082980	6.03937	3.64778	2.39159	TGME49_229915	TGME49_229915	hypothetical protein
BESB_073190	13.4559	11.0671	2.38877	TGME49_311905	TGME49_311905	hypothetical protein
BESB_052320	13.9778	11.5892	2.38865	TGME49_269110	TGME49_269110	ornithine aminotransferase, mitochondrial precursor, putative
BESB_085300	16.5742	14.188	2.38622	TGME49_260440	TGME49_260440	nuclear factor NF3
BESBLIS14_002040	14.7491	12.3703	2.37882	TGME49_210682	none	hypothetical protein
BESBLIS14_000680	13.4036	11.0274	2.37619	none	none	none
BESB_080230	12.5261	10.1537	2.37233	TGME49_221690	TGME49_221690	hypothetical protein
BESB_006230	12.8336	10.4624	2.37125	TGME49_246730	TGME49_246730	hypothetical protein
BESB_025170	12.5788	10.208	2.37077	TGME49_210390	TGME49_210390	WD domain, G-beta repeat-containing protein
BESBLIS14_000540	10.8047	8.43591	2.36875	none	none	none
BESB_031200	14.065	11.6973	2.36771	TGME49_281900	TGME49_281900	SET domain containing lysine methyltransferase KMTox
BESB_082550	17.3132	14.9539	2.35934	TGME49_239740	none	dense granule protein GRA14
BESBLIS14_000940	10.5279	8.17035	2.35755	none	none	none
BESB_005320	10.9598	8.60365	2.35611	TGME49_247980	TGME49_247980	hypothetical protein
BESB_068630	16.2706	13.9155	2.35509	TGME49_285425	none	hypothetical protein
BESB_033810	4.62093	2.26637	2.35456	none	none	none
BESB_068050	11.2392	8.88702	2.35213	TGME49_285940	TGME49_285940	hypothetical protein
BESB_021410	7.88744	5.53807	2.34937	TGME49_288475	TGME49_288475	hypothetical protein
BESB_067530	9.62784	7.28642	2.34142	TGME49_286540	TGME49_286540	hypothetical protein
BESB_055090	9.0511	6.70985	2.34125	TGME49_212180	TGME49_212180	hypothetical protein
BESB_004900	5.87197	3.53215	2.33982	TGME49_248590	TGME49_248590	hypothetical protein
BESB_029310	17.9719	15.6321	2.33978	TGME49_250770	TGME49_250770;TGME49_279330	eukaryotic initiation factor-4A, putative
BESB_065160	15.1199	12.7846	2.33531	TGME49_204100	TGME49_204100	eIF2 kinase IF2K-C
BESB_049010	18.0932	15.7601	2.3331	TGME49_266080	TGME49_266080	hypothetical protein
BESBLIS14_001670	15.5002	13.1672	2.33305	none	none	none
BESB_028170	13.6225	11.2898	2.33272	none	none	none
BESBLIS14_001140	8.7114	6.38083	2.33057	none	none	none
BESB_080040	15.0816	12.7527	2.32888	TGME49_222000	TGME49_222000	brix domain-containing protein
BESB_047340	12.1537	9.83759	2.31613	TGME49_212780	TGME49_212780	hypothetical protein
BESB_030830	15.9129	13.5983	2.31461	TGME49_253370	TGME49_253370	hypothetical protein
BESB_068900	4.844	2.52991	2.31409	none	none	none
BESB_046030	18.1597	15.847	2.31264	TGME49_242330	TGME49_242330	ribosomal protein RPS5
BESB_067500	14.7047	12.3934	2.31138	TGME49_286580	TGME49_286580	hypothetical protein
BESB_039360	7.39021	5.08139	2.30883	TGME49_218510	TGME49_218510	hypothetical protein
BESB_048380	10.1645	7.85675	2.30779	TGME49_265070	TGME49_265070	hypothetical protein
BESB_025740	6.34379	4.03647	2.30733	TGME49_305100	TGME49_305100	hypothetical protein
BESB_038930	11.638	9.33143	2.30656	TGME49_217420	TGME49_217420	hypothetical protein
BESB_031220	14.5672	12.2627	2.30446	TGME49_281920	TGME49_281920	V-type ATPase, D subunit protein
BESB_051660	8.11361	5.81167	2.30194	TGME49_204870	TGME49_204870	hypothetical protein
BESB_005330	8.13492	5.83638	2.29854	TGME49_247970	TGME49_247970	hypothetical protein
BESB_033190	16.0192	13.7242	2.29496	TGME49_205340	TGME49_205340	ribosomal protein RPS12
BESB_016890	9.86312	7.57043	2.2927	TGME49_240240	TGME49_240240	subtilisin SUB5
BESB_076800	8.89123	6.59871	2.29252	TGME49_255480	TGME49_255480	thioredoxin domain-containing protein
BESB_030180	15.2031	12.9107	2.29238	TGME49_275640	none	hypothetical protein
BESB_039540	16.1976	13.9086	2.28896	TGME49_218780	TGME49_218780	phosphoserine aminotransferase, putative
BESB_061040	11.3763	9.09589	2.28044	TGME49_225420	TGME49_225420	histidine triad domain-containing protein
BESB_043940	13.2788	10.9996	2.27922	TGME49_319950	TGME49_319950	rRNA-processing protein FCF1, putative
BESB_009230	15.0192	12.7407	2.27847	TGME49_232290	TGME49_232280	hypothetical protein
BESB_022540	16.3613	14.0851	2.27625	TGME49_207480	TGME49_207470;TGME49_207480;TGME49_207865;TGME49_207875	GCC2 and GCC3 domain-containing protein
BESB_037050	10.7427	8.46791	2.27477	TGME49_235950	TGME49_235950	subtilisin SUB8
BESB_065440	12.6492	10.3776	2.27164	TGME49_205250	none	rhoptry protein ROP18
BESB_065670	7.86851	5.59717	2.27134	TGME49_203590	TGME49_203590	hypothetical protein
BESB_020530	10.6281	8.357	2.27106	TGME49_289490	TGME49_289490	serine/threonine specific protein phosphatase
BESB_024100	13.8192	11.5486	2.27059	TGME49_209970	TGME49_209970	Spc97 / Spc98 family protein
BESB_017920	12.5458	10.2762	2.26963	TGME49_267150	none	SAG-related sequence SRS38C
BESB_059260	16.4195	14.1531	2.26639	TGME49_227580	none	transmembrane amino acid transporter protein
BESB_059460	12.6726	10.4098	2.2628	TGME49_227150	TGME49_227150	glutaredoxin, putative
BESB_033480	13.7496	11.488	2.26157	TGME49_207070	TGME49_207070	glycosyl transferase, putative
BESB_084510	12.6977	10.4434	2.25429	TGME49_258625	TGME49_258625	peptidyl-prolyl cis-trans isomerase, FKBP-type domain-containing protein
BESB_067430	6.8482	4.59475	2.25345	TGME49_286660	TGME49_286660	kinesin, putative
BESB_024190	11.062	8.81114	2.25091	TGME49_321650	none	hypothetical protein
BESB_040780	17.351	15.1052	2.24581	TGME49_300000	TGME49_300000	ribosomal protein RPL18
BESB_052170	15.0912	12.8454	2.24579	TGME49_268920	TGME49_268920	inositol polyphosphate kinase
BESB_025450	8.22215	5.97639	2.24576	TGME49_307630	TGME49_307630	hypothetical protein
BESB_075270	16.7771	14.5358	2.24129	TGME49_314450	TGME49_314450	hypothetical protein
BESBLIS14_001590	6.71308	4.47414	2.23894	none	none	none
BESB_023650	9.94836	7.7107	2.23765	TGME49_209510	TGME49_209510	hypothetical protein
BESB_062340	13.2249	10.9893	2.23557	TGME49_222390	TGME49_222390	hypothetical protein
BESB_054850	14.4546	12.2211	2.23352	TGME49_234190	TGME49_234190	serine hydroxymethyltransferase 2, putative
BESB_022900	13.6559	11.4237	2.23221	TGME49_208440	TGME49_208440	hypothetical protein
BESB_007870	15.4039	13.1733	2.23065	TGME49_274120	TGME49_274120	hypothetical protein
BESB_031360	17.3312	15.1028	2.2284	none	none	none
BESB_005180	13.3676	11.1421	2.2255	TGME49_248240	TGME49_248240	leucine rich repeat-containing protein
BESB_040920	13.997	11.7728	2.22422	TGME49_300160	TGME49_300160	hypothetical protein
BESB_004840	14.5656	12.342	2.22366	TGME49_248670	TGME49_248670	V-type H(+)-translocating pyrophosphatase VP1
BESB_054660	14.1169	11.894	2.22292	TGME49_234420	TGME49_234420	ATPase, AAA family protein
BESB_078190	15.6407	13.419	2.22165	TGME49_316570	TGME49_316570	hypothetical protein
BESB_025650	14.5262	12.3068	2.21941	TGME49_305010	TGME49_305010	pre-mRNA branch site protein p14, putative
BESB_052250	14.9747	12.7572	2.21758	TGME49_269000	TGME49_269000	ABC transporter family protein
BESB_026710	10.0983	7.88073	2.21756	TGME49_295650	none	hypothetical protein
BESB_058300	16.6884	14.4736	2.21478	TGME49_228760	TGME49_228760	hypothetical protein
BESB_046690	11.528	9.31834	2.20968	TGME49_243490	TGME49_243490	BCS1 family isoform 9, putative
BESB_082520	7.01838	4.80956	2.20881	none	none	none
BESB_001340	14.4458	12.2374	2.20842	TGME49_262920	TGME49_262920	trypsin domain-containing protein
BESB_061670	5.73937	3.53282	2.20655	none	none	none
BESB_002760	11.5692	9.36367	2.20554	TGME49_259168	TGME49_259168	hypothetical protein
BESB_048710	10.6318	8.42783	2.20398	TGME49_265430	TGME49_265430	hypothetical protein
BESB_030100	11.5623	9.35942	2.20293	TGME49_275740	TGME49_275740	hypothetical protein
BESB_039200	15.5644	13.3625	2.20194	TGME49_218290	TGME49_218290	WD domain, G-beta repeat-containing protein
BESBLIS14_001810	6.61038	4.40993	2.20046	none	none	none
BESB_052580	3.73385	1.5334	2.20045	none	none	none
BESB_061680	14.3055	12.1054	2.20003	TGME49_224990	TGME49_224990	hypothetical protein
BESB_085150	17.7203	15.5271	2.19321	TGME49_260600	TGME49_260600	Pumilio-family RNA binding repeat-containing protein
BESB_002920	15.7291	13.5373	2.19181	TGME49_259550	TGME49_259550	dihydropteroate synthase
BESB_078480	16.7961	14.6046	2.19149	TGME49_316250	TGME49_316250	hypothetical protein
BESB_082530	12.5391	10.3478	2.19132	TGME49_239720	TGME49_239720	50S ribosomal protein l24, putative
BESB_039420	4.94397	2.7536	2.19036	none	none	none
BESB_052370	4.94397	2.7536	2.19036	TGME49_269160	TGME49_269160;TGME49_269170	outer dynein arm docking complex protein ODA1, putative
BESB_024270	5.94626	3.75594	2.19032	none	none	none
BESB_044410	16.4858	14.2984	2.18736	TGME49_319360	TGME49_319350	SAG-related sequence SRS17A
BESB_030820	13.5527	11.3671	2.18562	TGME49_253360	TGME49_253360	hypothetical protein
BESB_068910	9.40477	7.22229	2.18248	TGME49_285800	TGME49_285800	hypothetical protein
BESB_037080	7.96689	5.78665	2.18023	TGME49_226310	none	zinc finger (CCCH type) motif-containing protein
BESB_048970	15.8388	13.6591	2.17978	TGME49_266050	TGME49_266050	hypothetical protein
BESB_004730	11.5179	9.34011	2.17781	TGME49_248780	TGME49_248780	SRR1 protein
BESB_064690	10.8545	8.67734	2.17717	none	none	none
BESB_074760	11.5062	9.32927	2.17694	TGME49_313780	TGME49_313780	hypothetical protein
BESB_049940	9.49613	7.3219	2.17422	TGME49_267160	TGME49_273130	SAG-related sequence SRS38D
BESB_008500	17.3143	15.1453	2.16905	TGME49_233220	TGME49_233220	hypothetical protein
BESB_037670	5.28588	3.11695	2.16893	TGME49_294600	TGME49_271590	Toxoplasma gondii family D protein
BESB_059520	8.07558	5.90818	2.16741	TGME49_227070	TGME49_227070	hypothetical protein
BESB_000550	16.1105	13.9464	2.16411	TGME49_263570	TGME49_263570	hypothetical protein
BESB_029140	9.62598	7.46348	2.1625	TGME49_251390	TGME49_251390	rieske [2fe-2s] domain-containing protein
BESBLIS14_001070	11.0389	8.87814	2.16078	TGME49_248510	none	hypothetical protein
BESB_078540	10.171	8.01127	2.15975	TGME49_316190	TGME49_316190	superoxide dismutase SOD3
BESB_004660	13.4167	11.2604	2.1563	TGME49_248850	TGME49_248850	methionine aminopeptidase
BESB_083910	15.7325	13.5849	2.14765	TGME49_257760	TGME49_257760	hypothetical protein
BESB_007740	12.2247	10.0793	2.14536	none	none	none
BESB_063160	5.794	3.64893	2.14507	TGME49_293368	TGME49_293368	TIP49 C-terminus family protein
BESB_082020	7.3453	5.20058	2.14472	TGME49_239090	none	SAG-related sequence SRS23
BESB_006600	4.895	2.75401	2.14099	none	none	none
BESB_058490	4.895	2.75401	2.14099	TGME49_228440	TGME49_228440	hypothetical protein
BESB_017480	8.96451	6.82554	2.13897	TGME49_305160	TGME49_305160	histone H2Ba
BESB_019710	15.7193	13.5803	2.13897	TGME49_290700	TGME49_290700	hypothetical protein
BESB_043980	5.0819	2.94695	2.13495	TGME49_316690	none	hypothetical protein
BESB_021910	15.6778	13.543	2.13479	TGME49_220100	TGME49_220100	phosphoribosylpyrophosphate synthetase
BESB_036020	6.08408	3.94938	2.1347	TGME49_237490	TGME49_237490	centrin family protein
BESB_057140	12.5892	10.4564	2.13279	TGME49_280600	TGME49_280600	histidyl-tRNA synthetase (HisRS), putative
BESB_054310	6.16913	4.0371	2.13203	none	none	none
BESB_033600	17.2061	15.0772	2.12881	TGME49_275460	TGME49_275460	hypothetical protein
BESB_067260	16.1471	14.0192	2.12792	TGME49_286932	TGME49_286932	ATPase family associated with various cellular activities (AAA) domain-containing protein
BESB_001720	9.10342	6.97769	2.12574	TGME49_262520	TGME49_262520	cyclophilin, putative
BESB_026840	13.7024	11.5773	2.12509	TGME49_295430	TGME49_295430	hypothetical protein
BESB_014730	16.541	14.4178	2.12315	TGME49_244110	TGME49_244110	nucleosome assembly protein (nap) protein
BESB_031070	5.53043	3.40741	2.12302	TGME49_281560	TGME49_281560	hypothetical protein
BESB_021740	15.1857	13.065	2.12066	TGME49_288030	TGME49_288030	hypothetical protein
BESB_076880	9.08712	6.96654	2.12058	TGME49_257690	TGME49_257690	hypothetical protein
BESB_048980	17.0386	14.9182	2.12036	TGME49_266060	TGME49_266060	ribosomal protein RPSA
BESB_036500	15.6234	13.5049	2.11847	TGME49_236870	TGME49_236870	hypothetical protein
BESB_060220	10.7314	8.61444	2.11693	none	none	none
BESBLIS14_000170	12.351	10.2373	2.11371	none	none	none
BESB_014620	14.2027	12.0911	2.11162	TGME49_243990	TGME49_243990	Dullard family phosphatase domain-containing protein
BESB_045760	7.27027	5.16208	2.1082	TGME49_241165	TGME49_241165	hypothetical protein
BESB_062640	14.9108	12.8027	2.10803	TGME49_222900	TGME49_222900	phosphoserine phosphatase
BESB_012140	9.99428	7.88668	2.1076	TGME49_254790	TGME49_254790	hypothetical protein
BESB_068290	13.2	11.0936	2.1064	TGME49_284570	TGME49_284570	hypothetical protein
BESB_030460	14.3471	12.2412	2.10589	TGME49_252465	TGME49_252465	radical SAM domain-containing protein
BESB_053480	13.3977	11.2931	2.10455	TGME49_270340	TGME49_270340	BTB/POZ domain-containing protein
BESB_022990	15.1871	13.0826	2.10452	TGME49_208570	TGME49_208570	ubiquitin conjugating enzyme E2, putative
BESB_081370	10.4974	8.39495	2.10244	none	none	none
BESB_038030	9.90251	7.80139	2.10112	TGME49_272040	TGME49_272040	WD domain, G-beta repeat-containing protein
BESB_025480	7.37249	5.27481	2.09767	TGME49_307603	TGME49_307603	adenylate kinase
BESB_053070	14.1907	12.093	2.09766	TGME49_224750	none	SAG-related sequence SRS40F
BESB_079410	13.854	11.7596	2.09441	TGME49_223910	TGME49_223910	acyltransferase domain-containing protein
BESB_075460	16.197	14.1032	2.09377	TGME49_314780	TGME49_314780	myosin G
BESB_052060	15.2191	13.126	2.09312	TGME49_268810	TGME49_268810	ck2 beta subunit
BESB_010110	12.305	10.2139	2.09113	TGME49_231150	TGME49_231150	hypothetical protein
BESB_037490	4.84431	2.75442	2.08989	TGME49_271285	TGME49_271285	leucine rich repeat-containing protein
BESB_065910	19.5548	17.4689	2.08595	TGME49_203310	none	dense granule protein GRA7
BESB_009850	3.61817	1.53492	2.08325	TGME49_231470	TGME49_231470	hypothetical protein
BESB_067760	10.4974	8.4156	2.08179	TGME49_286140	TGME49_286140	hypothetical protein
BESB_021250	10.1463	8.06455	2.08176	TGME49_288670	TGME49_288670	hypothetical protein
BESB_039330	7.49291	5.41262	2.08029	TGME49_218470	TGME49_218470	protein disulfide-isomerase, putative
BESB_022590	13.8736	11.7962	2.07737	TGME49_207940	TGME49_207940	ribosomal protein S9, putative
BESB_084100	14.8114	12.7358	2.07567	TGME49_295110	none	rhoptry protein ROP7
BESB_055580	13.353	11.2774	2.07563	TGME49_223672	TGME49_223668;TGME49_223672	3(2),5-bisphosphate nucleotidase
BESB_040360	18.1158	16.0433	2.07247	TGME49_219810	TGME49_219810	hypothetical protein
BESB_048830	15.4584	13.3873	2.07113	TGME49_265790	TGME49_265790	hypothetical protein
BESB_000230	15.9369	13.8661	2.07084	TGME49_264030	TGME49_264030	aminotransferase, putative
BESB_013280	6.18969	4.12003	2.06966	TGME49_253580	TGME49_253580	CMGC kinase, CDK family
BESB_026000	15.7849	13.7176	2.0673	TGME49_294630	TGME49_294630	hypothetical protein
BESB_060230	15.3759	13.3091	2.06677	TGME49_226380	none	hypothetical protein
BESB_033790	16.4116	14.3471	2.06446	TGME49_315390	none	SAG-related sequence SRS53C
BESB_025250	7.87494	5.81191	2.06303	TGME49_210320	none	SAG-related sequence SRS37A
BESB_028150	10.9981	8.93646	2.06161	TGME49_277860	TGME49_277860	hypothetical protein
BESB_081740	10.0997	8.03817	2.06149	none	none	none
BESB_081750	12.6639	10.6031	2.06081	TGME49_238870	TGME49_238870	hypothetical protein
BESB_082990	11.919	9.86789	2.05109	TGME49_229910	TGME49_229910	EF hand domain-containing protein
BESB_062410	9.76746	7.71742	2.05004	TGME49_222340	TGME49_222340	NOL1/NOP2/sun family protein
BESB_053520	16.8081	14.7619	2.04627	TGME49_270380	TGME49_270380	ribosomal protein RPS13
BESB_029730	7.27991	5.2383	2.0416	none	none	none
BESB_083590	7.24113	5.20075	2.04038	TGME49_228990	TGME49_228990	zinc finger (CCCH type) motif-containing protein
BESB_059240	6.89903	4.85896	2.04007	none	none	none
BESB_055040	13.4877	11.449	2.03868	none	none	none
BESB_023250	7.38146	5.34544	2.03602	TGME49_209040	TGME49_209040	hypothetical protein
BESB_035050	7.79688	5.76123	2.03565	TGME49_320230	none	SAG-related sequence SRS15C
BESB_009310	13.3749	11.3414	2.0335	TGME49_232210	TGME49_232210	hypothetical protein
BESB_079620	6.62564	4.59531	2.03033	TGME49_224140	TGME49_224140	hypothetical protein
BESB_016940	16.867	14.8375	2.02948	TGME49_240090	TGME49_240090	rhoptry kinase family protein ROP34, putative
BESB_002460	13.8871	11.8583	2.02885	TGME49_258826	TGME49_258826	hypothetical protein
BESB_076640	4.55985	2.53251	2.02734	TGME49_255730	TGME49_255730	hypothetical protein
BESB_080360	16.2262	14.1995	2.02671	TGME49_221590	TGME49_221590	dual specificity phosphatase, catalytic domain-containing protein
BESB_039390	16.622	14.5959	2.02617	TGME49_218540	TGME49_218540	peptidase S15, putative
BESB_000290	14.3635	12.3379	2.02561	TGME49_263870	TGME49_263870	glutamate-tRNA ligase
BESB_082060	17.542	15.5175	2.02453	TGME49_239100	TGME49_239100	ribosomal protein RPS7
BESB_015840	13.8646	11.8442	2.02033	TGME49_301340	TGME49_301340	DnaJ domain-containing protein
BESB_010450	16.3552	14.3361	2.01914	TGME49_230820	none	hypothetical protein
BESB_051140	5.28608	3.27025	2.01583	TGME49_205265	none	transporter, cation channel family protein
BESB_021550	10.7392	8.72446	2.01476	TGME49_288320	TGME49_288320	adenylate kinase
BESB_009860	4.28344	2.26984	2.0136	none	none	none
BESB_081920	4.28344	2.26984	2.0136	TGME49_239090	TGME49_239090	SAG-related sequence SRS23
BESB_000420	14.5789	12.5675	2.01143	TGME49_263710	TGME49_263710	acyl-CoA:cholesterol acyltransferase alpha ACAT1-alpha
BESB_025320	8.67919	6.66933	2.00986	TGME49_210245	none	hypothetical protein
BESB_010050	7.51749	5.50806	2.00943	none	none	none
BESB_053800	13.7854	11.778	2.00738	TGME49_270800	TGME49_270800	GAF domain-containing protein
BESB_052300	11.2581	9.25102	2.00709	TGME49_269075	TGME49_269075	hypothetical protein
BESB_016560	15.0255	13.0197	2.00573	TGME49_211410	TGME49_211410	translation initiation factor sui1 protein
BESB_053610	12.9545	10.9502	2.00423	TGME49_270595	TGME49_270595	UBA/TS-N domain-containing protein
BESB_082610	15.2625	13.2595	2.0031	TGME49_239790	TGME49_239790	BRCA1 C Terminus (BRCT) domain-containing protein
BESB_015030	14.6083	12.6052	2.00304	TGME49_244412	TGME49_244406	hypothetical protein
BESB_061850	16.6765	14.6739	2.00253	TGME49_224850	TGME49_224850	polyadenylate binding protein, putative
BESB_053130	15.8772	13.8757	2.00151	TGME49_269950	TGME49_269950	hypothetical protein
BESB_031430	15.9046	13.9032	2.00135	TGME49_282180	TGME49_282180	hypothetical protein

## Sheet: B
B. besnoiti ID	Tachyzoites log2(NC+1)	Tissue cysts log2(NC+1)	LFCs	TGME49 homolog	TGME49 syntenic homolog	TGME49 protein description
BESB_000020	1.05379	3.6675	-2.61371	TGME49_321340	none	membrane protein, putative
BESB_000110	4.57295	6.84173	-2.26878	TGME49_264150	TGME49_264150	hypothetical protein
BESB_000140	5.50674	8.08204	-2.5753	none	none	none
BESB_000260	9.35425	14.9224	-5.5682	TGME49_264000	TGME49_264000	aldehyde dehydrogenase
BESB_000280	12.172	14.2432	-2.0712	TGME49_263980	TGME49_263980	pentatricopeptide repeat domain-containing protein
BESB_000390	10.7798	13.2144	-2.43458	TGME49_263740	TGME49_263740	ABC transporter transmembrane region domain-containing protein
BESB_000400	11.0595	13.9364	-2.87688	TGME49_263730	TGME49_263730	FAD-dependent glycerol-3-phosphate dehydrogenase
BESB_000410	5.63222	12.3272	-6.69498	TGME49_263720	TGME49_263720	HMG (high mobility group) box domain-containing protein
BESB_000650	10.4718	13.005	-2.53323	TGME49_263480	TGME49_263480	sodium/hydrogen exchanger 3 protein
BESB_000850	5.4058	10.2722	-4.86641	none	none	none
BESB_000860	12.5043	14.8194	-2.31507	TGME49_263270	TGME49_263270	glycerophosphodiester phosphodiesterase family protein
BESB_000930	8.64374	14.4883	-5.84453	TGME49_263220	TGME49_263220	rhoptry kinase family protein ROP21
BESB_000950	12.0253	14.0349	-2.00966	TGME49_263200	TGME49_263200	hypothetical protein
BESB_000970	13.4039	15.4466	-2.0427	TGME49_263180	TGME49_263180	myosin D
BESB_001000	4.75088	11.7275	-6.97662	TGME49_321470	none	SAG-related sequence SRS12D
BESB_001110	10.3518	12.6997	-2.34788	TGME49_263140	TGME49_263140	SWI2/SNF2-containing protein RAD26
BESB_001120	9.69642	12.8808	-3.18439	TGME49_263130	TGME49_263130	citrate synthase, putative
BESB_001150	8.12091	11.3127	-3.19183	TGME49_263100	TGME49_263100	hypothetical protein
BESB_001360	12.7184	15.479	-2.76058	TGME49_262910	TGME49_262910	NADH-cytochrome b5 reductase 1, putative
BESB_001470	7.87699	10.0511	-2.17408	TGME49_262760	TGME49_262760	poly(ADP-ribose) glycohydrolase
BESB_001590	10.4666	12.7705	-2.30395	TGME49_262660	TGME49_262660	hypothetical protein
BESB_001820	8.49926	12.2591	-3.75987	TGME49_262420	TGME49_262420	AP2 domain transcription factor APVIIb-1/ADA2-B
BESB_002090	11.7255	15.6945	-3.96898	TGME49_261955	TGME49_261955	hypothetical protein
BESB_002300	11.0092	13.2473	-2.23812	TGME49_261600	TGME49_261600	creatinase domain-containing protein
BESB_002520	11.202	13.861	-2.65896	TGME49_258900	TGME49_258900	hypothetical protein
BESB_002570	12.6236	15.9484	-3.32476	TGME49_261970	none	hypothetical protein
BESB_002640	8.11541	20.0544	-11.939	TGME49_259020	TGME49_259020	bradyzoite antigen BAG1
BESB_002650	5.66221	10.2505	-4.58832	TGME49_259030	TGME49_259030	hypothetical protein
BESB_002790	9.33133	11.6137	-2.28234	TGME49_259190	TGME49_259180 TGME49_259190	hypothetical protein
BESB_003040	5.63197	8.201	-2.56903	TGME49_259670	TGME49_259670	von Willebrand factor type A domain-containing protein
BESB_003070	11.7966	14.0083	-2.21176	TGME49_259710	TGME49_259710	protein kinase
BESB_003190	11.0504	14.0787	-3.02829	TGME49_259920	TGME49_259920	Nitric-oxide synthase
BESB_003860	3.05688	5.74268	-2.68579	none	none	none
BESB_003870	13.0158	15.0351	-2.01932	TGME49_249760	TGME49_249760	vitamin k epoxide reductase family protein
BESB_003990	10.8215	12.8651	-2.04363	TGME49_249650	TGME49_249650	apolipoprotein A-I binding protein, putative
BESB_004200	6.13361	8.94327	-2.80966	none	none	none
BESB_004210	8.1473	10.5484	-2.40114	TGME49_249410	TGME49_249410	hypothetical protein
BESB_004240	8.08837	10.1406	-2.05223	TGME49_249370	TGME49_249370	translation initiation factor SUI1, putative
BESB_004330	5.17742	7.73299	-2.55557	none	none	none
BESB_004510	8.71624	11.4794	-2.76316	TGME49_262730	none	rhoptry protein ROP16
BESB_004560	6.36742	8.64748	-2.28006	TGME49_248970	TGME49_248970	leucine rich repeat-containing protein
BESB_004750	6.73177	9.6576	-2.92583	TGME49_248760	TGME49_248760	subtilisin SUB7
BESB_004760	8.92947	12.8512	-3.92172	TGME49_248750	TGME49_248750	hypothetical protein
BESB_004890	13.6576	15.8664	-2.20877	TGME49_248600	TGME49_248600	aspartate aminotransferase
BESB_005130	7.93287	10.3895	-2.45662	TGME49_248300	TGME49_248300	hypothetical protein
BESB_005190	4.63614	11.0397	-6.4036	TGME49_248225	TGME49_248225	PF2 arrest specific protein 8/11, putative
BESB_005220	12.7736	14.8653	-2.09173	TGME49_248190	TGME49_248190	hypothetical protein
BESB_005230	9.38345	11.5733	-2.1899	TGME49_248180	none	hypothetical protein
BESB_005240	8.27281	13.629	-5.35623	TGME49_248170	TGME49_248170	hypothetical protein
BESB_005380	9.52132	11.6033	-2.08203	TGME49_247920	TGME49_247920	methyltransferase domain-containing protein
BESB_005670	11.9906	14.1597	-2.16912	TGME49_247540	TGME49_247540	ATP-binding cassette G family transporter ABCG107
BESB_005820	13.3837	15.6265	-2.24273	TGME49_247350	TGME49_247350	thioredoxin domain-containing protein
BESB_005890	9.38127	13.0857	-3.70443	TGME49_247280	TGME49_247280	hypothetical protein
BESB_005900	8.58691	13.4914	-4.90449	TGME49_247270	TGME49_247270	hypothetical protein
BESB_005910	6.3312	12.5768	-6.24556	TGME49_247270	none	hypothetical protein
BESB_005970	11.3788	13.521	-2.14221	TGME49_247050	TGME49_247050	hypothetical protein
BESB_006050	7.53629	13.0894	-5.55312	TGME49_246995	TGME49_246995	hypothetical protein
BESB_006260	10.1933	13.7533	-3.56001	TGME49_246690	TGME49_246690	alpha amylase, catalytic domain-containing protein
BESB_006300	4.80508	8.08219	-3.27712	none	none	none
BESB_006340	9.40119	13.565	-4.16379	TGME49_246600	none	ABC1 family protein
BESB_006350	10.9481	15.0526	-4.10453	TGME49_246600	TGME49_246600	ABC1 family protein
BESB_006540	11.0434	14.4728	-3.42936	TGME49_246200	TGME49_246200	zinc finger (CCCH type) motif-containing protein
BESB_006930	14.6504	18.1983	-3.5479	TGME49_245530	TGME49_245530	hypothetical protein
BESB_006940	9.45725	12.3987	-2.94142	TGME49_245520	TGME49_245520	hypothetical protein
BESB_006980	9.07712	11.7071	-2.62996	TGME49_255460	TGME49_245485	EGF family domain-containing protein
BESB_007030	7.74468	10.2308	-2.48609	TGME49_202490	none	AP2 domain transcription factor AP2VIIa-7
BESB_007040	9.81998	12.4702	-2.65026	none	none	none
BESB_007050	10.3415	12.7177	-2.37614	none	none	none
BESB_007140	8.79868	11.6472	-2.84856	TGME49_217850	TGME49_217850	Sucrose-6F-phosphate phosphohydrolase
BESB_007310	7.13231	10.3418	-3.20947	TGME49_273510	TGME49_273510	hypothetical protein
BESB_007720	10.4592	13.7682	-3.30898	none	none	none
BESB_007780	9.48444	11.5143	-2.02982	TGME49_274020	TGME49_274020	kinesin motor domain-containing protein
BESB_007830	11.3932	14.2387	-2.84548	TGME49_274070	TGME49_274070	ThiF family protein
BESB_007980	10.1389	15.7898	-5.65094	TGME49_233920	TGME49_233920	zinc finger, C3HC4 type (RING finger) domain-containing protein
BESB_008010	10.7551	14.6121	-3.85701	TGME49_233870	none	hypothetical protein
BESB_008030	8.68048	12.5231	-3.84257	TGME49_233860	TGME49_233860	DALR anticodon binding domain-containing protein
BESB_008040	10.4422	13.7787	-3.33647	TGME49_233850	TGME49_233850	hypothetical protein
BESB_008050	10.4358	13.0515	-2.61569	TGME49_233838	TGME49_233838	PET112 family, C terminal region domain-containing protein
BESB_008120	9.49891	11.8512	-2.3523	TGME49_233770	TGME49_233770	calcium-translocating P-type ATPase, PMCA-type protein
BESB_008130	9.16782	12.5893	-3.42147	TGME49_233760	TGME49_233760	hypothetical protein
BESB_008340	12.538	16.4006	-3.86267	TGME49_233390	TGME49_233390	hypothetical protein
BESB_008440	5.25785	8.31979	-3.06193	TGME49_233280	TGME49_233280	hypothetical protein
BESB_008510	7.25421	11.0926	-3.83839	TGME49_233210	TGME49_233210	hypothetical protein
BESB_008540	8.80868	12.9002	-4.0915	TGME49_233180	TGME49_233180	hypothetical protein
BESB_008660	9.16261	11.7295	-2.56691	TGME49_233065	TGME49_233040	35-cyclic nucleotide phosphodiesterase domain-containing protein
BESB_008840	11.5392	13.6653	-2.12603	TGME49_232730	TGME49_232730	acyl-CoA:diacylglycerol acyltransferase 1-related enzyme
BESB_008850	12.5279	14.552	-2.0241	TGME49_232720	TGME49_232720	Lsm12, putative
BESB_009000	7.43689	11.9747	-4.53777	TGME49_232580	TGME49_232580	propionate-CoA ligase
BESB_009030	10.1109	13.4753	-3.36431	TGME49_232540	TGME49_232540	FAD binding domain-containing protein
BESB_009240	6.27493	10.2665	-3.99159	TGME49_232270	TGME49_232270	histidine acid phosphatase superfamily protein
BESB_009320	2.05172	4.05232	-2.0006	TGME49_232200	TGME49_232200	hypothetical protein
BESB_009360	6.79999	13.1446	-6.34457	TGME49_232170	TGME49_232170	hypothetical protein
BESB_009380	13.5442	15.7519	-2.20778	TGME49_232150	TGME49_232150	hypothetical protein
BESB_009390	7.95704	10.7068	-2.74974	TGME49_232140	TGME49_232140	hypothetical protein
BESB_009470	7.62169	9.84274	-2.22105	none	none	none
BESB_009550	5.25749	14.9115	-9.654	none	none	none
BESB_009580	7.40195	16.1546	-8.75269	none	none	none
BESB_009760	8.19888	11.3904	-3.19155	TGME49_231770	TGME49_231770	alpha-tubulin I, putative
BESB_009800	8.03267	10.0365	-2.00379	TGME49_231610	TGME49_231605	ATP:guanido phosphotransferase, C-terminal catalytic domain-containing protein
BESB_009890	10.4864	13.0561	-2.56968	TGME49_231430	TGME49_231430	oligosaccharyl transferase stt3 protein, putative
BESB_010160	5.74767	10.6908	-4.94317	TGME49_231110	TGME49_231110	hypothetical protein
BESB_010440	11.7316	14.9368	-3.20517	TGME49_230820	TGME49_230820	hypothetical protein
BESB_010500	11.7721	14.0188	-2.2467	TGME49_230690	none	LNS2 (Lipin/Ned1/Smp2) protein
BESB_010520	6.23588	11.8078	-5.57191	TGME49_230663	TGME49_230660	hypothetical protein
BESB_010530	7.81908	12.0128	-4.19368	none	none	none
BESB_010570	1.67033	6.46841	-4.79808	none	none	none
BESB_010580	5.69121	10.7993	-5.10809	TGME49_230605	TGME49_230605	hypothetical protein
BESB_010830	14.2515	17.5805	-3.32904	TGME49_230210	TGME49_230210	alveolin domain containing intermediate filament IMC10
BESB_010870	14.3511	16.5763	-2.22522	TGME49_230170	TGME49_230170	hypothetical protein
BESB_010940	9.44024	13.5966	-4.15639	TGME49_293510	TGME49_293510	poly(ADP-ribose) polymerase and DNA-Ligase Zn-finger region domain-containing protein
BESB_010980	11.7364	14.0682	-2.33175	TGME49_293470	TGME49_293470	hypothetical protein
BESB_010990	10.6057	14.1041	-3.49838	TGME49_293460	TGME49_293460	ATP-dependent DNA ligase domain-containing protein
BESB_011010	9.08264	13.1922	-4.10951	TGME49_293440	TGME49_293430	hypothetical protein
BESB_011110	13.7915	15.9038	-2.11231	TGME49_293360	TGME49_293360	hypothetical protein
BESB_011290	6.1335	8.72899	-2.59549	none	none	none
BESB_011400	11.7281	13.73	-2.00184	TGME49_292950	TGME49_292950	hypothetical protein
BESB_011790	12.3531	14.7847	-2.43162	TGME49_299080	TGME49_299080	VTC domain-containing protein
BESB_011890	10.7637	13.0439	-2.28019	TGME49_299210	TGME49_299210	CTP synthase
BESB_011900	6.27439	8.48112	-2.20673	TGME49_299220	TGME49_299220	hypothetical protein
BESB_011980	0.035362	3.13959	-3.10423	TGME49_292390	none	KRUF family protein
BESB_012040	12.6754	14.9063	-2.23091	TGME49_254880	TGME49_254880	Alpha-galactosidase
BESB_012050	12.7436	14.9521	-2.2085	TGME49_254870	TGME49_254870	hypothetical protein
BESB_012080	9.0549	11.2566	-2.2017	TGME49_254840	TGME49_254840	tetratricopeptide repeat-containing protein
BESB_012160	9.44451	12.8128	-3.36827	TGME49_254770	TGME49_254770	Ser/Thr phosphatase family protein
BESB_012240	11.098	13.8544	-2.75635	TGME49_254660	TGME49_254660	ankyrin repeat-containing protein
BESB_012320	6.85253	10.1481	-3.29557	TGME49_254590	TGME49_254590	hypothetical protein
BESB_012590	4.69243	6.76642	-2.07399	TGME49_270920	none	rhoptry kinase family protein ROP32
BESB_012610	8.20895	11.2675	-3.05851	TGME49_254350	TGME49_254350	endo-1,3(4)-beta-glucanase
BESB_012640	10.5483	13.3115	-2.76325	TGME49_254320	TGME49_254310 TGME49_254320	hypothetical protein
BESB_012750	9.27968	12.2285	-2.94885	TGME49_254200	TGME49_254200	anticodon binding domain-containing protein
BESB_012760	3.05385	5.28384	-2.22999	TGME49_254190	TGME49_254190	calcium signaling protein kinase MARK, putative
BESB_012770	5.00297	7.6518	-2.64883	TGME49_254180	TGME49_254180	radial spoke protein 3 protein
BESB_013140	4.63592	11.8738	-7.2379	TGME49_253755	none	hypothetical protein
BESB_013190	8.49507	10.8638	-2.36869	TGME49_253710	TGME49_253710	hypothetical protein
BESB_013230	5.95292	8.12268	-2.16976	none	none	none
BESB_013350	10.2938	12.9322	-2.63845	TGME49_253510	TGME49_253510	transporter/permease protein
BESB_013430	9.1232	13.0977	-3.97453	TGME49_253420	TGME49_253420	PQ loop repeat-containing protein
BESB_013490	15.1845	18.0748	-2.8903	TGME49_201170	TGME49_201170	hypothetical protein
BESB_013570	8.87983	12.2192	-3.33933	TGME49_201250	TGME49_201250	histone lysine methyltransferase, SET, putative
BESB_013830	11.67	14.4299	-2.7599	TGME49_201840	TGME49_201840	aspartyl protease ASP1
BESB_013870	12.2136	16.1608	-3.94719	TGME49_318742	none	hypothetical protein
BESB_013910	10.9852	19.5482	-8.56298	TGME49_202020	TGME49_202020	DnAK-TPR
BESB_013930	6.21601	9.26565	-3.04964	none	none	none
BESB_013940	12.4712	15.9192	-3.44797	TGME49_202025	TGME49_202025	hypothetical protein
BESB_013950	12.9423	16.7924	-3.8501	TGME49_202030	TGME49_202030	hypothetical protein
BESB_013960	12.8499	16.6408	-3.79088	TGME49_202030	TGME49_202030	hypothetical protein
BESB_013970	11.6755	14.4376	-2.76216	TGME49_202040	TGME49_202040	hypothetical protein
BESB_014030	7.48731	9.78202	-2.29471	TGME49_202110	TGME49_202110	hypothetical protein
BESB_014050	11.0099	14.3866	-3.37664	TGME49_202140	TGME49_202140	enoyl-CoA hydratase/isomerase family protein
BESB_014080	10.4802	13.0315	-2.55137	TGME49_202180	TGME49_202180	hypothetical protein
BESB_014110	6.59985	9.02342	-2.42357	TGME49_202205	TGME49_202205	hypothetical protein
BESB_014230	6.80015	11.3045	-4.50434	none	none	none
BESB_014240	7.47077	10.3769	-2.90617	none	none	none
BESB_014450	7.6441	9.65924	-2.01513	TGME49_243720	TGME49_243720	peroxisomal biogenesis factor PEX11
BESB_014470	9.18322	11.6949	-2.51167	TGME49_243740	TGME49_243740	WD domain, G-beta repeat-containing protein
BESB_014810	10.1805	12.7056	-2.52508	TGME49_244180	TGME49_244180	microneme-like protein
BESB_014980	7.08912	9.48464	-2.39552	TGME49_244360	TGME49_244360	hypothetical protein
BESB_015110	8.00996	11.5784	-3.56846	TGME49_244510	TGME49_244510	AP2 domain transcription factor AP2VI-3
BESB_015200	7.49572	10.6565	-3.16079	TGME49_244590	TGME49_244590	katanin-like family protein
BESB_015290	10.8492	13.2047	-2.35549	TGME49_244680	TGME49_244680	hypothetical protein
BESB_015410	7.45389	13.0549	-5.60105	TGME49_244900	TGME49_244900	dynein light chain type 1, putative
BESB_015570	12.8263	15.0235	-2.19712	TGME49_323400	none	cytochrome c oxidase subunit iii subfamily protein
BESB_015600	0.0423373	3.42818	-3.38584	TGME49_322200	none	apocytochrome b, putative
BESB_015690	2.39729	7.64526	-5.24797	TGME49_322600	none	hypothetical protein
BESB_015700	0.0316395	2.97024	-2.9386	none	none	none
BESB_016320	6.83955	9.75641	-2.91686	TGME49_211050	TGME49_211050	ATPase, AAA family protein
BESB_016500	4.57482	11.9575	-7.3827	TGME49_211360	TGME49_211360	hypothetical protein
BESB_016530	8.63259	12.5197	-3.88713	TGME49_211385	TGME49_211385	hypothetical protein
BESB_016590	9.91851	12.5597	-2.64117	TGME49_211440	TGME49_211440	hypothetical protein
BESB_016600	7.92681	10.6346	-2.70783	TGME49_211450	TGME49_211450	hypothetical protein
BESB_016660	11.1155	15.7035	-4.58793	TGME49_211630	TGME49_211630	hypothetical protein
BESB_016670	9.13382	13.2275	-4.09365	TGME49_211640	TGME49_211640	hypothetical protein
BESB_016680	9.68202	13.6937	-4.01163	TGME49_211640	none	hypothetical protein
BESB_016710	16.2108	18.3488	-2.13806	TGME49_211680	TGME49_211680	protein disulfide isomerase
BESB_016900	2.39599	7.23541	-4.83942	TGME49_240230	TGME49_240230	hypothetical protein
BESB_016970	9.05494	14.4208	-5.36587	TGME49_240050	TGME49_240050	hypothetical protein
BESB_017120	13.6882	16.8718	-3.18361	TGME49_293780	TGME49_293780	hypothetical protein
BESB_017130	6.98727	15.7584	-8.77113	TGME49_293790	none	hypothetical protein
BESB_017160	3.51684	6.89026	-3.37342	TGME49_293830	TGME49_293830	methyltransferase domain-containing protein
BESB_017200	7.66635	10.1554	-2.4891	TGME49_293850	TGME49_293850	hypothetical protein
BESB_017270	9.25795	11.5655	-2.30756	TGME49_294020	TGME49_294020	zinc finger, C3HC4 type (RING finger) domain-containing protein
BESB_017360	11.6895	15.2302	-3.54075	TGME49_318675	none	35-cyclic nucleotide phosphodiesterase domain-containing protein
BESB_017380	10.9771	13.7638	-2.78666	TGME49_294240	TGME49_294240	hypothetical protein
BESB_017740	4.57321	6.94769	-2.37449	TGME49_305570	TGME49_305570	intraflagellar transport protein IFT81
BESB_017850	10.4791	12.9399	-2.46078	TGME49_305770	TGME49_305770	ABC transporter, ATP-binding domain-containing protein
BESB_017860	7.83863	13.6586	-5.81995	none	none	none
BESB_017880	13.2169	15.7366	-2.51971	TGME49_305790	TGME49_305790	hypothetical protein
BESB_018010	7.0783	10.0472	-2.96887	none	none	none
BESB_018030	10.5952	13.1408	-2.54567	TGME49_305910	TGME49_305910	hypothetical protein
BESB_018180	12.5125	16.5095	-3.997	TGME49_306190	TGME49_306190	hypothetical protein
BESB_018220	9.1883	11.372	-2.18373	TGME49_306260	TGME49_306260	hypothetical protein
BESB_018230	12.5007	17.1157	-4.615	TGME49_306270	TGME49_306270	hypothetical protein
BESB_018260	10.7966	13.3198	-2.52312	TGME49_306300	TGME49_306300	hypothetical protein
BESB_018270	4.63625	10.6143	-5.97807	none	none	none
BESB_018480	9.83309	12.9574	-3.12435	TGME49_306500	none	hypothetical protein
BESB_018490	1.63517	3.6666	-2.03143	none	none	none
BESB_018580	4.90784	8.28435	-3.37652	TGME49_306580	TGME49_306580	hypothetical protein
BESB_018710	7.59899	10.4657	-2.86675	none	none	none
BESB_018720	4.85698	7.78482	-2.92784	none	none	none
BESB_018730	0.0546686	3.87429	-3.81963	none	none	none
BESB_018820	0.0927185	5.00864	-4.91592	TGME49_255060	none	cytochrome b(N-terminal)/b6/petB subfamily protein
BESB_018850	10.5029	12.9147	-2.41186	none	none	none
BESB_019110	11.5507	14.2236	-2.67296	TGME49_291880	TGME49_291880	hypothetical protein
BESB_019160	4.69434	7.81627	-3.12192	none	none	none
BESB_019420	10.5029	13.1464	-2.64351	TGME49_321440	TGME49_291090	SWI2/SNF2 ISWI-like SANT
BESB_019460	6.75919	19.0424	-12.2832	TGME49_291040	TGME49_291040	lactate dehydrogenase LDH2
BESB_019470	9.6229	14.7612	-5.13829	none	none	none
BESB_019490	12.792	15.0746	-2.28267	TGME49_291020	TGME49_291020	myosin head (motor domain) domain-containing protein
BESB_019510	4.51158	9.79484	-5.28327	TGME49_291005	TGME49_291005	hypothetical protein
BESB_019640	10.0407	14.775	-4.73429	TGME49_290870	TGME49_290870	patched family protein
BESB_019800	11.9287	14.1103	-2.18166	TGME49_290620	TGME49_290620	hypothetical protein
BESB_019810	11.4681	13.5091	-2.04107	TGME49_290620	TGME49_290620	hypothetical protein
BESB_019910	11.1532	14.6672	-3.514	TGME49_290300	TGME49_290300	hypothetical protein
BESB_020090	6.34974	10.0259	-3.67613	TGME49_290000	TGME49_290000	hypothetical protein
BESB_020160	7.57564	17.3706	-9.79498	TGME49_289930	TGME49_289930	phosphoenolpyruvate carboxykinase, putative
BESB_020230	9.02384	11.5286	-2.50472	TGME49_289840	TGME49_289850	hypothetical protein
BESB_020460	12.3314	14.8124	-2.48109	TGME49_289570	TGME49_289570	phosphatidylinositol transfer protein
BESB_020510	10.4905	12.4949	-2.00441	TGME49_289520	TGME49_289520	hypothetical protein
BESB_020550	6.73151	16.7173	-9.98583	none	none	none
BESB_020680	11.8169	15.2024	-3.38547	none	none	none
BESB_020690	9.40117	15.3801	-5.97898	TGME49_289240	TGME49_289240	DnaJ domain-containing protein
BESB_020890	5.71974	9.3582	-3.63846	TGME49_289050	TGME49_289050	FIKK kinase, putative
BESB_020990	9.57498	14.1855	-4.61047	TGME49_288950	TGME49_288950	AP2 domain transcription factor AP2IX-4
BESB_021000	4.14184	10.2204	-6.07852	TGME49_288945	TGME49_288945	hypothetical protein
BESB_021060	5.82744	7.84666	-2.01922	TGME49_288900	TGME49_288900	Yos1 family protein
BESB_021070	10.6303	12.8823	-2.25201	TGME49_288890	TGME49_288890	hypothetical protein
BESB_021100	7.76537	10.4893	-2.72394	TGME49_288850	TGME49_288850	hypothetical protein
BESB_021120	11.1785	15.1545	-3.97601	TGME49_288840	TGME49_288840	hypothetical protein
BESB_021260	11.5302	13.8833	-2.35307	TGME49_288640	TGME49_288640	radical SAM domain-containing protein
BESB_021430	11.1256	13.7068	-2.58124	TGME49_288450	TGME49_288450	aldehyde dehydrogenase (NAD) family protein
BESB_021530	7.53615	16.8357	-9.29952	none	none	none
BESB_021590	10.7637	12.8367	-2.07303	none	none	none
BESB_021620	7.80578	10.4528	-2.64702	TGME49_257720	none	proton ATPase, putative
BESB_021770	13.2439	15.5588	-2.31486	none	none	none
BESB_022030	0.0389245	3.2911	-3.25218	TGME49_237120	none	hypothetical protein
BESB_022320	6.06883	9.45512	-3.38629	TGME49_207600	TGME49_207600	tubulin/FtsZ family, GTPase domain-containing protein
BESB_022370	7.05601	9.53458	-2.47858	TGME49_207665	TGME49_207665	kinesin motor domain-containing protein
BESB_022410	8.81524	11.146	-2.33081	TGME49_207710	TGME49_207710	phosphatidylinositol synthase, putative
BESB_022440	4.4446	10.7732	-6.32855	TGME49_207740	TGME49_207740	hypothetical protein
BESB_022450	11.251	13.9001	-2.64903	TGME49_207750	TGME49_207750	hypothetical protein
BESB_022760	7.74474	10.616	-2.8713	TGME49_208300	TGME49_208300	hypothetical protein
BESB_022820	8.15778	10.7953	-2.63753	TGME49_208360	TGME49_208360	hypothetical protein
BESB_022840	7.06728	10.2505	-3.18321	TGME49_208380	TGME49_208380	hypothetical protein
BESB_023020	8.67311	10.7084	-2.03531	TGME49_208710	TGME49_208710	DNA/RNA non-specific endonuclease
BESB_023040	5.97689	16.4083	-10.4314	TGME49_208730	TGME49_208730	microneme protein, putative
BESB_023050	8.17837	17.4187	-9.24036	TGME49_208740	none	microneme protein, putative
BESB_023070	6.50465	8.62635	-2.1217	TGME49_208760	TGME49_208760	hypothetical protein
BESB_023130	8.73732	12.806	-4.06864	TGME49_208820	TGME49_208820	1-deoxy-D-xylulose-5-phosphate synthase
BESB_023140	7.64416	15.6484	-8.0042	none	none	none
BESB_023170	10.9991	13.1402	-2.14115	TGME49_208970	TGME49_208970	RNA recognition motif-containing protein
BESB_023220	11.4346	13.4649	-2.03026	TGME49_209020	TGME49_209020	hypothetical protein
BESB_023230	10.2321	13.5059	-3.27382	none	none	none
BESB_023410	7.75855	12.6744	-4.91588	TGME49_209920	TGME49_209180	PAN domain-containing protein
BESB_023420	7.4707	13.9576	-6.4869	TGME49_209920	none	PAN domain-containing protein
BESB_023440	9.31042	11.8325	-2.52211	TGME49_209200	TGME49_209200	hypothetical protein
BESB_023620	10.0906	12.42	-2.3294	TGME49_209485	TGME49_209480	hypothetical protein
BESB_023720	4.74944	7.07776	-2.32832	TGME49_209585	none	hypothetical protein
BESB_023790	10.4749	12.7154	-2.24043	TGME49_209650	TGME49_209650	RNA-directed DNA polymerase
BESB_023870	11.1513	14.5907	-3.43938	none	TGME49_209755	none
BESB_024060	8.23878	11.2036	-2.96481	TGME49_209940	TGME49_209940	transporter/permease protein
BESB_024160	13.0666	15.0749	-2.0083	TGME49_321650	TGME49_321650	hypothetical protein
BESB_024220	10.963	13.2469	-2.28387	TGME49_321640	TGME49_321640	cell division protein CDC48AP
BESB_024290	4.63538	7.52838	-2.893	TGME49_321580	TGME49_321580	membrane protein, putative
BESB_024650	1.64134	4.13527	-2.49394	TGME49_330000	none	cytochrome b
BESB_024660	8.20884	10.3167	-2.10785	TGME49_237120	none	hypothetical protein
BESB_024850	10.3966	13.2178	-2.82117	TGME49_292140	TGME49_292140	NIMA-related protein kinase NIMA1
BESB_025180	11.3072	13.4155	-2.10826	TGME49_210380	TGME49_210380	hypothetical protein
BESB_025190	13.307	15.8093	-2.5023	TGME49_210370	TGME49_210370	hypothetical protein
BESB_025300	13.9072	16.0709	-2.1637	TGME49_210270	TGME49_210270	hypothetical protein
BESB_025470	9.77657	12.4876	-2.71108	TGME49_307605	TGME49_307605	hypothetical protein
BESB_025490	5.09379	9.83371	-4.73991	TGME49_307600	TGME49_307600	RCC1 domain containing protein
BESB_025500	8.56742	11.1808	-2.61343	TGME49_307590	TGME49_307590	hypothetical protein
BESB_025520	13.3647	15.4314	-2.06666	TGME49_307570	TGME49_210260 TGME49_304870 TGME49_307570	glycerol-3-phosphate dehydrogenase (gpdh), putative
BESB_025600	4.14196	9.75165	-5.6097	none	none	none
BESB_025630	5.7197	9.18861	-3.4689	none	TGME49_304990	none
BESB_025640	10.5572	13.5396	-2.98238	TGME49_304990	TGME49_304990	guanylate-binding protein, N-terminal domain-containing protein
BESB_025670	6.97566	13.0939	-6.11824	TGME49_305030	TGME49_305030	kinase, pfkB family protein
BESB_025750	4.22359	10.7102	-6.4866	TGME49_305110	none	hypothetical protein
BESB_025780	9.49069	15.0284	-5.53769	TGME49_294330	TGME49_294330	EGF family domain-containing protein
BESB_025790	11.8806	14.3642	-2.48364	TGME49_294340	TGME49_294340	hypothetical protein
BESB_025850	12.102	14.8323	-2.73028	TGME49_294400	TGME49_294400	hypothetical protein
BESB_025900	5.00318	7.82239	-2.8192	none	none	none
BESB_025910	12.7503	17.5051	-4.75483	TGME49_294550	TGME49_294550	dynein heavy chain
BESB_025950	10.7832	12.92	-2.13679	TGME49_294595	TGME49_294595	hypothetical protein
BESB_026170	10.1256	12.4578	-2.3322	TGME49_294820	TGME49_294820	type I fatty acid synthase, putative
BESB_026250	12.6881	14.9614	-2.27334	TGME49_294898	TGME49_294898	tetratricopeptide repeat-containing protein
BESB_026330	9.04931	15.6132	-6.56387	none	none	none
BESB_026360	10.7551	13.3063	-2.55118	TGME49_295020	TGME49_295015	Sterol-sensing domain of SREBP cleavage-activation domain-containing protein
BESB_026370	11.7589	15.4557	-3.69682	TGME49_295030	TGME49_295030	hypothetical protein
BESB_026680	9.29156	11.6847	-2.39315	TGME49_295662	TGME49_295662	hypothetical protein
BESB_026950	12.032	14.2236	-2.19159	TGME49_295330	TGME49_295330	Vps54 family protein
BESB_027100	1.05557	3.77417	-2.7186	none	none	none
BESB_027240	7.14288	10.4488	-3.30595	TGME49_276970	TGME49_276970	hypothetical protein
BESB_027250	8.58305	11.9337	-3.35067	TGME49_276990	TGME49_276990	cytochrome b5 family heme/steroid binding domain-containing protein
BESB_027360	8.14739	11.948	-3.80058	TGME49_278910	TGME49_278910	O-acetylserine (thiol) lyase 2, putative
BESB_027420	4.63591	11.9529	-7.31703	TGME49_278860	TGME49_278860	hypothetical protein
BESB_027530	9.34743	13.9671	-4.61964	none	none	none
BESB_027670	4.51143	8.40084	-3.88941	none	none	none
BESB_027780	10.0824	12.5636	-2.48119	TGME49_278470	TGME49_278470	hypothetical protein
BESB_027800	11.8467	14.8868	-3.04009	TGME49_278450	TGME49_278450	hypothetical protein
BESB_027890	12.0066	15.0407	-3.03405	TGME49_278205	TGME49_278205	hypothetical protein
BESB_027900	9.45302	12.5511	-3.09806	TGME49_278205	none	hypothetical protein
BESB_027940	3.86173	6.91357	-3.05183	TGME49_278145	TGME49_278145	hypothetical protein
BESB_028070	12.4557	14.8781	-2.42242	TGME49_277940	TGME49_277940	hypothetical protein
BESB_028200	7.17389	9.43694	-2.26305	TGME49_277810	TGME49_277810	hypothetical protein
BESB_028530	10.0811	14.2981	-4.21702	TGME49_241610	none	hypothetical protein
BESB_028560	10.3654	14.1527	-3.78729	none	none	none
BESB_028590	11.6805	13.9429	-2.26246	TGME49_251930	TGME49_251930	enoyl-acyl carrier reductase ENR
BESB_028610	8.57917	11.8337	-3.25454	TGME49_251910	TGME49_251910	hypothetical protein
BESB_028760	12.9849	15.3448	-2.35984	TGME49_251760	TGME49_251760	subunit of proteaseome activator complex, putative
BESB_028980	16.9423	19.3983	-2.45595	TGME49_251540	TGME49_251540	dense granule protein GRA9
BESB_029100	9.37902	12.0339	-2.65491	TGME49_251440	TGME49_251440	troponin c, isotype gamma, putative
BESB_029110	9.18833	11.7841	-2.59581	TGME49_251430	TGME49_251420 TGME49_251430	hypothetical protein
BESB_029160	7.07833	10.2733	-3.19497	TGME49_250920	TGME49_250920	tetratricopeptide repeat-containing protein
BESB_029240	12.7078	15.1123	-2.40452	TGME49_250840	TGME49_250840	hypothetical protein
BESB_029320	12.6395	15.244	-2.60451	TGME49_250760	TGME49_250760	pentatricopeptide repeat domain-containing protein
BESB_029450	12.1759	14.4779	-2.30202	TGME49_267690	TGME49_267690	hypothetical protein
BESB_029460	10.0021	17.563	-7.56099	TGME49_267680	TGME49_267680	microneme protein MIC12
BESB_029470	5.0491	12.1629	-7.11379	TGME49_267980	none	hypothetical protein
BESB_029640	0.0957767	5.0933	-4.99753	TGME49_330000	none	cytochrome b
BESB_029710	0.0676428	4.28815	-4.2205	TGME49_322200	none	apocytochrome b, putative
BESB_029860	9.19088	11.9684	-2.77748	TGME49_276155	TGME49_276155	hypothetical protein
BESB_029940	7.53616	15.9443	-8.40815	none	none	none
BESB_029950	11.2221	18.5636	-7.3415	none	none	none
BESB_030040	5.71961	11.4326	-5.71299	TGME49_275798	TGME49_275798	microneme protein, putative
BESB_030050	5.04936	10.9904	-5.94099	TGME49_275790	TGME49_275790	EGF family domain-containing protein
BESB_030270	11.8325	14.0616	-2.22914	TGME49_252230	TGME49_252230	hypothetical protein
BESB_030360	5.92859	7.96906	-2.04048	TGME49_252330	TGME49_252330	hypothetical protein
BESB_030380	6.85256	10.5097	-3.65709	TGME49_252370	TGME49_252370	AP2 domain transcription factor AP2III-1
BESB_030510	9.71066	16.1287	-6.41807	TGME49_252640	none	P-type ATPase PMA1
BESB_030540	5.33382	10.6479	-5.31403	TGME49_252860	none	hypothetical protein
BESB_031160	7.33914	9.77726	-2.43812	TGME49_281600	none	hypothetical protein
BESB_031480	6.40299	8.68198	-2.27899	TGME49_282230	TGME49_282230	sulfate adenylyltransferase/adenylylsulfate kinase
BESB_032360	4.3014	9.03702	-4.73562	TGME49_237120	none	hypothetical protein
BESB_032370	2.37479	4.42329	-2.0485	TGME49_330000	none	cytochrome b
BESB_032440	0.072217	4.42527	-4.35305	TGME49_322600	none	hypothetical protein
BESB_032560	9.01529	12.5128	-3.4975	TGME49_272695	TGME49_272695	hypothetical protein
BESB_032700	9.2335	14.0782	-4.84475	none	none	none
BESB_032800	6.52099	17.3505	-10.8295	TGME49_293790	none	hypothetical protein
BESB_032820	13.0373	15.7376	-2.70025	TGME49_272420	TGME49_272420	phosphatidylcholine-sterol O-acyltransferase, putative
BESB_032850	9.39016	12.8777	-3.4875	TGME49_272390	TGME49_272390	hypothetical protein
BESB_032930	10.2468	12.7393	-2.4925	TGME49_272290	TGME49_272290	pyruvate dehydrogenase complex subunit PD-HE1Beta
BESB_033010	0.0911234	4.96436	-4.87324	TGME49_255060	none	cytochrome b(N-terminal)/b6/petB subfamily protein
BESB_033250	0.035362	3.13959	-3.10423	TGME49_205265	TGME49_205265	transporter, cation channel family protein
BESB_033390	7.832	19.0083	-11.1763	TGME49_207210	TGME49_207210	hypothetical protein
BESB_034470	9.9353	12.2677	-2.33235	none	none	none
BESB_034530	12.5664	15.1344	-2.56797	TGME49_215450	TGME49_215450	aquaporin 1
BESB_034540	14.5239	16.6803	-2.15635	TGME49_215440	TGME49_215440	WWE domain-containing protein
BESB_034600	6.92754	9.37295	-2.44541	TGME49_215385	TGME49_215385	transporter, major facilitator family protein
BESB_034650	3.06143	6.61825	-3.55681	none	TGME49_215328	none
BESB_034660	4.95581	7.60222	-2.64641	TGME49_215340	TGME49_215340	AP2 domain transcription factor AP2X-10
BESB_034900	10.0714	15.3246	-5.25321	TGME49_320250	none	SAG-related sequence SRS15A
BESB_035300	10.3552	12.4358	-2.08056	TGME49_214830	TGME49_214830	hypothetical protein
BESB_035430	11.4982	13.5126	-2.01443	TGME49_214610	TGME49_214610	hypothetical protein
BESB_035460	8.01569	12.9113	-4.89562	TGME49_214580	TGME49_214580	tetratricopeptide repeat-containing protein
BESB_035520	7.22455	9.758	-2.53345	TGME49_214510	TGME49_214510	hypothetical protein
BESB_035720	13.2125	15.7162	-2.50372	TGME49_214260	TGME49_214260	alpha-glucan water dikinase 1, putative
BESB_035730	10.8321	13.4724	-2.64027	TGME49_214260	none	alpha-glucan water dikinase 1, putative
BESB_036120	0.0456099	3.55332	-3.50771	none	none	none
BESB_036230	6.9399	10.3461	-3.4062	TGME49_237170	TGME49_237170	hypothetical protein
BESB_036260	11.6585	13.854	-2.19545	TGME49_237140	TGME49_237140	ethylene inducible protein, putative
BESB_036410	4.57537	9.70711	-5.13174	TGME49_236975	none	Toxoplasma gondii family D protein
BESB_036580	12.6025	15.259	-2.65653	TGME49_236670	none	hypothetical protein
BESB_036620	12.0682	14.3932	-2.325	TGME49_236640	TGME49_236640	zinc finger, C3HC4 type (RING finger) domain-containing protein
BESB_036650	3.9598	6.67383	-2.71403	TGME49_236595	TGME49_236595	ankyrin repeat-containing protein
BESB_036750	2.64305	5.28427	-2.64122	none	none	none
BESB_036760	6.17528	8.83091	-2.65562	TGME49_236400	TGME49_236400	hypothetical protein
BESB_036890	3.86283	7.40179	-3.53895	TGME49_236120	TGME49_236120	hypothetical protein
BESB_036920	11.015	14.9552	-3.94024	TGME49_236070	TGME49_236070	pyrroline-5-carboxylate reductase
BESB_036970	14.4859	16.7331	-2.24717	TGME49_236010	TGME49_236010	prenylcysteine oxidase
BESB_037020	12.1717	15.0284	-2.85674	TGME49_264660	none	SAG-related sequence SRS44
BESB_037070	10.768	13.8952	-3.12724	TGME49_235920	TGME49_235920	dynein, axonemal, heavy chain 2 family protein
BESB_037120	3.38316	8.24812	-4.86497	TGME49_235870	TGME49_235870	hypothetical protein
BESB_037130	9.62666	12.237	-2.61029	TGME49_235860	TGME49_235860	subtilisin SUB11
BESB_037250	9.88431	12.4964	-2.61208	TGME49_235640	TGME49_235640	formyl transferase domain-containing protein
BESB_037350	11.0539	13.4722	-2.41824	TGME49_271145	TGME49_271145	hypothetical protein
BESB_037420	8.20384	10.4903	-2.28641	TGME49_271210	TGME49_271210	4-alpha-glucanotransferase
BESB_037590	9.74396	11.752	-2.00804	TGME49_292375	none	KRUF family protein
BESB_037620	5.25776	12.5262	-7.2684	TGME49_292375	none	KRUF family protein
BESB_037680	12.7653	16.2349	-3.46959	TGME49_271600	TGME49_271600	hypothetical protein
BESB_037690	10.7908	16.5333	-5.74254	TGME49_271610	TGME49_271610	pyrroline-5-carboxylate reductase
BESB_037730	4.95543	7.35941	-2.40398	TGME49_270920	none	rhoptry kinase family protein ROP32
BESB_037750	8.0994	11.3773	-3.27793	TGME49_271770	none	hypothetical protein
BESB_037800	9.65829	12.715	-3.05668	TGME49_271820	TGME49_271820	lipoyltransferase and lipoate-protein ligase subfamily protein
BESB_037830	5.2174	7.38466	-2.16726	TGME49_214320	none	facilitative glucose transporter GT1
BESB_037840	11.0307	13.1444	-2.11372	TGME49_271870	TGME49_271870	zinc carboxypeptidase superfamily protein
BESB_037850	12.0335	14.7379	-2.70444	TGME49_271880	TGME49_271880	B-box zinc finger domain-containing protein
BESB_037970	11.5237	15.8794	-4.35577	TGME49_204130	none	perforin-like protein PLP1
BESB_038110	5.09371	10.4052	-5.31145	none	none	none
BESB_038120	1.6714	6.58975	-4.91834	TGME49_272240	TGME49_272240	Toxoplasma gondii family D protein
BESB_038130	5.92927	8.92036	-2.99109	TGME49_272260	TGME49_272260	Dpy-30 motif protein
BESB_038690	11.0027	13.0169	-2.01423	TGME49_217650	TGME49_217650	hypothetical protein
BESB_039070	11.0307	16.5694	-5.53868	TGME49_288220	none	hypothetical protein
BESB_039080	8.62121	17.2524	-8.63115	TGME49_214740	none	hypothetical protein
BESB_039090	12.2412	16.4171	-4.17593	none	none	none
BESB_039100	11.0335	13.9507	-2.91719	TGME49_218200	TGME49_218200	UDP-sugar pyrophospharylase
BESB_039660	4.4449	9.06343	-4.61852	TGME49_218890	TGME49_218890	hypothetical protein
BESB_039670	1.65078	4.82198	-3.1712	TGME49_229680	none	hypothetical protein
BESB_039760	13.4204	16.3248	-2.9044	TGME49_219070	TGME49_219070	cyclic nucleotide-binding domain-containing protein
BESB_039790	11.8292	15.36	-3.53081	TGME49_219120	TGME49_219120	zinc finger (CCCH type) motif-containing protein
BESB_040010	3.51081	5.51573	-2.00492	TGME49_219370	TGME49_219370	hypothetical protein
BESB_040050	1.04991	3.42704	-2.37713	none	none	none
BESB_040150	14.641	16.7317	-2.09067	TGME49_219600	TGME49_219600	hypothetical protein
BESB_040190	7.14285	10.1846	-3.04179	TGME49_219650	TGME49_219650	transporter, small conductance mechanosensitive ion channel (MscS) family protein
BESB_040290	12.2662	14.8699	-2.60372	TGME49_219742	TGME49_219742	hypothetical protein
BESB_040390	8.66952	11.1243	-2.45475	TGME49_219832	TGME49_219832	cyclin-dependent kinase regulatory subunit protein
BESB_040530	10.2345	12.8079	-2.57336	TGME49_308000	TGME49_308000	Gpi16 subunit, GPI transamidase component protein
BESB_040540	13.1419	15.242	-2.10017	TGME49_307990	TGME49_307990	arrestin (or s-antigen), n-terminal domain-containing protein
BESB_040570	12.5573	14.8863	-2.32896	TGME49_307850	TGME49_307850	6-phosphogluconate dehydrogenase
BESB_040620	12.1447	15.0634	-2.91874	TGME49_307800	TGME49_307800	GDA1/CD39 (nucleoside phosphatase) family protein
BESB_040790	6.92776	10.8891	-3.96138	TGME49_300010	TGME49_300010	hypothetical protein
BESB_041100	9.17551	11.4477	-2.27215	none	none	none
BESB_041110	10.3654	12.4305	-2.06507	none	none	none
BESB_041990	0.0652334	4.21436	-4.14912	TGME49_255060	none	cytochrome b(N-terminal)/b6/petB subfamily protein
BESB_042610	0.0676428	4.28815	-4.2205	TGME49_255060	none	cytochrome b(N-terminal)/b6/petB subfamily protein
BESB_043130	9.83145	15.3094	-5.47799	TGME49_320740	TGME49_320740	hypothetical protein
BESB_043140	6.81343	11.2675	-4.45406	TGME49_320730	TGME49_320730	homoserine O-acetyltransferase, putative
BESB_043190	9.13382	12.2094	-3.07562	TGME49_320680	TGME49_320680	AP2 domain transcription factor AP2IV-2
BESB_043240	11.5191	13.5311	-2.01196	TGME49_320620	TGME49_320620	queuine tRNA ribosyl transferase
BESB_043290	12.2731	14.3771	-2.10405	none	none	none
BESB_043770	9.55336	12.127	-2.57364	TGME49_320110	TGME49_320110	proliferating cell nuclear antigen PCNA2
BESB_043880	13.1611	15.5908	-2.42963	TGME49_320010	TGME49_320010	hypothetical protein
BESB_044020	4.14137	11.8195	-7.67809	TGME49_319560	none	microneme protein MIC3
BESB_044030	5.92911	13.1351	-7.20599	TGME49_255460	none	EGF family domain-containing protein
BESB_044130	9.49275	12.111	-2.6182	TGME49_319700	TGME49_319700	NEK kinase
BESB_044230	11.0056	13.4696	-2.464	TGME49_319620	TGME49_319620	hypothetical protein
BESB_044290	6.82627	16.2183	-9.39208	TGME49_319560	TGME49_319560	microneme protein MIC3
BESB_044330	10.0852	12.5988	-2.51364	none	TGME49_319520	none
BESB_044430	5.1367	9.23353	-4.09684	none	none	none
BESB_044440	12.8333	17.5531	-4.71978	TGME49_319312	TGME49_319312	hypothetical protein
BESB_044550	10.1856	17.0459	-6.86036	TGME49_318750	TGME49_318750	deoxyribose-phosphate aldolase
BESB_044570	10.0547	13.1587	-3.10395	TGME49_318730	TGME49_318730	glycosyl transferase
BESB_044650	8.88295	15.0177	-6.13479	TGME49_318650	TGME49_318650	transhydrogenase
BESB_044770	11.402	13.5754	-2.17341	TGME49_257680	none	myosin light chain MLC1
BESB_044780	6.61503	15.6527	-9.03768	TGME49_318525	none	hypothetical protein
BESB_044910	7.46217	19.4054	-11.9432	TGME49_235315	none	PAN domain-containing protein
BESB_044920	6.48859	11.7496	-5.26102	TGME49_235315	none	PAN domain-containing protein
BESB_044940	10.3415	13.2509	-2.90937	TGME49_293720	TGME49_318390	hypothetical protein
BESB_045040	5.57043	7.8649	-2.29446	TGME49_318240	TGME49_318240	Tubulin-tyrosine ligase family protein
BESB_045130	9.26768	13.5099	-4.2422	none	none	none
BESB_045150	13.8036	15.9692	-2.16556	TGME49_240380	TGME49_240380	hypothetical protein
BESB_045160	10.5101	13.5668	-3.05677	TGME49_240390	TGME49_240390	calcium-dependent protein kinase
BESB_045210	9.14692	11.1892	-2.04232	TGME49_240450	TGME49_240450	Maf family protein
BESB_045310	9.41212	11.975	-2.56286	TGME49_240570	TGME49_240570	hypothetical protein
BESB_045320	3.86338	7.75291	-3.88953	TGME49_240575	TGME49_240575	type iib dna topoisomerase
BESB_045570	8.78191	12.6665	-3.88457	TGME49_240880	TGME49_240880	hypothetical protein
BESB_045640	13.7185	15.8552	-2.13671	TGME49_240960	TGME49_240960	AIG2 family protein
BESB_045740	2.39088	6.24625	-3.85537	none	none	none
BESB_046010	10.2699	12.4712	-2.20133	TGME49_242300	TGME49_242300	dihydrodipicolinate synthase
BESB_046100	10.9329	13.4744	-2.54147	TGME49_242415	TGME49_242415	histone lysine-specific demethylase
BESB_046160	10.963	13.1707	-2.20772	TGME49_242600	TGME49_242600	6-phosphogluconate dehydrogenase
BESB_046820	9.55733	14.307	-4.74963	TGME49_243600	TGME49_243600	acetyltransferase, GNAT family protein
BESB_047150	14.8023	18.0256	-3.22326	TGME49_213000	TGME49_213000	replication factor C, subunit 5, putative
BESB_047180	9.36106	13.7882	-4.42716	TGME49_212970	TGME49_212970	protein kinase (incomplete catalytic triad)
BESB_047260	12.9826	15.592	-2.60947	TGME49_212900	TGME49_212900	hypothetical protein
BESB_047360	7.0449	12.4239	-5.37897	TGME49_212740	TGME49_212740	aromatic amino acid hydrolase AAH2
BESB_047520	8.19371	15.873	-7.67931	TGME49_220560	TGME49_220560	hypothetical protein
BESB_047540	8.2632	12.6944	-4.43123	TGME49_220520	TGME49_220520	hypothetical protein
BESB_047550	7.05617	11.6438	-4.5876	TGME49_220520	none	hypothetical protein
BESB_047640	8.54773	12.5731	-4.02535	TGME49_220430	TGME49_220430	hypothetical protein
BESB_047650	11.1578	14.2939	-3.13611	TGME49_220420	TGME49_220420	35-cyclic nucleotide phosphodiesterase domain-containing protein
BESB_047670	12.2528	14.6225	-2.36973	TGME49_220390	TGME49_220390	hypothetical protein
BESB_047710	12.9112	15.5524	-2.64122	TGME49_220360	TGME49_220360	FAD binding domain-containing protein
BESB_047770	8.70204	11.5281	-2.82606	TGME49_220290	TGME49_220290	hypothetical protein
BESB_047840	5.44044	10.4072	-4.96677	TGME49_287960	TGME49_287960	hypothetical protein
BESB_047930	10.9169	13.1433	-2.22645	TGME49_264600	TGME49_264600	hypothetical protein
BESB_048010	7.88957	17.1486	-9.25899	TGME49_264660	TGME49_264660	SAG-related sequence SRS44
BESB_048140	9.32904	11.8783	-2.54922	TGME49_264780	TGME49_264780	UTP-glucose-1-phosphate uridylyltransferase subfamily protein
BESB_048270	9.79008	13.9799	-4.18978	TGME49_264970	TGME49_264970	hypothetical protein
BESB_048390	13.9472	16.2956	-2.34836	none	none	none
BESB_048530	10.9115	15.4759	-4.56439	none	none	none
BESB_048820	8.64746	11.3061	-2.65866	TGME49_265780	TGME49_265780	flagellar/basal body protein
BESB_048860	12.8555	15.5159	-2.6604	TGME49_265830	TGME49_265830	phosphodiesterase/alkaline phosphatase D family protein
BESB_048870	8.00415	13.1441	-5.13995	TGME49_270920	none	rhoptry kinase family protein ROP32
BESB_049190	6.43779	14.4475	-8.00971	none	none	none
BESB_049220	3.96029	6.84205	-2.88176	TGME49_242900	none	Toxoplasma gondii family A protein
BESB_049300	6.90302	12.6159	-5.71285	TGME49_278380	none	Toxoplasma gondii family A protein
BESB_049310	5.5071	11.8513	-6.34416	TGME49_242900	none	Toxoplasma gondii family A protein
BESB_049860	8.17333	11.0203	-2.84694	TGME49_267030	TGME49_267030	ribonuclease type III Dicer
BESB_049870	9.42733	12.2262	-2.79886	none	none	none
BESB_049900	10.8905	13.1168	-2.22628	TGME49_267050	TGME49_267050	hydrolase, alpha/beta fold family protein
BESB_050570	9.81668	12.2156	-2.39895	TGME49_267550	TGME49_260480 TGME49_267550	leucine-rich repeat protein LRR1
BESB_050610	9.53345	12.518	-2.98459	TGME49_267590	TGME49_267590	hypothetical protein
BESB_050680	6.15452	13.4706	-7.31606	TGME49_248570	none	hypothetical protein
BESB_050690	1.1161	7.84733	-6.73123	TGME49_248570	none	hypothetical protein
BESB_050910	5.44048	9.37096	-3.93049	TGME49_237120	none	hypothetical protein
BESB_050950	12.6015	14.8183	-2.21674	TGME49_255060	none	cytochrome b(N-terminal)/b6/petB subfamily protein
BESB_051080	0.0389245	3.2911	-3.25218	TGME49_255060	none	cytochrome b(N-terminal)/b6/petB subfamily protein
BESB_051110	5.04948	8.77141	-3.72193	TGME49_314530	none	RPAP1 family, C-terminal protein
BESB_051470	12.7638	15.1214	-2.35757	TGME49_205200	TGME49_205200	hypothetical protein
BESB_051590	1.64861	4.66476	-3.01615	TGME49_205050	TGME49_205050	hypothetical protein
BESB_051790	10.9261	16.11	-5.1839	TGME49_204460	TGME49_204460	hydroxymethylglutaryl-CoA lyase, putative
BESB_051800	5.85437	9.83675	-3.98238	TGME49_204440	TGME49_204440	cyclic nucleotide-binding domain-containing protein
BESB_051810	8.5477	14.0354	-5.48767	TGME49_204420	TGME49_204420;TGME49_268310	oocyst wall protein OWP1
BESB_051850	9.63038	11.6494	-2.01902	TGME49_204380	TGME49_204380	hypothetical protein
BESB_051870	8.56343	10.6408	-2.07732	TGME49_321470	none	SAG-related sequence SRS12D
BESB_051910	12.4704	14.8618	-2.3914	TGME49_268650	TGME49_268650	chaperone clpB protein, putative
BESB_051970	10.6171	12.7137	-2.09663	TGME49_268710	TGME49_268710	elongation factor Tu GTP binding domain-containing protein
BESB_052050	13.655	15.7688	-2.11378	TGME49_268790	none	hypothetical protein
BESB_052110	7.03335	19.5686	-12.5352	TGME49_268860	none	enolase 1
BESB_052130	9.90307	12.6942	-2.79113	TGME49_268880	TGME49_268880	hypothetical protein
BESB_052340	11.3715	16.2832	-4.91167	TGME49_269130	TGME49_269130	hypothetical protein
BESB_052430	8.51556	11.226	-2.71041	TGME49_269210	TGME49_269210	hypothetical protein
BESB_052470	3.05563	5.54655	-2.49092	TGME49_269270	TGME49_269270	leucine rich repeat-containing protein
BESB_052490	10.8755	16.9106	-6.03511	TGME49_269300	TGME49_269300	lipase
BESB_052500	12.2865	17.2124	-4.92588	TGME49_269310	TGME49_269310	hypothetical protein
BESB_052510	12.8583	15.9621	-3.10377	TGME49_269320	TGME49_269320	hypothetical protein
BESB_052600	10.0714	12.8059	-2.73453	TGME49_269400	TGME49_269400	oxidoreductase, short chain dehydrogenase/reductase family protein
BESB_052700	9.02957	13.8239	-4.79433	TGME49_269600	TGME49_269600	biotin-requiring enzyme domain-containing protein
BESB_052860	3.37494	5.60506	-2.23012	TGME49_269850	TGME49_269850	protein c21orf59, putative
BESB_052930	8.22396	11.4621	-3.23819	TGME49_269750	TGME49_269750	CrcB family protein
BESB_052960	13.1819	15.6376	-2.45568	TGME49_269730	TGME49_269730	myosin-light-chain kinase
BESB_053340	8.11555	13.0908	-4.9753	TGME49_270220	TGME49_270220	hypothetical protein
BESB_053350	9.53745	14.8404	-5.30294	TGME49_270230	TGME49_270230	hypothetical protein
BESB_053390	8.2824	11.0739	-2.79146	TGME49_270270	TGME49_270270	hypothetical protein
BESB_053440	12.7604	15.3766	-2.61621	TGME49_270300	TGME49_270300	hypothetical protein
BESB_053690	14.7761	16.8736	-2.09744	TGME49_270700	TGME49_270700	hypothetical protein
BESB_053890	9.84445	14.3881	-4.54369	TGME49_270900	TGME49_270900	ATPase, AAA family protein
BESB_053980	11.4894	13.9225	-2.43306	TGME49_270980	TGME49_270980	phosphoglycerate mutase family protein
BESB_054010	14.9076	17.9446	-3.03701	TGME49_271030	TGME49_271030	AP2 domain transcription factor AP2VIII-6
BESB_054420	6.65983	8.92889	-2.26907	TGME49_234670	TGME49_234670	actin-like family protein
BESB_054510	9.30809	12.0178	-2.70972	TGME49_242415	none	histone lysine-specific demethylase
BESB_054600	12.2387	14.8302	-2.59151	TGME49_234470	TGME49_234470	hypothetical protein
BESB_054720	10.6682	13.1839	-2.51566	TGME49_234370	TGME49_234370	SAG-related sequence SRS42
BESB_054790	11.2818	14.1066	-2.82481	TGME49_234270	TGME49_234270	hypothetical protein
BESB_054900	7.88335	10.2664	-2.3831	none	none	none
BESB_054910	8.87028	11.1844	-2.31417	TGME49_211870	TGME49_211870	LSU ribosomal protein L18P, putative
BESB_054920	11.1519	13.3539	-2.20194	TGME49_211890	TGME49_211890	RAP domain-containing protein
BESB_054950	3.37858	6.31787	-2.93929	none	none	none
BESB_055010	11.4271	13.4749	-2.04779	TGME49_212130	TGME49_212130	phospholipase, patatin family protein
BESB_055020	13.2204	15.6599	-2.43943	none	none	none
BESB_055110	8.12092	12.5863	-4.46543	none	none	none
BESB_055210	9.00367	11.0403	-2.03665	TGME49_212300	TGME49_212300	hypothetical protein
BESB_055230	9.45726	12.8352	-3.37792	TGME49_223262	TGME49_223262	WD domain, G-beta repeat-containing protein
BESB_055290	9.66377	16.8513	-7.18756	TGME49_223430	TGME49_223430	hypothetical protein
BESB_055360	7.77896	13.5279	-5.74893	TGME49_224470	none	hypothetical protein
BESB_055400	7.55218	10.1282	-2.576	TGME49_223520	TGME49_223520	EF hand domain-containing protein
BESB_055410	8.92641	12.2682	-3.34182	TGME49_223530	TGME49_223530	hypothetical protein
BESB_055430	10.3755	12.8263	-2.45083	TGME49_223550	TGME49_223550	hypothetical protein
BESB_055680	10.1083	13.1382	-3.02994	TGME49_223790	TGME49_223790	hypothetical protein
BESB_055790	13.0766	15.1765	-2.09988	TGME49_315230	TGME49_315230	hypothetical protein
BESB_055810	12.7995	15.1214	-2.32197	TGME49_315210	none	rhoptry protein, putative
BESB_055820	11.1262	14.5946	-3.46835	TGME49_315190	TGME49_315190	CAM kinase, SNF1 family
BESB_055830	9.81501	11.8967	-2.08171	TGME49_315170	TGME49_315170	O-phosphoseryl-tRNA(Sec) selenium transferase
BESB_056120	13.0718	15.2247	-2.15293	TGME49_205562	TGME49_205562	hypothetical protein
BESB_056230	7.88967	13.7628	-5.8731	TGME49_205680	TGME49_205680	hypothetical protein
BESB_056310	4.50944	6.94773	-2.43829	TGME49_205760	TGME49_205760	membrane protein
BESB_056400	11.6066	14.9293	-3.32274	TGME49_206400	TGME49_206400	FAD binding domain of DNA photolyase domain-containing protein
BESB_056430	3.22526	5.7685	-2.54324	TGME49_206440	TGME49_206440	cpw-wpc domain-containing protein
BESB_056680	9.34742	12.0591	-2.71166	TGME49_206710	TGME49_206710	hypothetical protein
BESB_056780	12.2934	14.2939	-2.00055	TGME49_304670	TGME49_304670	leucine rich repeat-containing protein
BESB_056860	9.1071	12.0686	-2.96147	TGME49_304470	TGME49_304470	oxidoreductase, putative
BESB_056900	13.5876	16.1542	-2.56665	TGME49_280380	TGME49_280380	poly(ADP-ribose) glycohydrolase
BESB_056960	6.25553	9.53843	-3.2829	TGME49_280435	TGME49_280435	hypothetical protein
BESB_057010	5.29583	15.2149	-9.91911	TGME49_280470	none	AP2 domain transcription factor AP2VIIa-1
BESB_057200	10.165	12.3399	-2.1749	TGME49_280670	TGME49_280670	hypothetical protein
BESB_057650	12.1765	16.6903	-4.51383	TGME49_239020	none	ABC transporter transmembrane region domain-containing protein
BESB_057690	0.199104	10.4257	-10.2266	none	none	none
BESB_057980	5.69124	10.6197	-4.92841	TGME49_255060	none	cytochrome b(N-terminal)/b6/petB subfamily protein
BESB_058060	0.141386	6.42029	-6.27891	TGME49_323400	none	cytochrome c oxidase subunit iii subfamily protein
BESB_058120	0.076492	4.55045	-4.47396	none	none	none
BESB_058540	14.6662	16.8892	-2.22295	TGME49_228390	TGME49_228395	hypothetical protein
BESB_058830	9.63416	12.2002	-2.56608	TGME49_228110	TGME49_228110	hypothetical protein
BESB_058880	10.4131	13.7478	-3.3347	none	none	none
BESB_059110	11.4879	13.9946	-2.50672	TGME49_227840	TGME49_227840	Memo family protein
BESB_059490	8.21388	15.6287	-7.41485	TGME49_227100	TGME49_227100	hypothetical protein
BESB_059500	9.45089	12.284	-2.83315	TGME49_227090	TGME49_227090	aspartokinase
BESB_059580	11.3259	13.9354	-2.60952	TGME49_227010	TGME49_227010	rhoptry kinase family protein ROP30
BESB_059680	0.0236686	2.55675	-2.53308	TGME49_226920	none	hypothetical protein
BESB_059690	11.098	16.1781	-5.08004	TGME49_226910	TGME49_226910	Amylo-alpha-1,6-glucosidase
BESB_059980	7.02222	12.1817	-5.15947	none	none	none
BESB_060140	12.6892	14.835	-2.14576	TGME49_226460	TGME49_226460	hypothetical protein
BESB_060270	12.3647	14.5524	-2.18771	TGME49_226340	TGME49_226340	hypothetical protein
BESB_060300	11.4591	15.1617	-3.70256	TGME49_226310	TGME49_226310	zinc finger (CCCH type) motif-containing protein
BESB_060420	5.69051	8.01318	-2.32267	TGME49_201150	TGME49_226110	heavy metal translocating P-type ATPase subfamily protein
BESB_060530	8.41899	12.9772	-4.55821	TGME49_226010	TGME49_226010	pterin-4-alpha-carbinolamine dehydratase
BESB_060780	10.0279	14.3054	-4.27749	TGME49_225790	TGME49_225790	PDI family protein
BESB_061050	13.2119	18.2418	-5.02991	TGME49_225413	TGME49_225413	hypothetical protein
BESB_061070	5.13623	8.17712	-3.04088	TGME49_225400	TGME49_225400	hypothetical protein
BESB_061250	11.4293	16.488	-5.05871	TGME49_225220	TGME49_225220	SCP family extracellular subfamily protein
BESB_061260	14.1563	17.2706	-3.11436	TGME49_225200	TGME49_225200	hypothetical protein
BESB_061440	0.0316395	2.97024	-2.9386	TGME49_225070	TGME49_225070	hypothetical protein
BESB_061600	10.5303	12.5459	-2.01565	TGME49_225060	TGME49_225060	nucleoredoxin family protein
BESB_061750	9.01813	14.7892	-5.77112	TGME49_224932	TGME49_224932	hypothetical protein
BESB_061790	5.57026	7.71962	-2.14936	TGME49_224905	TGME49_224905	hypothetical protein
BESB_061960	8.07746	10.4637	-2.38627	TGME49_224680	TGME49_224680	hypothetical protein
BESB_062000	9.48028	18.3589	-8.87863	TGME49_224630	TGME49_224630	zinc finger (CCCH type) motif-containing protein
BESB_062090	13.3037	15.3642	-2.0605	TGME49_224540	TGME49_224540	hypothetical protein
BESB_062150	11.3749	14.1841	-2.80923	TGME49_224470	TGME49_224470	hypothetical protein
BESB_062290	7.87079	12.6415	-4.77072	TGME49_264660	none	SAG-related sequence SRS44
BESB_062310	9.17292	11.2799	-2.10695	TGME49_222410	TGME49_222410	hypothetical protein
BESB_062420	8.27764	11.5591	-3.28142	TGME49_222330	TGME49_222330	hypothetical protein
BESB_062460	10.8207	14.011	-3.19029	TGME49_224230	TGME49_224230	AP2 domain transcription factor AP2X-3
BESB_062700	1.68401	10.9724	-9.28834	none	none	none
BESB_062770	6.2744	8.49283	-2.21843	none	none	none
BESB_062860	8.50736	10.7134	-2.20608	TGME49_223120	TGME49_223120	cyclin-dependent kinase regulatory subunit protein
BESB_062990	9.55733	12.7367	-3.17934	TGME49_310440	TGME49_297150	membrane occupation and recognition nexus protein MORN1
BESB_063020	11.5297	13.6417	-2.11197	TGME49_297180	TGME49_297180	hypothetical protein
BESB_063070	9.35424	11.8629	-2.50868	TGME49_297245	TGME49_297245	transporter, major facilitator family protein
BESB_063100	3.23316	8.63025	-5.39709	none	none	none
BESB_063120	12.4863	14.7619	-2.27565	TGME49_297330	TGME49_297330	hypothetical protein
BESB_063150	10.2614	13.0976	-2.83611	TGME49_297360	TGME49_297360	hypothetical protein
BESB_063230	2.07411	6.18986	-4.11576	TGME49_297440	none	hypothetical protein
BESB_063240	4.44189	6.63176	-2.18987	TGME49_297450	TGME49_297450	hypothetical protein
BESB_063370	5.95336	8.71576	-2.76241	TGME49_297680	TGME49_297680	calmodulin, putative
BESB_063530	9.95493	14.001	-4.04609	TGME49_297820	TGME49_297820	sperm associated antigen 6, putative
BESB_063540	5.69122	9.22182	-3.53059	none	none	none
BESB_063560	9.73007	12.8619	-3.13187	TGME49_297840	TGME49_297840	DNA primase, large subunit
BESB_063660	10.67	12.7595	-2.0894	TGME49_297940	TGME49_297940	single-strand binding protein
BESB_063710	13.2899	15.4897	-2.1998	TGME49_298010	TGME49_298010	hypothetical protein
BESB_063770	7.2542	11.6503	-4.39612	TGME49_220840	none	threonine synthase
BESB_064050	4.29801	6.51412	-2.21611	TGME49_255060	none	cytochrome b(N-terminal)/b6/petB subfamily protein
BESB_064150	2.64662	5.74296	-3.09634	TGME49_237120	none	hypothetical protein
BESB_064240	2.37662	4.60748	-2.23086	none	none	none
BESB_064450	9.69818	11.8413	-2.14315	TGME49_200410	none	hypothetical protein
BESB_064590	11.4004	18.2321	-6.83172	TGME49_235315	TGME49_200230	PAN domain-containing protein
BESB_064600	10.7158	18.685	-7.96913	TGME49_235315	none	PAN domain-containing protein
BESB_064610	10.8905	18.7383	-7.8478	TGME49_235315	none	PAN domain-containing protein
BESB_064620	10.8596	18.8105	-7.95086	TGME49_235315	none	PAN domain-containing protein
BESB_064630	10.87	17.8688	-6.99886	TGME49_235315	none	PAN domain-containing protein
BESB_064670	10.4833	13.1243	-2.64101	TGME49_268000	TGME49_268000	hypothetical protein
BESB_064800	5.40448	7.48182	-2.07734	TGME49_268270	TGME49_268270	hypothetical protein
BESB_064840	6.36752	8.82162	-2.4541	TGME49_268310	TGME49_204420 TGME49_268310	oocyst wall protein OWP3
BESB_064940	6.09074	9.22178	-3.13104	TGME49_268390	TGME49_268390	hypothetical protein
BESB_064950	7.97481	10.2653	-2.29049	TGME49_268400	TGME49_268400	hypothetical protein
BESB_065020	12.0591	14.8274	-2.76823	TGME49_224750	none	SAG-related sequence SRS40F
BESB_065030	10.7773	14.5604	-3.78309	TGME49_204360	TGME49_204360	subtilisin SUB4
BESB_065040	10.9983	14.3115	-3.31316	TGME49_204350	TGME49_204350	hypothetical protein
BESB_065050	7.22444	16.5626	-9.33814	TGME49_204340	TGME49_204340	hypothetical protein
BESB_065070	3.37366	5.38769	-2.01403	TGME49_204320	none	hypothetical protein
BESB_065090	6.294	10.5643	-4.27032	TGME49_204300	TGME49_204300	hypothetical protein
BESB_065100	5.00394	9.99057	-4.98663	TGME49_204290	TGME49_204290	hypothetical protein
BESB_065300	8.67685	12.4267	-3.74981	TGME49_203930	none	hypothetical protein
BESB_065400	10.9053	14.7446	-3.83931	TGME49_205250	none	rhoptry protein ROP18
BESB_065410	6.6597	8.70895	-2.04924	TGME49_203890	TGME49_203890	hypothetical protein
BESB_065430	6.13373	11.6007	-5.46697	TGME49_203870	TGME49_203870	RAB43, member RAS oncogene family protein
BESB_065490	11.015	13.6792	-2.66424	TGME49_203820	TGME49_203820	hypothetical protein
BESB_065510	7.87072	10.378	-2.50725	TGME49_203800	TGME49_203800	hypothetical protein
BESB_065680	7.86434	14.6102	-6.74583	TGME49_203580	TGME49_203580	NAD-binding domain 4 domain-containing protein
BESB_065720	4.51163	9.31275	-4.80112	TGME49_203505	TGME49_203505	hypothetical protein
BESB_065970	6.77315	9.75155	-2.9784	TGME49_203250	none	hypothetical protein
BESB_066010	8.98039	12.6176	-3.63725	TGME49_203200	TGME49_203200	hypothetical protein
BESB_066080	5.47399	12.0426	-6.56862	TGME49_203110	TGME49_203110	citrate synthase, putative
BESB_066090	4.22392	9.06082	-4.8369	TGME49_203090	TGME49_203080;TGME49_203090	hypothetical protein
BESB_066170	11.2437	13.4855	-2.24186	TGME49_203010	none	aurora kinase
BESB_066180	10.6199	12.802	-2.18211	TGME49_203010	TGME49_203010	aurora kinase
BESB_066570	9.59624	12.0515	-2.45526	TGME49_202572	TGME49_202572	ribophorin i protein
BESB_066730	10.743	13.067	-2.32405	TGME49_202430	TGME49_202430	hypothetical protein
BESB_066860	6.196	10.6303	-4.43429	TGME49_213710	TGME49_213710	WD domain, G-beta repeat-containing protein
BESB_066870	5.21856	11.4656	-6.24708	TGME49_213720	TGME49_213720	hypothetical protein
BESB_067020	2.64144	5.09191	-2.45047	TGME49_213860	TGME49_213860	hypothetical protein
BESB_067250	12.2161	17.5361	-5.31997	TGME49_287040	TGME49_287040	hypothetical protein
BESB_067360	10.5562	13.004	-2.44784	TGME49_255460	TGME49_286740	EGF family domain-containing protein
BESB_067420	7.42822	13.1157	-5.68745	TGME49_286670	TGME49_286670	hypothetical protein
BESB_067460	9.79176	13.3544	-3.56264	TGME49_286620	TGME49_286620	S1 RNA binding domain-containing protein
BESB_067470	7.86428	9.98905	-2.12477	TGME49_286610	TGME49_286610	ribosomal protein RPS14, putative
BESB_067800	6.55341	10.0786	-3.5252	TGME49_286110	TGME49_286110	hypothetical protein
BESB_067820	10.0179	12.1647	-2.14678	none	none	none
BESB_067850	9.04374	12.9629	-3.91916	TGME49_286060	TGME49_286060	tricarboxylate carrier protein
BESB_067970	12.9294	15.5274	-2.59802	TGME49_216650	TGME49_216650	S15 sporozoite-expressed protein
BESB_068220	7.65899	14.4709	-6.81188	none	none	none
BESB_068230	7.99825	15.7267	-7.72847	TGME49_256700	none	hypothetical protein
BESB_068330	7.17382	9.2564	-2.08258	TGME49_284610	TGME49_284610 TGME49_284615	hypothetical protein
BESB_068340	13.9441	16.1082	-2.16407	TGME49_284620	TGME49_284620	hypothetical protein
BESB_068770	9.56323	12.4406	-2.87734	TGME49_285670	TGME49_285670	hypothetical protein
BESB_068790	8.38827	11.7071	-3.31883	TGME49_285690	TGME49_285690	notch (dsl) domain-containing protein
BESB_068880	9.82978	11.8618	-2.032	TGME49_285780	TGME49_285780	hypothetical protein
BESB_068920	13.1057	15.9426	-2.8369	TGME49_285810	TGME49_285810	MYND finger domain-containing protein
BESB_069110	11.2301	13.5929	-2.36276	TGME49_216450	TGME49_216450	peptidase, T1 family protein
BESB_069380	6.09084	9.6919	-3.60106	TGME49_216150	TGME49_216150 TGME49_216155	peptidase family M3 protein
BESB_069390	7.65891	18.2066	-10.5477	TGME49_216140	TGME49_216140	tetratricopeptide repeat-containing protein
BESB_069430	12.9385	15.6257	-2.68713	TGME49_216080	TGME49_216080	apical complex lysine methyltransferase
BESB_069440	9.65644	12.1814	-2.52493	TGME49_216070	TGME49_216070	hypothetical protein
BESB_069450	1.0646	4.28756	-3.22296	none	none	none
BESB_069460	3.7575	7.84717	-4.08966	TGME49_293820	none	calpain family cysteine protease domain-containing protein
BESB_069490	0.0627364	4.13657	-4.07384	TGME49_216053	TGME49_216053	hypothetical protein
BESB_069630	8.5115	13.6881	-5.17665	TGME49_215895	none	AP2 domain-containing protein
BESB_070060	0.0316395	2.97024	-2.9386	TGME49_330000	none	cytochrome b
BESB_070280	2.38094	5.05042	-2.66947	TGME49_330000	none	cytochrome b
BESB_070290	9.07163	12.3416	-3.26992	TGME49_330000	none	cytochrome b
BESB_070320	10.7654	13.6398	-2.87443	TGME49_307040	none	shikimate dehydrogenase substrate binding domain-containing protein
BESB_070380	11.1441	13.7071	-2.56304	TGME49_309720	TGME49_309720	hypothetical protein
BESB_070570	9.01814	11.9515	-2.93335	TGME49_309240	TGME49_309240	CorA family Mg2+ transporter protein
BESB_070770	1.07448	4.82235	-3.74787	none	none	none
BESB_071320	13.909	17.7415	-3.83252	TGME49_309930	TGME49_309930	melibiase subfamily protein
BESB_071580	11.8144	14.1888	-2.37431	TGME49_310070	TGME49_310070	methyltransferase, putative
BESB_071750	11.5984	13.9275	-2.32909	TGME49_310270	TGME49_310270	hypothetical protein
BESB_071840	8.12087	10.7374	-2.61657	TGME49_310350	TGME49_310350	PGAP1 family protein
BESB_071910	7.58362	11.0621	-3.47852	TGME49_310410	TGME49_310410	WD domain, G-beta repeat-containing protein
BESB_072030	13.1207	16.148	-3.02733	TGME49_310520	TGME49_310520	35-cyclic nucleotide phosphodiesterase domain-containing protein
BESB_072120	11.0321	13.6418	-2.6097	TGME49_310620	TGME49_310620	starch binding domain-containing protein
BESB_072180	8.48687	12.8112	-4.32436	TGME49_310680	TGME49_310680	aminotransferase, class I/II superfamily protein
BESB_072470	14.642	16.8497	-2.20768	TGME49_310970	TGME49_310970	hypothetical protein
BESB_072570	10.2578	13.0644	-2.80663	TGME49_311080	TGME49_311080	transporter, cation channel family protein
BESB_072590	12.0377	14.8856	-2.84792	TGME49_311100	none	zinc finger (CCCH type) motif-containing protein
BESB_072600	15.2478	17.7464	-2.49861	TGME49_311100	TGME49_311100 TGME49_311110	zinc finger (CCCH type) motif-containing protein
BESB_072710	10.5641	13.9303	-3.36624	none	none	none
BESB_072760	10.0714	13.5881	-3.5167	TGME49_311260	TGME49_311260	myosin light chain MLC1, putative
BESB_072900	11.1454	13.868	-2.72263	TGME49_311450	TGME49_311450	zinc finger, c2h2 type domain-containing protein
BESB_073050	7.50396	11.0523	-3.54833	TGME49_311740	TGME49_311740	hypothetical protein
BESB_073180	8.71978	13.5741	-4.85429	TGME49_311890	TGME49_311890	hypothetical protein
BESB_073430	10.0165	12.078	-2.0615	none	none	none
BESB_073510	7.85794	14.7295	-6.87155	TGME49_312330	none	hypothetical protein
BESB_073810	13.8723	16.2831	-2.41085	none	none	none
BESB_073920	10.7611	12.9038	-2.14272	TGME49_312875	TGME49_312875	hypothetical protein
BESB_074060	12.7587	18.3942	-5.63549	TGME49_313050	TGME49_313050	oxidoreductase, short chain dehydrogenase/reductase family protein
BESB_074620	13.0356	15.2003	-2.16475	TGME49_313640	TGME49_313640	hypothetical protein
BESB_074640	11.6123	14.151	-2.53872	TGME49_313665	TGME49_313665	hypothetical protein
BESB_074770	9.36101	11.4656	-2.10458	TGME49_313790	TGME49_313790	hypothetical protein
BESB_074860	13.9495	16.4828	-2.53334	none	none	none
BESB_074890	12.6546	14.9149	-2.26029	TGME49_313930	TGME49_313930	transmembrane protein
BESB_075060	12.0099	14.059	-2.04915	TGME49_314220	TGME49_314220	hypothetical protein
BESB_075140	6.00038	14.7475	-8.74708	none	none	none
BESB_075150	8.42766	11.763	-3.33529	TGME49_314320	TGME49_314320	hypothetical protein
BESB_075340	8.80202	11.7798	-2.97775	TGME49_288820	none	hypothetical protein
BESB_075500	9.37678	11.9041	-2.52728	TGME49_314730	TGME49_314730	ALG6, ALG8 glycosyltransferase family protein
BESB_075510	10.9983	13.187	-2.18871	TGME49_314720	TGME49_314720	Sedlin, N-terminal region protein, putative
BESB_075520	8.64748	13.5659	-4.91843	TGME49_314710	TGME49_314710	carrier superfamily protein
BESB_075560	12.2939	14.4726	-2.1787	TGME49_267980	none	hypothetical protein
BESB_075610	0.0316395	2.97024	-2.9386	TGME49_314875	none	RIC1 protein
BESB_075860	0.0277458	2.77829	-2.75054	TGME49_330000	none	cytochrome b
BESB_075920	0.153153	6.83044	-6.67729	TGME49_321300	none	autophagy-related 12 variant 1, putative
BESB_075930	0.0627364	4.13657	-4.07384	TGME49_280570	none	SAG-related sequence SRS35A
BESB_075940	1.07156	4.66518	-3.59362	TGME49_259890	TGME49_283470	Kazal-type serine protease inhibitor domain-containing protein
BESB_076130	4.37493	9.44117	-5.06624	TGME49_283765	TGME49_283765	B9 domain-containing protein
BESB_076150	15.4635	18.0294	-2.56592	TGME49_283780	TGME49_283780	glucose-6-phosphate isomerase GPI
BESB_076170	12.3128	15.7674	-3.45459	TGME49_283810	TGME49_283810 TGME49_283820	hypothetical protein
BESB_076280	0.0277458	2.77829	-2.75054	none	none	none
BESB_076560	8.8986	11.3215	-2.4229	TGME49_255920	TGME49_255920	GINS complex subunit Psf3, putative
BESB_076590	8.7751	11.3491	-2.57404	TGME49_255895	TGME49_255895	hypothetical protein
BESB_076600	11.6503	15.0667	-3.4164	TGME49_255890	TGME49_255890	pyridine nucleotide-disulfide oxidoreductase domain-containing protein
BESB_076760	3.38053	6.83	-3.44948	TGME49_255620	TGME49_255620	B9-C2 domain-containing protein
BESB_076780	9.80673	11.8175	-2.01074	TGME49_255500	TGME49_255500	hypothetical protein
BESB_076820	9.75438	14.0938	-4.33941	TGME49_255460	TGME49_255460	EGF family domain-containing protein
BESB_076900	9.80677	12.7062	-2.89943	TGME49_257670	TGME49_257670	hypothetical protein
BESB_076970	6.13375	9.32799	-3.19424	none	none	none
BESB_076980	8.70562	11.9193	-3.21371	none	none	none
BESB_077280	7.06723	9.92574	-2.85851	none	none	none
BESB_077640	9.18063	11.3006	-2.11993	TGME49_256788	TGME49_256788	intraflagellar transport 52 (Protein NGD5) family protein
BESB_077830	5.3699	8.30656	-2.93666	TGME49_216965	TGME49_216965	leucine rich repeat-containing protein
BESB_077870	2.86668	5.79427	-2.92759	none	none	none
BESB_077970	7.3665	12.8983	-5.53184	none	none	none
BESB_078050	10.4185	14.5426	-4.12409	TGME49_316750	TGME49_316750	DEAD/DEAH box helicase domain-containing protein
BESB_078130	9.71952	12.3198	-2.60028	none	TGME49_316650	none
BESB_078180	10.2172	12.3992	-2.18202	none	none	none
BESB_078240	12.0324	14.6847	-2.65233	TGME49_316520	TGME49_316520	1,4-alpha-glucan-branching enzyme
BESB_078280	0.0316395	2.97024	-2.9386	none	none	none
BESB_078290	6.04644	9.18617	-3.13973	TGME49_316470	TGME49_316470	hypothetical protein
BESB_078300	4.57395	7.30745	-2.7335	TGME49_316470	none	hypothetical protein
BESB_078350	9.36558	13.3809	-4.01532	TGME49_316380	TGME49_316380	hypothetical protein
BESB_078400	11.478	14.2231	-2.74504	TGME49_316330	none	superoxide dismutase SOD2
BESB_078420	14.4507	16.6488	-2.19819	TGME49_316310	none	superoxide dismutase
BESB_078490	9.8653	12.175	-2.30972	TGME49_316240	TGME49_316240	hypothetical protein
BESB_078690	5.47424	9.00187	-3.52764	TGME49_315940	TGME49_315940	rhoptry protein, putative
BESB_078700	8.0609	10.7325	-2.67162	TGME49_315940	none	rhoptry protein, putative
BESB_078740	10.8403	13.6555	-2.81525	TGME49_315900	TGME49_315900	hypothetical protein
BESB_078800	6.91512	8.9852	-2.07008	TGME49_315802	none	hypothetical protein
BESB_078830	13.6584	15.8778	-2.21941	TGME49_315770	TGME49_315770	cytochrome p450 superfamily protein
BESB_078840	12.9125	15.4514	-2.53888	none	none	none
BESB_078850	12.4124	15.0509	-2.63845	TGME49_315760	TGME49_315760	AP2 domain transcription factor AP2XI-4
BESB_078900	11.5171	13.6596	-2.14256	TGME49_315710	TGME49_315710	hypothetical protein
BESB_078930	10.9786	13.5216	-2.543	TGME49_315690	TGME49_315690	DnaJ domain-containing protein
BESB_078940	9.45297	11.6146	-2.16158	TGME49_315680	TGME49_315680	vacuolar protein sorting-associated protein vps4, putative
BESB_079070	4.37307	7.08827	-2.7152	TGME49_267680	none	microneme protein MIC12
BESB_079080	4.69504	8.96318	-4.26814	TGME49_267680	none	microneme protein MIC12
BESB_079110	8.15782	12.6906	-4.5328	TGME49_267680	none	microneme protein MIC12
BESB_079170	8.44909	12.4031	-3.95399	TGME49_315450	TGME49_315450	hypothetical protein
BESB_079200	9.25308	16.4443	-7.1912	TGME49_315410	none	SAG-related sequence SRS53F
BESB_079210	7.63684	10.5522	-2.91537	TGME49_315410	none	SAG-related sequence SRS53F
BESB_079300	7.40217	11.4086	-4.00641	TGME49_315340	none	SAG-related sequence SRS52C
BESB_079310	6.19599	9.7853	-3.58931	none	none	none
BESB_079660	1.68404	11.0977	-9.41371	TGME49_224170	TGME49_224160;TGME49_224170	SAG-related sequence SRS60A
BESB_079720	10.1028	12.5356	-2.43275	TGME49_222300	TGME49_222300	hypothetical protein
BESB_079880	12.2023	14.8947	-2.69243	TGME49_222160	TGME49_222160	aldehyde dehydrogenase
BESB_080050	12.1963	14.6995	-2.50326	TGME49_221990	TGME49_221990	hypothetical protein
BESB_080100	7.07836	11.0284	-3.95	TGME49_221930	TGME49_221930	hypothetical protein
BESB_080190	5.33381	8.86445	-3.53064	TGME49_221830	TGME49_221830	subtilisin SUB12
BESB_080370	11.984	16.0181	-4.0341	TGME49_216610	TGME49_221580	ribosomal RNA large subunit methyltransferase J protein
BESB_080410	9.79511	13.2699	-3.47479	TGME49_221530	TGME49_221530	hypothetical protein
BESB_080470	11.1128	13.242	-2.12913	TGME49_221470	TGME49_221470	hypothetical protein
BESB_080590	11.3932	13.783	-2.38974	TGME49_221370	TGME49_221370	hypothetical protein
BESB_080890	9.83143	16.3722	-6.54075	TGME49_252070	none	KRUF family protein
BESB_081420	9.57887	12.5799	-3.00107	TGME49_238140	TGME49_238140	hypothetical protein
BESB_081460	10.5778	13.3255	-2.74775	none	none	none
BESB_081500	4.51163	9.21954	-4.7079	TGME49_238210	TGME49_238210	EGF family domain-containing protein
BESB_081630	9.43593	14.9709	-5.53496	TGME49_238440	none	SAG-related sequence SRS22A
BESB_081790	8.11017	10.914	-2.80382	TGME49_238915	TGME49_238915	hypothetical protein
BESB_082080	2.65356	6.98197	-4.32841	TGME49_239120	TGME49_239120	hypothetical protein
BESB_082100	11.4336	13.8277	-2.3941	TGME49_239250	TGME49_239250	diacylglycerol kinase, putative
BESB_082200	11.358	14.0778	-2.71978	TGME49_239365	none	hypothetical protein
BESB_082210	9.55929	12.3201	-2.76078	none	none	none
BESB_082250	14.4942	16.5848	-2.09061	TGME49_204050	none	subtilisin SUB1
BESB_082460	9.05492	11.5697	-2.51475	TGME49_239630	TGME49_239630	cytidine and deoxycytidylate deaminase zinc-binding region domain-containing protein
BESB_082500	12.1155	15.6785	-3.56297	TGME49_239700	TGME49_239700	regulator of chromosome condensation (RCC1) repeat-containing protein
BESB_082600	12.18	17.6935	-5.51345	TGME49_239780	TGME49_239780	hypothetical protein
BESB_082710	9.26526	13.2739	-4.0086	TGME49_293680	TGME49_293680	hypothetical protein
BESB_082750	8.16819	11.3341	-3.16586	TGME49_293620	TGME49_293620	hypothetical protein
BESB_082810	4.05364	7.23509	-3.18145	TGME49_230130	none	hypothetical protein
BESB_082960	14.6764	16.8249	-2.14846	TGME49_229930	TGME49_229930	p25-alpha family protein
BESB_083390	11.2698	13.8518	-2.582	TGME49_229280	TGME49_229280	hypothetical protein
BESB_083440	9.54543	12.1699	-2.62444	TGME49_229230	TGME49_229230	hypothetical protein
BESB_083490	12.5427	14.5846	-2.04188	TGME49_257910	none	hypothetical protein
BESB_083510	8.98912	11.0496	-2.06048	TGME49_229160	TGME49_229160	DHHC zinc finger domain-containing protein
BESB_083670	11.5625	13.7091	-2.14657	TGME49_255210	TGME49_255210	ATPase, AAA family protein
BESB_083730	4.95599	15.1118	-10.1558	TGME49_238150	none	hypothetical protein
BESB_083750	9.69104	13.9996	-4.30853	TGME49_255290	TGME49_255290	hypothetical protein
BESB_083810	8.04976	12.814	-4.7642	none	none	none
BESB_083830	10.6443	13.3632	-2.71891	TGME49_255390	TGME49_255390	HEAT repeat-containing protein
BESB_083950	10.1728	12.434	-2.26124	TGME49_257790	TGME49_257790	histone deacetylase HDAC4
BESB_084180	9.38348	12.2189	-2.83538	TGME49_258160	TGME49_258160	carbohydrate kinase
BESB_084220	12.5025	16.5892	-4.08663	TGME49_258220	TGME49_258220	hypothetical protein
BESB_084280	6.6303	12.8663	-6.23597	TGME49_258370	TGME49_258370	rhoptry kinase family protein ROP28
BESB_084330	12.0055	14.4734	-2.46785	TGME49_258420	TGME49_258420	hypothetical protein
BESB_084480	10.4475	12.5036	-2.05611	TGME49_258590	TGME49_258590	hypothetical protein
BESB_084620	5.47372	14.0975	-8.62383	TGME49_270920	none	rhoptry kinase family protein ROP32
BESB_084900	11.0713	13.6604	-2.58909	TGME49_261070	TGME49_261070	apicoplast triosephosphate translocator APT1
BESB_085260	7.68818	13.2433	-5.55512	TGME49_260480	TGME49_260480;TGME49_267550	leucine rich repeat-containing protein
BESB_085280	2.87196	6.79272	-3.92076	TGME49_260460	TGME49_260460	oxidoreductase, putative
BESB_085310	11.7189	14.0832	-2.36428	TGME49_260430	TGME49_260430	hypothetical protein
BESB_085440	11.0713	13.5084	-2.43711	TGME49_260300	TGME49_260300	metal cation transporter, ZIP family protein
BESB_085450	7.35737	9.73516	-2.37779	none	none	none
BESB_085460	10.7088	13.8579	-3.14908	TGME49_260270	TGME49_260270	HEAT repeat-containing protein
BESB_085550	9.60584	13.4741	-3.86831	TGME49_267820	TGME49_267820	electron transfer flavoprotein subunit beta, putative
BESB_085650	11.8834	15.2513	-3.36792	TGME49_279360	TGME49_279360	hypothetical protein
BESB_085660	11.3877	14.0821	-2.69443	TGME49_279370	TGME49_279370	SNARE associated Golgi protein
BESB_085670	10.237	12.4167	-2.17969	TGME49_279450	TGME49_279450	adenylosuccinate synthetase, putative
BESB_086100	0.035362	3.13959	-3.10423	TGME49_234165	none	hypothetical protein
BESB_086480	0.0316395	2.97024	-2.9386	TGME49_300611	TGME49_300611	ribosomal protein L14
BESBLIS14_000020	1.09691	6.11116	-5.01424	none	none	none
BESBLIS14_000030	9.26038	11.5286	-2.26818	none	none	none
BESBLIS14_000080	2.6572	9.1694	-6.5122	none	none	none
BESBLIS14_000100	4.14182	10.288	-6.14617	none	none	none
BESBLIS14_000110	7.2247	11.1688	-3.94407	none	none	none
BESBLIS14_000120	9.64717	11.7714	-2.12419	TGME49_262930	TGME49_262930	hypothetical protein
BESBLIS14_000130	1.08868	5.60638	-4.5177	none	none	none
BESBLIS14_000150	7.27333	9.5098	-2.23647	none	none	none
BESBLIS14_000280	9.64534	12.2303	-2.58492	TGME49_245475	TGME49_245475	hypothetical protein
BESBLIS14_000290	7.40212	10.3428	-2.94073	none	none	none
BESBLIS14_000350	7.40206	10.0014	-2.59937	none	none	none
BESBLIS14_000410	3.86399	9.83985	-5.97586	TGME49_230598	TGME49_230598	hypothetical protein
BESBLIS14_000430	1.07257	4.7195	-3.64693	none	none	none
BESBLIS14_000440	4.05416	13.8492	-9.79501	none	none	none
BESBLIS14_000450	7.05591	16.2382	-9.1823	none	none	none
BESBLIS14_000510	9.22604	11.6442	-2.41813	none	none	none
BESBLIS14_000530	9.12053	12.3786	-3.25804	none	none	none
BESBLIS14_000570	12.4728	16.3924	-3.91965	TGME49_239890	none	SCP family extracellular subfamily protein
BESBLIS14_000590	3.23278	8.0772	-4.84442	none	none	none
BESBLIS14_000660	8.71267	11.0647	-2.35205	none	none	none
BESBLIS14_000710	3.06322	7.12925	-4.06604	none	none	none
BESBLIS14_000720	1.67616	7.23547	-5.55931	none	none	none
BESBLIS14_000800	6.40312	8.90577	-2.50265	none	none	none
BESBLIS14_000810	3.64327	10.9534	-7.31014	none	none	none
BESBLIS14_000870	5.92866	8.04527	-2.11661	none	none	none
BESBLIS14_000950	9.58853	11.7987	-2.21021	TGME49_205060	TGME49_205060	hypothetical protein
BESBLIS14_001010	6.23598	9.78212	-3.54614	none	none	none
BESBLIS14_001120	2.86684	5.81932	-2.95248	none	none	none
BESBLIS14_001210	2.07329	6.09051	-4.01723	none	none	none
BESBLIS14_001220	2.64275	5.2478	-2.60505	none	none	none
BESBLIS14_001230	7.87081	11.7601	-3.88933	none	none	none
BESBLIS14_001240	5.60217	9.03694	-3.43477	none	none	none
BESBLIS14_001250	2.08543	9.56466	-7.47923	none	none	none
BESBLIS14_001260	7.35743	13.5042	-6.1468	none	none	none
BESBLIS14_001270	1.10229	6.48422	-5.38193	none	none	none
BESBLIS14_001290	1.65008	4.77146	-3.12138	TGME49_321340	none	membrane protein, putative
BESBLIS14_001320	3.86356	7.90672	-4.04316	none	none	none
BESBLIS14_001330	0.181342	8.2156	-8.03426	none	none	none
BESBLIS14_001390	6.17541	9.11976	-2.94435	none	none	none
BESBLIS14_001500	11.7916	14.9877	-3.19614	none	none	none
BESBLIS14_001510	10.1402	12.1723	-2.0321	none	none	none
BESBLIS14_001540	9.99044	13.2942	-3.30377	TGME49_268300	TGME49_268300	hypothetical protein
BESBLIS14_001560	12.1182	15.0833	-2.96511	TGME49_203790	none	hypothetical protein
BESBLIS14_001580	3.75719	12.8616	-9.10439	none	none	none
BESBLIS14_001620	3.86051	6.5144	-2.6539	TGME49_284550	none	EF hand domain-containing protein
BESBLIS14_001660	6.87801	11.948	-5.06997	none	none	none
BESBLIS14_001710	3.64141	6.97061	-3.3292	none	none	none
BESBLIS14_001730	7.47076	10.3353	-2.86451	TGME49_316290	none	hypothetical protein
BESBLIS14_001750	5.33346	8.24327	-2.90981	none	none	none
BESBLIS14_001800	4.69461	11.5428	-6.84815	none	none	none
BESBLIS14_001860	10.1907	12.9151	-2.72441	none	none	none
BESBLIS14_001880	8.19876	16.6911	-8.4923	none	none	none
BESBLIS14_001900	8.22387	10.5277	-2.30385	none	none	none
BESBLIS14_001970	5.0487	7.75265	-2.70395	none	none	none
BESBLIS14_001990	5.44044	9.14725	-3.70681	none	TGME49_243670	none
BESBLIS14_002050	4.05519	8.90014	-4.84494	TGME49_210740	TGME49_210740	hypothetical protein
BESBLIS14_002170	3.23323	8.8525	-5.61927	none	none	none
BESBLIS14_002180	5.69129	9.81516	-4.12386	none	none	none
BESBLIS14_002190	3.23325	8.99651	-5.76326	none	none	none
BESBLIS14_002230	2.87533	11.9854	-9.11008	none	none	none
BESBLIS14_002340	6.34968	11.4706	-5.1209	none	none	none
BESBLIS14_002350	2.07525	6.33581	-4.26057	none	none	none
BESBLIS14_002400	8.20894	11.1117	-2.90274	none	none	none
BESBLIS14_002410	3.05672	5.71624	-2.65952	none	none	none
BESBLIS14_002420	9.43594	12.2728	-2.83682	none	none	none
BESBLIS14_002470	8.47433	10.9548	-2.48042	none	none	none
BESBLIS14_002540	6.0239	10.1157	-4.09179	TGME49_210235	TGME49_210235	hypothetical protein
BESBLIS14_002640	6.23589	9.31704	-3.08116	none	none	none
BESBLIS14_002650	5.92912	8.63353	-2.70441	TGME49_272415	none	hypothetical protein
