# Supplementary material for: Dissection of Besnoitia besnoiti intermediate host life cycle stages: From morphology to gene expression
Source: PLoS Pathog. 2022 Nov 17;18(11):e1010955. doi: 10.1371/journal.ppat.1010955 (PMC9714946; doi:10.1371/journal.ppat.1010955)
Supplement: S5 Table — (XLSX) [file ppat.1010955.s010.xlsx]

## Sheet: Contents
S5 Table B. besnoiti orthologues of 20 genes coding for factors which have been localized to the tissue cyst wall in T. gondii
A	B. besnoiti tissue cyst wall

## Sheet: A
B. besnoiti ID	Protein	Comments	Tachyzoites log2(NC+1)	Tissue cysts log2(NC+1)	LFCs	Reference
BESB_023040	MCP4		4.07855	14.8365	-10.7579	https://doi.org/10.1128/mBio.00469-19 https://doi.org/10.1128/EC.05182-11
BESB_065050	CST8, GRA54		3.09393	13.2777	-10.1838	https://doi.org/10.1128/mBio.00469-19
BESB_023050	MCP3		6.84672	15.7284	-8.88172	https://doi.org/10.1128/mBio.00469-19
BESB_048010	CST1		4.77347	12.6924	-7.91892	https://doi.org/10.1371/journal.ppat.1003823 https://doi.org/10.1128/mBio.00469-19
BESB_028980	GRA9		16.442	18.8272	-2.38517	https://doi.org/10.1128/mBio.00469-19
BESB_044420	CST5, GRA52		13.6796	15.3842	-1.70458	https://doi.org/10.1128/mBio.00469-19
BESB_002260	CST4		5.09116	6.76612	-1.67496	https://doi.org/10.1128/mBio.02699-19
BESB_080330	β-tubulin		14.0434	15.3662	-1.32281	https://doi.org/10.1128/mBio.00469-19
BESB_053360	MAG1	Also described as cyst matrix protein	16.0362	16.2888	-0.252599	https://doi.org/10.1128/mBio.00469-19
BESB_085220	CST6, GRA53		15.5352	15.0239	0.511335	https://doi.org/10.1128/mBio.00469-19
BESB_047090	GRA36	Alignment shows little identity	15.2491	14.723	0.526147	https://doi.org/10.1128/mBio.00469-19
BESB_063310	PPG1		13.5541	12.7789	0.775185	https://doi.org/10.1016/j.molbiopara.2009.10.006
BESB_002500	CST7		16.1402	14.6567	1.48344	https://doi.org/10.1128/mBio.00469-19
BESB_059140	BPK1, ROP11		14.6919	12.9799	1.71198	https://doi.org/10.1128/EC.05182-11 https://doi.org/10.1128/mBio.00469-19
BESB_012450	MYR1		14.3727	12.6426	1.73012	https://doi.org/10.1128/mBio.00046-20
BESB_059210	GRA2		19.3958	17.3465	2.04923	https://doi.org/10.1006/expr.1993.1056
BESB_065910	GRA7	No differential expression in T. gondii	19.5737	17.4279	2.14579	https://doi.org/10.1016/j.ijpara.2003.11.024
BESB_082550	GRA14		17.3132	14.9539	2.35934	https://doi.org/10.1128/mBio.00469-19
BESB_053370	GRA1	No differential expression in T. gondii	21.2486	18.2855	2.96311	https://doi.org/10.1016/j.ijpara.2003.11.024
BESB_065660	CST2, GRA50		15.1562	12.1916	2.96453	https://doi.org/10.1128/mBio.00469-19
BESB_064490	Hypothetical		15.6368	10.7736	4.86326	https://doi.org/10.1128/mBio.00469-19
NA	GRA3	No differential expression in T. gondii	NA	NA	NA	https://doi.org/10.1016/j.ijpara.2003.11.024
NA	GRA5		NA	NA	NA	https://doi.org/10.1006/expr.1993.1056
NA	GRA6	No differential expression in T. gondii	NA	NA	NA	https://doi.org/10.1016/j.ijpara.2003.11.024
NA	GRA8		NA	NA	NA	https://doi.org/10.1128/mBio.00469-19
NA	GRA16	Localized beneath the cyst wall	NA	NA	NA	https://doi.org/10.3389/fcimb.2018.00366
NA	GRA24	Localized beneath the cyst wall	NA	NA	NA	https://doi.org/10.3389/fcimb.2018.00366
NA	GRA34		NA	NA	NA	https://doi.org/10.1128/mBio.00469-19
NA	CST3, GRA51		NA	NA	NA	https://doi.org/10.1128/mBio.02699-19
NA	MAG2		NA	NA	NA	https://doi.org/10.1128/mBio.00469-19
NA	SRS13		NA	NA	NA	https://doi.org/10.1007/s00436-018-5934-3
