# Supplementary material for: Dissection of Besnoitia besnoiti intermediate host life cycle stages: From morphology to gene expression
Source: PLoS Pathog. 2022 Nov 17;18(11):e1010955. doi: 10.1371/journal.ppat.1010955 (PMC9714946; doi:10.1371/journal.ppat.1010955)
Supplement: S7 Table — (XLSX) [file ppat.1010955.s012.xlsx]

## Sheet: Contents
S7 Table Members of B. besnoiti key secreted protein families, the GRAs, MICs, ROPs, and GPI-anchored SRSs with orthologues in T. gondii
A	B. besnoiti ROP genes
B	B. besnoiti MIC genes
C	B. besnoiti GRA genes
D	B. besnoiti SRS genes

## Sheet: A
B. besnoiti ID	Tachyzoites counts	Tissue cyst counts	Tachyzoites log2(NC+1)	Tissue cysts log2(NC+1)	LFCs	Gene name (Pannzer)	Protein description (Pannzer)	GO terms (Pannzer)	TGME49 homolog	TGME49 syntenic homolog	TGME49 protein description	NCLIV homolog (new ID)	NCLIV syntenic homolog (new ID)	NCLIV homolog	NCLIV protein description	ETH homolog	ETH protein description	Pf3D7 homolog	Pf3D7 protein description
BESB_075080	109	179	6.82501	7.44924	-0.624221	none	Bradyzoite rhoptry protein BRP1 [0.13]	none	TGME49_314250	none	bradyzoite rhoptry protein BRP1	none	none	none		none	none	none	none
BESB_010070	677	2450	9.44869	11.216	-1.76727	none	Myosin-light-chain kinase [0.19]	GO:0006468;GO:0006464;GO:0036211;GO:0016310;GO:0043412;GO:0006796;GO:0006793;GO:0044267;GO:0019538;GO:0044260;GO:1901564;GO:0043170;GO:0006807;GO:0044238;GO:0044237;GO:0071704;GO:0008152;GO:0009987	TGME49_322000	none	rhoptry kinase family protein	Ncaninum_LIV_000079700	none	NCLIV_031550	unspecified product	ETH_00027705	Rhoptry kinase family protein ROP30, putative	PF3D7_1454300	SNF1-related serine/threonine protein kinase KIN
BESB_030490	10627	8209	13.4189	12.9599	0.459035	none	Polo kinase [0.37]	GO:0006468;GO:0006464;GO:0036211;GO:0016310;GO:0043412;GO:0006796;GO:0006793;GO:0044267;GO:0019538;GO:0044260;GO:1901564;GO:0043170;GO:0006807;GO:0044238;GO:0044237;GO:0071704;GO:0008152;GO:0009987	TGME49_252500	TGME49_252500	rhoptry kinase family protein	Ncaninum_LIV_000440200	Ncaninum_LIV_000440200	NCLIV_022270	unspecified product	ETH_00005190	Rhoptry kinase family protein ROP17, putative	PF3D7_1337100	protein kinase 6
BESB_040440	69406	4873	16.1261	12.2075	3.91857	none	none	GO:0006468;GO:0006464;GO:0036211;GO:0016310;GO:0043412;GO:0006796;GO:0006793;GO:0044267;GO:0019538;GO:0044260;GO:1901564;GO:0043170;GO:0006807;GO:0044238;GO:0044237;GO:0071704;GO:0008152;GO:0009987	TGME49_308093	TGME49_308090	rhoptry kinase family protein (incomplete catalytic triad)	Ncaninum_LIV_000330400	Ncaninum_LIV_000330400	NCLIV_060730	unspecified product	ETH_00005190	Rhoptry kinase family protein ROP17, putative	PF3D7_1436600	cGMP-dependent protein kinase
BESB_065250	103	36	6.74165	5.16312	1.57853	none	none	GO:0006468;GO:0006464;GO:0036211;GO:0016310;GO:0043412;GO:0006796;GO:0006793;GO:0044267;GO:0019538;GO:0044260;GO:1901564;GO:0043170;GO:0006807;GO:0044238;GO:0044237;GO:0071704;GO:0008152;GO:0009987	TGME49_308096	none	rhoptry kinase family protein (incomplete catalytic triad)	Ncaninum_LIV_000665700	none	NCLIV_068850	unspecified product	ETH_00008445	hypothetical protein	PF3D7_1337100	protein kinase 6
BESB_059140	25683	8324	14.6919	12.9799	1.71198	none	none	GO:0006468;GO:0006464;GO:0036211;GO:0016310;GO:0043412;GO:0006796;GO:0006793;GO:0044267;GO:0019538;GO:0044260;GO:1901564;GO:0043170;GO:0006807;GO:0044238;GO:0044237;GO:0071704;GO:0008152;GO:0009987	TGME49_227810	TGME49_227810	rhoptry kinase family protein ROP11 (incomplete catalytic triad)	Ncaninum_LIV_000156800	Ncaninum_LIV_000156800	NCLIV_045585	conserved hypothetical protein	ETH_00027700	Rhoptry kinase family protein ROP25, putative	PF3D7_1123100	calcium-dependent protein kinase 7
BESB_045970	11787	237	13.5683	7.85064	5.71767	none	Protein kinase domain-containing protein [0.12]	GO:0006468;GO:0006464;GO:0036211;GO:0016310;GO:0043412;GO:0006796;GO:0006793;GO:0044267;GO:0019538;GO:0044260;GO:1901564;GO:0043170;GO:0006807;GO:0044238;GO:0044237;GO:0071704;GO:0008152;GO:0009987	TGME49_242240	TGME49_242100;TGME49_242240	rhoptry kinase family protein ROP19A	Ncaninum_LIV_000559800	Ncaninum_LIV_000559800	NCLIV_017410	unspecified product	ETH_00028765	hypothetical protein, conserved	PF3D7_1136500	casein kinase 1
BESB_057600	13254	4132	13.7375	11.9696	1.76792	none	Rhoptry kinase family protein ROP20 [0.3]	GO:0006468;GO:0006464;GO:0036211;GO:0016310;GO:0043412;GO:0006796;GO:0006793;GO:0044267;GO:0019538;GO:0044260;GO:1901564;GO:0043170;GO:0006807;GO:0044238;GO:0044237;GO:0071704;GO:0008152;GO:0009987	TGME49_258230	none	rhoptry kinase family protein ROP20	Ncaninum_LIV_000101900	none	NCLIV_028170	unspecified product	ETH_00008445	hypothetical protein	PF3D7_1238900	protein kinase 2
BESB_000930	387	23682	8.64374	14.4883	-5.84453	none	Rhoptry kinase family protein ROP21 [0.97]	GO:0006468;GO:0006464;GO:0036211;GO:0016310;GO:0043412;GO:0006796;GO:0006793;GO:0044267;GO:0019538;GO:0044260;GO:1901564;GO:0043170;GO:0006807;GO:0044238;GO:0044237;GO:0071704;GO:0008152;GO:0009987	TGME49_263220	TGME49_263220	rhoptry kinase family protein ROP21	Ncaninum_LIV_000139200	Ncaninum_LIV_000139200	NCLIV_024700	unspecified product	ETH_00014495	Rhoptry kinase family protein ROP21, putative	PF3D7_1148000	serine/threonine protein kinase, putative
BESB_022400	398	8	8.68242	3.1058	5.57662	none	Protein kinase domain-containing protein [0.56]	GO:0006468;GO:0006464;GO:0036211;GO:0016310;GO:0043412;GO:0006796;GO:0006793;GO:0044267;GO:0019538;GO:0044260;GO:1901564;GO:0043170;GO:0006807;GO:0044238;GO:0044237;GO:0071704;GO:0008152;GO:0009987	TGME49_207700	TGME49_207700	rhoptry kinase family protein ROP22 (incomplete catalytic triad)	Ncaninum_LIV_000756700	Ncaninum_LIV_000756700	NCLIV_002650	unspecified product	ETH_00005170	Rhoptry kinase family protein ROP23 (incomplete catalytic triad), putative	none	none
BESB_082430	10192	5449	13.3586	12.3687	0.989876	none	none	GO:0006468;GO:0006464;GO:0036211;GO:0016310;GO:0043412;GO:0006796;GO:0006793;GO:0044267;GO:0019538;GO:0044260;GO:1901564;GO:0043170;GO:0006807;GO:0044238;GO:0044237;GO:0071704;GO:0008152;GO:0009987	TGME49_239600	TGME49_239600	rhoptry kinase family protein ROP23 (incomplete catalytic triad)	Ncaninum_LIV_000768300	Ncaninum_LIV_000768300	NCLIV_016220	unspecified product	ETH_00005170	Rhoptry kinase family protein ROP23 (incomplete catalytic triad), putative	PF3D7_1136500	casein kinase 1
BESB_066400	34777	19506	15.1292	14.2084	0.920808	none	Rhoptry kinase family protein ROP25 [0.12]	GO:0006468;GO:0006464;GO:0036211;GO:0016310;GO:0043412;GO:0006796;GO:0006793;GO:0044267;GO:0019538;GO:0044260;GO:1901564;GO:0043170;GO:0006807;GO:0044238;GO:0044237;GO:0071704;GO:0008152;GO:0009987	TGME49_202780	TGME49_202780	rhoptry kinase family protein ROP25	Ncaninum_LIV_000663800	Ncaninum_LIV_000663800	NCLIV_022130	unspecified product	ETH_00014495	Rhoptry kinase family protein ROP21, putative	PF3D7_0902100	serine/threonine protein kinase, FIKK family
BESB_016400	22347	6556	14.4912	12.6355	1.85568	none	none	GO:0006468;GO:0006464;GO:0036211;GO:0016310;GO:0043412;GO:0006796;GO:0006793;GO:0044267;GO:0019538;GO:0044260;GO:1901564;GO:0043170;GO:0006807;GO:0044238;GO:0044237;GO:0071704;GO:0008152;GO:0009987	TGME49_211260	TGME49_211260	rhoptry kinase family protein ROP26 (incomplete catalytic triad)	Ncaninum_LIV_000697500	Ncaninum_LIV_000697500	NCLIV_011730	unspecified product	ETH_00005190	Rhoptry kinase family protein ROP17, putative	PF3D7_1337100	protein kinase 6
BESB_074310	34161	20247	15.1034	14.2622	0.841238	none	Rhoptry kinase family protein ROP27 [0.92]	GO:0006468;GO:0006464;GO:0036211;GO:0016310;GO:0043412;GO:0006796;GO:0006793;GO:0044267;GO:0019538;GO:0044260;GO:1901564;GO:0043170;GO:0006807;GO:0044238;GO:0044237;GO:0071704;GO:0008152;GO:0009987	TGME49_313330	TGME49_313330	rhoptry kinase family protein ROP27	Ncaninum_LIV_000379200	Ncaninum_LIV_000379200	NCLIV_056620	unspecified product	ETH_00014495	Rhoptry kinase family protein ROP21, putative	PF3D7_1148000	serine/threonine protein kinase, putative
BESB_084280	95	7693	6.6303	12.8663	-6.23597	none	Rhoptry kinase family protein ROP28 [0.72];Protein kinase domain-containing protein [0.16]	GO:0006468;GO:0006464;GO:0036211;GO:0016310;GO:0043412;GO:0006796;GO:0006793;GO:0044267;GO:0019538;GO:0044260;GO:1901564;GO:0043170;GO:0006807;GO:0044238;GO:0044237;GO:0071704;GO:0008152;GO:0009987	TGME49_258370	TGME49_258370	rhoptry kinase family protein ROP28	Ncaninum_LIV_000102300	Ncaninum_LIV_000102300	NCLIV_028130	unspecified product	ETH_00027695	hypothetical protein, conserved	PF3D7_1337100	protein kinase 6
BESB_059580	2490	16143	11.3259	13.9354	-2.60952	none	Rhoptry kinase family protein ROP30 [0.78];Protein kinase domain-containing protein [0.39]	GO:0006468;GO:0006464;GO:0036211;GO:0016310;GO:0043412;GO:0006796;GO:0006793;GO:0044267;GO:0019538;GO:0044260;GO:1901564;GO:0043170;GO:0006807;GO:0044238;GO:0044237;GO:0071704;GO:0008152;GO:0009987	TGME49_227010	TGME49_227010	rhoptry kinase family protein ROP30	Ncaninum_LIV_000161000	Ncaninum_LIV_000161000	NCLIV_046000	unspecified product	ETH_00027700	Rhoptry kinase family protein ROP25, putative	PF3D7_1123100	calcium-dependent protein kinase 7
BESB_002440	4406	178	12.1488	7.43929	4.7095	none	none	GO:0006468;GO:0006464;GO:0036211;GO:0016310;GO:0043412;GO:0006796;GO:0006793;GO:0044267;GO:0019538;GO:0044260;GO:1901564;GO:0043170;GO:0006807;GO:0044238;GO:0044237;GO:0071704;GO:0008152;GO:0009987	TGME49_258800	TGME49_258800	rhoptry kinase family protein ROP31	Ncaninum_LIV_000665700	none	NCLIV_068850	unspecified product	ETH_00005190	Rhoptry kinase family protein ROP17, putative	PF3D7_1136500	casein kinase 1
BESB_012590	24	111	4.69243	6.76642	-2.07399	none	Rhoptry kinase family protein ROP32 [0.74];Protein kinase domain-containing protein [0.44]	GO:0006468;GO:0006464;GO:0036211;GO:0016310;GO:0043412;GO:0006796;GO:0006793;GO:0044267;GO:0019538;GO:0044260;GO:1901564;GO:0043170;GO:0006807;GO:0044238;GO:0044237;GO:0071704;GO:0008152;GO:0009987	TGME49_270920	none	rhoptry kinase family protein ROP32	Ncaninum_LIV_000427200	Ncaninum_LIV_000427200	NCLIV_008640	unspecified product	ETH_00005170	Rhoptry kinase family protein ROP23 (incomplete catalytic triad), putative	PF3D7_1454300	SNF1-related serine/threonine protein kinase KIN
BESB_016940	115992	30169	16.867	14.8375	2.02948	none	none	GO:0006468;GO:0006464;GO:0036211;GO:0016310;GO:0043412;GO:0006796;GO:0006793;GO:0044267;GO:0019538;GO:0044260;GO:1901564;GO:0043170;GO:0006807;GO:0044238;GO:0044237;GO:0071704;GO:0008152;GO:0009987	TGME49_240090	TGME49_240090	rhoptry kinase family protein ROP34, putative	Ncaninum_LIV_000549700	Ncaninum_LIV_000549700	NCLIV_000650	unspecified product	ETH_00005905	Rhoptry kinase family protein ROP35, putative	PF3D7_1136500	casein kinase 1
BESB_016800	60654	11260	15.9316	13.4157	2.51593	none	Rhoptry kinase family protein ROP35 [0.4]	GO:0006468;GO:0006464;GO:0036211;GO:0016310;GO:0043412;GO:0006796;GO:0006793;GO:0044267;GO:0019538;GO:0044260;GO:1901564;GO:0043170;GO:0006807;GO:0044238;GO:0044237;GO:0071704;GO:0008152;GO:0009987	TGME49_304740	none	rhoptry kinase family protein ROP35	Ncaninum_LIV_000636700	none	NCLIV_044410	unspecified product	ETH_00026495	hypothetical protein, conserved	PF3D7_1431500	mitogen-activated protein kinase 1
BESB_022330	62	141	6.02186	7.1077	-1.08584	none	none	GO:0006468;GO:0006464;GO:0036211;GO:0016310;GO:0043412;GO:0006796;GO:0006793;GO:0044267;GO:0019538;GO:0044260;GO:1901564;GO:0043170;GO:0006807;GO:0044238;GO:0044237;GO:0071704;GO:0008152;GO:0009987	TGME49_207610	TGME49_207610	rhoptry kinase family protein ROP36 (incomplete catalytic triad)	Ncaninum_LIV_000757500	Ncaninum_LIV_000757500	NCLIV_002580	unspecified product	ETH_00005190	Rhoptry kinase family protein ROP17, putative	none	none
BESB_010080	8904	392	13.1637	8.57451	4.58915	none	none	GO:0006468;GO:0006464;GO:0036211;GO:0016310;GO:0043412;GO:0006796;GO:0006793;GO:0044267;GO:0019538;GO:0044260;GO:1901564;GO:0043170;GO:0006807;GO:0044238;GO:0044237;GO:0071704;GO:0008152;GO:0009987	TGME49_294560	none	rhoptry kinase family protein ROP37 (incomplete catalytic triad)	Ncaninum_LIV_000079700	Ncaninum_LIV_000079700	NCLIV_031550	unspecified product	ETH_00027705	Rhoptry kinase family protein ROP30, putative	PF3D7_1136500	casein kinase 1
BESB_001990	125	8	7.01771	3.10823	3.90948	none	Rhoptry kinase family protein ROP39 [0.4]	GO:0006468;GO:0006464;GO:0036211;GO:0016310;GO:0043412;GO:0006796;GO:0006793;GO:0044267;GO:0019538;GO:0044260;GO:1901564;GO:0043170;GO:0006807;GO:0044238;GO:0044237;GO:0071704;GO:0008152;GO:0009987	TGME49_262050	none	rhoptry kinase family protein ROP39	Ncaninum_LIV_000101900	none	NCLIV_028170	unspecified product	ETH_00005190	Rhoptry kinase family protein ROP17, putative	PF3D7_1123100	calcium-dependent protein kinase 7
BESB_019040	5124	968	12.3666	9.87683	2.48975	none	none	GO:0016310;GO:0006796;GO:0006793;GO:0044237;GO:0008152;GO:0009987	TGME49_291960	TGME49_291960	rhoptry kinase family protein ROP40 (incomplete catalytic triad)	Ncaninum_LIV_000507000	Ncaninum_LIV_000507000	NCLIV_012920	unspecified product	none	none	none	none
BESB_049030	23409	2768	14.5581	11.3918	3.16638	none	none	GO:0006468;GO:0006464;GO:0036211;GO:0016310;GO:0043412;GO:0006796;GO:0006793;GO:0044267;GO:0019538;GO:0044260;GO:1901564;GO:0043170;GO:0006807;GO:0044238;GO:0044237;GO:0071704;GO:0008152;GO:0009987	TGME49_266100	TGME49_266100	rhoptry kinase family protein ROP41	Ncaninum_LIV_000230400	Ncaninum_LIV_000230400	NCLIV_048060	unspecified product	ETH_00028835	Protein serine/threonine kinase, related	PF3D7_1136500	casein kinase 1
BESB_024110	182	32	7.55726	4.99588	2.56138	none	cAMP-dependent protein kinase [0.54]	GO:0006468;GO:0006464;GO:0036211;GO:0016310;GO:0043412;GO:0006796;GO:0006793;GO:0044267;GO:0019538;GO:0044260;GO:1901564;GO:0043170;GO:0006807;GO:0044238;GO:0044237;GO:0071704;GO:0008152;GO:0009987	TGME49_209985	TGME49_209985	rhoptry kinase family protein ROP5 C	Ncaninum_LIV_000739400	Ncaninum_LIV_000739400	NCLIV_004220	unspecified product	ETH_00005190	Rhoptry kinase family protein ROP17, putative	PF3D7_1436600	cGMP-dependent protein kinase
BESB_004160	11671	7438	13.5541	12.8176	0.736493	none	none	GO:0016310;GO:0006468;GO:0006464;GO:0036211;GO:0006796;GO:0006793;GO:0043412;GO:0044267;GO:0019538;GO:0044260;GO:1901564;GO:0043170;GO:0044237;GO:0006807;GO:0044238;GO:0071704;GO:0008152;GO:0009987	TGME49_249470	TGME49_249470	Rhoptry kinase family protein, truncated (incomplete catalytic triad)	Ncaninum_LIV_000279700	Ncaninum_LIV_000279700	NCLIV_065640	putative Rhoptry kinase family protein, truncated (incomplete catalytic triad)	ETH_00005905	Rhoptry kinase family protein ROP35, putative	none	none
BESB_052840	7550	29618	12.9258	14.8109	-1.88515	none	none	none	TGME49_269885	TGME49_269885	rhoptry metalloprotease toxolysin TLN1	Ncaninum_LIV_000023500	Ncaninum_LIV_000023500	NCLIV_036700	putative M16 family peptidase	ETH_00001730	insulysin, putative	PF3D7_0933600	mitochondrial-processing peptidase subunit beta, putative
BESB_071470	8850	15279	13.1549	13.8561	-0.70111	none	Rhoptry neck protein RON1 (Fragment) [0.84]	none	TGME49_310010	TGME49_310010	rhoptry neck protein RON1	Ncaninum_LIV_000407100	Ncaninum_LIV_000407100	NCLIV_054120	unspecified product	ETH_00039940	Rhoptry neck protein 1, related	PF3D7_0405900	apical sushi protein
BESB_002170	8965	34291	13.1736	15.0223	-1.8487	none	none	none	TGME49_261750	TGME49_261750	rhoptry neck protein RON10	Ncaninum_LIV_000127900	Ncaninum_LIV_000127900	NCLIV_025730	conserved hypothetical protein	ETH_00015525	RON10, related	none	none
BESB_040860	24955	35381	14.6504	15.0674	-0.417005	none	Rhoptry neck protein RON2 [0.96]	none	TGME49_300100	TGME49_300100	rhoptry neck protein RON2	Ncaninum_LIV_000334700	Ncaninum_LIV_000334700	NCLIV_064620	unspecified product	ETH_00012760	rhoptry neck protein 2, putative	PF3D7_1452000	rhoptry neck protein 2
BESB_079420	146949	68015	17.2083	16.0103	1.19801	RON3	Rhoptry neck protein RON3 [0.97]	none	TGME49_223920	TGME49_223920	rhoptry neck protein RON3	Ncaninum_LIV_000190000	Ncaninum_LIV_000190000	NCLIV_048590	unspecified product	ETH_00001375	hypothetical protein	PF3D7_1252100	rhoptry neck protein 3
BESB_083570	20584	37031	14.3726	15.1332	-0.760554	none	Rhoptry neck protein RON4 [0.12]	none	TGME49_229010	TGME49_229010	rhoptry neck protein RON4	Ncaninum_LIV_000095100	Ncaninum_LIV_000095100	NCLIV_030050	unspecified product	ETH_00013525	hypothetical protein, conserved	PF3D7_1116000	rhoptry neck protein 4
BESB_072910	35095	56214	15.1423	15.7354	-0.593024	none	Rhoptry neck protein RON5 [0.97]	none	TGME49_311470	TGME49_311470	rhoptry neck protein RON5	Ncaninum_LIV_000392900	Ncaninum_LIV_000392900	NCLIV_055360	unspecified product	ETH_00015305	Rhoptry neck protein 5, related	PF3D7_0817700	rhoptry neck protein 5
BESB_063670	26837	38981	14.7553	15.2072	-0.451907	none	Rhoptry neck protein RON6 [0.96]	none	TGME49_297960	TGME49_297960	rhoptry neck protein RON6	Ncaninum_LIV_000707600	Ncaninum_LIV_000707600	NCLIV_006850	unspecified product	ETH_00014480	hypothetical protein, conserved	PF3D7_1122900	dynein heavy chain, putative
BESB_018150	68283	65416	16.1026	15.9541	0.148507	none	none	none	TGME49_306060	TGME49_306060	rhoptry neck protein RON8	Ncaninum_LIV_000537800	Ncaninum_LIV_000537800	NCLIV_070010	hypothetical protein, conserved	ETH_00031645	hypothetical protein	none	none
BESB_071010	11451	21786	13.5266	14.3679	-0.841243	none	Rhoptry neck protein RON9 (Fragment) [0.94]	none	TGME49_308810	TGME49_308810	rhoptry neck protein RON9	Ncaninum_LIV_000416400	Ncaninum_LIV_000416400	NCLIV_053290	ORF73, related	ETH_00026895	ankyrin repeat containing protein / TPR domain-containing protein, putative	PF3D7_1122900	dynein heavy chain, putative
BESB_048420	55	98	5.85141	6.58737	-0.735953	none	none	none	TGME49_265120	TGME49_265120;TGME49_265130	rhoptry neck protein, putative	Ncaninum_LIV_000224500	Ncaninum_LIV_000224500	NCLIV_040110	unspecified product	ETH_00028240	hypothetical protein, conserved	PF3D7_1452000	rhoptry neck protein 2
BESB_079140	10835	39943	13.4469	15.2424	-1.79551	none	Rhoptry protein ROP10 [0.14]	none	TGME49_315490	TGME49_315490	rhoptry protein ROP10	Ncaninum_LIV_000360300	Ncaninum_LIV_000360300	NCLIV_058180	unspecified product	none	none	none	none
BESB_065210	17285	25204	14.1206	14.5781	-0.457483	none	Rhoptry protein ROP12 [0.44]	none	TGME49_203990	none	rhoptry protein ROP12	Ncaninum_LIV_000653000	none	NCLIV_021100	unspecified product	none	none	none	none
BESB_055800	13609.1	17023	13.7757	14.012	-0.236282	ROP14	Rhoptry protein ROP14 [0.97]	GO:0031110;GO:0070507;GO:0032886;GO:0051493;GO:0033043;GO:0051128;GO:0050794;GO:0050789;GO:0065007	TGME49_315220	TGME49_315210	rhoptry protein ROP14	Ncaninum_LIV_000364500	Ncaninum_LIV_000364500	NCLIV_057960	unspecified product	ETH_00028210	rhoptry protein, putative	PF3D7_1335400	reticulocyte binding protein 2 homologue a
BESB_016430	12263	3725	13.6254	11.8201	1.80538	none	Rhoptry protein ROP15 [0.37]	none	TGME49_211290	TGME49_211290	rhoptry protein ROP15	Ncaninum_LIV_000697100	Ncaninum_LIV_000697100	NCLIV_011690	unspecified product	none	none	none	none
BESB_001500	40	1	5.3942	0.912224	4.48198	none	Rhoptry protein ROP16 [0.12]	GO:0006468;GO:0006464;GO:0036211;GO:0016310;GO:0043412;GO:0006796;GO:0006793;GO:0044267;GO:0019538;GO:0044260;GO:1901564;GO:0043170;GO:0006807;GO:0044238;GO:0044237;GO:0071704;GO:0008152;GO:0009987	TGME49_262730	TGME49_262730	rhoptry protein ROP16	Ncaninum_LIV_000134600	Ncaninum_LIV_000134600	NCLIV_025120	unspecified product	ETH_00014495	Rhoptry kinase family protein ROP21, putative	PF3D7_1436600	cGMP-dependent protein kinase
BESB_020840	1977	2603	10.9931	11.3032	-0.310092	none	Protein kinase domain-containing protein [0.56]	GO:0006468;GO:0006464;GO:0036211;GO:0016310;GO:0043412;GO:0006796;GO:0006793;GO:0044267;GO:0019538;GO:0044260;GO:1901564;GO:0043170;GO:0006807;GO:0044238;GO:0044237;GO:0071704;GO:0008152;GO:0009987	TGME49_258580	none	rhoptry protein ROP17	Ncaninum_LIV_000104300	none	NCLIV_027930	unspecified product	ETH_00005190	Rhoptry kinase family protein ROP17, putative	PF3D7_1436600	cGMP-dependent protein kinase
BESB_003440	40835	13111	15.3609	13.6353	1.72559	none	Rhoptry protein ROP18 [0.3]	GO:0006468;GO:0006464;GO:0036211;GO:0016310;GO:0043412;GO:0006796;GO:0006793;GO:0044267;GO:0019538;GO:0044260;GO:1901564;GO:0043170;GO:0006807;GO:0044238;GO:0044237;GO:0071704;GO:0008152;GO:0009987	TGME49_205250	none	rhoptry protein ROP18	Ncaninum_LIV_000524900	none	NCLIV_001970	unspecified product	ETH_00005190	Rhoptry kinase family protein ROP17, putative	PF3D7_1123100	calcium-dependent protein kinase 7
BESB_065450	1128.83	726.82	10.1853	9.4644	0.720892	none	none	none	TGME49_308090	none	rhoptry protein ROP5	Ncaninum_LIV_000525200	none	NCLIV_001970	unspecified product	none	none	none	none
BESB_084550	27313	71295	14.7807	16.0782	-1.29755	none	Rhoptry protein ROP6 [0.97]	none	TGME49_258660	TGME49_258660	rhoptry protein ROP6	Ncaninum_LIV_000105100	Ncaninum_LIV_000105100	NCLIV_027850	unspecified product	none	none	none	none
BESB_013530	8738	995	13.1365	9.91647	3.22005	none	Rhoptry protein ROP4 [0.97]	GO:0006468;GO:0006464;GO:0036211;GO:0016310;GO:0043412;GO:0006796;GO:0006793;GO:0044267;GO:0019538;GO:0044260;GO:1901564;GO:0043170;GO:0006807;GO:0044238;GO:0044237;GO:0071704;GO:0008152;GO:0009987	TGME49_295110	none	rhoptry protein ROP7	Ncaninum_LIV_000524900	none	NCLIV_001970	unspecified product	ETH_00014495	Rhoptry kinase family protein ROP21, putative	PF3D7_1113900	mitogen-activated protein kinase 2
BESB_014460	7328	11059	12.8827	13.3898	-0.507044	none	Rhoptry protein ROP9 [0.75]	none	TGME49_243730	TGME49_243730	rhoptry protein ROP9	Ncaninum_LIV_000571000	Ncaninum_LIV_000571000	NCLIV_018420	unspecified product	ETH_00002535	p36 protein, putative	PF3D7_0721400	rhoptry protein, putative
BESB_047280	9904	17241	13.3173	14.0303	-0.713075	none	none	none	TGME49_315210	TGME49_212860	rhoptry protein, putative	Ncaninum_LIV_000624700	Ncaninum_LIV_000624700	NCLIV_012980	conserved hypothetical protein	ETH_00037270	hypothetical protein, conserved	PF3D7_1122900	dynein heavy chain, putative
BESB_078690	42	527	5.47424	9.00187	-3.52764	none	Rhoptry protein ROP14 [0.13]	none	TGME49_315940	TGME49_315940	rhoptry protein, putative	Ncaninum_LIV_000356400	Ncaninum_LIV_000356400	NCLIV_058560	unspecified product	ETH_00028210	rhoptry protein, putative	PF3D7_0613300	rhoptry protein ROP14
BESB_077440	120	259	6.96286	7.97975	-1.0169	none	Sporozoite developmental protein [0.97]	GO:0006508;GO:0019538;GO:1901564;GO:0043170;GO:0006807;GO:0044238;GO:0071704;GO:0008152	TGME49_257010	TGME49_257010	Rhroptry metalloprotease	Ncaninum_LIV_000597200	Ncaninum_LIV_000597200	NCLIV_029950	hypothetical protein	ETH_00001730	insulysin, putative	PF3D7_1121800	peptidase M16, putative
BESB_015090	10769	3788	13.438	11.8442	1.59377	none	Rhoptry metalloprotease toxolysin TLN1 [0.71];Peptidase m16 inactive domain-containing protein [0.47]	GO:0006508;GO:0019538;GO:1901564;GO:0043170;GO:0006807;GO:0044238;GO:0071704;GO:0008152	TGME49_244490	TGME49_244480	TLN1, putative	Ncaninum_LIV_000578100	Ncaninum_LIV_000578100	NCLIV_019040	Peptidase M16 domain protein, related	ETH_00001730	insulysin, putative	PF3D7_1121800	peptidase M16, putative

## Sheet: B
B. besnoiti ID	Tachyzoites counts	Tissue cyst counts	Tachyzoites log2(NC+1)	Tissue cysts log2(NC+1)	LFCs	Gene name (Pannzer)	Protein description (Pannzer)	GO terms (Pannzer)	TGME49 homolog	TGME49 syntenic homolog	TGME49 protein description	NCLIV homolog (new ID)	NCLIV syntenic homolog (new ID)	NCLIV homolog	NCLIV protein description	ETH homolog	ETH protein description	Pf3D7 homolog	Pf3D7 protein description
BESB_081500	21	613	4.51163	9.21954	-4.7079	none	EGF family domain-containing protein [0.97];Microneme protein, putative [0.46]	GO:0006897;GO:0016192;GO:0006810;GO:0051234;GO:0051179;GO:0009987	TGME49_238210	TGME49_238210	EGF family domain-containing protein	Ncaninum_LIV_000775500	Ncaninum_LIV_000775400	NCLIV_015580	unspecified product	ETH_00015440	microneme protein, putative	none	none
BESB_081510	490	521	8.98281	8.98467	-0.00185768	none	EGF family domain-containing protein [0.95];Microneme protein, putative [0.5]	GO:0006897;GO:0016192;GO:0006810;GO:0051234;GO:0051179;GO:0009987	TGME49_238220	none	EGF family domain-containing protein	Ncaninum_LIV_000775400	none	NCLIV_015590	unspecified product	ETH_00024085	Microneme protein 4	none	none
BESB_030050	31	2095	5.04936	10.9904	-5.94099	none	EGF family domain-containing protein [0.97]	none	TGME49_275790	TGME49_275790	EGF family domain-containing protein	Ncaninum_LIV_000669700	Ncaninum_LIV_000669700	NCLIV_007140	unspecified product	ETH_00024085	Microneme protein 4	none	none
BESB_019100	1445243	2333	20.5062	11.1452	9.361	none	Microneme protein MIC1 [0.75]	none	TGME49_291890	TGME49_291890	microneme protein MIC1	Ncaninum_LIV_000506400	Ncaninum_LIV_000506400	NCLIV_043270	putative microneme protein MIC1	ETH_00021010	microneme protein, putative	none	none
BESB_003420	1035995	90	20.0259	6.46254	13.5634	none	Microneme protein MIC10 [0.44]	none	TGME49_250710	none	microneme protein MIC10	Ncaninum_LIV_000272100	none	NCLIV_066250	unspecified product	none	none	none	none
BESB_051710	282898	307406	18.1532	18.1865	-0.0332373	none	none	none	TGME49_204530	TGME49_204530	microneme protein MIC11	Ncaninum_LIV_000649300	Ncaninum_LIV_000649300	NCLIV_020720	putative microneme protein MIC11	none	none	none	none
BESB_002140	100099	28290	16.6544	14.7447	1.90966	none	Calcium binding egf domain-containing protein [0.77];Microneme protein 7 [0.72];Microneme protein MIC7 [0.64]	none	TGME49_267680	TGME49_261780	microneme protein MIC12	Ncaninum_LIV_000242500	Ncaninum_LIV_000128200	NCLIV_069310	unspecified product	ETH_00024085	Microneme protein 4	PF3D7_1362900	conserved Plasmodium protein, unknown function
BESB_003370	971	1179	9.96811	10.1613	-0.193203	none	Microneme protein MIC13 [0.3]	none	TGME49_260190	TGME49_260190	microneme protein MIC13	Ncaninum_LIV_000116300	Ncaninum_LIV_000116300	NCLIV_026810	unspecified product	ETH_00021010	microneme protein, putative	none	none
BESB_005960	205581	194666	17.6927	17.5273	0.165331	none	Microneme protein MIC15 [0.81];Thrombospondin type 1 domain-containing protein,putative [0.7]	none	TGME49_247195	TGME49_247195	microneme protein MIC15	Ncaninum_LIV_000297900	Ncaninum_LIV_000297900	NCLIV_063730	putative thrombospondin type 1 domain-containing protein	ETH_00025640	thrombospondin type 1 domain-containing protein, putative	PF3D7_0822700	thrombospondin-related protein 1, putative
BESB_020400	80446	37364	16.3391	15.1461	1.19298	none	none	none	TGME49_289630	TGME49_289630	microneme protein MIC16	Ncaninum_LIV_000206200	Ncaninum_LIV_000206200	NCLIV_041880	conserved hypothetical protein	ETH_00019760	hypothetical protein	none	none
BESB_013760	581361	335457	19.1924	18.3125	0.87993	none	Microneme protein 2, putative [0.96];Microneme protein MIC2 [0.84]	none	TGME49_201780	TGME49_201780	microneme protein MIC2	Ncaninum_LIV_000447900	Ncaninum_LIV_000447900	NCLIV_022970	unspecified product	ETH_00028220	thrombospondin type 1 domain-containing protein, putative	PF3D7_0315200	circumsporozoite- and TRAP-related protein
BESB_044020	16	3723	4.14137	11.8195	-7.67809	none	EGF family domain-containing protein [0.56]	none	TGME49_319560	none	microneme protein MIC3	Ncaninum_LIV_000684300	none	NCLIV_010600	putative microneme protein MIC3	ETH_00017540	microneme protein MIC3, putative	none	none
BESB_022700	185239	130	17.5423	6.98874	10.5536	none	none	GO:0006508;GO:0019538;GO:1901564;GO:0043170;GO:0006807;GO:0044238;GO:0071704;GO:0008152	TGME49_208030	TGME49_208030	microneme protein MIC4	Ncaninum_LIV_000753700	Ncaninum_LIV_000753700	NCLIV_002940	putative microneme protein MIC4	ETH_00027460	PAN domain-containing protein, putative	none	none
BESB_027320	20399	12750	14.3596	13.595	0.764582	none	none	none	TGME49_277080	TGME49_277080	microneme protein MIC5	Ncaninum_LIV_000248300	Ncaninum_LIV_000248300	NCLIV_068520	unspecified product	none	none	PF3D7_0507500	subtilisin-like protease 1
BESB_039370	565916	16674	19.1535	13.9821	5.17147	none	Microneme protein MIC6 [0.12]	none	TGME49_218520	none	microneme protein MIC6	Ncaninum_LIV_000319600	none	NCLIV_061760	putative microneme protein MIC6	none	none	none	none
BESB_006970	168380	88222	17.4047	16.3856	1.01913	MIC8	Microneme protein MIC8 [0.97];Microneme protein 8 [0.6]	none	TGME49_245490	TGME49_245490	microneme protein MIC8	Ncaninum_LIV_000590500	Ncaninum_LIV_000308100	NCLIV_029340	putative EGF-like domain-containing protein	ETH_00024085	Microneme protein 4	PF3D7_0718300	cysteine repeat modular protein 2
BESB_023040	60	89623	5.97689	16.4083	-10.4314	none	Putative microneme protein (Fragment) [0.17]	none	TGME49_208730	TGME49_208730	microneme protein, putative	Ncaninum_LIV_000116300	none	NCLIV_026810	unspecified product	ETH_00021010	microneme protein, putative	PF3D7_0911300	cysteine repeat modular protein 1
BESB_023050	280	180549	8.17837	17.4187	-9.24036	none	Microneme protein, putative [0.79]	none	TGME49_208740	none	microneme protein, putative	Ncaninum_LIV_000116300	none	NCLIV_026810	unspecified product	ETH_00021010	microneme protein, putative	none	none
BESB_039220	17225	7146	14.1156	12.7598	1.35581	none	none	none	TGME49_218340	TGME49_218340	microneme protein, putative	Ncaninum_LIV_000297900	none	NCLIV_063730	putative thrombospondin type 1 domain-containing protein	ETH_00025655	thrombospondin type 1 domain-containing protein, putative	none	none
BESB_030040	50	2847	5.71961	11.4326	-5.71299	none	Microneme protein, putative [0.78]	none	TGME49_275798	TGME49_275798	microneme protein, putative	Ncaninum_LIV_000669800	Ncaninum_LIV_000669800	NCLIV_007130	fibrillin-like protein, related	ETH_00015440	microneme protein, putative	none	none
BESB_014810	1125	6882	10.1805	12.7056	-2.52508	none	Microneme protein, putative [0.81];Micronemal protein 8 [0.68]	none	TGME49_244180	TGME49_244180	microneme-like protein	Ncaninum_LIV_000590500	Ncaninum_LIV_000575200	NCLIV_029340	putative EGF-like domain-containing protein	ETH_00024085	Microneme protein 4	PF3D7_1316500	pre-mRNA-processing factor 40, putative
BESB_010140	7	7	3.03801	2.96129	0.076715	none	PAN domain-containing protein [0.56]	none	TGME49_209920	none	PAN domain-containing protein	Ncaninum_LIV_000740100	none	NCLIV_004170	unspecified product	none	none	none	none
BESB_054220	91.19	3.406	6.56301	1.92111	4.6419	none	PAN domain-containing protein [0.77]	GO:0006508;GO:0019538;GO:1901564;GO:0043170;GO:0006807;GO:0044238;GO:0071704;GO:0008152	TGME49_235200	none	PAN domain-containing protein	Ncaninum_LIV_000493800	none	NCLIV_049780	hypothetical protein	ETH_00026205	PAN domain-containing protein , related	none	none
BESB_012500	594	34	9.25932	5.08001	4.17931	none	Microneme protein, putative [0.86]	GO:0006508;GO:0019538;GO:1901564;GO:0043170;GO:0006807;GO:0044238;GO:0071704;GO:0008152	TGME49_235315	TGME49_254430	PAN domain-containing protein	Ncaninum_LIV_000493800	Ncaninum_LIV_000426400	NCLIV_049780	hypothetical protein	ETH_00021655	Micronemal protein MIC4, related	none	none
BESB_054210	251.81	32.594	8.02488	5.03859	2.9863	none	PAN domain-containing protein [0.78]	GO:0006508;GO:0019538;GO:1901564;GO:0043170;GO:0006807;GO:0044238;GO:0071704;GO:0008152	TGME49_235390	TGME49_235200	PAN domain-containing protein	Ncaninum_LIV_000493100	Ncaninum_LIV_000493800	NCLIV_049840	hypothetical protein	ETH_00026205	PAN domain-containing protein , related	none	none
BESB_030030	21224	11656	14.4168	13.4656	0.951193	none	Signal recognition particle subunit SRP72 [0.54]	GO:0006614;GO:0006613;GO:0045047;GO:0072599;GO:0006612;GO:0070972;GO:0072594;GO:0090150;GO:0072657;GO:0033365;GO:0051668;GO:0006605;GO:0006886;GO:0034613;GO:0070727;GO:0046907;GO:0051649;GO:0051641;GO:0015031;GO:0045184;GO:0008104;GO:0033036;GO:0071705;GO:0071702;GO:0006810;GO:0051234;GO:0051179;GO:0009987	TGME49_275802	TGME49_275802	SRP72 RNA-binding domain-containing protein	Ncaninum_LIV_000669900	Ncaninum_LIV_000669900	NCLIV_007120	hypothetical protein	ETH_00038925	hypothetical protein, conserved	none	none

## Sheet: C
B. besnoiti ID	Tachyzoites counts	Tissue cyst counts	Tachyzoites log2(NC+1)	Tissue cysts log2(NC+1)	LFCs	Gene name (Pannzer)	Protein description (Pannzer)	GO terms (Pannzer)	TGME49 homolog	TGME49 syntenic homolog	TGME49 protein description	NCLIV homolog (new ID)	NCLIV syntenic homolog (new ID)	NCLIV homolog	NCLIV protein description	ETH homolog	ETH protein description	Pf3D7 homolog	Pf3D7 protein description
BESB_052150	3809	5041	11.9389	12.2565	-0.317595	none	Dense granular protein GRA10 [0.84]	none	TGME49_268900	TGME49_268900	dense granular protein GRA10	Ncaninum_LIV_000015100	Ncaninum_LIV_000015100	NCLIV_037450	unspecified product	ETH_00040725	dense granular protein GRA10, putative	PF3D7_0103300	conserved protein, unknown function
BESB_063600	10119	7667	13.3482	12.8613	0.486906	none	Dense granule protein DG32 [0.93]	none	TGME49_297880	TGME49_297880	dense granule protein DG32	Ncaninum_LIV_000708400	Ncaninum_LIV_000708400	NCLIV_006780	conserved hypothetical protein	ETH_00008080	acetyl-CoA acyltransferase B, putative	none	none
BESB_053370	2601453	361575	21.3542	18.4206	2.93357	none	Dense granule protein GRA1 [0.4]	none	TGME49_270250	TGME49_270250	dense granule protein GRA1	Ncaninum_LIV_000026900	Ncaninum_LIV_000026900	NCLIV_036400	unspecified product	none	none	none	none
BESB_029990	20132	6797	14.3406	12.6876	1.65302	none	Dense granule protein GRA12 [0.4]	none	TGME49_275850	TGME49_275850	dense granule protein GRA12	Ncaninum_LIV_000670700	none	NCLIV_007080	conserved hypothetical protein	ETH_00024035	hypothetical protein, conserved	none	none
BESB_080930	78570	25528	16.305	14.5965	1.70849	none	Putative transmembrane protein (Fragment) [0.21]	none	TGME49_220890	TGME49_220890	dense granule protein GRA12 A	Ncaninum_LIV_000731900	Ncaninum_LIV_000731900	NCLIV_004670	conserved hypothetical protein	ETH_00024035	hypothetical protein, conserved	none	none
BESB_029980	1196128	127111	20.2333	16.9124	3.32083	none	Dense granule protein gra12 [0.4]	none	TGME49_275860	TGME49_275860	dense granule protein GRA12B	Ncaninum_LIV_000670700	Ncaninum_LIV_000670700	NCLIV_007080	conserved hypothetical protein	ETH_00024035	hypothetical protein, conserved	none	none
BESB_082550	158039	32704	17.3132	14.9539	2.35934	none	none	none	TGME49_239740	none	dense granule protein GRA14	Ncaninum_LIV_000766900	none	NCLIV_016360	unspecified product	none	none	none	none
BESB_033590	30645	4325	14.9467	12.0355	2.91126	none	none	none	TGME49_275470	none	dense granule protein GRA15	none	none	none		none	none	none	none
BESB_059210	1071009	293781	20.0739	18.1211	1.95278	none	Dense granule protein GRA2 [0.4]	none	TGME49_227620	none	dense granule protein GRA2	Ncaninum_LIV_000157400	none	NCLIV_045650	unspecified product	none	none	none	none
BESB_049290	1982	119	10.9966	6.86175	4.1348	none	Dense granule protein GRA7 [0.4]	none	TGME49_203310	none	dense granule protein GRA7	Ncaninum_LIV_000658800	none	NCLIV_021640	unspecified product	none	none	none	none
BESB_065910	747388	186934	19.5548	17.4689	2.08595	none	Dense granule protein GRA7 [0.4]	none	TGME49_203310	none	dense granule protein GRA7	Ncaninum_LIV_000658800	none	NCLIV_021640	unspecified product	none	none	none	none
BESB_028980	122208	712026	16.9423	19.3983	-2.45595	none	Dense granule protein GRA9 [0.97]	none	TGME49_251540	TGME49_251540	dense granule protein GRA9	Ncaninum_LIV_000268300	Ncaninum_LIV_000268300	NCLIV_066630	unspecified product	ETH_00028350	GRA9 protein, putative	none	none
BESB_079870	211530	14290	17.7338	13.7595	3.97433	none	Dense-granule antigen DG32 [0.44]	none	TGME49_222170	TGME49_222170	dense-granule antigen DG32	Ncaninum_LIV_000722000	Ncaninum_LIV_000722000	NCLIV_005560	putative dense-granule antigen DG32	ETH_00008080	acetyl-CoA acyltransferase B, putative	none	none
BESB_005750	97634	90193	16.6184	16.4174	0.200992	none	none	none	TGME49_247440	none	hypothetical protein	none	none	none		none	none	none	none
BESB_009510	14623	10557	13.8794	13.3227	0.556623	none	none	none	TGME49_232000	TGME49_232000	hypothetical protein	Ncaninum_LIV_000074700	Ncaninum_LIV_000074700	NCLIV_032000	conserved hypothetical protein	none	none	none	none
BESB_016050	15838	58	13.9945	5.83617	8.1583	none	none	none	TGME49_237880	none	hypothetical protein	Ncaninum_LIV_000701500	none	NA	NA	none	none	none	none
BESB_019710	52352	12621	15.7193	13.5803	2.13897	none	none	none	TGME49_290700	TGME49_290700	hypothetical protein	Ncaninum_LIV_000500500	Ncaninum_LIV_000500500	NCLIV_042680	conserved hypothetical protein	none	none	none	none
BESB_020540	36242	38616	15.1887	15.1936	-0.00490995	none	none	none	TGME49_289380	TGME49_289380	hypothetical protein	Ncaninum_LIV_000207600	Ncaninum_LIV_000207600	NCLIV_041740	conserved hypothetical protein	ETH_00034565	hypothetical protein, conserved	PF3D7_0507800	conserved protein, unknown function
BESB_021120	2248	37582	11.1785	15.1545	-3.97601	none	none	none	TGME49_288840	TGME49_288840	hypothetical protein	Ncaninum_LIV_000212800	Ncaninum_LIV_000212800	NCLIV_041250	conserved hypothetical protein	none	none	none	none
BESB_036360	151718	47623	17.2544	15.4961	1.75827	none	none	none	TGME49_237015	none	hypothetical protein	none	none	none		none	none	none	none
BESB_036500	48984	11978	15.6234	13.5049	2.11847	none	none	none	TGME49_236870	TGME49_236870	hypothetical protein	Ncaninum_LIV_000482400	Ncaninum_LIV_000482400	NCLIV_050780	conserved hypothetical protein	none	none	none	none
BESB_038650	164716	31803	17.3729	14.9136	2.45934	none	none	none	TGME49_217680	TGME49_217680	hypothetical protein	Ncaninum_LIV_000312200	Ncaninum_LIV_000312200	NCLIV_062460	conserved hypothetical protein	ETH_00012885	hypothetical protein, conserved	none	none
BESB_040360	275653	69592	18.1158	16.0433	2.07247	none	none	none	TGME49_219810	TGME49_219810	hypothetical protein	Ncaninum_LIV_000329500	Ncaninum_LIV_000329500	NCLIV_060810	conserved hypothetical protein	ETH_00033365	hypothetical protein, conserved	PF3D7_0507800	conserved protein, unknown function
BESB_044420	12536	44635	13.6572	15.4026	-1.74538	none	Kelch motif domain-containing [0.81]	none	TGME49_319340	TGME49_319340	hypothetical protein	Ncaninum_LIV_000685900	Ncaninum_LIV_000685900	NCLIV_010740	putative kelch motif domain-containing protein	ETH_00008020	kelch motif domain-containing protein, putative	none	none
BESB_047090	37791	27866	15.2491	14.723	0.526147	none	none	none	TGME49_213067	none	hypothetical protein	Ncaninum_LIV_000622700	none	NCLIV_013180	GM04207p, related	none	none	none	none
BESB_053000	426342	157109	18.745	17.2181	1.52687	none	Transmembrane protein [0.2]	none	TGME49_269690	TGME49_269690	hypothetical protein	Ncaninum_LIV_000021900	Ncaninum_LIV_000021900	NCLIV_036830	conserved hypothetical protein	none	none	none	none
BESB_055210	497	2169	9.00367	11.0403	-2.03665	none	none	none	TGME49_212300	TGME49_212300	hypothetical protein	Ncaninum_LIV_000195600	Ncaninum_LIV_000195600	NCLIV_049090	conserved hypothetical protein	none	none	none	none
BESB_060230	41263	10458	15.3759	13.3091	2.06677	none	none	none	TGME49_226380	none	hypothetical protein	Ncaninum_LIV_000167000	none	NCLIV_046580	conserved hypothetical protein	none	none	none	none
BESB_064490	49443	1803	15.6368	10.7736	4.86326	none	none	none	TGME49_200360	none	hypothetical protein	Ncaninum_LIV_000006300	none	NCLIV_038210	conserved hypothetical protein	none	none	none	none
BESB_065050	144	99739	7.22444	16.5626	-9.33814	none	none	none	TGME49_204340	TGME49_204340	hypothetical protein	Ncaninum_LIV_000651200	Ncaninum_LIV_000651200	NA	NA	none	none	none	none
BESB_065660	34911	4882	15.1347	12.2102	2.92454	none	none	none	TGME49_203600	TGME49_203600	hypothetical protein	Ncaninum_LIV_000656300	Ncaninum_LIV_000656300	NCLIV_021410	conserved hypothetical protein	none	none	none	none
BESB_070340	41584	26974	15.3871	14.676	0.711065	none	none	none	TGME49_309760	TGME49_309760	hypothetical protein	Ncaninum_LIV_000409600	Ncaninum_LIV_000409600	NCLIV_053890	conserved hypothetical protein	none	none	none	none
BESB_070870	598516	75914	19.2343	16.1688	3.06556	none	none	none	TGME49_308970	TGME49_308970	hypothetical protein	Ncaninum_LIV_000414900	Ncaninum_LIV_000414900	NCLIV_053420	conserved hypothetical protein	ETH_00024035	hypothetical protein, conserved	none	none
BESB_073590	120641	34068	16.9237	15.0129	1.91083	none	none	none	TGME49_312420	TGME49_312420	hypothetical protein	Ncaninum_LIV_000386300	Ncaninum_LIV_000386300	NCLIV_055980	conserved hypothetical protein	ETH_00034565	hypothetical protein, conserved	PF3D7_0110100	selenocysteine-specific elongation factor, putative
BESB_078480	110429	25671	16.7961	14.6046	2.19149	none	none	none	TGME49_316250	TGME49_316250	hypothetical protein	Ncaninum_LIV_000354400	Ncaninum_LIV_000354400	NCLIV_058760	conserved hypothetical protein	none	none	none	none
BESB_085220	91102	70890	16.5185	16.07	0.448521	none	none	none	TGME49_260520	TGME49_260520	hypothetical protein	Ncaninum_LIV_000119600	Ncaninum_LIV_000119600	NCLIV_026520	conserved hypothetical protein	none	none	none	none
BESB_058770	193945	60708	17.6086	15.8463	1.7623	IMC2A	Acid phosphatase [0.4]	GO:0006470;GO:0016311;GO:0006464;GO:0036211;GO:0043412;GO:0006796;GO:0006793;GO:0044267;GO:0019538;GO:0044260;GO:1901564;GO:0043170;GO:0006807;GO:0044238;GO:0044237;GO:0071704;GO:0008152;GO:0009987	TGME49_228170	TGME49_228170	inner membrane complex protein IMC2A	Ncaninum_LIV_000153100	Ncaninum_LIV_000153100	NCLIV_045270	hypothetical protein	ETH_00019725	hypothetical protein	PF3D7_1464600	serine/threonine protein phosphatase UIS2, putative
BESB_022730	16324	15966	14.0381	13.9195	0.118611	none	Kinase [0.11]	GO:0032958;GO:0046173;GO:0046165;GO:0043647;GO:1901617;GO:0019751;GO:0006066;GO:1901615;GO:0090407;GO:0016310;GO:0019637;GO:0044283;GO:0006796;GO:0006793;GO:0044281;GO:1901576;GO:0009058;GO:0044237;GO:0071704;GO:0008152;GO:0009987	TGME49_208070	TGME49_208070	inositol polyphosphate kinase	Ncaninum_LIV_000753400	Ncaninum_LIV_000753400	NCLIV_002970	hypothetical protein	ETH_00043875	inositol polyphosphate kinase domain-containing protein, putative	PF3D7_1316100	inositol polyphosphate kinase, putative
BESB_022910	21684	32467	14.4477	14.9434	-0.495697	none	Protease inhibitor PI2 [0.86]	none	TGME49_266610	none	Kazal-type serine protease inhibitor domain-containing protein	Ncaninum_LIV_000751700	none	NCLIV_003120	unspecified product	ETH_00021460	serine proteinase inhibitor TgPI-2, putative	none	none
BESB_071320	14926	225816	13.909	17.7415	-3.83252	none	Alpha-galactosidase [0.2]	GO:0005975;GO:0044238;GO:0071704;GO:0008152	TGME49_309930	TGME49_309930	melibiase subfamily protein	Ncaninum_LIV_000407800	Ncaninum_LIV_000407800	NCLIV_054050	hypothetical protein	none	none	none	none

## Sheet: D
B. besnoiti ID	Tachyzoites counts	Tissue cyst counts	Tachyzoites log2(NC+1)	Tissue cysts log2(NC+1)	LFCs	Gene name (Pannzer)	Protein description (Pannzer)	GO terms (Pannzer)	TGME49 homolog	TGME49 syntenic homolog	TGME49 protein description	NCLIV homolog (new ID)	NCLIV syntenic homolog (new ID)	NCLIV homolog	NCLIV protein description	ETH homolog	ETH protein description	Pf3D7 homolog	Pf3D7 protein description
BESB_034110	1575	69	10.6651	6.08291	4.58216	none	none	none	TGME49_271040	none	SAG-related sequence	Ncaninum_LIV_000462300	none	NCLIV_052670	SRS domain-containing protein	none	none	none	none
BESB_034990	16.044	2	4.12159	1.52805	2.59354	none	Gpi-anchored surface bsr4-related antigen [0.9];Srs domain-containing protein [0.81]	none	TGME49_321490	none	SAG-related sequence SRS12A	Ncaninum_LIV_000181800	none	NCLIV_047920	SRS domain-containing protein	none	none	none	none
BESB_034910	316.68	111.974	8.35542	6.77565	1.57977	none	Srs domain-containing protein [0.86];Gpi-anchored surface bsr4-related antigen [0.68]	none	TGME49_321480	none	SAG-related sequence SRS12B	Ncaninum_LIV_000181800	Ncaninum_LIV_000511100	NCLIV_047920	SRS domain-containing protein	none	none	none	none
BESB_001000	25.348	3492.93	4.75088	11.7275	-6.97662	none	Bradyzoite surface antigen BSR4 (Fragment) [0.95];SRS domain-containing protein [0.74]	none	TGME49_321470	none	SAG-related sequence SRS12D	Ncaninum_LIV_000181800	none	NCLIV_047920	SRS domain-containing protein	none	none	none	none
BESB_034260	206101	178468	17.6963	17.402	0.294311	none	none	none	TGME49_254060	none	SAG-related sequence SRS14A	Ncaninum_LIV_000362300	none	NCLIV_069750	SRS domain-containing protein	none	none	none	none
BESB_001040	138	0	7.15929	0	7.15929	none	none	none	TGME49_320250	none	SAG-related sequence SRS15A	Ncaninum_LIV_000181800	none	NCLIV_047920	SRS domain-containing protein	none	none	none	none
BESB_052780	483	83	8.96145	6.34668	2.61476	none	Gpi-anchored surface bsr4-related antigen [0.44]	none	TGME49_320240	none	SAG-related sequence SRS15B	Ncaninum_LIV_000181800	none	NCLIV_047920	SRS domain-containing protein	none	none	none	none
BESB_035050	215	55	7.79688	5.76123	2.03565	none	Srs domain-containing protein [0.43]	none	TGME49_320230	none	SAG-related sequence SRS15C	Ncaninum_LIV_000181800	none	NCLIV_047920	SRS domain-containing protein	none	none	none	none
BESB_028920	12	0	3.73206	0	3.73206	none	none	none	TGME49_320200	none	SAG-related sequence SRS16A	Ncaninum_LIV_000181800	none	NCLIV_047920	SRS domain-containing protein	none	none	none	none
BESB_001100	965	684	9.95906	9.37659	0.582477	none	SRS domain-containing protein [0.93];Putative GPI-anchored surface BSR4-related antigen [0.47]	none	TGME49_320170	none	SAG-related sequence SRS16E	Ncaninum_LIV_000181800	none	NCLIV_047920	SRS domain-containing protein	none	none	none	none
BESB_044410	89057	20762	16.4858	14.2984	2.18736	none	none	none	TGME49_319360	TGME49_319350	SAG-related sequence SRS17A	Ncaninum_LIV_000685500	none	NCLIV_010710	srs domain-containing protein	none	none	none	none
BESB_034310	78	6	6.34306	2.74378	3.59928	none	none	none	TGME49_285870	none	SAG-related sequence SRS20A	Ncaninum_LIV_000362300	none	NCLIV_069750	SRS domain-containing protein	none	none	none	none
BESB_034140	2410	6	11.2785	2.73804	8.54048	none	none	none	TGME49_285860	none	SAG-related sequence SRS20C	Ncaninum_LIV_000111700	none	NCLIV_027260	SRS domain-containing protein	none	none	none	none
BESB_081630	671	33091	9.43593	14.9709	-5.53496	none	none	none	TGME49_238440	none	SAG-related sequence SRS22A	Ncaninum_LIV_000362100	none	NCLIV_069741	SRS domain-containing protein	none	none	none	none
BESB_081650	3913	433	11.9776	8.71773	3.25991	none	none	none	TGME49_238470	none	SAG-related sequence SRS22C	Ncaninum_LIV_000362300	none	NCLIV_069750	SRS domain-containing protein	none	none	none	none
BESB_033720	1551	45	10.6429	5.47573	5.16719	none	none	none	TGME49_239090	none	SAG-related sequence SRS23	Ncaninum_LIV_000462100	none	NCLIV_052690	SRS domain-containing protein	none	none	none	none
BESB_047000	47557	24439	15.5807	14.5336	1.04707	none	none	none	TGME49_213280	TGME49_213280	SAG-related sequence SRS25	Ncaninum_LIV_000621700	Ncaninum_LIV_000621700	NCLIV_013260	conserved hypothetical protein	none	none	none	none
BESB_034170	2811.24	176.775	11.5005	7.43118	4.06935	none	none	none	TGME49_259410	none	SAG-related sequence SRS26A	Ncaninum_LIV_000461100	none	NCLIV_052761	SRS domain-containing protein	none	none	none	none
BESB_033890	1560	0	10.6512	0	10.6512	none	none	none	TGME49_259300	none	SAG-related sequence SRS26B	Ncaninum_LIV_000461100	none	NCLIV_052761	SRS domain-containing protein	none	none	none	none
BESB_033910	178	4	7.52481	2.24514	5.27967	none	none	none	TGME49_259290	none	SAG-related sequence SRS26C	Ncaninum_LIV_000111700	none	NCLIV_027260	SRS domain-containing protein	none	none	none	none
BESB_002890	96	118	6.64309	6.85207	-0.208983	none	none	none	TGME49_259270	TGME49_259300	SAG-related sequence SRS26E	Ncaninum_LIV_000111700	none	NCLIV_027260	SRS domain-containing protein	none	none	none	none
BESB_002870	14269	4	13.844	2.24283	11.6011	none	none	none	TGME49_329710	none	SAG-related sequence SRS26I	Ncaninum_LIV_000111700	none	NCLIV_027260	SRS domain-containing protein	none	none	none	none
BESB_008300	184218	77555	17.5344	16.1996	1.33474	none	none	none	TGME49_233450	TGME49_233450	SAG-related sequence SRS29A	Ncaninum_LIV_000061600	none	NCLIV_033250	SRS domain-containing protein	none	none	none	none
BESB_050040	64	23	6.06269	4.53783	1.52486	none	none	none	TGME49_273130	none	SAG-related sequence SRS30A	Ncaninum_LIV_000238800	none	NCLIV_038910	SAG3 protein, related	none	none	none	none
BESB_044490	176.996	0	7.51663	0	7.51663	none	Srs domain-containing protein [0.68]	none	TGME49_273110	none	SAG-related sequence SRS30D	Ncaninum_LIV_000181800	none	NCLIV_047920	SRS domain-containing protein	none	none	none	none
BESB_033900	5474	3	12.4619	1.9118	10.5501	none	none	none	TGME49_271980	none	SAG-related sequence SRS32	Ncaninum_LIV_000461200	none	NCLIV_052760	SRS domain-containing protein	none	none	none	none
BESB_014510	8310	6833	13.0641	12.6952	0.368908	none	none	none	TGME49_243790	TGME49_243790	SAG-related sequence SRS33	Ncaninum_LIV_000571600	Ncaninum_LIV_000571600	NCLIV_018490	conserved hypothetical protein	none	none	none	none
BESB_034050	152.007	232.074	7.30088	7.82136	-0.520478	none	none	none	TGME49_271050	none	SAG-related sequence SRS34A	Ncaninum_LIV_000111700	none	NCLIV_027260	SRS domain-containing protein	none	none	PF3D7_1422600	conserved Plasmodium protein, unknown function
BESB_075930	0	17	0.0627364	4.13657	-4.07384	none	none	none	TGME49_280570	none	SAG-related sequence SRS35A	Ncaninum_LIV_000533400	none	NCLIV_019580	SRS domain-containing protein	none	none	none	none
BESB_061530	998.569	1.87	10.0086	1.48231	8.52629	none	none	none	TGME49_292260	none	SAG-related sequence SRS36B	Ncaninum_LIV_000509600	none	NCLIV_043441	srs domain-containing protein	none	none	none	none
BESB_061450	2714.41	135.211	11.4499	7.04254	4.40734	none	none	none	TGME49_292280	none	SAG-related sequence SRS36D	Ncaninum_LIV_000509600	none	NCLIV_043441	srs domain-containing protein	none	none	none	none
BESB_025250	227	57	7.87494	5.81191	2.06303	none	none	none	TGME49_210320	none	SAG-related sequence SRS37A	Ncaninum_LIV_000111700	none	NCLIV_027260	SRS domain-containing protein	none	none	none	none
BESB_025240	19	34	4.3662	5.08898	-0.722781	none	none	none	TGME49_210330	TGME49_210330	SAG-related sequence SRS37B	Ncaninum_LIV_000514000	Ncaninum_LIV_000514000	NCLIV_043600	srs domain-containing protein	none	none	none	none
BESB_044460	37.892	22.673	5.32582	4.54047	0.785348	none	Srs domain-containing protein [0.61]	none	TGME49_267130	none	SAG-related sequence SRS38A	Ncaninum_LIV_000181800	none	NCLIV_047920	SRS domain-containing protein	none	none	none	none
BESB_017930	137.164	287.885	7.15242	8.13223	-0.979812	none	SRS domain-containing protein [0.73]	none	TGME49_267140	none	SAG-related sequence SRS38B	Ncaninum_LIV_000238700	none	NCLIV_038920	srs domain-containing protein	none	none	none	none
BESB_017920	5802	1277	12.5458	10.2762	2.26963	none	none	none	TGME49_267150	none	SAG-related sequence SRS38C	Ncaninum_LIV_000238100	none	NCLIV_038960	srs domain-containing protein	none	none	none	none
BESB_049940	700	164	9.49613	7.3219	2.17422	none	none	none	TGME49_267160	TGME49_273130	SAG-related sequence SRS38D	Ncaninum_LIV_000238700	Ncaninum_LIV_000047500	NCLIV_038920	srs domain-containing protein	none	none	none	none
BESB_035100	39	1	5.35849	0.912927	4.44556	none	Srs domain-containing protein [0.76];Gpi-anchored surface bsr4-related antigen [0.6]	none	TGME49_224790	none	SAG-related sequence SRS40A	Ncaninum_LIV_000181800	Ncaninum_LIV_000510100	NCLIV_047920	SRS domain-containing protein	none	none	none	none
BESB_035070	218	6	7.81617	2.73876	5.07741	none	SRS domain-containing protein [0.8]	none	TGME49_224770	none	SAG-related sequence SRS40D	Ncaninum_LIV_000181800	none	NCLIV_047920	SRS domain-containing protein	none	none	none	none
BESB_001010	16.652	17.075	4.21074	4.12852	0.0822207	none	Putative GPI-anchored surface antigen SRS4 [0.9];SRS domain-containing protein [0.8]	none	TGME49_224760	none	SAG-related sequence SRS40E	Ncaninum_LIV_000181800	none	NCLIV_047920	SRS domain-containing protein	none	none	none	none
BESB_001030	6	10	2.84871	3.42231	-0.573598	none	none	none	TGME49_224750	none	SAG-related sequence SRS40F	Ncaninum_LIV_000181800	none	NCLIV_047920	SRS domain-containing protein	none	none	none	none
BESB_054720	1578	9588	10.6682	13.1839	-2.51566	none	SRS domain-containing protein [0.56]	none	TGME49_234370	TGME49_234370	SAG-related sequence SRS42	Ncaninum_LIV_000200000	Ncaninum_LIV_000200000	NCLIV_049510	SRS domain-containing protein	none	none	none	none
BESB_057320	67.553	0	6.14685	0	6.14685	none	none	none	TGME49_234930	none	SAG-related sequence SRS43	Ncaninum_LIV_000238900	none	NCLIV_038900	srs domain-containing protein	none	none	none	none
BESB_033710	5461.2	1042.6	12.4585	9.9844	2.47406	none	SRS domain-containing protein [0.8]	none	TGME49_264660	none	SAG-related sequence SRS44	Ncaninum_LIV_000111700	none	NCLIV_027260	SRS domain-containing protein	none	none	none	none
BESB_035810	508	60	9.03407	5.88405	3.15002	none	SRS domain-containing protein [0.56]	none	TGME49_214190	TGME49_214190	SAG-related sequence SRS46	Ncaninum_LIV_000475400	Ncaninum_LIV_000475400	NCLIV_051430	SRS domain-containing protein	none	none	none	none
BESB_034300	6	0	2.83602	0	2.83602	none	SAG domain-containing protein [0.56]	none	TGME49_275355	none	SAG-related sequence SRS47A	Ncaninum_LIV_000488200	none	NCLIV_050270	SAG2 related antigen SAG2D, related	none	none	none	none
BESB_033950	685	0	9.46467	0	9.46467	none	none	none	TGME49_275360	none	SAG-related sequence SRS47B	Ncaninum_LIV_000462400	none	NCLIV_052660	SRS domain-containing protein	none	none	none	none
BESB_033560	10971	0	13.4648	0	13.4648	none	none	none	TGME49_275380	none	SAG-related sequence SRS47D	Ncaninum_LIV_000462100	none	NCLIV_052690	SRS domain-containing protein	none	none	none	none
BESB_033540	274	385	8.14666	8.5494	-0.402744	none	none	none	TGME49_207005	none	SAG-related sequence SRS48Q	Ncaninum_LIV_000460400	none	NCLIV_052810	SRS domain-containing protein	none	none	none	none
BESB_033430	1165	4	10.2302	2.2424	7.98784	none	none	none	TGME49_207140	none	SAG-related sequence SRS49B	Ncaninum_LIV_000458100	none	NCLIV_053030	SRS domain-containing protein	none	none	none	none
BESB_043690	14	0	3.93914	0	3.93914	none	none	none	TGME49_308840	none	SAG-related sequence SRS51	Ncaninum_LIV_000181800	none	NCLIV_047920	SRS domain-containing protein	none	none	none	none
BESB_071440	582	1384	9.23085	10.3925	-1.16166	none	none	none	TGME49_315320	none	SAG-related sequence SRS52A	Ncaninum_LIV_000513900	none	NCLIV_043601	srs domain-containing protein	none	none	none	none
BESB_033830	2320	0	11.2236	0	11.2236	none	none	none	TGME49_315340	none	SAG-related sequence SRS52C	Ncaninum_LIV_000462600	none	NCLIV_052640	SRS domain-containing protein	none	none	none	none
BESB_062240	1983	2672	10.9975	11.341	-0.343452	none	none	none	TGME49_315370	none	SAG-related sequence SRS53A	Ncaninum_LIV_000362300	none	NCLIV_069750	SRS domain-containing protein	none	none	none	none
BESB_034130	3229	2	11.7005	1.48176	10.2187	none	none	none	TGME49_315380	none	SAG-related sequence SRS53B	Ncaninum_LIV_000461800	none	NCLIV_052720	SRS domain-containing protein	none	none	none	none
BESB_033780	58	3	5.92083	1.92652	3.99431	none	none	none	TGME49_315390	none	SAG-related sequence SRS53C	Ncaninum_LIV_000461800	none	NCLIV_052720	SRS domain-containing protein	none	none	none	none
BESB_038380	25412	86	14.6766	6.3975	8.27908	none	none	none	TGME49_315400	none	SAG-related sequence SRS53D	Ncaninum_LIV_000111700	none	NCLIV_027260	SRS domain-containing protein	none	none	none	none
BESB_050080	170	1	7.45869	0.880774	6.57792	none	none	none	TGME49_315740	none	SAG-related sequence SRS54	Ncaninum_LIV_000509600	none	NCLIV_043441	srs domain-containing protein	none	none	none	none
BESB_033850	9231	11	13.2157	3.52661	9.68907	none	none	none	TGME49_309300	none	SAG-related sequence SRS55A	Ncaninum_LIV_000462200	none	NCLIV_052680	SRS domain-containing protein	none	none	none	none
BESB_033530	122	8	6.98289	3.10834	3.87456	none	SAG domain-containing protein [0.56]	none	TGME49_309330	none	SAG-related sequence SRS55F	Ncaninum_LIV_000460400	none	NCLIV_052810	SRS domain-containing protein	none	none	none	none
BESB_040490	24991	5	14.6525	2.51191	12.1406	none	none	none	TGME49_308020	TGME49_308020	SAG-related sequence SRS57	Ncaninum_LIV_000331200	Ncaninum_LIV_000331200	NCLIV_060660	SRS domain-containing protein	none	none	none	none
BESB_034000	5076.77	1	12.3533	0.866268	11.487	none	none	none	TGME49_251958	none	SAG-related sequence SRS59B	Ncaninum_LIV_000111700	none	NCLIV_027260	SRS domain-containing protein	none	none	none	none
BESB_033820	854	0	9.78252	0	9.78252	none	none	none	TGME49_251962	none	SAG-related sequence SRS59K	Ncaninum_LIV_000111700	Ncaninum_LIV_000461700	NCLIV_027260	SRS domain-containing protein	none	none	none	none
BESB_079650	14	51	3.95584	5.66092	-1.70508	none	none	none	TGME49_224170	none	SAG-related sequence SRS60A	Ncaninum_LIV_000040100	none	NCLIV_035180	SRS domain-containing protein	none	none	none	none
BESB_059740	36806	324	15.211	8.30038	6.91061	none	none	none	TGME49_226860	TGME49_226860	SAG-related sequence SRS67	Ncaninum_LIV_000162600	Ncaninum_LIV_000162600	NCLIV_046140	conserved hypothetical protein	none	none	none	none
