# Supplementary material for: Dissection of Besnoitia besnoiti intermediate host life cycle stages: From morphology to gene expression
Source: PLoS Pathog. 2022 Nov 17;18(11):e1010955. doi: 10.1371/journal.ppat.1010955 (PMC9714946; doi:10.1371/journal.ppat.1010955)
Supplement: S8 Table — (XLSX) [file ppat.1010955.s013.xlsx]

## Sheet: Contents
S8 Table Metabolic pathways and genes identified the genome of B. besnoiti and analysis for stage-specificity
A	Statistics of all metabolic pathways
B	All metabolic genes and the log2 fold-change (Besnoitia bradyzoites vs. tachyzoites)
C	Up-regulated synthase enzymes and top bradyzoite and tachyzoite pathways in Besnoitia
D	Comparison of gene expression (T. gondii vs. B. besnoiti)
E	Stage-specific isoenzymes identified among the metabolic genes
F	EC classification of all identified genes

## Sheet: A
							Bradyzoites
	Genes mapped to T. gondii	692		Metabolic pathway	Class	# of genes	>2 LFC	Percent UP		Metabolic pathway	Class	Percent UP
	Missing genes	51		Purine metabolism	Nucleotides	63	4	6.34921		Polyamine salvage (3)	Amino-acids	66.6667
	Pathways	59		Redox metabolism	Redox	34	4	11.7647		Starch and galactose metabolism (14)	Carbohydrate	42.8571
	Classes	10		Glycolysis	Carbohydrate	29	4	13.7931		FASI in the cytosol (5)	Fatty-acids	40
	Up-regulated	97		Electron transport chain	Energy	28	2	7.14286		Threonine metabolism (5)	Amino-acids	40
	Isoenzyme pairs	120		Inositol phosphate metabolism	Lipids	26	2	7.69231		Fatty acid recycling and degradation (11)	Fatty-acids	36.3636
	Stage-specific pairs	33		Folate biosynthesis	Vitamins	22	2	9.09091		Lysine Biosynthesis (6)	Amino-acids	33.3333
				PE and PS metabolism	Lipids	23	3	13.0435		PLP (Vitamin B6) metabolism (6)	Vitamins	33.3333
	10 major classes	692		Leucine, Isoleucine and Valine metabolism	Amino-acids	22	1	4.54545		Pyrimidine metabolism (16)	Nucleotides	31.25
	Amino-acids metabolism	143		FASII in the apicoplast	Fatty-acids	18	5	27.7778		Pyruvate metabolism (10)	Energy	30
	Lipids metabolism	112		FAE in the ER	Fatty-acids	17	1	5.88235		Pentose Phosphate Cycle (14)	Carbohydrate	28.5714
	Energy metabolism	84		Lysine degradation	Amino-acids	17	1	5.88235		FASII in the apicoplast (18)	Fatty-acids	27.7778
	Nucleotides metabolism	79		Glycine, Serine and cysteine metabolism	Amino-acids	16	2	12.5		Aminosugars metabolism (8)	Carbohydrate	25
	Carbohydrate metabolism	78		Phosphatidylcholine metabolism	Lipids	16	2	12.5		Phenylalanine and tyrosine metabolism (8)	Amino-acids	25
	Fatty-acids metabolism	53		Pyrimidine metabolism	Nucleotides	16	5	31.25		Selenocysteine metabolism (8)	Amino-acids	25
	Vitamins metabolism	48		GPI-anchor biosynthesis	Glycans	15	3	20		2-methylcitrate cycle (4)	Carbohydrate	25
	Redox metabolism	34		Glutamate metabolism	Amino-acids	14	3	21.4286		Glycolipids metabolism (4)	Lipids	25
	Cofactors metabolism	33		Pentose Phosphate Cycle	Carbohydrate	14	4	28.5714		Ubiquinone metabolism (13)	Energy	23.0769
	Glycans metabolism	28		Starch and galactose metabolism	Carbohydrate	14	6	42.8571		Glutamate metabolism (14)	Amino-acids	21.4286
				N-glycan biosynthesis	Glycans	13	1	7.69231		GPI-anchor biosynthesis (15)	Glycans	20
				Ubiquinone metabolism	Energy	13	3	23.0769		tRNA biosynthesis (11)	Amino-acids	18.1818
				Vacuolar-ATPase	Energy	13	0	0		Isoprenoids metabolism (12)	Lipids	16.6667
				Isoprenoids metabolism	Lipids	12	2	16.6667		Porphyrin metabolism (12)	Cofactors	16.6667
				Methionine metabolism	Amino-acids	12	1	8.33333		Asparagine and Aspartate metabolism (6)	Amino-acids	16.6667
				Porphyrin metabolism	Cofactors	12	2	16.6667		Recycling of phospholipids (6)	Lipids	16.6667
				Fatty acid recycling and degradation	Fatty-acids	11	4	36.3636		Lipoic acid metabolism (7)	Vitamins	14.2857
				tRNA biosynthesis	Amino-acids	11	2	18.1818		Nicotinate and nicotinamide metabolism (7)	Vitamins	14.2857
				Pyruvate metabolism	Energy	10	3	30		Glycolysis (29)	Carbohydrate	13.7931
				Tricarboxylic acid (TCA) cycle	Energy	10	1	10		PE and PS metabolism (23)	Lipids	13.0435
				Pantothenate and CoA biosynthesis	Cofactors	9	0	0		Glycine, Serine and cysteine metabolism (16)	Amino-acids	12.5
				Sphingomyelin and ceramide metabolism	Lipids	9	1	11.1111		Phosphatidylcholine metabolism (16)	Lipids	12.5
				Aminosugars metabolism	Carbohydrate	8	2	25		Nitrogen metabolism (8)	Cofactors	12.5
				Nitrogen metabolism	Cofactors	8	1	12.5		Redox metabolism (34)	Redox	11.7647
				Phenylalanine and tyrosine metabolism	Amino-acids	8	2	25		Sphingomyelin and ceramide metabolism (9)	Lipids	11.1111
				Selenocysteine metabolism	Amino-acids	8	2	25		Tricarboxylic acid (TCA) cycle (10)	Energy	10
				Terpenoid metabolism	Lipids	8	0	0		Folate biosynthesis (22)	Vitamins	9.09091
				Glutamine utilization and GABA shunt	Energy	7	0	0		Methionine metabolism (12)	Amino-acids	8.33333
				Lipoic acid metabolism	Vitamins	7	1	14.2857		Inositol phosphate metabolism (26)	Lipids	7.69231
				Nicotinate and nicotinamide metabolism	Vitamins	7	1	14.2857		N-glycan biosynthesis (13)	Glycans	7.69231
				Alanine metabolism	Amino-acids	6	0	0		Electron transport chain (28)	Energy	7.14286
				Asparagine and Aspartate metabolism	Amino-acids	6	1	16.6667		Purine metabolism (63)	Nucleotides	6.34921
				Lysine Biosynthesis	Amino-acids	6	2	33.3333		Lysine degradation (17)	Fatty-acids	5.88235
				PLP (Vitamin B6) metabolism	Vitamins	6	2	33.3333		FAE in the ER (17)	Amino-acids	5.88235
				Recycling of phospholipids	Lipids	6	1	16.6667		Leucine, Isoleucine and Valine metabolism (22)	Amino-acids	4.54545
				SAM-dependent methyltransferases	Lipids	6	0	0		Vacuolar-ATPase (13)	Energy	0
				FASI in the cytosol	Fatty-acids	5	2	40		Pantothenate and CoA biosynthesis (9)	Cofactors	0
				Mannose and fructose metabolism	Carbohydrate	5	0	0		Terpenoid metabolism (8)	Lipids	0
				PLP-dependent enzymes	Amino-acids	5	0	0		Glutamine utilization and GABA shunt (7)	Energy	0
				Riboflavin metabolism	Vitamins	5	0	0		Alanine metabolism (6)	Amino-acids	0
				Threonine metabolism	Amino-acids	5	2	40		SAM-dependent methyltransferases (6)	Lipids	0
				2-methylcitrate cycle	Carbohydrate	4	1	25		Mannose and fructose metabolism (5)	Carbohydrate	0
				Glycolipids metabolism	Lipids	4	1	25		PLP-dependent enzymes (5)	Amino-acids	0
				Glyoxalase metabolism	Carbohydrate	4	0	0		Riboflavin metabolism (5)	Vitamins	0
				Proline metabolism	Amino-acids	4	0	0		Glyoxalase metabolism (4)	Carbohydrate	0
				Polyamine salvage	Amino-acids	3	2	66.6667		Proline metabolism (4)	Amino-acids	0
				Protoheme-containing proteins	Energy	3	0	0		Protoheme-containing proteins (3)	Energy	0
				Shikimate Biosynthesis	Cofactors	4	0	0		Shikimate Biosynthesis (4)	Cofactors	0
				Arachidonate metabolism	Fatty-acids	2	0	0		Arachidonate metabolism (2)	Fatty-acids	0
				Steroid biosynthesis	Lipids	2	0	0		Steroid biosynthesis (2)	Lipids	0
				Thiamine Salvage	Vitamins	1	0	0		Thiamine Salvage (1)	Vitamins	0
						692	97

## Sheet: B
TGME49 homolog	Enzyme name	Metabolic pathway	B. besnoiti ID	Tachyzoites log2(NC+1)	Tissue cysts log2(NC+1)	LFC
TGME49_200320	Hypoxanthine-guanine phosphoribosyltransferase	Purine metabolism	BESB_064540	17.1496	12.8268	-4.32275
TGME49_200370	Farnesyltransferase	N-glycan biosynthesis	BESB_064480	12.1391	12.8726	0.733533
TGME49_200430	dCMP deaminase	Pyrimidine metabolism	BESB_064440	11.1498	11.0208	-0.129084
TGME49_201380	Chorismate synthase	Shikimate Biosynthesis	BESB_013600	13.8492	12.4834	-1.36583
TGME49_201690	Pterine (BT1 family) transporter	Folate biosynthesis	BESB_013670	13.4887	10.0767	-3.41195
TGME49_202140	Enoyl-CoA hydratase	Fatty acid recycling and degradation	BESB_014050	11.0099	14.3866	3.37664
TGME49_202160	ABC1 family protein	Ubiquinone metabolism	BESB_014060	10.7194	12.3304	1.61106
TGME49_202300	Nucleoside-triphosphate pyrophosphatase	Purine metabolism	BESB_014210	9.27701	9.89051	0.613507
TGME49_202340	proline dehydrogenase	Proline metabolism	BESB_014260	12.7265	14.3186	1.59209
TGME49_202410	SEC14	Inositol phosphate metabolism	BESB_066750	14.383	14.8278	0.444801
TGME49_202460	Diacylglycerol kinase	Phosphatidylethanolamine and phosphatidylserine metabolism	BESB_066700	15.4327	13.86	-1.57271
TGME49_202530	Aspartate-tRNA ligase	Asparagine and Aspartate metabolism	BESB_066620	13.1713	11.7128	-1.45849
TGME49_202540	3',5'-cyclic-nucleotide phosphodiesterase	Purine metabolism	BESB_066600	15.3949	15.2795	-0.115341
TGME49_202590	Leucyltransferase	Leucine, Isoleucine and Valine metabolism	BESB_066540	11.8136	12.7947	0.981145
TGME49_202800	Cox11	Electron transport chain	BESB_066360	9.79156	10.3872	0.595679
TGME49_202920	Aminodeoxychorismate synthase	Folate biosynthesis	BESB_066260	13.2251	13.7651	0.539966
TGME49_202960	H-protein-lipoyllysine (H-protein)	One-carbon enzyme systems serine hydroxymethyltransferase and glycine-cleavage complex	BESB_066220	11.652	11.634	-0.0180387
TGME49_203110	Citrate (si)-synthase	Tricarboxylic acid (TCA) cycle	BESB_066080	5.47399	12.0426	6.56862
TGME49_203420	Holo-[acyl-carrier-protein] synthase	Pantothenate and CoA biosynthesis	BESB_065790	13.5977	13.5346	-0.0630675
TGME49_203500	Alanine dehydrogenase	Alanine metabolism	BESB_065730	6.40048	6.46501	0.0645298
TGME49_203570	Glycerol-3-phosphate O-acyltransferase	Phosphatidylethanolamine and phosphatidylserine metabolism	BESB_065680	7.86434	14.6102	6.74583
TGME49_203940	ABC1 protein required for ubiquinone biosynthesis	Ubiquinone metabolism	BESB_065290	10.302	12.0249	1.72285
TGME49_203970	Dolichyl-diphosphooligosaccharide-protein glycotransferase	Aminosugars metabolism	BESB_065260	11.7805	10.7583	-1.02216
TGME49_204400	ATP synthase alpha chain	Electron transport chain	BESB_051830	15.068	15.6669	0.598926
TGME49_204460	Hydroxymethylglutaryl-CoA lyase	Leucine, Isoleucine and Valine metabolism	BESB_051790	10.9261	16.11	5.1839
TGME49_204560	Polyketide synthase	Fatty acid elongation in the cytosol (FAS I system)	BESB_051670	8.90456	9.76905	0.864494
TGME49_205350	Elongase	Fatty acid elongation via elongase pathway of ER	BESB_033180	13.2021	12.9409	-0.261144
TGME49_205380	Fructose bisphosphatase	Glycolysis	BESB_055940	12.0712	11.4425	-0.628688
TGME49_205420	Aspartate semialdehyde dehydrogenase	Lysine Biosynthesis	BESB_055990	9.91075	11.4571	1.54638
TGME49_205430	Isovaleryl-CoA dehydrogenase	Leucine, Isoleucine and Valine metabolism	BESB_056000	8.147	9.37486	1.22786
TGME49_205490	Folate/biopterin (BT1 family) transporter	Folate biosynthesis	BESB_056050	15.2021	12.4893	-2.7129
TGME49_205710	Lysine-tRNA ligase	Lysine degradation	BESB_056260	14.6968	14.2958	-0.400999
TGME49_205720	Adenosine deaminase	Purine metabolism	BESB_056270	11.4506	13.1539	1.7033
TGME49_206310	Cox10	Electron transport chain	BESB_056330	13.4618	13.0342	-0.427647
TGME49_206470	dihydrolipoyl dehydrogenase	Glycine, Serine and cysteine metabolism	BESB_056450	13.6899	13.2975	-0.392355
TGME49_206610	E2-subunit PDH	Lipoic acid metabolism	BESB_056580	12.6294	11.7744	-0.854973
TGME49_207060	Ribonucleotide di-P reductase	Purine metabolism	BESB_033490	14.9898	14.239	-0.750755
TGME49_207070	glycosyl transferase, putative	Glycolipids metabolism	BESB_033480	13.7496	11.488	-2.26157
TGME49_207620	Nitrite reductase	Nitrogen metabolism	BESB_022340	13.3798	13.1134	-0.26641
TGME49_207640	Isoleucine-tRNA ligase	Leucine, Isoleucine and Valine metabolism	BESB_022360	14.174	13.7901	-0.383969
TGME49_207710	CDP diacylglycerol-inositol 3-phosphatidyltransferase	Inositol phosphate metabolism	BESB_022410	8.81524	11.146	2.33081
TGME49_207930	Phosphatidylethanolamine binding protein	Phosphatidylethanolamine and phosphatidylserine metabolism	BESB_022580	13.1817	13.4718	0.290033
TGME49_207980	Phosphatidylinositol N-acetylglucosaminyltransferase	Glycosylphosphatidylinositol (GPI) anchor biosynthesis	BESB_022650	9.60156	8.97619	-0.625373
TGME49_208040	Aldehyde reductase	Glycolysis	BESB_022710	13.8109	13.1064	-0.704439
TGME49_208070	Inositol-polyphosphate multikinase	Inositol phosphate metabolism	BESB_022730	14.0381	13.9195	-0.118611
TGME49_208420	GABA transporter	Glutamine utilization and GABA shunt	BESB_022880	14.0881	14.6503	0.562206
TGME49_208530	Nicotinate phosphoribosyltransferase	Nicotinate and nicotinamide metabolism	BESB_022950	13.7997	15.1394	1.33977
TGME49_208590	Vacuolar ATP synthase 54 kDa subunit	Vacuolar-ATPase	BESB_023010	13.9282	13.3309	-0.597331
TGME49_208820	1-deoxy-D-xylulose 5-phosphate synthase	Isoprenoids metabolism	BESB_023130	8.73732	12.806	4.06864
TGME49_209150	NAD(P)H dehydrogenase	Electron transport chain	BESB_023380	12.6878	12.9792	0.291393
TGME49_209260	Cox4	Electron transport chain	BESB_023510	14.522	15.0789	0.556914
TGME49_209800	Nitrite transporter	Nitrogen metabolism	BESB_023900	14.9224	14.737	-0.185396
TGME49_209870	Phosphatase	Pyridoxal phosphate (Vitamin B6) metabolism	BESB_023970	10.7333	11.1552	0.421853
TGME49_209960	1,4-alpha-glucan branching enzyme	Starch and galactose metabolism	BESB_024090	14.4924	13.6764	-0.815999
TGME49_210260	Glycerol-3-phosphate dehydrogenase	Fatty acid biosynthesis in the apicoplast (FAS II system)	BESB_025310	7.77182	9.15676	1.38495
TGME49_210790	Dihydroorotate dehydrogenase	Electron transport chain	BESB_016180	14.4623	13.4998	-0.962511
TGME49_210840	arginyl-tRNA synthetase family protein	tRNA biosynthesis	BESB_016230	13.5737	12.7348	-0.838952
TGME49_211090	Cysteine desulfurase	Pyridoxal phosphate dependent enzymes in T. gondii genome	BESB_016340	12.0195	11.3618	-0.657676
TGME49_211730	Histone-lysine N-methyltransferase	Lysine degradation	BESB_016770	11.9573	12.2693	0.311978
TGME49_212100	Molybdopterin cofactor synthesis protein 3 (MOCS3/MoaB)	Folate biosynthesis	BESB_054990	12.6686	12.5582	-0.110327
TGME49_212130	Phospholipase A2	Phosphatidylcholine metabolism	BESB_055010	11.4271	13.4749	2.04779
TGME49_212310	Vacuolar ATP synthase 16 kDa proteolipid subunit	Vacuolar-ATPase	BESB_055220	14.9925	14.8608	-0.131742
TGME49_213520	peptidase M20D, amidohydrolase	Lysine Biosynthesis	BESB_014390	12.9611	14.8658	1.90476
TGME49_213620	ABC1 family protein	Ubiquinone metabolism	BESB_014300	11.5357	12.7878	1.25212
TGME49_213680	2-methylcitrate dehydratase	2-methylcitrate cycle	BESB_066830	13.3918	13.2354	-0.15633
TGME49_213780	Molybdopterin cofactor synthesis protein 1 (MOCS1)	Folate biosynthesis	BESB_066930	12.4519	10.9928	-1.45907
TGME49_214170	Protein geranylgeranyltransferase type II	Terpenoid metabolism	BESB_035830	11.0747	11.7892	0.714525
TGME49_214280	FAD synthetase	Riboflavin metabolism	BESB_035700	12.0401	12.4195	0.379319
TGME49_214320	Facilitative glucose transporter (Hexose transporter)	Glycolysis	BESB_035650	18.1933	17.8454	-0.347873
TGME49_214440	Holo-[acyl-carrier-protein] synthase	Pantothenate and CoA biosynthesis	BESB_035580	11.4453	11.5543	0.109042
TGME49_214760	Glycerate dehydrogenase	Glycine, Serine and cysteine metabolism	BESB_035370	13.6663	13.0202	-0.646025
TGME49_214780	hydrolase, NUDIX family protein	Purine metabolism	BESB_035350	10.3087	8.58199	-1.72671
TGME49_214850	1-deoxy-D-xylulose-5-phosphate reductoisomerase	Isoprenoids metabolism	BESB_035280	7.54406	9.45096	1.9069
TGME49_214920	PIG-W	Glycosylphosphatidylinositol (GPI) anchor biosynthesis	BESB_035240	14.2384	14.0835	-0.154901
TGME49_215070	Ferredoxin	Isoprenoids metabolism	BESB_034880	10.941	9.51301	-1.42802
TGME49_215250	Thiamine diphosphokinase	Thiamine Salvage	BESB_034740	12.6722	11.6361	-1.03605
TGME49_215260	Carbamoyl-phosphate synthase (Glu synthesizing)	Glutamate metabolism	BESB_034730	15.468	15.7214	0.253381
TGME49_215280	Iron-sulfur centres of succinate dehydrogenase	Electron transport chain	BESB_034720	14.9248	14.9553	0.0305147
TGME49_215290	Saccharopine dehydrogenase	Lysine degradation	BESB_034710	13.8527	15.2536	1.40089
TGME49_215480	Adenosine deaminase	Purine metabolism	BESB_034500	11.8449	4.90467	-6.94022
TGME49_215510	S-adenosylmethionine-dependent methyltransferase	Methionine metabolism	BESB_034460	13.0401	13.2841	0.243968
TGME49_215590	Flavoprotein subunit of succinate dehydrogenase	Electron transport chain	BESB_034400	14.8235	15.0571	0.23356
TGME49_215700	Phosphatidylinositol 3-kinase	Inositol phosphate metabolism	BESB_034240	12.7082	12.7135	0.00525907
TGME49_215940	Acetyl-CoA transporter	Pyruvate metabolism	BESB_069580	11.2319	11.8527	0.620755
TGME49_216080	Histone-lysine N-methyltransferase	Lysine degradation	BESB_069430	12.9385	15.6257	2.68713
TGME49_216170	Selenocysteine lyase	Selenocysteine metabolism	BESB_069370	14.1989	12.7774	-1.42146
TGME49_216280	Adenylate cyclase	Purine metabolism	BESB_069240	3.4934	1.95389	-1.53951
TGME49_216500	Valine-tRNA ligase	Leucine, Isoleucine and Valine metabolism	BESB_069040	13.2512	13.4517	0.200432
TGME49_216510	Thioredoxin	Redox metabolism	BESB_069030	11.977	12.0698	0.0927933
TGME49_216540	Dolichyl-phosphate beta-glucosyltransferase (ALG5)	N-glycan biosynthesis	BESB_069010	10.391	11.2224	0.83138
TGME49_216640	Homoserine kinase	Threonine metabolism	BESB_067980	11.1733	12.7344	1.56109
TGME49_216700	hypothetical protein	Methionine metabolism	BESB_067920	8.83125	9.21894	0.387693
TGME49_216740	Riboflavin kinase	Riboflavin metabolism	BESB_068130	14.3654	13.1784	-1.18696
TGME49_216810	5'-nucleotidase	Purine metabolism	BESB_068190	12.9551	14.4306	1.4755
TGME49_216930	Choline-phosphate cytidylyltransferase	Phosphatidylcholine metabolism	BESB_077790	13.224	13.4012	0.177193
TGME49_216960	Selenocysteine-specific elongation factor	Selenocysteine metabolism	BESB_077820	12.3868	11.8959	-0.490864
TGME49_217350	mRNA(2’-D-methyladenosine-N6-methyltransferase	Examples of adenosylmethionine-dependent methyltransferases in Toxoplasma gondii genome	BESB_038990	14.4741	13.0418	-1.43227
TGME49_217460	Glutaminyl-tRNA synthetase	Glutamate metabolism	BESB_038890	12.6231	13.9242	1.30108
TGME49_217740	3-oxoacyl-[ACP]reductase	Fatty acid biosynthesis in the apicoplast (FAS II system)	BESB_007210	10.7202	11.6247	0.904539
TGME49_217890	Peroxiredoxin	Redox metabolism	BESB_007100	14.4303	14.8583	0.42799
TGME49_218200	UTP-glucose-1-P uridylyltransferase	Pyrimidine metabolism	BESB_039100	11.0335	13.9507	2.91719
TGME49_218560	Cytosolic acetyl-CoA carboxylase (ACCase2)	Fatty acid elongation in the cytosol (FAS I system)	BESB_039410	15.7007	15.5522	-0.148508
TGME49_218780	Phosphoserine transaminase	Glycine, Serine and cysteine metabolism	BESB_039540	16.1976	13.9086	-2.28896
TGME49_219130	Glutathione reductase	Redox metabolism	BESB_039800	12.1975	13.9252	1.72766
TGME49_219230	Acetoacetate-CoA ligase	Leucine, Isoleucine and Valine metabolism	BESB_039920	12.4662	12.3764	-0.0897678
TGME49_219430	Threonine-tRNA ligase	Threonine metabolism	BESB_040020	11.1401	12.4403	-1.30021
TGME49_219540	Ala-tRNA ligase	Alanine metabolism	BESB_040120	15.4224	15.3039	-0.118492
TGME49_219550	Dihydrolipoamide S-succinyl transferase	Tricarboxylic acid (TCA) cycle	BESB_040130	15.1802	13.896	-1.28423
TGME49_219630	flavodoxin domain-containing protein	Riboflavin metabolism	BESB_040170	11.4205	11.8252	0.404621
TGME49_219750	Cytochrome c	Electron transport chain	BESB_040300	14.4644	12.7758	-1.68853
TGME49_219760	Peptide a-N-acetyltransferase	Pyruvate metabolism	BESB_040310	13.699	11.3053	-2.3937
TGME49_219800	Vacuolar ATP synthase subunit B	Vacuolar-ATPase	BESB_040350	14.2028	14.1747	-0.0280654
TGME49_219850	Pro-tRNA ligase	Proline metabolism	BESB_040410	14.0455	14.7658	0.720291
TGME49_220100	Ribosephosphate pyrophosphokinase	Pentose Phosphate Cycle	BESB_021910	15.6778	13.543	-2.13479
TGME49_220350	Lysine-tRNA ligase	Lysine degradation	BESB_047720	11.3327	11.1637	-0.169022
TGME49_220420	3',5'-cyclic-nucleotide phosphodiesterase	Purine metabolism	BESB_047650	11.1578	14.2939	3.13611
TGME49_220840	Threonine synthase	Threonine metabolism	BESB_063770	7.2542	11.6503	4.39612
TGME49_221170	CAAX metallo endopeptidase	Isoprenoids metabolism	BESB_080840	13.0215	11.8826	-1.13888
TGME49_221260	3-deoxy-7-phosphoheptulonate synthase	Shikimate Biosynthesis	BESB_080710	11.2289	12.9331	1.70423
TGME49_221270	Proline hydroxylase	Proline metabolism	BESB_080690	12.5662	14.2258	1.65959
TGME49_221310	aminopeptidase N protein	Redox metabolism	BESB_080660	7.5108	7.64347	0.132675
TGME49_221320	Apicoplast acetyl-CoA carboxylase (ACCase1)	Fatty acid biosynthesis in the apicoplast (FAS II system)	BESB_080650	12.8509	14.4998	1.6489
TGME49_222020	Phosphoglycerate kinase	Glycolysis	BESB_080010	11.8353	12.364	0.528678
TGME49_222160	Betaine aldehyde dehydrogenase	Phosphatidylcholine metabolism	BESB_079880	12.2023	14.8947	2.69243
TGME49_222710	IMP-specific 5'-nucleotidase	Purine metabolism	BESB_062570	11.8111	13.7222	1.91107
TGME49_222800	Starch synthase	Starch and galactose metabolism	BESB_062580	13.8218	13.2025	-0.61926
TGME49_222840	Acid phosphatase	Riboflavin metabolism	BESB_062590	13.6949	12.9239	-0.771008
TGME49_222900	Phosphoserine phosphatase	Glycine, Serine and cysteine metabolism	BESB_062640	14.9108	12.8027	-2.10803
TGME49_222910	Phosphoglycerate mutase	Glycolysis	BESB_062650	12.8456	12.5872	-0.258434
TGME49_222970	Inositol 1-phosphatase	Inositol phosphate metabolism	BESB_062720	12.3022	12.4903	0.188101
TGME49_223020	Coproporphyrinogen oxidase	Porphyrin metabolism	BESB_062760	8.58669	9.97094	1.38426
TGME49_223110	Glycolipid transfer protein	Sphingomyelin and ceramide metabolism	BESB_062850	15.8638	14.2147	-1.64911
TGME49_223140	tRNA binding protein	Methionine metabolism	BESB_062880	13.384	13.0953	-0.288711
TGME49_223672	3'(2'),5'-bisphosphate nucleotidase	Sulfur metabolism	BESB_055580	13.353	11.2774	-2.07563
TGME49_223840	ATP-citrate synthase	Tricarboxylic acid (TCA) cycle	BESB_079330	13.7217	14.4385	0.716796
TGME49_224090	3-hydroxyisobutyryl-CoA hydrolase	Leucine, Isoleucine and Valine metabolism	BESB_079590	10.671	12.5843	1.91332
TGME49_224350	aminopeptidase N, putative	Redox metabolism	BESB_062170	14.8735	14.8041	-0.0694413
TGME49_224460	aminopeptidase n, putative	Redox metabolism	BESB_062160	14.3445	15.6986	1.3541
TGME49_224490	Farnesylpyrophosphate synthase (Dimethylallyl-PP transferase/Geranyl transferase)	Terpenoid metabolism	BESB_062130	9.74896	10.1217	0.372717
TGME49_224840	3',5'-cyclic-nucleotide phosphodiesterase	Purine metabolism	BESB_059820	11.4313	11.1945	-0.236806
TGME49_224900	Adenylate kinase	Purine metabolism	BESB_061800	13.9664	13.3553	-0.611154
TGME49_224920	PIG-O	Glycosylphosphatidylinositol (GPI) anchor biosynthesis	BESB_061770	10.2947	9.7927	-0.502
TGME49_225050	Adenosylhomocysteinase	Methionine metabolism	BESB_061610	14.2142	13.5588	-0.655368
TGME49_225420	histidine triad domain-containing protein	Purine metabolism	BESB_061040	11.3763	9.09589	-2.28044
TGME49_225550	Phosphatidylserine decarboxylase	Phosphatidylethanolamine and phosphatidylserine metabolism	BESB_060920	13.914	13.7733	-0.140691
TGME49_225790	Thioredoxin	Redox metabolism	BESB_060780	10.0279	14.3054	4.27749
TGME49_225880	UDP-glucose 4-epimerase	Starch and galactose metabolism	BESB_060680	12.3832	13.1459	0.762735
TGME49_225930	Triose phosphate isomerase	Glycolysis	BESB_060630	13.8899	14.7812	0.891318
TGME49_225990	[Acyl-carrier-protein] S-malonyltransferase	Fatty acid biosynthesis in the apicoplast (FAS II system)	BESB_060550	10.0824	11.6305	1.54815
TGME49_226000	ATP synthase delta subunit	Electron transport chain	BESB_060540	11.4102	12.2736	0.863357
TGME49_226010	4a-hydroxytetrahydrobiopterin dehydratase	Phenylalanine and tyrosine metabolism	BESB_060530	8.41899	12.9772	4.55821
TGME49_226300	2,4-dienoyl CoA reductase 2, peroxisomal family protein	beta-Oxidation	BESB_060310	12.9679	6.04129	-6.92658
TGME49_226370	Diacylglycerol O-acyltransferase	Fatty acid elongation via elongase pathway of ER	BESB_060240	13.4307	13.6216	0.190928
TGME49_226390	Lysohospholipase	Phosphatidylcholine metabolism	BESB_060210	13.0509	14.2411	1.19021
TGME49_226400	Lipoic acid synthase	Lipoic acid metabolism	BESB_060200	11.3865	12.3981	1.01158
TGME49_226590	Cox2	Electron transport chain	BESB_060010	14.0751	13.3313	-0.743778
TGME49_226730	aconitate hydratase	Tricarboxylic acid (TCA) cycle	BESB_059840	14.8107	14.9344	0.123651
TGME49_226755	3',5'-cyclic-nucleotide phosphodiesterase	Purine metabolism	BESB_059820	11.4313	11.1945	-0.236806
TGME49_226800	Glutathione synthase	Redox metabolism	BESB_059790	11.6484	12.4548	0.806465
TGME49_226810	Histone-lysine N-methyltransferase	Lysine degradation	BESB_059780	14.5878	14.101	-0.486765
TGME49_226910	Bifunctional 4-alpha-glucanotransferase/amylo-alpha-1,6-glucosidase	Starch and galactose metabolism	BESB_059690	11.098	16.1781	5.08004
TGME49_226960	Phosphofructokinase	Glycolysis	BESB_059640	15.5866	15.9427	0.356174
TGME49_227020	histone deacetylase SIR2 (SIR2)	Aminosugars metabolism	BESB_059560	12.058	12.4839	0.425902
TGME49_227090	Aspartate kinase	Lysine Biosynthesis	BESB_059500	9.45089	12.284	2.83315
TGME49_227100	Glutaredoxin	Redox metabolism	BESB_059490	8.21388	15.6287	7.41485
TGME49_227150	Glutaredoxin	Redox metabolism	BESB_059460	12.6726	10.4098	-2.2628
TGME49_227420	4-hydroxy-3-methylbut-2-enyl diphosphate reductase	Isoprenoids metabolism	BESB_059320	10.2744	9.75755	-0.516889
TGME49_227660	DNA (cytosine-5-)-methyltransferase	Examples of adenosylmethionine-dependent methyltransferases in Toxoplasma gondii genome	BESB_059190	13.0755	12.3769	-0.698614
TGME49_227790	Mannosyltransferase (ALG2)	N-glycan biosynthesis	BESB_059160	9.1776	8.89627	-0.281331
TGME49_228180	Cox15	Electron transport chain	BESB_058750	12.3712	12.8544	0.483207
TGME49_228290	phospholipase/carboxylesterase	Phosphatidylcholine metabolism	BESB_058660	14.2556	11.837	-2.41866
TGME49_228400	Phosphoinositide-binding protein	Inositol phosphate metabolism	BESB_058530	12.1168	13.0486	0.931834
TGME49_228690	1-Phosphatidylinositol 4-kinase	Inositol phosphate metabolism	BESB_058370	13.8104	12.7969	-1.01359
TGME49_229170	Nitrite transporter	Nitrogen metabolism	BESB_083500	11.2507	5.59645	-5.65428
TGME49_229360	Transaldolase	Pentose Phosphate Cycle	BESB_083320	14.2303	14.8998	0.66952
TGME49_229405	3',5'-cyclic-nucleotide phosphodiesterase	Purine metabolism	BESB_083260	11.3697	11.6825	0.312761
TGME49_229420	Cytochrome c	Electron transport chain	BESB_083250	12.211	11.505	-0.706006
TGME49_229780	Galactokinase	Starch and galactose metabolism	BESB_083020	12.8923	12.6342	-0.25813
TGME49_230410	Peroxiredoxin	Redox metabolism	BESB_010760	12.0584	12.3751	0.316702
TGME49_230450	GMP synthase	Purine metabolism	BESB_010710	11.7254	11.6401	-0.0852853
TGME49_230460	Adenylate kinase	Purine metabolism	BESB_010700	7.40812	5.65452	-1.7536
TGME49_230490	1-phosphatidylinositol-4-phosphate 5-kinase	Inositol phosphate metabolism	BESB_010680	14.7451	15.5102	0.765145
TGME49_230555	Adenylate cyclase	Purine metabolism	BESB_010620	9.49674	10.6693	1.1726
TGME49_230590	Chitobiosyldiphosphodolichol beta-mannosyltransferase (ALG1)	N-glycan biosynthesis	BESB_010590	12.2555	11.1551	-1.10038
TGME49_230690	Phosphatidate phosphatase	Recycling of phospholipids	BESB_010490 BESB_010500	#REF!	#REF!	#REF!
TGME49_230990	Pantetheine-phosphate adenylyltransferase	Pantothenate and CoA biosynthesis	BESB_010280	9.49065	11.4862	1.99558
TGME49_231350	Glutamine-fructose-6-phosphate transaminase	Aminosugars metabolism	BESB_009990	10.977	11.6123	0.635232
TGME49_231370	Phospholipase A2	Phosphatidylcholine metabolism	BESB_009970	12.4638	12.9733	0.50953
TGME49_231430	Dolichyl-diphosphooligosaccharide-protein glycotransferase	Aminosugars metabolism	BESB_009890	10.4864	13.0561	2.56968
TGME49_231890	3-oxoacyl:ACP synthase III	Fatty acid biosynthesis in the apicoplast (FAS II system)	BESB_009660	8.43121	8.42032	-0.0108879
TGME49_231900	acyl-CoA dehydrogenase domain-containing protein	Lysine degradation	BESB_009650	10.4556	6.73606	-3.71951
TGME49_231910	ATP synthase gamma chain	Electron transport chain	BESB_009640	14.8741	13.3977	-1.47644
TGME49_231920	Sepiapterin reductase	Folate biosynthesis	BESB_009610	10.6123	11.5492	0.936928
TGME49_232090	Long-chain-3-hydroxyacyl-CoA dehydrogenase	Fatty acid recycling and degradation	BESB_009430	10.0918	10.519	0.42718
TGME49_232250	Catalase	Redox metabolism	BESB_009270	15.9625	15.2281	-0.734398
TGME49_232350	Lactate dehydrogenase (LDH1)	Glycolysis	BESB_009180	15.6015	15.737	0.135448
TGME49_232410	Thioredoxin	Redox metabolism	BESB_009140	15.2126	17.043	1.83034
TGME49_232540	FAD-dependent monooxygenase	Ubiquinone metabolism	BESB_009030	10.1109	13.4753	3.36431
TGME49_232580	Acetate-CoA ligase/Acetyl-CoA synthetase	Pyruvate metabolism	BESB_009000	7.43689	11.9747	4.53777
TGME49_232590	g-Glutamylcysteine synthetase	Glutamate metabolism	BESB_008990	12.2485	12.1493	-0.0991904
TGME49_232620	Phosphatidylinositol-3,4,5-trisphosphate-3-phosphatase	Inositol phosphate metabolism	BESB_008960	11.8201	11.8397	0.0195767
TGME49_232730	Diacylglycerol O-acyltransferase	Fatty acid elongation via elongase pathway of ER	BESB_008840	11.5392	13.6653	2.12603
TGME49_232830	Vacuolar ATP synthase subunit I	Vacuolar-ATPase	BESB_008760	17.3512	16.7771	-0.574177
TGME49_233040	3',5'-cyclic-nucleotide phosphodiesterase	Purine metabolism	BESB_008670	10.9807	11.1939	0.213245
TGME49_233065	3',5'-cyclic-nucleotide phosphodiesterase	Purine metabolism	BESB_008660	9.16261	11.7295	2.56691
TGME49_233110	IMP dehydrogenase	Purine metabolism	BESB_008610	15.5526	13.0876	-2.46509
TGME49_233130	Nucleoside (adenosine) transporter	Purine metabolism	BESB_008590	12.4556	12.786	0.330406
TGME49_233140	dUTP diphosphatase	Pyrimidine metabolism	BESB_008580	14.1999	11.7571	-2.44273
TGME49_233500	Triose phosphate isomerase	Isoprenoids metabolism	BESB_008270	10.5757	11.3762	0.800465
TGME49_233540	Monocarboxylate transporter	Glycolysis	BESB_008240	8.62115	10.3779	1.75676
TGME49_233838	Glutamyl-tRNA(Gln) amidotransferase	Glutamate metabolism	BESB_008050	10.4358	13.0515	2.61569
TGME49_233860	DALR anticodon binding domain-containing protein	Arginine metabolism	BESB_008030	8.68048	12.5231	3.84257
TGME49_234190	Serine hydroxymethyltransferase	Folate biosynthesis	BESB_054850	14.4546	12.2211	-2.23352
TGME49_234280	AMP deaminase	Purine metabolism	BESB_054780	13.9337	14.6851	0.751415
TGME49_234440	Aromatic-amino-acid transaminase	Phenylalanine and tyrosine metabolism	BESB_054630	11.8825	10.5472	-1.33526
TGME49_234505	Phenylalanine-tRNA ligase	Phenylalanine and tyrosine metabolism	BESB_054580	13.0049	11.9915	-1.01346
TGME49_234510	Acyl-CoA binding protein	Fatty acid elongation via elongase pathway of ER	BESB_054560	14.373	14.0655	-0.307509
TGME49_234570	3-hydroxyacyl-CoA dehydrogenase	Fatty acid recycling and degradation	BESB_054490	7.17164	6.43187	-0.73977
TGME49_235000	Pyrimidine phosphorylase	Pyrimidine metabolism	BESB_054330	5.53793	7.22507	1.68715
TGME49_235478	Pantothenate kinase	Pantothenate and CoA biosynthesis	BESB_054080	13.0505	12.8913	-0.159206
TGME49_235640	Methionyl-tRNA formyltransferase	Folate biosynthesis	BESB_037250	9.88431	12.4964	2.61208
TGME49_235700	sedoheptulose-1,7-bisphosphatase	Pentose Phosphate Cycle	BESB_037190	14.0993	13.2093	-0.890004
TGME49_236040	Aldolase	Glycolysis	BESB_036950	17.4059	16.7561	-0.649854
TGME49_236050	Aldolase	Glycolysis	BESB_036940	6.87424	5.27572	-1.59852
TGME49_236070	Pyrroline-5-carboxylate reductase	Glutamate metabolism	BESB_036920	11.015	14.9552	3.94024
TGME49_236570	Lysine decarboxylase	Pyridoxal phosphate dependent enzymes in T. gondii genome	BESB_036670	16.2797	13.7107	-2.56897
TGME49_236970	SWI2/SNF2-containing PHD finger protein	Purine metabolism	BESB_036430	15.5184	15.6593	0.14085
TGME49_236980	Polyketide synthase	Fatty acid elongation in the cytosol (FAS I system)	BESB_036390	15.2273	13.8956	-1.33164
TGME49_237000	SEC14	Inositol phosphate metabolism	BESB_036380	12.6005	12.9874	0.386826
TGME49_237140	Pdx1	Pyridoxal phosphate (Vitamin B6) metabolism	BESB_036260	11.6585	13.854	2.19545
TGME49_237200	Sphingolipid delta-4 desaturase	Sphingomyelin and ceramide metabolism	BESB_036190	15.4439	13.9529	-1.491
TGME49_238040	protein disulfide-isomerase domain-containing protein	Pyrimidine metabolism	BESB_081320 BESB_081330	#REF!	#REF!	#REF!
TGME49_238070	Glutaredoxin	Redox metabolism	BESB_081360	11.1261	10.9297	-0.196424
TGME49_238200	alpha/beta hydrolase fold domain-containing protein	Phosphatidylcholine metabolism	BESB_081490	14.0931	9.11366	-4.97948
TGME49_238400	Phosphoinositide-5-phosphatase	Inositol phosphate metabolism	BESB_081580	12.3261	13.6609	1.3348
TGME49_238940	GDP-mannose 4,6-dehydratase	Mannose and fructose metabolism	BESB_081810	10.1932	12.0222	1.82897
TGME49_238950	Acyl-ACP desaturase	Fatty acid biosynthesis in the apicoplast (FAS II system)	BESB_081820	12.7237	12.7973	0.0736072
TGME49_239250	Diacylglycerol kinase	Phosphatidylethanolamine and phosphatidylserine metabolism	BESB_082100	11.4336	13.8277	2.3941
TGME49_239310	Ribosephosphate isomerase	Pentose Phosphate Cycle	BESB_082150	9.5047	9.32303	-0.181669
TGME49_239490	3-methyl-2-oxobutanoate dehydrogenase (Branched-chain a-keto-acid dehydrogenase E1 alpha chain)	Leucine, Isoleucine and Valine metabolism	BESB_082320	13.5668	14.1756	0.608879
TGME49_239620	5'-nucleotidase	Purine metabolism	BESB_082450	11.6231	12.4898	0.866677
TGME49_239630	Cytidine deaminase/dCTP deaminase	Pyrimidine metabolism	BESB_082460	9.05492	11.5697	2.51475
TGME49_239710	Phosphomannomutase	Mannose and fructose metabolism	BESB_082510	13.6298	11.8285	-1.80123
TGME49_239820	Phosphoglycerate dehydrogenase	Glycine, Serine and cysteine metabolism	BESB_082640	18.0572	17.2484	-0.808756
TGME49_240690	Methionine adenosyl transferase	Methionine metabolism	BESB_045400	15.8488	14.3884	-1.46038
TGME49_240860	1-acyl-Glycerol-3-phosphate O-acyltransferase	Fatty acid biosynthesis in the apicoplast (FAS II system)	BESB_045550	12.7122	14.4418	1.72961
TGME49_240890	Phosphofructokinase	Glycolysis	BESB_045590	14.1218	15.1701	1.04826
TGME49_240930	Molybdopterin cofactor synthesis protein 1 (MOCS1/MoaC)	Folate biosynthesis	BESB_045620	10.5805	10.5924	0.0119254
TGME49_241860	Phosphatidylinositol N-acetylglucosaminyltransferase	Glycosylphosphatidylinositol (GPI) anchor biosynthesis	BESB_045840	12.3036	12.0892	-0.214441
TGME49_241870	Glutamyl-tRNA synthetase	Glutamate metabolism	BESB_045850	11.2557	10.5575	-0.698257
TGME49_241880	3',5'-cyclic-nucleotide phosphodiesterase	Purine metabolism	BESB_045860	14.6891	14.5445	-0.144673
TGME49_242020	Mannosyl-oligosaccharide glucosidase (GCS1)	N-glycan biosynthesis	BESB_045900	11.26	9.83612	-1.42383
TGME49_242300	Dihydrodipicolinate synthase	Lysine Biosynthesis	BESB_046010	10.2699	12.4712	2.20133
TGME49_242380	Elongase	Fatty acid elongation via elongase pathway of ER	BESB_046070	13.9649	12.4063	-1.55853
TGME49_242415	N1-acetylpolyamine oxidase	Polyamine salvage	BESB_046100	10.9329	13.4744	2.54147
TGME49_242600	6-phosphogluconate dehydrogenase	Pentose Phosphate Cycle	BESB_046160	10.963	13.1707	2.20772
TGME49_242730	Guanylate kinase	Purine metabolism	BESB_046260	12.0266	11.2392	-0.787456
TGME49_242880	Phosphopantothenoylcysteine decarboxylase	Pantothenate and CoA biosynthesis	BESB_046420	11.5058	11.4058	-0.0999514
TGME49_243350	Gamma-glutamyl hydrolase	Folate biosynthesis	BESB_046550	12.0973	13.6758	1.5785
TGME49_243490	BCS1	Examples of other protoheme containing proteins in Toxoplasma gondii genome	BESB_046690	11.528	9.31834	-2.20968
TGME49_243600	Diamine N-acetyltransferase (spermidine/spermine N1-acetyltransferase)	Polyamine salvage	BESB_046820	9.55733	14.307	4.74963
TGME49_243680	Dihydrodipicolinate reductase	Lysine Biosynthesis	BESB_014420	11.8806	12.6918	0.811278
TGME49_243800	Long-chain-fatty-acid-CoA-ligase	Fatty acid elongation via elongase pathway of ER	BESB_014520	12.8049	12.5329	-0.271918
TGME49_244150	Glycerate kinase	Glycine, Serine and cysteine metabolism	BESB_014780	9.16489	9.61325	0.448358
TGME49_244200	E2-subunit KADH	Lipoic acid metabolism	BESB_014830	14.7794	14.6243	-0.15515
TGME49_244240	DNA (cytosine-5-)-methyltransferase	Examples of adenosylmethionine-dependent methyltransferases in Toxoplasma gondii genome	BESB_014860	12.1726	11.6901	-0.482454
TGME49_244440	Nucleoside (adenosine) transporter	Purine metabolism	BESB_015060	15.5533	12.9014	-2.65195
TGME49_244520	UDP-N-acetylglucosamine-dolichyl-phosphate N-acetylglucosaminephosphotransferase	Aminosugars metabolism	BESB_015120	10.1727	11.1078	0.935113
TGME49_244700	NAD+ kinase	Nicotinate and nicotinamide metabolism	BESB_015310	14.4978	15.1687	0.670848
TGME49_245670	Pyruvate dehydrogenase E1 alpha subunit	Pyruvate metabolism	BESB_006800	11.5869	12.5779	0.990995
TGME49_245730	1-phosphatidylinositol-4-phosphate 5-kinase	Inositol phosphate metabolism	BESB_006760	13.8445	14.4216	0.577102
TGME49_246490	Sphingomyelin synthase	Sphingomyelin and ceramide metabolism	BESB_006460	16.5378	13.7942	-2.74359
TGME49_246530	CDP-diacylglycerol-glycerol-3-phosphate 3-phosphatidyltransferase	Phosphatidylethanolamine and phosphatidylserine metabolism	BESB_006420	11.1873	11.131	-0.0563105
TGME49_246540	Cytochrome c1	Electron transport chain	BESB_006410	14.9193	14.7408	-0.17854
TGME49_246560	Vacuolar ATP synthase subunit G1	Vacuolar-ATPase	BESB_006390	11.9558	11.9773	0.0215115
TGME49_246600	UbiB Hydroxylase	Ubiquinone metabolism	BESB_006340 BESB_006350	#REF!	#REF!	#REF!
TGME49_246690	1,4-alpha-glucan branching enzyme	Starch and galactose metabolism	BESB_006260	10.1933	13.7533	3.56001
TGME49_246800	Acylaminoacyl-peptidase	Lysine degradation	BESB_006160	15.271	12.7275	-2.5435
TGME49_246920	Glutathione reductase	Redox metabolism	BESB_006140	10.0726	10.3055	0.232879
TGME49_246960	hypothetical protein	Redox metabolism	BESB_006100	13.3942	11.8692	-1.52506
TGME49_246982	alpha-1,2-mannosyltransferase (ALG11)	N-glycan biosynthesis	BESB_006070	9.64127	9.39756	-0.243706
TGME49_247220	nudix -type motif 9 isoform a family protein	Purine metabolism	BESB_005950	17.3768	14.965	-2.41174
TGME49_247360	Phosphatidate phosphatase	Recycling of phospholipids	BESB_005810	15.0915	14.1293	-0.962152
TGME49_247500	Acyl-CoA oxidase	Fatty acid recycling and degradation	BESB_005700	9.17241	8.738	-0.434415
TGME49_247510	Fructose bisphosphatase	Glycolysis	BESB_005680	12.4852	12.7594	0.274197
TGME49_247580	Glutaredoxin	Redox metabolism	BESB_005620	12.5371	11.5463	-0.990829
TGME49_247590	Phosphatidylethanolamine N-methyltransferase	Examples of adenosylmethionine-dependent methyltransferases in Toxoplasma gondii genome	BESB_005610	11.327	11.6256	0.298617
TGME49_247670	Ribulose-phosphate 3-epimerase	Pentose Phosphate Cycle	BESB_005520	10.6189	11.4675	0.848608
TGME49_247760	Long-chain-fatty-acid-CoA-ligase	Fatty acid elongation via elongase pathway of ER	BESB_005430	13.1458	13.8082	0.662366
TGME49_247920	Ubiquinone/menaquinone biosynthesis methyltransferase	Ubiquinone metabolism	BESB_005380	9.52132	11.6033	2.08203
TGME49_248400	Lactoylglutathione lyase (Glyoxalase I)	Glyoxalase metabolism	BESB_005050	11.9873	13.9584	1.97104
TGME49_248600	Aspartate transaminase	Asparagine and Aspartate metabolism	BESB_004890	13.6576	15.8664	2.20877
TGME49_248830	Phosphoinositide phospholipase C	Inositol phosphate metabolism	BESB_004680	13.53	13.1257	-0.404343
TGME49_248950	Mitochondrial carrier protein	Tricarboxylic acid (TCA) cycle	BESB_004590	10.4453	10.6344	0.189199
TGME49_249010	3-demethylubiquinone-9 3-O-methyltransferase	Ubiquinone metabolism	BESB_004530	13.253	8.61436	-4.63866
TGME49_249030	Sphingomyelin phosphodiesterase	Sphingomyelin and ceramide metabolism	BESB_004480	17.5436	14.6018	-2.94181
TGME49_249180	Bifunctional dihydrofolate reductase/thymidylate synthase	Folate biosynthesis	BESB_004440	15.629	13.9582	-1.6708
TGME49_249320	[methionine synthase] reductase	Methionine metabolism	BESB_004310	13.0307	11.5074	-1.52334
TGME49_249390	Glutamate dehydrogenase	Glutamate metabolism	BESB_004220	15.0733	14.7588	-0.314481
TGME49_249650	Pyridoxal 5'-phosphate synthase	Pyridoxal phosphate (Vitamin B6) metabolism	BESB_003990	10.8215	12.8651	2.04363
TGME49_249720	ATP synthase lipid-binding protein (Fo-c subunit)	Electron transport chain	BESB_003910	14.7179	14.2144	-0.503519
TGME49_249760	vitamin k epoxide reductase family protein	Ubiquinone metabolism	BESB_003870	13.0158	15.0351	2.01932
TGME49_249920	diphthine synthase, putative	Methionine metabolism	BESB_003710	12.4091	12.3498	-0.0592644
TGME49_250360	alpha/beta hydrolase fold domain-containing protein	Phosphatidylcholine metabolism	BESB_003500	11.9286	11.4435	-0.485087
TGME49_250880	Adenosine kinase	Purine metabolism	BESB_029210	11.7489	9.89168	-1.85718
TGME49_251550	Acyl-CoA binding protein	Fatty acid elongation via elongase pathway of ER	BESB_028970	12.0288	12.0113	-0.0174886
TGME49_251690	Serine-tRNA ligase	Glycine, Serine and cysteine metabolism	BESB_028810	16.5621	15.1587	-1.40349
TGME49_251880	Tyrosine-tRNA ligase	Phenylalanine and tyrosine metabolism	BESB_028650	13.4984	13.2978	-0.200587
TGME49_251930	Enoyl-ACP reductase	Fatty acid biosynthesis in the apicoplast (FAS II system)	BESB_028590	11.6805	13.9429	2.26246
TGME49_252380	Alkaline phosphatase	Folate biosynthesis	BESB_030390	14.0703	12.2108	-1.85946
TGME49_252440	GPI-anchor transamidase - PIG-U	Glycosylphosphatidylinositol (GPI) anchor biosynthesis	BESB_030450	12.9116	13.0194	0.107861
TGME49_253030	Glucan 1,3-alpha-glucosidase (GANAB)	N-glycan biosynthesis	BESB_030600	15.0323	14.0728	-0.959476
TGME49_253290	Valine-tRNA ligase	Leucine, Isoleucine and Valine metabolism	BESB_030760	16.343	14.665	-1.67806
TGME49_253430	Asparagine synthase	Asparagine and Aspartate metabolism	BESB_013420	13.6882	14.033	0.344823
TGME49_253780	GTP cyclohydrolase	Folate biosynthesis	BESB_013130	11.4118	12.1138	0.70191
TGME49_253880	Elongase	Fatty acid elongation via elongase pathway of ER	BESB_013040	12.7497	8.41549	-4.33425
TGME49_253900	Aminolevulinate dehydratase	Porphyrin metabolism	BESB_013020	12.4688	13.5367	1.06792
TGME49_254110	tryptophanyl-tRNA synthetase (TrpRS1)	tRNA biosynthesis	BESB_012840	10.8032	11.0574	0.254186
TGME49_254200	Glycine-tRNA ligase	Glycine, Serine and cysteine metabolism	BESB_012750	9.27968	12.2285	2.94885
TGME49_254250	MSF-1	Phosphatidylethanolamine and phosphatidylserine metabolism	BESB_012710	11.5752	12.075	0.499813
TGME49_254260	Cox19	Electron transport chain	BESB_012700	10.4483	9.6947	-0.75364
TGME49_254330	Triacylglycerol lipase	Phosphatidylethanolamine and phosphatidylserine metabolism	BESB_012630	9.59235	11.4106	1.81823
TGME49_254370	Guanylate cyclase	Examples of other protoheme containing proteins in Toxoplasma gondii genome	BESB_012570	17.2307	16.3265	-0.904149
TGME49_254390	SEC14	Inositol phosphate metabolism	BESB_012550	13.6404	14.3574	0.717001
TGME49_254420	Phospholipase A2	Phosphatidylcholine metabolism	BESB_012510	14.4595	13.329	-1.13051
TGME49_255670	Ubiquinone/menaquinone biosynthesis methyltransferase	Ubiquinone metabolism	BESB_076720	11.4051	8.85107	-2.55405
TGME49_255690	2-C-methyl-D-erythritol 2,4-cyclodiphosphate synthase	Isoprenoids metabolism	BESB_076700	9.18288	9.51714	0.334262
TGME49_255890	pyridine nucleotide-disulfide oxidoreductase domain-containing protein	Pyrimidine metabolism	BESB_076600	11.6503	15.0667	3.4164
TGME49_255970	Histone-lysine N-methyltransferase	Lysine degradation	BESB_076510	14.4366	12.4741	-1.96254
TGME49_256760	Pyruvate kinase	Glycolysis	BESB_077680	18.1561	17.1162	-1.0399
TGME49_256830	Phosphoinositide-5-phosphatase	Inositol phosphate metabolism	BESB_077570	11.8078	12.1049	0.297094
TGME49_256920	1-phosphatidylinositol-4-phosphate 5-kinase	Inositol phosphate metabolism	BESB_077500	14.2242	14.395	-0.170873
TGME49_256970	Vacuolar ATP synthase catalytic subunit A	Vacuolar-ATPase	BESB_077490	14.3308	14.7892	0.458425
TGME49_256980	Glycerol-3-phosphate O-acyltransferase	Phosphatidylethanolamine and phosphatidylserine metabolism	BESB_077480	12.2913	13.381	1.08974
TGME49_256990	Glycine-tRNA ligase	Glycine, Serine and cysteine metabolism	BESB_077470	13.902	13.5226	-0.379347
TGME49_257050	Bifunctional 2-dehydropantoate 2-reductase/3-methyl-2-oxobutanoate hydroxymethyltransferase	Pantothenate and CoA biosynthesis	BESB_077400	12.5793	13.0086	0.429267
TGME49_257080	3',5'-cyclic-nucleotide phosphodiesterase	Purine metabolism	BESB_077360	14.6433	14.501	-0.142233
TGME49_257480	Succinate semialdehyde dehydrogenase	Glutamine utilization and GABA shunt	BESB_077070	13.8151	8.76999	-5.04509
TGME49_257510	Diacylglycerol choline phosphotransferase	Phosphatidylcholine metabolism	BESB_077040	12.9586	12.9995	0.040921
TGME49_257625	Bifunctional methylenetetrahydrofolate dehydrogenase/methenyltetrahydrofolate cyclohydrolase	Folate biosynthesis	BESB_076930	15.3695	14.6779	-0.691549
TGME49_257740	Cytidylate kinase	Pyrimidine metabolism	BESB_083880	12.9366	13.2566	0.320004
TGME49_257750	Homocysteine S-methyltransferase	Methionine metabolism	BESB_083870	13.8183	12.8401	-0.978211
TGME49_257770	Histone-lysine N-methyltransferase	Lysine degradation	BESB_083920	13.2054	14.0708	0.865448
TGME49_257945	3',5'-cyclic-nucleotide phosphodiesterase	Purine metabolism	BESB_083970	12.6799	6.68269	-5.99717
TGME49_257960	Mannose-1-phosphate guanylyltransferase	Mannose and fructose metabolism	BESB_083990	10.4516	10.6632	0.21159
TGME49_258020	Glutaminyl-peptide cyclotransferase	Glutamate metabolism	BESB_084050	12.1531	11.3387	-0.814364
TGME49_258110	N-acetylglucosaminylphosphatidylinositol deacetylase	Glycosylphosphatidylinositol (GPI) anchor biosynthesis	BESB_084140	13.3168	10.7048	-2.61202
TGME49_258508	3'5'-cyclic nucleotide phosphodiesterase domain-containing protein	Purine metabolism	BESB_084400	9.8297	10.9895	1.15982
TGME49_258640	Adenylate kinase	Purine metabolism	BESB_084530	11.7759	10.9783	-0.797531
TGME49_258650	Ferrochelatase	Porphyrin metabolism	BESB_084540	14.5177	13.4121	-1.10557
TGME49_258690	5-aminolevulinate synthase	Glycine, Serine and cysteine metabolism	BESB_084580	13.224	13.5455	0.321526
TGME49_259010	Vacuolar ATP synthase AC39 subunit	Vacuolar-ATPase	BESB_002630	13.3679	13.6846	0.316698
TGME49_259130	p-hydroxybenzoate-polyprenyltransferase	Ubiquinone metabolism	BESB_002720	11.6259	10.8635	-0.762333
TGME49_259530	GalNac	Glycolipids metabolism	BESB_002910	14.1823	12.7255	-1.45682
TGME49_259550	Bifunctional dihydropteroate synthase/dihydro-hydroxymethylpterin pyrophosphokinase	Folate biosynthesis	BESB_002920	15.7291	13.5373	-2.19181
TGME49_259660	Orotate phosphoribosyl transferase	Pyrimidine metabolism	BESB_003030	11.7193	11.8228	0.103559
TGME49_259690	Orotidine-5'-phosphate decarboxylase	Pyrimidine metabolism	BESB_003050	12.6129	11.4948	-1.11806
TGME49_259830	Diacylglycerol kinase	Phosphatidylethanolamine and phosphatidylserine metabolism	BESB_003090	13.3482	12.2135	-1.13475
TGME49_259950	Carbonic anhydrase	Fatty acid biosynthesis in the apicoplast (FAS II system)	BESB_003210	10.8651	11.2888	0.423666
TGME49_259960	Nucleoside-diphosphatase	Purine metabolism	BESB_003220	10.3392	12.1484	1.80921
TGME49_260140	Mannose-6-phosphate isomerase	Mannose and fructose metabolism	BESB_003320	11.6772	10.6579	-1.01922
TGME49_260160	S-adenosylmethionine-dependent methyltransferase	Methionine metabolism	BESB_003340	9.27661	8.18517	-1.09144
TGME49_260220	Folate/Methotrexate transporter	Folate biosynthesis	BESB_003400	14.1776	13.3661	-0.811499
TGME49_260610	S-adenosylmethionine-dependent methyltransferase	Methionine metabolism	BESB_085140	11.4889	11.9669	0.478038
TGME49_261030	pyridine nucleotide-disulfide oxidoreductase domain-containing protein	Pyrimidine metabolism	BESB_084930	12.1027	12.4722	0.369496
TGME49_261070	Triose phosphate translocator	Fatty acid biosynthesis in the apicoplast (FAS II system)	BESB_084900	11.0713	13.6604	2.58909
TGME49_261480	L-serine-phosphatidylethanolamine phosphatidyltransferase	Phosphatidylethanolamine and phosphatidylserine metabolism	BESB_084670	12.0774	12.0298	-0.047581
TGME49_261760	Diacylglycerol choline phosphotransferase	Phosphatidylcholine metabolism	BESB_002150	12.2637	13.4141	1.15037
TGME49_261950	ATP synthase beta chain	Electron transport chain	BESB_002100	14.9569	15.2194	0.262504
TGME49_262030	Dol-P-Glc:Man9-GlcNAc2-PP-Dol alpha-1,3-glucosyltransferase (ALG6)	N-glycan biosynthesis	BESB_002010	13.0526	13.77	0.717354
TGME49_262400	Triacylglycerol lipase	Phosphatidylethanolamine and phosphatidylserine metabolism	BESB_001840	18.082	15.5636	-2.51842
TGME49_262430	4-hydroxy-3-methylbut-2-en-1-yl diphosphate synthase	Isoprenoids metabolism	BESB_001810	10.382	10.3777	-0.00428983
TGME49_262750	Histone-lysine N-methyltransferase	Lysine degradation	BESB_001480	9.97388	9.12648	-0.847402
TGME49_262910	Cytochrome-b5 reductase	Fatty acid biosynthesis in the apicoplast (FAS II system)	BESB_001360	12.7184	15.479	2.76058
TGME49_262930	hypothetical protein	Glycosylphosphatidylinositol (GPI) anchor biosynthesis	BESBLIS14_000120	9.64717	11.7714	2.12419
TGME49_263000	Neutral-sphingomyelinase activator	Sphingomyelin and ceramide metabolism	BESB_001250	13.1952	10.3585	-2.83676
TGME49_263130	2-methylcitrate synthase	2-methylcitrate cycle	BESB_001120	9.69642	12.8808	3.18439
TGME49_263190	Adenylosuccinate lyase	Purine metabolism	BESB_000960	10.5542	11.9974	1.44321
TGME49_263270	Glycerophosphodiester phosphodiesterase	Phosphatidylcholine metabolism	BESB_000860	12.5043	14.8194	2.31507
TGME49_263430	3-hydroxyisobutyrate dehydrogenase	Leucine, Isoleucine and Valine metabolism	BESB_000690	9.62272	10.4616	0.838898
TGME49_263690	Dol-P-Glc:Glc2-Man9-GlcNAc2-PP -Dol alpha-1,2-glucosyltransferase (ALG10)	N-glycan biosynthesis	BESB_000440	10.7806	11.1558	0.375219
TGME49_263710	sterol-O-acyltransferase	Fatty acid elongation via elongase pathway of ER	BESB_000420	14.5789	12.5675	-2.01143
TGME49_263730	Glycerol-3-phosphate dehydrogenase	Electron transport chain	BESB_000400	11.0595	13.9364	2.87688
TGME49_263785	Phosphatidate cytidylyltransferase	Phosphatidylethanolamine and phosphatidylserine metabolism	BESB_000360	11.0739	10.5824	-0.49155
TGME49_263870	Glutamyl-tRNA synthetase	Glutamate metabolism	BESB_000290	14.3635	12.3379	-2.02561
TGME49_264000	Aldehyde dehydrogenase	Fatty acid recycling and degradation	BESB_000260	9.35425	14.9224	5.5682
TGME49_264030	Alanine transaminase	Alanine metabolism	BESB_000230	15.9369	13.8661	-2.07084
TGME49_264080	Acyl-carrier protein	Fatty acid biosynthesis in the apicoplast (FAS II system)	BESB_000180	13.0078	12.596	-0.411797
TGME49_264200	Uroporphyrinogen-III synthase	Porphyrin metabolism	BESB_000050	10.4528	11.5581	1.10528
TGME49_264650	Phosphoacetylglucosamine mutase	Aminosugars metabolism	BESB_048000	12.873	12.986	0.112949
TGME49_264780	UDP-N-acetylglucosamine diphosphorylase	Aminosugars metabolism	BESB_048140	9.32904	11.8783	2.54922
TGME49_265000	Ethanolamine kinase	Phosphatidylethanolamine and phosphatidylserine metabolism	BESB_048300	12.4286	12.6537	0.225031
TGME49_265010	Glutamate 5-kinase	Glutamate metabolism	BESB_048320	16.7905	15.8192	-0.971345
TGME49_265450	Hexokinase	Glycolysis	BESB_048730	16.5208	15.5091	-1.01164
TGME49_265830	Alkaline phosphatase	Folate biosynthesis	BESB_048860	12.8555	15.5159	2.6604
TGME49_265860	hydrolase, carbon-nitrogen family protein	Alanine metabolism	BESB_048910	10.9434	10.7438	-0.19961
TGME49_265870	Pantoate-beta-alanine ligase	Pantothenate and CoA biosynthesis	BESB_048920	15.1178	14.2661	-0.851737
TGME49_266120	Glutathione peroxidase	Redox metabolism	BESB_049060	10.1532	11.0148	0.861547
TGME49_266130	Glutathione peroxidase	Redox metabolism	BESB_049080	6.17228	6.31494	0.142667
TGME49_266270	Butyryl-CoA dehydrogenase	Leucine, Isoleucine and Valine metabolism	BESB_049120	5.79251	0.904614	-4.88789
TGME49_266310	alpha-1,3-mannosyl-glycoprotein 2-beta-N-acetylglucosaminyl transferase (MGAT1)	N-glycan biosynthesis	BESB_049150	12.2622	12.0639	-0.198258
TGME49_266366	Pterine (BT1 family) transporter	Folate biosynthesis	BESB_049380	17.4967	15.684	-1.81265
TGME49_266450	lysine decarboxylase family protein	Lysine degradation	BESB_049450	13.7323	8.12589	-5.6064
TGME49_266620	Thioredoxin	Redox metabolism	BESB_049500	12.7888	12.6821	-0.106712
TGME49_266640	Acetate-CoA ligase/Acetyl-CoA synthetase	Pyruvate metabolism	BESB_049520	11.3821	12.6445	1.26244
TGME49_266730	Leucine-tRNA ligase	Leucine, Isoleucine and Valine metabolism	BESB_049600	9.865	9.5915	-0.273501
TGME49_266760	Isocitrate dehydrogenase (ICDH1)	Glutamine utilization and GABA shunt	BESB_049640	11.8966	11.9535	0.0569114
TGME49_266850	3-demethylubiquinone-9 3-O-methyltransferase	Ubiquinone metabolism	BESB_049710	12.5322	13.6926	1.1604
TGME49_266920	3',5'-cyclic-nucleotide phosphodiesterase	Purine metabolism	BESB_049770	16.7488	15.9136	-0.835243
TGME49_267330	Fumarate hydratase	Tricarboxylic acid (TCA) cycle	BESB_050360	12.8484	12.6271	-0.221319
TGME49_268340	UDP-GlcNAc:dolichyl-pyrophosphoryl-GlcNAc GlcNAc transferase	Aminosugars metabolism	BESB_064870	11.4474	11.517	0.0696573
TGME49_268730	Glutaredoxin	Redox metabolism	BESB_051990	12.8454	12.3434	-0.502058
TGME49_268850	Enolase (ENO2)	Glycolysis	BESB_052100	16.0555	11.9228	-4.13267
TGME49_268860	Enolase (ENO1)	Glycolysis	BESB_052110	7.03335	19.5686	12.5352
TGME49_268890	Citrate (si)-synthase	Tricarboxylic acid (TCA) cycle	BESB_052140	14.2444	13.6303	-0.614034
TGME49_269035	Nucleoside-diphosphate kinase	Purine metabolism	BESB_052280	11.3386	12.81	1.47147
TGME49_269190	Glyceraldehyde 3-P dehydrogenase	Glycolysis	BESB_052410	15.6254	14.9645	-0.660819
TGME49_269300	Triacylglycerol lipase	Phosphatidylethanolamine and phosphatidylserine metabolism	BESB_052490	10.8755	16.9106	6.03511
TGME49_269400	3-oxoacyl-[ACP]reductase	Fatty acid biosynthesis in the apicoplast (FAS II system)	BESB_052600	10.0714	12.8059	2.73453
TGME49_269430	trans-pentaprenyltranstransferase/trans-hexaprenyltranstransferase/trans-octaprenyltranstransferase	Terpenoid metabolism	BESB_052640	10.0543	8.30492	-1.74935
TGME49_269800	NAD+ synthase	Nicotinate and nicotinamide metabolism	BESB_052890	12.3379	11.5883	-0.749605
TGME49_269920	Phosphatidylserine decarboxylase	Phosphatidylethanolamine and phosphatidylserine metabolism	BESB_052800	8.4181	8.09109	-0.327001
TGME49_270100	Aldehyde reductase	Glyoxalase metabolism	BESB_053250	12.5122	12.8413	0.329058
TGME49_270120	Thioredoxin	Redox metabolism	BESB_053260	11.2636	10.817	-0.446662
TGME49_270140	Thioredoxin	Redox metabolism	BESB_053270	12.6207	11.6171	-1.00361
TGME49_270220	Manosyltransferase – PIG V	Glycosylphosphatidylinositol (GPI) anchor biosynthesis	BESB_053340	8.11555	13.0908	4.9753
TGME49_270310	Acyl-carrier protein	Fatty acid elongation in the cytosol (FAS I system)	BESB_053450	14.0575	14.8743	0.816832
TGME49_270510	Asparagine-tRNA ligase	Asparagine and Aspartate metabolism	BESB_053540	15.3964	13.8202	-1.5762
TGME49_270550	Glutamate-5-semialdehyde dehydrogenase	Glutamate metabolism	BESB_053580	13.3792	12.46	-0.919243
TGME49_270650	Deoxyribose-phosphate aldolase	Pentose Phosphate Cycle	BESB_053650	11.0447	11.0956	0.0509144
TGME49_270865	Adenylate cyclase	Purine metabolism	BESB_053860	15.9692	15.6515	-0.317738
TGME49_270910	Glycerol-3-phosphate O-acyltransferase	Fatty acid biosynthesis in the apicoplast (FAS II system)	BESB_053900	9.19304	9.39142	0.198376
TGME49_271120	Sphingomyelin phosphodiesterase	Sphingomyelin and ceramide metabolism	BESB_037340	12.7078	14.3316	1.62382
TGME49_271210	4-alpha-glucanotransferase	Starch and galactose metabolism	BESB_037420	8.20384	10.4903	2.28641
TGME49_271350	Bifunctional tetrahydrofolylpolyglutamate synthase/dihydrofolate synthase	Folate biosynthesis	BESB_037540	13.8539	12.2814	-1.57247
TGME49_271420	Porphobilinogen deaminase	Porphyrin metabolism	BESB_037610	10.1492	10.623	0.473734
TGME49_271610	Pyrroline-5-carboxylate reductase	Glutamate metabolism	BESB_037690	10.7908	16.5333	5.74254
TGME49_271625	Serine-tRNA ligase	Glycine, Serine and cysteine metabolism	BESB_037700	13.0359	12.7356	-0.300302
TGME49_271820	Lipoate-protein ligase	Lipoic acid metabolism	BESB_037800	9.65829	12.715	3.05668
TGME49_271888	beta-keto reductase	Fatty acid elongation via elongase pathway of ER	BESB_037860	12.2356	13.899	1.6634
TGME49_272180	3-oxo-5-alpha-steroid 4-dehydrogenase	Steroid biosynthesis	BESB_038060	9.60747	9.92112	0.313646
TGME49_272210	mRNA(2’-D-methyladenosine-N6-methyltransferase	Examples of adenosylmethionine-dependent methyltransferases in Toxoplasma gondii genome	BESB_038090	11.519	11.2859	-0.233096
TGME49_272290	Pyruvate dehydrogenase E1 beta subunit	Pyruvate metabolism	BESB_032930	10.2468	12.7393	2.4925
TGME49_272410	3-hydroxyisobutyrate dehydrogenase	Leucine, Isoleucine and Valine metabolism	BESB_032830	14.2716	5.93102	-8.34055
TGME49_272420	Phosphatidylcholine-sterol O-acyltransferase	Recycling of phospholipids	BESB_032820	13.0373	15.7376	2.70025
TGME49_272490	Protoporphyrinogen oxidase	Porphyrin metabolism	BESB_032760	10.3908	9.50733	-0.883478
TGME49_272640	eukaryotic initiation factor-2B, epsilon subunit, putative	tRNA biosynthesis	BESB_032610	11.0363	12.4719	1.43562
TGME49_272650	3',5'-cyclic-nucleotide phosphodiesterase	Purine metabolism	BESB_032590	16.6211	16.4237	-0.197453
TGME49_273030	Phosphoglycerate mutase	Glycolysis	BESB_038230	14.2751	15.2159	0.940856
TGME49_273090	cell division protein CDC48CY (CDC48CY)	Purine metabolism	BESB_038290	16.2597	15.9402	-0.319483
TGME49_273140	Methyltransferase, MiaB	Terpenoid metabolism	BESB_038420	11.1829	12.2067	1.02382
TGME49_273350	Molybdopterin cofactor synthesis protein 2 (MOCS2/MoaE)	Folate biosynthesis	BESB_038510	12.8933	11.7732	-1.12004
TGME49_273410	Tyrosine-tRNA ligase	Phenylalanine and tyrosine metabolism	BESB_038570	12.4036	11.7511	-0.652497
TGME49_273490	L-glutamate ammonia ligase	Glutamate metabolism	BESB_007290	16.9435	13.391	-3.55245
TGME49_273500	O-linked N-acetylglucosamine transferase	Glycan metabolism	BESB_007300	12.4622	12.6231	0.160926
TGME49_273540	L-serine-phosphatidylethanolamine phosphatidyltransferase	Phosphatidylethanolamine and phosphatidylserine metabolism	BESB_007340	14.4442	12.5985	-1.84569
TGME49_273740	Acetyl-CoA C-acyltransferase	Fatty acid recycling and degradation	BESB_007470	14.8904	6.59869	-8.29172
TGME49_273770	Selenoprotein (SELQ)	Selenocysteine metabolism	BESB_007490	12.0891	13.1111	1.02196
TGME49_273870	SWI2/SNF2 ISWI-like (AT hook)	Purine metabolism	BESB_007610	15.259	16.0502	0.791228
TGME49_273920	aldose reductase, putative	Glyoxalase metabolism	BESB_007660	12.2775	12.9801	0.702569
TGME49_274060	Oxoglutarate/malate transporter	Glutamine utilization and GABA shunt	BESB_007820	13.2235	14.6746	1.45109
TGME49_275420	N1-acetylpolyamine oxidase	Polyamine salvage	BESB_033640	11.6791	13.2433	1.56419
TGME49_275568	GPI-anchor transamidase - PIG-U	Glycosylphosphatidylinositol (GPI) anchor biosynthesis	BESB_028330	12.3809	11.5203	-0.860569
TGME49_275600	Diacylglycerol O-acyltransferase	Fatty acid elongation via elongase pathway of ER	BESB_030210	11.6281	8.70438	-2.92377
TGME49_275980	Coq4	Ubiquinone metabolism	BESB_029930	14.3845	11.9457	-2.43886
TGME49_276110	Cytochrome b5	Examples of other protoheme containing proteins in Toxoplasma gondii genome	BESB_029900	14.9997	14.2062	-0.793488
TGME49_276170	Phosphatidylinositol 3-kinase	Inositol phosphate metabolism	BESB_029850	16.418	14.9013	-1.5167
TGME49_276190	Diacylglycerol choline phosphotransferase	Phosphatidylcholine metabolism	BESB_029770	12.9885	11.719	-1.26951
TGME49_277030	isoleucyl-tRNA synthetase, putative	tRNA biosynthesis	BESB_027280	15.9965	15.2293	-0.767228
TGME49_277500	26S proteasome regulatory subunit 7, putative	Purine metabolism	BESB_028390	13.2413	13.9607	0.719349
TGME49_277970	Dolichyl-phosphate beta-D-mannosyltransferase (DPM1)	N-glycan biosynthesis	BESB_028050	11.3293	11.5247	0.195378
TGME49_278110	1,3-beta-glucan synthase	Starch and galactose metabolism	BESB_027970	15.3152	13.7636	-1.55154
TGME49_278230	Protein geranylgeranyltransferase type II	Terpenoid metabolism	BESB_027870	11.604	10.0453	-1.5587
TGME49_278740	Diaminopimelate decarboxylase	Lysine Biosynthesis	BESB_027550	13.3479	9.85278	-3.49512
TGME49_278830	Bifunctional glucose-6P dehydrogenase/6-phosphoglucolactonase	Pentose Phosphate Cycle	BESB_027450	16.4567	14.8966	-1.56016
TGME49_278870	myosin F	Purine metabolism	BESB_027410	14.2086	14.9072	0.698541
TGME49_278910	O-acetylserine (thiol) lyase 2, putative	Methionine metabolism	BESB_027360	8.14739	11.948	3.80058
TGME49_279400	Glutaredoxin	Redox metabolism	BESB_085710	11.6731	12.1598	0.486619
TGME49_280410	3',5'-cyclic-nucleotide phosphodiesterase	Purine metabolism	BESB_056930	13.1075	10.2953	-2.81225
TGME49_280560	Selenide, water dikinase	Selenocysteine metabolism	BESB_057120	12.8208	13.9763	1.1555
TGME49_280600	histidyl-tRNA synthetase (HisRS), putative	tRNA biosynthesis	BESB_057140	12.5892	10.4564	-2.13279
TGME49_280700	Glutamate decarboxylase	Glutamine utilization and GABA shunt	BESB_057220	12.7919	14.5628	1.77087
TGME49_280750	Enhancer of rudimentary	Pyrimidine metabolism	BESB_057620	10.9106	11.2046	0.294056
TGME49_280790	Phosphatidylinositol N-acetylglucosaminyltransferase	Glycosylphosphatidylinositol (GPI) anchor biosynthesis	BESB_057670	10.8319	10.114	-0.717968
TGME49_281400	Phosphofructokinase	Glycolysis	BESB_030930	14.7889	14.2835	-0.505412
TGME49_281420	Inositol-polyphosphate multikinase	Inositol phosphate metabolism	BESB_030940	14.5005	14.2443	-0.256171
TGME49_281490	Pdx2	Pyridoxal phosphate (Vitamin B6) metabolism	BESB_031010	14.2041	11.2552	-2.94887
TGME49_281500	Branched-chain-amino-acid transaminase	Leucine, Isoleucine and Valine metabolism	BESB_031020	9.34013	9.17588	-0.164246
TGME49_281630	Hydroxyacylglutathione hydrolase (Glyoxalase II)	Glyoxalase metabolism	BESB_031150	14.1537	13.9137	-0.240012
TGME49_281920	Vacuolar ATP synthase subunit D	Vacuolar-ATPase	BESB_031220	14.5672	12.2627	-2.30446
TGME49_281980	Phosphatidate cytidylyltransferase	Phosphatidylethanolamine and phosphatidylserine metabolism	BESB_031270	15.3056	14.2533	-1.05231
TGME49_281990	Nicotinamidase	Nicotinate and nicotinamide metabolism	BESB_031280	12.5354	10.1024	-2.43291
TGME49_282190	ADP-ribose diphosphatase	Pentose Phosphate Cycle	BESB_031440	14.0426	10.8184	-3.22415
TGME49_282230	Bifunctional sulfate adenylyltransferase/adenylyl-sulfate kinase	Selenocysteine metabolism	BESB_031480	6.40299	8.68198	2.27899
TGME49_283490	alpha-amylase	Starch and galactose metabolism	BESB_075960	4.36715	5.31739	0.950241
TGME49_283710	Sphingosine N-acyltransferase	Sphingomyelin and ceramide metabolism	BESB_076080	11.3305	11.9864	0.655884
TGME49_283780	Phosphoglucose isomerase	Glycolysis	BESB_076150	15.4635	18.0294	2.56592
TGME49_283820	Aminomethyltransferase	Glycine, Serine and cysteine metabolism	BESB_076180	12.2579	11.3065	-0.951411
TGME49_283830	Inorganic diphosphatase	Purine metabolism	BESB_076190	8.90156	10.2143	1.31271
TGME49_284190	Pyruvate carboxylase	2-methylcitrate cycle	BESB_076350	11.6032	11.7884	0.185245
TGME49_284540	ATP synthase subunit O	Electron transport chain	BESB_068250	12.91	12.5473	-0.362728
TGME49_284580	Ribosephosphate pyrophosphokinase	Pentose Phosphate Cycle	BESB_068300	13.7598	13.0879	-0.671906
TGME49_285240	Trans-2,3-enoyl-CoA reductase	Fatty acid elongation via elongase pathway of ER	BESB_068520	15.3586	14.4767	-0.881886
TGME49_285680	dihydrolipoamide acyltransferase, putative	Lipoic acid metabolism	BESB_068780	13.8886	13.7624	-0.126171
TGME49_285750	6,7-dihydropteridine reductase	Folate biosynthesis	BESB_068850	9.07659	8.81156	-0.265028
TGME49_285800	GABA transporter	Glutamine utilization and GABA shunt	BESB_068910	9.40477	7.22229	-2.18248
TGME49_285980	Phosphoglucomutase	Glycolysis	BESB_068080	16.0635	17.6473	1.58384
TGME49_286180	tRNA ligases class I (M) protein	tRNA biosynthesis	BESB_067730	8.92915	9.71509	0.785946
TGME49_286220	GDP-L-fucose synthase	Mannose and fructose metabolism	BESB_067690	10.3345	11.0242	0.689662
TGME49_286420	elongation factor 1-alpha (EF-1-ALPHA), putative	Sulfur metabolism	BESB_067620	17.7363	16.9608	-0.775454
TGME49_287510	Aromatic amino acid hydroxylase (Phenylalanine 4-hydroxylase/Tyrosine 3-hydroxylase)	Phenylalanine and tyrosine metabolism	BESB_047360	7.0449	12.4239	5.37897
TGME49_288330	Histone-lysine N-methyltransferase	Lysine degradation	BESB_021540	14.5254	14.0529	-0.472453
TGME49_288360	tryptophanyl-tRNA synthetase (TrpRS2)	tRNA biosynthesis	BESB_021500	16.6718	13.2712	-3.40055
TGME49_288450	Aldehyde dehydrogenase	Fatty acid recycling and degradation	BESB_021430	11.1256	13.7068	2.58124
TGME49_288500	Malalte:quinone oxidoreductase	Electron transport chain	BESB_021400	13.9383	14.3673	0.428954
TGME49_288540	Equilibrative nucleoside transporter	Purine metabolism	BESB_021360	12.8639	11.9853	-0.878603
TGME49_288640	oxygen-independent coproporphyrinogen-III oxidase	Porphyrin metabolism	BESB_021260	11.5302	13.8833	2.35307
TGME49_288740	L-asparaginase, putative	Asparagine and Aspartate metabolism	BESB_021180	13.0639	12.8869	-0.177066
TGME49_288750	Ubiquinol cytochrome c oxidoreductase bc1 complex	Electron transport chain	BESB_021170	13.9973	13.6881	-0.30921
TGME49_288800	Inositol-polyphosphate 5-phosphatase	Inositol phosphate metabolism	BESB_021160	14.3893	14.8081	0.418804
TGME49_288830	NAD(P)H dehydrogenase	Electron transport chain	BESB_021140	12.5208	13.0996	0.578781
TGME49_289170	Adenylate cyclase	Purine metabolism	BESB_020780	7.38385	8.6507	1.26686
TGME49_289180	Thioredoxin	Redox metabolism	BESB_020770	8.29173	9.96679	1.67505
TGME49_289300	Met-tRNA ligase	Methionine metabolism	BESB_020630	15.8778	14.8998	-0.978011
TGME49_289570	Phosphatidylinositol transfer protein	Inositol phosphate metabolism	BESB_020460	12.3314	14.8124	2.48109
TGME49_289650	PEP carboxykinase	Pyruvate metabolism	BESB_020390	16.2956	16.0593	-0.236307
TGME49_289690	Glyceraldehyde 3-P dehydrogenase	Glycolysis	BESB_020360	18.7199	18.7629	0.0430266
TGME49_289900	Peptide a-N-acetyltransferase	Pyruvate metabolism	BESB_020180	11.71	12.4146	0.704609
TGME49_289930	PEP carboxykinase	Pyruvate metabolism	BESB_020160	7.57564	17.3706	9.79498
TGME49_289940	Uroporphyrinogen decarboxylase	Porphyrin metabolism	BESB_020150	10.8022	9.62897	-1.17327
TGME49_289980	Phosphatase	Pyridoxal phosphate (Vitamin B6) metabolism	BESB_020110	11.2727	11.7507	0.477984
TGME49_290040	Phenylpyruvate tautomerase	Phenylalanine and tyrosine metabolism	BESB_020050	11.6836	12.8304	1.14676
TGME49_290260	Thioredoxin	Redox metabolism	BESB_019940	11.4162	11.7495	0.333322
TGME49_290600	Succinate-CoA ligase	Tricarboxylic acid (TCA) cycle	BESB_019840	13.2859	13.2133	-0.0725455
TGME49_290670	leucyl aminopeptidase LAP (LAP)	Leucine, Isoleucine and Valine metabolism	BESB_019730	15.2589	15.9679	0.708971
TGME49_290720	Vacuolar ATP synthase subunit I	Vacuolar-ATPase	BESB_019690	14.4089	14.5808	0.171917
TGME49_290890	carbonyl reductase 1, putative	Arachidonate metabolism	BESB_019620	11.7429	11.7454	0.00254313
TGME49_290920	Proline hydroxylase	Proline metabolism	BESB_019590	11.4878	12.4764	0.988513
TGME49_290980	Serine C-palmitoyltransferase	Pyridoxal phosphate dependent enzymes in T. gondii genome	BESB_019540	12.6075	14.5878	1.98033
TGME49_291040	Lactate dehydrogenase (LDH2)	Glycolysis	BESB_019460	6.75919	19.0424	12.2832
TGME49_291310	Vacuolar ATP synthase 22 kDa proteolipid subunit	Vacuolar-ATPase	BESB_019320	12.6245	13.1513	0.526784
TGME49_291640	Aspartate carbamoyltransferase	Asparagine and Aspartate metabolism	BESB_019220	12.745	11.8684	-0.876595
TGME49_291810	Thioredoxin	Redox metabolism	BESB_019150	11.6763	10.9588	-0.717493
TGME49_292080	Leucine-tRNA ligase	Leucine, Isoleucine and Valine metabolism	BESB_024800	14.5445	13.1505	-1.39395
TGME49_292100	3-methyl-2-oxobutanoate dehydrogenase (Branched-chain a-keto-acid dehydrogenase E1 alpha chain)	Leucine, Isoleucine and Valine metabolism	BESB_024810	9.5063	6.58396	-2.92234
TGME49_292110	Nitrite transporter	Nitrogen metabolism	BESB_024820	8.62345	4.99493	-3.62852
TGME49_292120	1-phosphatidylinositol-4-phosphate 5-kinase	Inositol phosphate metabolism	BESB_024830	12.9973	13.3536	0.356239
TGME49_292170	Histone-lysine N-methyltransferase	Lysine degradation	BESB_024870	11.4827	12.904	1.42132
TGME49_293000	3',5'-cyclic-nucleotide phosphodiesterase	Purine metabolism	BESB_011360	17.0127	15.2788	-1.73392
TGME49_293180	Glutamate dehydrogenase	Glutamate metabolism	BESB_011300	16.146	14.2493	-1.89669
TGME49_293190	Inositol-polyphosphate 5-phosphatase	Inositol phosphate metabolism	BESB_011280	11.9796	13.3269	1.34724
TGME49_293240	Triacylglycerol lipase	Phosphatidylethanolamine and phosphatidylserine metabolism	BESB_011240	11.0601	10.5294	-0.530701
TGME49_293390	Holocytochrome-c synthase	Porphyrin metabolism	BESB_011070	10.9418	10.3284	-0.613418
TGME49_293480	Molybdopterin cofactor synthesis protein 1 (MOCS1/MoaA)	Folate biosynthesis	BESB_010970	10.6998	11.7733	1.07353
TGME49_293590	b-ketoacyl-ACP synthase I	Fatty acid biosynthesis in the apicoplast (FAS II system)	BESB_082780	10.5242	11.8871	1.36292
TGME49_293610	Dihydroorotase	Pyrimidine metabolism	BESB_082760	13.1186	12.5384	-0.580259
TGME49_293810	2-methylisocitrate lyase	2-methylcitrate cycle	BESB_017140	13.312	13.8855	0.573486
TGME49_293870	Thioredoxin	Redox metabolism	BESB_017220	14.105	14.9391	0.834081
TGME49_294190	3-hydroxyisobutyryl-CoA hydrolase	Leucine, Isoleucine and Valine metabolism	BESB_017330	10.1506	11.3512	1.2006
TGME49_294380	Cysteine desulfurase	Pyridoxal phosphate dependent enzymes in T. gondii genome	BESB_025830	11.134	10.0307	-1.10326
TGME49_294610	Histone-lysine N-methyltransferase	Lysine degradation	BESB_025980	15.4054	16.2585	0.853023
TGME49_294640	Ribonucleotide di-P reductase	Purine metabolism	BESB_025960	14.8117	13.6732	-1.13852
TGME49_294820	Fatty acid synthase I (mammlaian/fungal type)	Fatty acid elongation in the cytosol (FAS I system)	BESB_026170	10.1256	12.4578	2.3322
TGME49_295050	tRNA ligase class II core domain (G, H, P, S and T) domain-containing protein	tRNA biosynthesis	BESB_026400	12.29	10.84	-1.44998
TGME49_295350	Nucleoside-diphosphate kinase	Purine metabolism	BESB_026930	12.4937	11.3682	-1.12556
TGME49_295610	Histone-lysine N-methyltransferase	Lysine degradation	BESB_026760	13.0093	13.0373	0.02807
TGME49_295690	Ubiquinone/menaquinone biosynthesis methyltransferase	Ubiquinone metabolism	BESB_026650	13.2549	12.8754	-0.379525
TGME49_295720	Sulfite oxidase	Molybdopterin dependent enzymes in T. gondii genome	BESB_026610	13.2362	11.6566	-1.57955
TGME49_296010	1-Phosphatidylinositol 4-kinase	Inositol phosphate metabolism	BESB_026470	14.7078	15.262	0.554278
TGME49_297060	Phosphoglycerate mutase	Glycolysis	BESB_062900	14.5912	15.2374	0.646215
TGME49_297070	Carbonic anhydrase	Fatty acid biosynthesis in the apicoplast (FAS II system)	BESB_062910	13.8767	14.3395	0.46282
TGME49_297080	Pyridoxal kinase	Pyridoxal phosphate (Vitamin B6) metabolism	BESB_062920	10.0794	9.93112	-0.148309
TGME49_297220	Long-chain-fatty-acid-CoA-ligase	Fatty acid elongation via elongase pathway of ER	BESB_063050	11.9118	13.3391	1.42728
TGME49_297245	Monocarboxylate transporter	Glycolysis	BESB_063070	9.35424	11.8629	2.50868
TGME49_297640	1-Acylglycerol-3-phosphate O-acyltransferase	Phosphatidylethanolamine and phosphatidylserine metabolism	BESB_063330	10.5806	12.175	1.59437
TGME49_297720	Bifunctional trehalose-6-phosphate synthase/trehalose phosphatase	Starch and galactose metabolism	BESB_063400	15.516	14.6577	-0.85828
TGME49_297850	Branched-chain-amino-acid transaminase	Leucine, Isoleucine and Valine metabolism	BESB_063580	12.2525	13.6995	1.44705
TGME49_298990	Ferredoxine reductase	Isoprenoids metabolism	BESB_011700	10.0824	11.6101	1.52769
TGME49_299040	Phosphatidylinositol N-acetylglucosaminyltransferase	Glycosylphosphatidylinositol (GPI) anchor biosynthesis	BESB_011740	14.4718	14.5401	0.0683219
TGME49_299070	Pyruvate kinase	Isoprenoids metabolism	BESB_011780	12.2883	12.3796	0.0912841
TGME49_299210	CTP synthase	Pyrimidine metabolism	BESB_011890	10.7637	13.0439	2.28019
TGME49_299810	Cysteine-tRNA ligase	Glycine, Serine and cysteine metabolism	BESB_040700	13.3284	14.6803	1.35181
TGME49_300120	Cysteine desulfurase	Pyridoxal phosphate dependent enzymes in T. gondii genome	BESB_040880	14.272	13.4071	-0.864855
TGME49_300260	Threonine-tRNA ligase	Threonine metabolism	BESB_041010	18.1681	14.8322	-3.3359
TGME49_300360	ADP/ATP translocase	Electron transport chain	BESB_041150	10.4924	10.0626	-0.429812
TGME49_301120	Acetyl-CoA C-acetyltransferase	Fatty acid recycling and degradation	BESB_015720	12.9973	12.8141	-0.183232
TGME49_301210	Pyridine nucleotide transhydrogenase	Nicotinate and nicotinamide metabolism	BESB_015750	12.2392	7.92159	-4.31761
TGME49_304470	3-dehydrosphinganine reductase	Sphingomyelin and ceramide metabolism	BESB_056860	9.1071	12.0686	2.96147
TGME49_304650	Acid phosphatase	Riboflavin metabolism	BESB_056800	13.2538	13.5329	0.27911
TGME49_304660	prostaglandin-E synthase	Steroid biosynthesis	BESB_056790	11.5708	12.4925	0.921661
TGME49_305030	Ribokinase	Pentose Phosphate Cycle	BESB_025670	6.97566	13.0939	6.11824
TGME49_305140	Phospholipase A2	Phosphatidylcholine metabolism	BESB_017460	13.6584	14.7324	1.07403
TGME49_305260	Acylglycerol lipase	Recycling of phospholipids	BESB_017560	13.1536	11.9347	-1.21896
TGME49_305290	Vacuolar ATP synthase subunit E	Vacuolar-ATPase	BESB_017580	13.3859	13.1828	-0.203137
TGME49_305470	Amino acid transporter	Glutamine utilization and GABA shunt	BESB_017660	11.6727	11.9311	0.258453
TGME49_305590	MRP and/or GSSG pumps	Redox metabolism	BESB_017760	12.3215	12.3129	-0.00859253
TGME49_305770	Nitrate transporter	Nitrogen metabolism	BESB_017850	10.4791	12.9399	2.46078
TGME49_305800	6-pyruvoyltetrahydro-pterin synthase	Folate biosynthesis	BESB_017890	14.281	13.6637	-0.617245
TGME49_305840	Nicotinate-nucleotide adenylyltransferase	Nicotinate and nicotinamide metabolism	BESB_017970	8.0827	9.45287	1.37017
TGME49_305910	3-mercaptopyruvate sulfurtransferase	Glycine, Serine and cysteine metabolism	BESB_018030	10.5952	13.1408	2.54567
TGME49_305980	dihydrolipoyl dehydrogenase	Glycine, Serine and cysteine metabolism	BESB_018090	10.1506	11.0202	0.869563
TGME49_306260	2-C-methyl-D-erythritol 4-phosphate cytidylyltransferase	Isoprenoids metabolism	BESB_018220	9.1883	11.372	2.18373
TGME49_306330	Lysohospholipase	Phosphatidylcholine metabolism	BESB_018300	9.5846	11.0738	1.4892
TGME49_306470	Protein-S-isoprenylcysteine O-methyltransferase	Terpenoid metabolism	BESB_018430	12.3057	12.5749	0.269155
TGME49_306540	Ethanolamine kinase	Phosphatidylethanolamine and phosphatidylserine metabolism	BESB_018530	11.7498	12.1728	0.423034
TGME49_306550	4-(cytidine 5'-diphospho)-2-C-methyl-D-erythritol kinase	Isoprenoids metabolism	BESB_018550	9.59786	9.63974	0.0418804
TGME49_306960	Phenylalanine-tRNA ligase	Phenylalanine and tyrosine metabolism	BESB_071110	13.6037	12.053	-1.55071
TGME49_306970	dTMP kinase	Pyrimidine metabolism	BESB_071120	8.72285	9.17845	0.455605
TGME49_307030	Purine nucleoside phosphorylase	Purine metabolism	BESB_071170	11.5098	8.80485	-2.70491
TGME49_307040	Pentafunctional 3-dehydroquinate synthase/3-dehydroquinate dehydratase/shikimate dehydrogenase/shikimate kinase/5-Enolpyruvylshikimate-3-phosphate synthase	Shikimate Biosynthesis	BESB_070320	10.7654	13.6398	2.87443
TGME49_307570	Glycerol-3-phosphate dehydrogenase	Electron transport chain	BESB_025520	13.3647	15.4314	2.06666
TGME49_307770	Pantothenate kinase	Pantothenate and CoA biosynthesis	BESB_040640	13.0107	12.0645	-0.946159
TGME49_307800	Apyrase	Purine metabolism	BESB_040620	12.1447	15.0634	2.91874
TGME49_307850	6-phosphogluconate dehydrogenase	Pentose Phosphate Cycle	BESB_040570	12.5573	14.8863	2.32896
TGME49_308000	GPI-anchor transamidase - PIG-T	Glycosylphosphatidylinositol (GPI) anchor biosynthesis	BESB_040530	10.2345	12.8079	2.57336
TGME49_308050	Thioredoxin	Redox metabolism	BESB_040460	10.9747	10.5978	-0.376914
TGME49_309210	Peroxiredoxin	Redox metabolism	BESB_070590	15.1564	15.6947	0.538338
TGME49_309265	oxidoreductase, short chain dehydrogenase/reductase family protein	Porphyrin metabolism	BESB_070550	12.3624	12.0358	-0.326567
TGME49_309730	TRX reductase	Purine metabolism	BESB_070370	15.0051	14.683	-0.322163
TGME49_309752	Succinate-CoA ligase	Tricarboxylic acid (TCA) cycle	BESB_070350	13.2588	12.0904	-1.16838
TGME49_309870	Phosphoinositide-binding protein	Inositol phosphate metabolism	BESB_071260	13.1438	13.0094	-0.134377
TGME49_309930	alpha-galactosidase	Starch and galactose metabolism	BESB_071320	13.909	17.7415	3.83252
TGME49_309940	Cardiolipin synthetase	Phosphatidylethanolamine and phosphatidylserine metabolism	BESB_071330	11.0768	12.7625	1.68566
TGME49_310080	Long-chain-fatty-acid-CoA-ligase	Fatty acid elongation via elongase pathway of ER	BESB_071590	14.4513	14.7182	0.26693
TGME49_310100	Manosyltransferase – PIG M	Glycosylphosphatidylinositol (GPI) anchor biosynthesis	BESB_071600	13.0475	12.0583	-0.989198
TGME49_310150	Long-chain-fatty-acid-CoA-ligase	Fatty acid elongation via elongase pathway of ER	BESB_071640	16.0993	16.9108	0.811487
TGME49_310280	Ethanolamine-phosphate cytidylyltransferase	Phosphatidylethanolamine and phosphatidylserine metabolism	BESB_071770	14.0111	13.8188	-0.192234
TGME49_310440	1-phosphatidylinositol-4-phosphate 5-kinase	Inositol phosphate metabolism	BESB_071940	10.551	9.98869	-0.562329
TGME49_310520	3',5'-cyclic-nucleotide phosphodiesterase	Purine metabolism	BESB_072030	13.1207	16.148	3.02733
TGME49_310640	Purine nucleoside phosphorylase	Purine metabolism	BESB_072150	13.6986	13.2461	-0.452485
TGME49_310670	Phosphorylase	Starch and galactose metabolism	BESB_072170	16.6295	16.9342	0.304643
TGME49_310680	aminotransferase, class I/II superfamily protein	Porphyrin metabolism	BESB_072180	8.48687	12.8112	4.32436
TGME49_310810	Apyrase	Purine metabolism	BESB_072320	10.5219	9.45839	-1.06356
TGME49_310960	Vacuolar ATP synthase subunit F	Vacuolar-ATPase	BESB_072460	12.012	13.1186	1.10662
TGME49_311060	3',5'-cyclic-nucleotide phosphodiesterase	Purine metabolism	BESB_072540	13.5354	12.4929	-1.04248
TGME49_311290	3-hydroxy acyl-CoA dehydratase	Fatty acid elongation via elongase pathway of ER	BESB_072780	12.1094	14.0494	1.93994
TGME49_311370	Methylmalonate-semialdehyde dehydrogenase	Leucine, Isoleucine and Valine metabolism	BESB_072840	9.98728	10.1975	0.210254
TGME49_311660	Histone-lysine N-methyltransferase	Lysine degradation	BESB_072970	11.2082	11.7944	0.586112
TGME49_311780	Alcohol dehydrogenase	Fatty acid recycling and degradation	BESB_073080	11.0768	11.7179	0.641103
TGME49_312480	Uracil phosphoribosyltransferase	Pyrimidine metabolism	BESB_073550	12.4958	12.7926	0.29674
TGME49_312520	tRNA isopentenyltransferase	Terpenoid metabolism	BESB_073670	13.7049	12.7288	-0.976072
TGME49_312640	Selenoprotein (SELS)	Selenocysteine metabolism	BESB_073820	13.4171	12.4222	-0.994875
TGME49_312930	Cystathionine gamma-lyase	Glycine, Serine and cysteine metabolism	BESB_073950	10.7086	9.92816	-0.780391
TGME49_313050	3-oxoacyl-[ACP]reductase	Fatty acid biosynthesis in the apicoplast (FAS II system)	BESB_074060	12.7587	18.3942	5.63549
TGME49_313140	Isocitrate dehydrogenase (ICDH2)	Tricarboxylic acid (TCA) cycle	BESB_074140	14.9037	13.5967	-1.30702
TGME49_313290	1-phosphatidylinositol-4-phosphate 5-kinase	Inositol phosphate metabolism	BESB_074270	12.4991	11.9336	-0.565533
TGME49_313580	Cytochrome b5	Recycling of phospholipids	BESB_074550	10.4184	11.6906	1.27217
TGME49_313600	Phospholipase A1	Recycling of phospholipids	BESB_074570	13.4625	14.6056	1.14312
TGME49_313950	Choline dehydrogenase	Phosphatidylcholine metabolism	BESB_074910	11.7412	13.5845	1.84327
TGME49_314042	Holocytochrome-c synthase	Porphyrin metabolism	BESB_074990	12.7955	11.8759	-0.919558
TGME49_314400	3-methyl-2-oxobutanoate dehydrogenase (Branched-chain a-keto-acid dehydrogenase E1 beta chain)	Leucine, Isoleucine and Valine metabolism	BESB_075210	13.359	11.7023	-1.65669
TGME49_314410	Ecto-nucleoside triphosphate diphosphohydrolase	Purine metabolism	BESB_075220	14.1454	13.7616	-0.383742
TGME49_314730	Dol-P-Glc:Glc1-Man9-GlcNAc2-PP -Dol alpha-1,3-glucosyltransferase (ALG8)	N-glycan biosynthesis	BESB_075500	9.37678	11.9041	2.52728
TGME49_314820	ATP synthase epsilon chain	Electron transport chain	BESB_075420	12.1832	13.1704	0.987215
TGME49_315130	Protein-L-isoaspartate(D-aspartate) O-methyltransferase	Examples of adenosylmethionine-dependent methyltransferases in Toxoplasma gondii genome	BESB_055870	13.7782	13.5519	-0.226284
TGME49_315170	SECp43/SLA/LP	Selenocysteine metabolism	BESB_055830	9.81501	11.8967	2.08171
TGME49_315260	Alanine dehydrogenase	Alanine metabolism	BESB_055760	17.3315	7.30431	-10.0272
TGME49_315480	Acyl-CoA oxidase	Fatty acid recycling and degradation	BESB_079150	11.7516	13.2026	1.45099
TGME49_315620	Vacuolar ATP synthase subunit C	Vacuolar-ATPase	BESB_078990	11.2583	11.9472	0.688919
TGME49_315640	Lipoyl (octanoyl)-ACP:protein N-lipoyl (octanoyl) transferase	Lipoic acid metabolism	BESB_078970	10.3785	9.18772	-1.19082
TGME49_316100	queuine trna-ribosyltransferase domain-containing protein	tRNA biosynthesis	BESB_078630	12.7026	12.4395	-0.263133
TGME49_316190	Superoxide dismutase (Mn)	Redox metabolism	BESB_078540	10.171	8.01127	-2.15975
TGME49_316310	Superoxide dismutase (Fe)	Redox metabolism	BESB_078420	14.4507	16.6488	2.19819
TGME49_316330	Superoxide dismutase (Fe)	Redox metabolism	BESB_078400	11.478	14.2231	2.74504
TGME49_316450	Sphingosine N-acyltransferase	Sphingomyelin and ceramide metabolism	BESB_078310	11.1327	10.3975	-0.735184
TGME49_316520	1,4-alpha-glucan branching enzyme	Starch and galactose metabolism	BESB_078240	12.0324	14.6847	2.65233
TGME49_316600	Selenoprotein (SELK)	Selenocysteine metabolism	BESB_078170	8.53114	8.78658	0.255438
TGME49_316770	di-trans,poly-cis-decaprenylcistransferase	Terpenoid metabolism	BESB_078030	13.9525	11.5369	-2.41565
TGME49_318190	Phosphoglycerate mutase	Glycolysis	BESB_045080	13.7423	14.2463	0.503934
TGME49_318230	Phosphoglycerate kinase	Glycolysis	BESB_045050	17.0304	15.7275	-1.30293
TGME49_318310	Transketolase	Pentose Phosphate Cycle	BESB_045000	14.4803	14.2684	-0.211911
TGME49_318430	Malate dehydrogenase	Pyruvate metabolism	BESB_044880	13.4567	13.9231	0.46643
TGME49_318580	Phosphoglucomutase	Glycolysis	BESB_044720	14.2301	15.7278	1.49779
TGME49_318600	Phosphopantothenate-cysteine ligase	Pantothenate and CoA biosynthesis	BESB_044700	12.0026	12.761	0.758435
TGME49_318650	Pyridine nucleotide transhydrogenase	Nicotinate and nicotinamide metabolism	BESB_044650	8.88295	15.0177	6.13479
TGME49_318675	3',5'-cyclic-nucleotide phosphodiesterase	Purine metabolism	BESB_044630	12.9652	14.4707	1.5055
TGME49_318720	Alanine racemase	Alanine metabolism	BESB_044590	8.94137	10.0404	1.09899
TGME49_318730	glycosyl transferase	Glycolipids metabolism	BESB_044570	10.0547	13.1587	3.10395
TGME49_318750	Deoxyribose-phosphate aldolase	Pentose Phosphate Cycle	BESB_044550	10.1856	17.0459	6.86036
TGME49_319300	GPI-anchor transamidase	Glycosylphosphatidylinositol (GPI) anchor biosynthesis	BESB_044500	9.64891	10.6685	1.01956
TGME49_319570	WD domain, G-beta repeat-containing protein	Glycolipids metabolism	BESB_044280	12.755	12.6118	-0.143198
TGME49_319920	Dihydrolipoyl transacylase	Leucine, Isoleucine and Valine metabolism	BESB_043990	13.4677	13.2203	-0.247485
TGME49_320120	diadenosine tetraphosphatase family protein	Purine metabolism	BESB_043760	11.8813	10.3152	-1.56604
TGME49_320140	Ubiquinol cytochrome c oxidoreductase bc1 complex	Electron transport chain	BESB_043740	10.8809	11.0375	0.156602
TGME49_320220	Ubiquinol cytochrome c oxidoreductase bc1 complex	Electron transport chain	BESB_043520	14.2534	13.472	-0.781432
TGME49_320588	beta-galactosidase	Starch and galactose metabolism	BESB_043290	12.2731	14.3771	2.10405
TGME49_320620	queuine tRNA ribosyl transferase	tRNA biosynthesis	BESB_043240	11.5191	13.5311	2.01196
TGME49_320730	Homoserine O-acetyltransferase	Threonine metabolism	BESB_043140	6.81343	11.2675	4.45406
TGME49_321440	SWI2/SNF2 ISWI-like SANT (SANT)	Purine metabolism	BESB_024380	16.3591	16.3721	0.0130015
TGME49_321520	hypothetical protein	Arachidonate metabolism	BESB_024350	15.5457	16.1516	0.605839
TGME49_321570	3-hydroxyacyl-ACP dehydratase	Fatty acid biosynthesis in the apicoplast (FAS II system)	BESB_024300	14.5777	14.7772	0.199491
TGME49_321660	Dolichyl-phosphate-mannose-glycolipid a-mannosyltransferase	Glycosylphosphatidylinositol (GPI) anchor biosynthesis	BESB_024150	11.7827	13.4899	1.7072

## Sheet: C
TGME49 homolog	Enzyme name	Metabolic pathway	B. besnoiti ID	Tachyzoites log2(NC+1)	Tissue cysts log2(NC+1)	LFC		DOWN (Tachyzoite-specific)	65		UP (Bradyzoite-specific)	97	Up-regulated synthases (bradyzoites)	TGME49 homolog	Enzyme name	5 guides	Metabolic pathway	EC classification	Besnoitia ID	log2(counts) Tachyzoites	log2(counts) Bradyzoites	LFC
TGME49_268860	Enolase (ENO1)	Glycolysis	BESB_052110	7.03335	19.5686	12.5352		Purine metabolism	9		Starch and galactose metabolism	6		TGME49_203110	Citrate (si)-synthase	1.71977	Tricarboxylic acid (TCA) cycle	2.3.3.1 (Citrate (Si)-synthase)	BESB_066080	5.47399	12.0426	6.56862
TGME49_291040	Lactate dehydrogenase (LDH2)	Glycolysis	BESB_019460	6.75919	19.0424	12.2832		Folate biosynthesis	4		Fatty acid biosynthesis in the apicoplast (FAS II system)	5		TGME49_232580	Acetate-CoA ligase/Acetyl-CoA synthetase	1.23573	Pyruvate metabolism	6.2.1.1 (Acetate--CoA ligase)	BESB_009000	7.43689	11.9747	4.53777
TGME49_289930	PEP carboxykinase	Pyruvate metabolism	BESB_020160	7.57564	17.3706	9.79498		Ubiquinone metabolism	4		Glycolysis	4		TGME49_220840	Threonine synthase	1.76288	Threonine metabolism	4.2.3.1 (Threonine synthase)	BESB_063770	7.2542	11.6503	4.39612
TGME49_227100	Glutaredoxin	Redox metabolism	BESB_059490	8.21388	15.6287	7.41485		Fatty acid elongation via elongase pathway of ER	3		Pentose Phosphate Cycle	4		TGME49_208820	1-deoxy-D-xylulose 5-phosphate synthase	-5.59157	Isoprenoids metabolism	2.2.1.7 (1-deoxy-D-xylulose-5-phosphate synthase)	BESB_023130	8.73732	12.806	4.06864
TGME49_318750	Deoxyribose-phosphate aldolase	Pentose Phosphate Cycle	BESB_044550	10.1856	17.0459	6.86036		Leucine, Isoleucine and Valine metabolism	3		Purine metabolism	4		TGME49_233860	DALR anticodon binding domain-containing protein	-3.43927	tRNA biosynthesis	6.1.1.19 (Arginine--tRNA ligase)	BESB_008030	8.68048	12.5231	3.84257
TGME49_203570	Glycerol-3-phosphate O-acyltransferase	Phosphatidylethanolamine and phosphatidylserine metabolism	BESB_065680	7.86434	14.6102	6.74583		Lysine degradation	3		Pyrimidine metabolism	4		TGME49_278910	O-acetylserine (thiol) lyase 2, putative	-0.507492	Methionine metabolism	2.5.1.47 (Cysteine synthase)	BESB_027360	8.14739	11.948	3.80058
TGME49_203110	Citrate (si)-synthase	Tricarboxylic acid (TCA) cycle	BESB_066080	5.47399	12.0426	6.56862		Sphingomyelin and ceramide metabolism	3		Redox metabolism	4		TGME49_263130	2-methylcitrate synthase	1.86188	2-methylcitrate cycle	2.3.3.1 (Citrate (Si)-synthase)	BESB_001120	9.69642	12.8808	3.18439
TGME49_318650	Pyridine nucleotide transhydrogenase	Nicotinate and nicotinamide metabolism	BESB_044650	8.88295	15.0177	6.13479		Alanine metabolism	2		Fatty acid recycling and degradation	3		TGME49_271820	Lipoate-protein ligase	-2.59666	Lipoic acid metabolism	2.7.7.63 (Lipoate--protein ligase)	BESB_037800	9.65829	12.715	3.05668
TGME49_305030	Ribokinase	Pentose Phosphate Cycle	BESB_025670	6.97566	13.0939	6.11824		Glutamate metabolism	2		Glutamate metabolism	3		TGME49_254200	Glycine-tRNA ligase	-4.43529	Glycine, Serine and cysteine metabolism	6.1.1.14 (Glycine--tRNA ligase)	BESB_012750	9.27968	12.2285	2.94885
TGME49_269300	Triacylglycerol lipase	Phosphatidylethanolamine and phosphatidylserine metabolism	BESB_052490	10.8755	16.9106	6.03511		Glutamine utilization and GABA shunt	2		Glycosylphosphatidylinositol (GPI) anchor biosynthesis	3		TGME49_233838	Glutamyl-tRNA(Gln) amidotransferase	-3.33668	Glutamate metabolism	6.3.5.- (Carbon--nitrogen ligases with glutamine as amido-N-donor.)	BESB_008050	10.4358	13.0515	2.61569
TGME49_271610	Pyrroline-5-carboxylate reductase	Glutamate metabolism	BESB_037690	10.7908	16.5333	5.74254		Glycine, Serine and cysteine metabolism	2		Phosphatidylcholine metabolism	3		TGME49_294820	Fatty acid synthase I (mammlaian/fungal type)	0.491263	FASI in the cytosol	2.3.1.94 (6-deoxyerythronolide-B synthase)	BESB_026170	10.1256	12.4578	2.3322
TGME49_313050	3-oxoacyl-[ACP]reductase	Fatty acid biosynthesis in the apicoplast (FAS II system)	BESB_074060	12.7587	18.3942	5.63549		Nicotinate and nicotinamide metabolism	2		Phosphatidylethanolamine and phosphatidylserine metabolism	3		TGME49_299210	CTP synthase	-5.67146	Pyrimidine metabolism	6.3.4.2 (CTP synthase (glutamine hydrolyzing))	BESB_011890	10.7637	13.0439	2.28019
TGME49_264000	Aldehyde dehydrogenase	Fatty acid recycling and degradation	BESB_000260	9.35425	14.9224	5.5682		Nitrogen metabolism	2		Pyruvate metabolism	3		TGME49_242300	Dihydrodipicolinate synthase	-1.48451	Lysine Biosynthesis	4.2.1.52 (Transferred entry: 4.3.3.7)	BESB_046010	10.2699	12.4712	2.20133
TGME49_287510	Aromatic amino acid hydroxylase (Phenylalanine 4-hydroxylase/Tyrosine 3-hydroxylase)	Phenylalanine and tyrosine metabolism	BESB_047360	7.0449	12.4239	5.37897		Pentose Phosphate Cycle	2		Ubiquinone metabolism	3		TGME49_315170	SECp43/SLA/LP	0.377257	Selenocysteine metabolism	2.9.1.2 (O-phospho-L-seryl-tRNA(Sec):L-selenocysteinyl-tRNA synthase)	BESB_055830	9.81501	11.8967	2.08171
TGME49_204460	Hydroxymethylglutaryl-CoA lyase	Leucine, Isoleucine and Valine metabolism	BESB_051790	10.9261	16.11	5.1839		Phosphatidylcholine metabolism	2		Aminosugars metabolism	2		TGME49_249650	Pyridoxal 5'-phosphate synthase	-0.32606	Pyridoxal phosphate (Vitamin B6) metabolism	5.1.99.- (Acting on other compounds.)	BESB_003990	10.8215	12.8651	2.04363
TGME49_226910	Bifunctional 4-alpha-glucanotransferase/amylo-alpha-1,6-glucosidase	Starch and galactose metabolism	BESB_059690	11.098	16.1781	5.08004		Redox metabolism	2		Electron transport chain	2
TGME49_270220	Manosyltransferase – PIG V	Glycosylphosphatidylinositol (GPI) anchor biosynthesis	BESB_053340	8.11555	13.0908	4.9753		tRNA biosynthesis	2		Folate biosynthesis	2
TGME49_243600	Diamine N-acetyltransferase (spermidine/spermine N1-acetyltransferase)	Polyamine salvage	BESB_046820	9.55733	14.307	4.74963		beta-Oxidation	1		Glycine, Serine and cysteine metabolism	2
TGME49_226010	4a-hydroxytetrahydrobiopterin dehydratase	Phenylalanine and tyrosine metabolism	BESB_060530	8.41899	12.9772	4.55821		Examples of other protoheme containing proteins in Toxoplasma gondii genome	1		Inositol phosphate metabolism	2
TGME49_232580	Acetate-CoA ligase/Acetyl-CoA synthetase	Pyruvate metabolism	BESB_009000	7.43689	11.9747	4.53777		Fatty acid recycling and degradation	1		Isoprenoids metabolism	2
TGME49_320730	Homoserine O-acetyltransferase	Threonine metabolism	BESB_043140	6.81343	11.2675	4.45406		Glycolipids metabolism	1		Lysine Biosynthesis	2
TGME49_220840	Threonine synthase	Threonine metabolism	BESB_063770	7.2542	11.6503	4.39612		Glycolysis	1		Phenylalanine and tyrosine metabolism	2
TGME49_310680	aminotransferase, class I/II superfamily protein	Porphyrin metabolism	BESB_072180	8.48687	12.8112	4.32436		Glycosylphosphatidylinositol (GPI) anchor biosynthesis	1		Polyamine salvage	2
TGME49_225790	Thioredoxin	Redox metabolism	BESB_060780	10.0279	14.3054	4.27749		Lysine Biosynthesis	1		Porphyrin metabolism	2
TGME49_208820	1-deoxy-D-xylulose 5-phosphate synthase	Isoprenoids metabolism	BESB_023130	8.73732	12.806	4.06864		Phosphatidylethanolamine and phosphatidylserine metabolism	1		Pyridoxal phosphate (Vitamin B6) metabolism	2
TGME49_236070	Pyrroline-5-carboxylate reductase	Glutamate metabolism	BESB_036920	11.015	14.9552	3.94024		Pyridoxal phosphate (Vitamin B6) metabolism	1		Selenocysteine metabolism	2
TGME49_233860	DALR anticodon binding domain-containing protein	Arginine metabolism	BESB_008030	8.68048	12.5231	3.84257		Pyridoxal phosphate dependent enzymes in T. gondii genome	1		Threonine metabolism	2
TGME49_309930	alpha-galactosidase	Starch and galactose metabolism	BESB_071320	13.909	17.7415	3.83252		Pyrimidine metabolism	1		2-methylcitrate cycle	1
TGME49_278910	O-acetylserine (thiol) lyase 2, putative	Methionine metabolism	BESB_027360	8.14739	11.948	3.80058		Pyruvate metabolism	1		Arginine metabolism	1
TGME49_246690	1,4-alpha-glucan branching enzyme	Starch and galactose metabolism	BESB_006260	10.1933	13.7533	3.56001		Sulfur metabolism	1		Asparagine and Aspartate metabolism	1
TGME49_255890	pyridine nucleotide-disulfide oxidoreductase domain-containing protein	Pyrimidine metabolism	BESB_076600	11.6503	15.0667	3.4164		Terpenoid metabolism	1		Fatty acid elongation in the cytosol (FAS I system)	1
TGME49_202140	Enoyl-CoA hydratase	Fatty acid recycling and degradation	BESB_014050	11.0099	14.3866	3.37664		Threonine metabolism	1		Fatty acid elongation via elongase pathway of ER	1
TGME49_232540	FAD-dependent monooxygenase	Ubiquinone metabolism	BESB_009030	10.1109	13.4753	3.36431		Vacuolar-ATPase	1		Glycolipids metabolism	1
TGME49_263130	2-methylcitrate synthase	2-methylcitrate cycle	BESB_001120	9.69642	12.8808	3.18439					Leucine, Isoleucine and Valine metabolism	1
TGME49_220420	3',5'-cyclic-nucleotide phosphodiesterase	Purine metabolism	BESB_047650	11.1578	14.2939	3.13611					Lipoic acid metabolism	1
TGME49_318730	glycosyl transferase	Glycolipids metabolism	BESB_044570	10.0547	13.1587	3.10395					Lysine degradation	1
TGME49_271820	Lipoate-protein ligase	Lipoic acid metabolism	BESB_037800	9.65829	12.715	3.05668					Methionine metabolism	1
TGME49_310520	3',5'-cyclic-nucleotide phosphodiesterase	Purine metabolism	BESB_072030	13.1207	16.148	3.02733					N-glycan biosynthesis	1
TGME49_304470	3-dehydrosphinganine reductase	Sphingomyelin and ceramide metabolism	BESB_056860	9.1071	12.0686	2.96147					Nicotinate and nicotinamide metabolism	1
TGME49_254200	Glycine-tRNA ligase	Glycine, Serine and cysteine metabolism	BESB_012750	9.27968	12.2285	2.94885					Nitrogen metabolism	1
TGME49_307800	Apyrase	Purine metabolism	BESB_040620	12.1447	15.0634	2.91874					Pantothenate and CoA biosynthesis	1
TGME49_218200	UTP-glucose-1-P uridylyltransferase	Pyrimidine metabolism	BESB_039100	11.0335	13.9507	2.91719					Recycling of phospholipids	1
TGME49_263730	Glycerol-3-phosphate dehydrogenase	Electron transport chain	BESB_000400	11.0595	13.9364	2.87688					Shikimate Biosynthesis	1
TGME49_307040	Pentafunctional 3-dehydroquinate synthase/3-dehydroquinate dehydratase/shikimate dehydrogenase/shikimate kinase/5-Enolpyruvylshikimate-3-phosphate synthase	Shikimate Biosynthesis	BESB_070320	10.7654	13.6398	2.87443					Sphingomyelin and ceramide metabolism	1
TGME49_227090	Aspartate kinase	Lysine Biosynthesis	BESB_059500	9.45089	12.284	2.83315					Tricarboxylic acid (TCA) cycle	1
TGME49_262910	Cytochrome-b5 reductase	Fatty acid biosynthesis in the apicoplast (FAS II system)	BESB_001360	12.7184	15.479	2.76058					tRNA biosynthesis	1
TGME49_316330	Superoxide dismutase (Fe)	Redox metabolism	BESB_078400	11.478	14.2231	2.74504
TGME49_269400	3-oxoacyl-[ACP]reductase	Fatty acid biosynthesis in the apicoplast (FAS II system)	BESB_052600	10.0714	12.8059	2.73453
TGME49_272420	Phosphatidylcholine-sterol O-acyltransferase	Recycling of phospholipids	BESB_032820	13.0373	15.7376	2.70025
TGME49_222160	Betaine aldehyde dehydrogenase	Phosphatidylcholine metabolism	BESB_079880	12.2023	14.8947	2.69243
TGME49_216080	Histone-lysine N-methyltransferase	Lysine degradation	BESB_069430	12.9385	15.6257	2.68713
TGME49_265830	Alkaline phosphatase	Folate biosynthesis	BESB_048860	12.8555	15.5159	2.6604
TGME49_316520	1,4-alpha-glucan branching enzyme	Starch and galactose metabolism	BESB_078240	12.0324	14.6847	2.65233
TGME49_233838	Glutamyl-tRNA(Gln) amidotransferase	Glutamate metabolism	BESB_008050	10.4358	13.0515	2.61569
TGME49_235640	Methionyl-tRNA formyltransferase	Folate biosynthesis	BESB_037250	9.88431	12.4964	2.61208
TGME49_261070	Triose phosphate translocator	Fatty acid biosynthesis in the apicoplast (FAS II system)	BESB_084900	11.0713	13.6604	2.58909
TGME49_288450	Aldehyde dehydrogenase	Fatty acid recycling and degradation	BESB_021430	11.1256	13.7068	2.58124
TGME49_308000	GPI-anchor transamidase - PIG-T	Glycosylphosphatidylinositol (GPI) anchor biosynthesis	BESB_040530	10.2345	12.8079	2.57336
TGME49_231430	Dolichyl-diphosphooligosaccharide-protein glycotransferase	Aminosugars metabolism	BESB_009890	10.4864	13.0561	2.56968
TGME49_233065	3',5'-cyclic-nucleotide phosphodiesterase	Purine metabolism	BESB_008660	9.16261	11.7295	2.56691
TGME49_283780	Phosphoglucose isomerase	Glycolysis	BESB_076150	15.4635	18.0294	2.56592
TGME49_264780	UDP-N-acetylglucosamine diphosphorylase	Aminosugars metabolism	BESB_048140	9.32904	11.8783	2.54922
TGME49_305910	3-mercaptopyruvate sulfurtransferase	Glycine, Serine and cysteine metabolism	BESB_018030	10.5952	13.1408	2.54567
TGME49_242415	N1-acetylpolyamine oxidase	Polyamine salvage	BESB_046100	10.9329	13.4744	2.54147
TGME49_314730	Dol-P-Glc:Glc1-Man9-GlcNAc2-PP -Dol alpha-1,3-glucosyltransferase (ALG8)	N-glycan biosynthesis	BESB_075500	9.37678	11.9041	2.52728
TGME49_239630	Cytidine deaminase/dCTP deaminase	Pyrimidine metabolism	BESB_082460	9.05492	11.5697	2.51475
TGME49_297245	Monocarboxylate transporter	Glycolysis	BESB_063070	9.35424	11.8629	2.50868
TGME49_272290	Pyruvate dehydrogenase E1 beta subunit	Pyruvate metabolism	BESB_032930	10.2468	12.7393	2.4925
TGME49_289570	Phosphatidylinositol transfer protein	Inositol phosphate metabolism	BESB_020460	12.3314	14.8124	2.48109
TGME49_305770	Nitrate transporter	Nitrogen metabolism	BESB_017850	10.4791	12.9399	2.46078
TGME49_239250	Diacylglycerol kinase	Phosphatidylethanolamine and phosphatidylserine metabolism	BESB_082100	11.4336	13.8277	2.3941
TGME49_288640	oxygen-independent coproporphyrinogen-III oxidase	Porphyrin metabolism	BESB_021260	11.5302	13.8833	2.35307
TGME49_294820	Fatty acid synthase I (mammlaian/fungal type)	Fatty acid elongation in the cytosol (FAS I system)	BESB_026170	10.1256	12.4578	2.3322
TGME49_207710	CDP diacylglycerol-inositol 3-phosphatidyltransferase	Inositol phosphate metabolism	BESB_022410	8.81524	11.146	2.33081
TGME49_307850	6-phosphogluconate dehydrogenase	Pentose Phosphate Cycle	BESB_040570	12.5573	14.8863	2.32896
TGME49_263270	Glycerophosphodiester phosphodiesterase	Phosphatidylcholine metabolism	BESB_000860	12.5043	14.8194	2.31507
TGME49_271210	4-alpha-glucanotransferase	Starch and galactose metabolism	BESB_037420	8.20384	10.4903	2.28641
TGME49_299210	CTP synthase	Pyrimidine metabolism	BESB_011890	10.7637	13.0439	2.28019
TGME49_282230	Bifunctional sulfate adenylyltransferase/adenylyl-sulfate kinase	Selenocysteine metabolism	BESB_031480	6.40299	8.68198	2.27899
TGME49_251930	Enoyl-ACP reductase	Fatty acid biosynthesis in the apicoplast (FAS II system)	BESB_028590	11.6805	13.9429	2.26246
TGME49_248600	Aspartate transaminase	Asparagine and Aspartate metabolism	BESB_004890	13.6576	15.8664	2.20877
TGME49_242600	6-phosphogluconate dehydrogenase	Pentose Phosphate Cycle	BESB_046160	10.963	13.1707	2.20772
TGME49_242300	Dihydrodipicolinate synthase	Lysine Biosynthesis	BESB_046010	10.2699	12.4712	2.20133
TGME49_316310	Superoxide dismutase (Fe)	Redox metabolism	BESB_078420	14.4507	16.6488	2.19819
TGME49_237140	Pdx1	Pyridoxal phosphate (Vitamin B6) metabolism	BESB_036260	11.6585	13.854	2.19545
TGME49_306260	2-C-methyl-D-erythritol 4-phosphate cytidylyltransferase	Isoprenoids metabolism	BESB_018220	9.1883	11.372	2.18373
TGME49_232730	Diacylglycerol O-acyltransferase	Fatty acid elongation via elongase pathway of ER	BESB_008840	11.5392	13.6653	2.12603
TGME49_262930	hypothetical protein	Glycosylphosphatidylinositol (GPI) anchor biosynthesis	BESBLIS14_000120	9.64717	11.7714	2.12419
TGME49_320588	beta-galactosidase	Starch and galactose metabolism	BESB_043290	12.2731	14.3771	2.10405
TGME49_247920	Ubiquinone/menaquinone biosynthesis methyltransferase	Ubiquinone metabolism	BESB_005380	9.52132	11.6033	2.08203
TGME49_315170	SECp43/SLA/LP	Selenocysteine metabolism	BESB_055830	9.81501	11.8967	2.08171
TGME49_307570	Glycerol-3-phosphate dehydrogenase	Electron transport chain	BESB_025520	13.3647	15.4314	2.06666
TGME49_212130	Phospholipase A2	Phosphatidylcholine metabolism	BESB_055010	11.4271	13.4749	2.04779
TGME49_249650	Pyridoxal 5'-phosphate synthase	Pyridoxal phosphate (Vitamin B6) metabolism	BESB_003990	10.8215	12.8651	2.04363
TGME49_249760	vitamin k epoxide reductase family protein	Ubiquinone metabolism	BESB_003870	13.0158	15.0351	2.01932
TGME49_320620	queuine tRNA ribosyl transferase	tRNA biosynthesis	BESB_043240	11.5191	13.5311	2.01196
TGME49_230990	Pantetheine-phosphate adenylyltransferase	Pantothenate and CoA biosynthesis	BESB_010280	9.49065	11.4862	1.99558
TGME49_263710	sterol-O-acyltransferase	Fatty acid elongation via elongase pathway of ER	BESB_000420	14.5789	12.5675	-2.01143
TGME49_263870	Glutamyl-tRNA synthetase	Glutamate metabolism	BESB_000290	14.3635	12.3379	-2.02561
TGME49_264030	Alanine transaminase	Alanine metabolism	BESB_000230	15.9369	13.8661	-2.07084
TGME49_223672	3'(2'),5'-bisphosphate nucleotidase	Sulfur metabolism	BESB_055580	13.353	11.2774	-2.07563
TGME49_222900	Phosphoserine phosphatase	Glycine, Serine and cysteine metabolism	BESB_062640	14.9108	12.8027	-2.10803
TGME49_280600	histidyl-tRNA synthetase (HisRS), putative	tRNA biosynthesis	BESB_057140	12.5892	10.4564	-2.13279
TGME49_220100	Ribosephosphate pyrophosphokinase	Pentose Phosphate Cycle	BESB_021910	15.6778	13.543	-2.13479
TGME49_316190	Superoxide dismutase (Mn)	Redox metabolism	BESB_078540	10.171	8.01127	-2.15975
TGME49_285800	GABA transporter	Glutamine utilization and GABA shunt	BESB_068910	9.40477	7.22229	-2.18248
TGME49_259550	Bifunctional dihydropteroate synthase/dihydro-hydroxymethylpterin pyrophosphokinase	Folate biosynthesis	BESB_002920	15.7291	13.5373	-2.19181
TGME49_243490	BCS1	Examples of other protoheme containing proteins in Toxoplasma gondii genome	BESB_046690	11.528	9.31834	-2.20968
TGME49_234190	Serine hydroxymethyltransferase	Folate biosynthesis	BESB_054850	14.4546	12.2211	-2.23352
TGME49_207070	glycosyl transferase, putative	Glycolipids metabolism	BESB_033480	13.7496	11.488	-2.26157
TGME49_227150	Glutaredoxin	Redox metabolism	BESB_059460	12.6726	10.4098	-2.2628
TGME49_225420	histidine triad domain-containing protein	Purine metabolism	BESB_061040	11.3763	9.09589	-2.28044
TGME49_218780	Phosphoserine transaminase	Glycine, Serine and cysteine metabolism	BESB_039540	16.1976	13.9086	-2.28896
TGME49_281920	Vacuolar ATP synthase subunit D	Vacuolar-ATPase	BESB_031220	14.5672	12.2627	-2.30446
TGME49_219760	Peptide a-N-acetyltransferase	Pyruvate metabolism	BESB_040310	13.699	11.3053	-2.3937
TGME49_247220	nudix -type motif 9 isoform a family protein	Purine metabolism	BESB_005950	17.3768	14.965	-2.41174
TGME49_316770	di-trans,poly-cis-decaprenylcistransferase	Terpenoid metabolism	BESB_078030	13.9525	11.5369	-2.41565
TGME49_228290	phospholipase/carboxylesterase	Phosphatidylcholine metabolism	BESB_058660	14.2556	11.837	-2.41866
TGME49_281990	Nicotinamidase	Nicotinate and nicotinamide metabolism	BESB_031280	12.5354	10.1024	-2.43291
TGME49_275980	Coq4	Ubiquinone metabolism	BESB_029930	14.3845	11.9457	-2.43886
TGME49_233140	dUTP diphosphatase	Pyrimidine metabolism	BESB_008580	14.1999	11.7571	-2.44273
TGME49_233110	IMP dehydrogenase	Purine metabolism	BESB_008610	15.5526	13.0876	-2.46509
TGME49_262400	Triacylglycerol lipase	Phosphatidylethanolamine and phosphatidylserine metabolism	BESB_001840	18.082	15.5636	-2.51842
TGME49_246800	Acylaminoacyl-peptidase	Lysine degradation	BESB_006160	15.271	12.7275	-2.5435
TGME49_255670	Ubiquinone/menaquinone biosynthesis methyltransferase	Ubiquinone metabolism	BESB_076720	11.4051	8.85107	-2.55405
TGME49_236570	Lysine decarboxylase	Pyridoxal phosphate dependent enzymes in T. gondii genome	BESB_036670	16.2797	13.7107	-2.56897
TGME49_258110	N-acetylglucosaminylphosphatidylinositol deacetylase	Glycosylphosphatidylinositol (GPI) anchor biosynthesis	BESB_084140	13.3168	10.7048	-2.61202
TGME49_244440	Nucleoside (adenosine) transporter	Purine metabolism	BESB_015060	15.5533	12.9014	-2.65195
TGME49_307030	Purine nucleoside phosphorylase	Purine metabolism	BESB_071170	11.5098	8.80485	-2.70491
TGME49_205490	Folate/biopterin (BT1 family) transporter	Folate biosynthesis	BESB_056050	15.2021	12.4893	-2.7129
TGME49_246490	Sphingomyelin synthase	Sphingomyelin and ceramide metabolism	BESB_006460	16.5378	13.7942	-2.74359
TGME49_280410	3',5'-cyclic-nucleotide phosphodiesterase	Purine metabolism	BESB_056930	13.1075	10.2953	-2.81225
TGME49_263000	Neutral-sphingomyelinase activator	Sphingomyelin and ceramide metabolism	BESB_001250	13.1952	10.3585	-2.83676
TGME49_292100	3-methyl-2-oxobutanoate dehydrogenase (Branched-chain a-keto-acid dehydrogenase E1 alpha chain)	Leucine, Isoleucine and Valine metabolism	BESB_024810	9.5063	6.58396	-2.92234
TGME49_275600	Diacylglycerol O-acyltransferase	Fatty acid elongation via elongase pathway of ER	BESB_030210	11.6281	8.70438	-2.92377
TGME49_249030	Sphingomyelin phosphodiesterase	Sphingomyelin and ceramide metabolism	BESB_004480	17.5436	14.6018	-2.94181
TGME49_281490	Pdx2	Pyridoxal phosphate (Vitamin B6) metabolism	BESB_031010	14.2041	11.2552	-2.94887
TGME49_282190	ADP-ribose diphosphatase	Pentose Phosphate Cycle	BESB_031440	14.0426	10.8184	-3.22415
TGME49_300260	Threonine-tRNA ligase	Threonine metabolism	BESB_041010	18.1681	14.8322	-3.3359
TGME49_288360	tryptophanyl-tRNA synthetase (TrpRS2)	tRNA biosynthesis	BESB_021500	16.6718	13.2712	-3.40055
TGME49_201690	Pterine (BT1 family) transporter	Folate biosynthesis	BESB_013670	13.4887	10.0767	-3.41195
TGME49_278740	Diaminopimelate decarboxylase	Lysine Biosynthesis	BESB_027550	13.3479	9.85278	-3.49512
TGME49_273490	L-glutamate ammonia ligase	Glutamate metabolism	BESB_007290	16.9435	13.391	-3.55245
TGME49_292110	Nitrite transporter	Nitrogen metabolism	BESB_024820	8.62345	4.99493	-3.62852
TGME49_231900	acyl-CoA dehydrogenase domain-containing protein	Lysine degradation	BESB_009650	10.4556	6.73606	-3.71951
TGME49_268850	Enolase (ENO2)	Glycolysis	BESB_052100	16.0555	11.9228	-4.13267
TGME49_246600	UbiB Hydroxylase	Ubiquinone metabolism	BESB_006340 BESB_006350	#REF!	#REF!	#REF!
TGME49_301210	Pyridine nucleotide transhydrogenase	Nicotinate and nicotinamide metabolism	BESB_015750	12.2392	7.92159	-4.31761
TGME49_200320	Hypoxanthine-guanine phosphoribosyltransferase	Purine metabolism	BESB_064540	17.1496	12.8268	-4.32275
TGME49_253880	Elongase	Fatty acid elongation via elongase pathway of ER	BESB_013040	12.7497	8.41549	-4.33425
TGME49_249010	3-demethylubiquinone-9 3-O-methyltransferase	Ubiquinone metabolism	BESB_004530	13.253	8.61436	-4.63866
TGME49_266270	Butyryl-CoA dehydrogenase	Leucine, Isoleucine and Valine metabolism	BESB_049120	5.79251	0.904614	-4.88789
TGME49_238200	alpha/beta hydrolase fold domain-containing protein	Phosphatidylcholine metabolism	BESB_081490	14.0931	9.11366	-4.97948
TGME49_257480	Succinate semialdehyde dehydrogenase	Glutamine utilization and GABA shunt	BESB_077070	13.8151	8.76999	-5.04509
TGME49_266450	lysine decarboxylase family protein	Lysine degradation	BESB_049450	13.7323	8.12589	-5.6064
TGME49_229170	Nitrite transporter	Nitrogen metabolism	BESB_083500	11.2507	5.59645	-5.65428
TGME49_257945	3',5'-cyclic-nucleotide phosphodiesterase	Purine metabolism	BESB_083970	12.6799	6.68269	-5.99717
TGME49_226300	2,4-dienoyl CoA reductase 2, peroxisomal family protein	beta-Oxidation	BESB_060310	12.9679	6.04129	-6.92658
TGME49_215480	Adenosine deaminase	Purine metabolism	BESB_034500	11.8449	4.90467	-6.94022
TGME49_273740	Acetyl-CoA C-acyltransferase	Fatty acid recycling and degradation	BESB_007470	14.8904	6.59869	-8.29172
TGME49_272410	3-hydroxyisobutyrate dehydrogenase	Leucine, Isoleucine and Valine metabolism	BESB_032830	14.2716	5.93102	-8.34055
TGME49_315260	Alanine dehydrogenase	Alanine metabolism	BESB_055760	17.3315	7.30431	-10.0272

## Sheet: D
TGME49 homolog	Enzyme name	Metabolic pathway	5 guides	B. besnoiti ID	EC classification	Tachyzoites counts	Tissue cyst counts	Tachyzoites log2(NC+1)	Tissue cysts log2(NC+1)	LFC new	Bradyzoites	Merozoites	Gametes	Oocyts	Tachyzoites log2(NC+1)	Tissue cysts log2(NC+1)	LFC old
TGME49_200320	Hypoxanthine-guanine phosphoribosyltransferase	Purine metabolism	NA	BESB_064540	2.4.2.8 (Hypoxanthine phosphoribosyltransferase)	141090	7486	17.1496	12.8268	-4.32275	-1.0725	35.2	19.7	20.4	17.17	12.81	-4.36
TGME49_200370	Farnesyltransferase	N-glycan biosynthesis	-0.530289	BESB_064480	2.5.1.58 (Protein farnesyltransferase)	4376	7727	12.1391	12.8726	0.733533	0.0293786	1.2	1	1.2	11.61	12.3	0.69
TGME49_200430	dCMP deaminase	Pyrimidine metabolism	-0.660594	BESB_064440	3.5.4.12 (dCMP deaminase)	2204	2140	11.1498	11.0208	-0.129084	-3.71055	-1.3	-1.3	-1.2	11.17	11	-0.17
TGME49_201380	Chorismate synthase	Shikimate Biosynthesis	-2.84236	BESB_013600	4.2.3.5 (Chorismate synthase)	14321	5900	13.8492	12.4834	-1.36583	-1.06388	-3.5	-4.3	-3.4	13.87	12.47	-1.4
TGME49_201690	Pterine (BT1 family) transporter	Folate biosynthesis	-1.28244	BESB_013670	none	11154	1112	13.4887	10.0767	-3.41195	1.60181	-6.8*	-6.8*	-6.8*	13.51	10.06	-3.45
TGME49_202140	Enoyl-CoA hydratase	Fatty acid recycling and degradation	0.57798	BESB_014050	4.2.1.18 (Methylglutaconyl-CoA hydratase)	2000	22070	11.0099	14.3866	3.37664	0.438535	51.8*	399.1*	192.6*	10.39	13.5	3.11
TGME49_202160	ABC1 family protein	Ubiquinone metabolism	-0.407765	BESB_014060	none	1635	5306	10.7194	12.3304	1.61106	-0.659601	1.1	-1.1	1.1	10.74	12.31	1.57
TGME49_202300	Nucleoside-triphosphate pyrophosphatase	Purine metabolism	0.415802	BESB_014210	3.6.1.19 (Nucleoside-triphosphate diphosphatase)	601	977	9.27701	9.89051	0.613507	1.32578	2.8	1.6	2.3	9.3	9.87	0.57
TGME49_202340	proline dehydrogenase	Proline metabolism	-2.38659	BESB_014260	1.5.99.8 (Transferred entry: 1.5.5.2)	6576	21055	12.7265	14.3186	1.59209	3.66921	0*	0*	0*	12.43	13.93	1.51
TGME49_202410	SEC14	Inositol phosphate metabolism	-2.92458	BESB_066750	none	20733	29967	14.383	14.8278	0.444801	-0.350699	-1.5	1.3	1.1	14.41	14.81	0.4
TGME49_202460	Diacylglycerol kinase	Phosphatidylethanolamine and phosphatidylserine metabolism	-3.89149	BESB_066700	2.7.1.107 (Diacylglycerol kinase (ATP))	42920	15321	15.4327	13.86	-1.57271	-1.50953	-1.1	-1.2	-1.2	15.45	13.84	-1.61
TGME49_202530	Aspartate-tRNA ligase	Asparagine and Aspartate metabolism	-5.12997	BESB_066620	6.1.1.12 (Aspartate--tRNA ligase)	8951	3458	13.1713	11.7128	-1.45849	-1.04426	2.6	2.3	2.7	13.42	11.92	-1.5
TGME49_202540	3',5'-cyclic-nucleotide phosphodiesterase	Purine metabolism	-2.43474	BESB_066600	3.1.4.17 (3',5'-cyclic-nucleotide phosphodiesterase)	41809	40985	15.3949	15.2795	-0.115341	-0.820711	-3	-2.7	-2.8	15.62	15.47	-0.15
TGME49_202590	Leucyltransferase	Leucine, Isoleucine and Valine metabolism	-1.39395	BESB_066540	2.3.2.6 (Leucyltransferase)	3492	7321	11.8136	12.7947	0.981145	1.00774	-1	1	1.2	11.62	12.59	0.97
TGME49_202800	Cox11	Electron transport chain	-5.10707	BESB_066360	1.9.3.1 (Cytochrome-c oxidase)	859	1379	9.79156	10.3872	0.595679	-1.80201	1.8	1.7	2.2	9.75	10.28	0.52
TGME49_202920	Aminodeoxychorismate synthase	Shikimate biosynthesis	-3.73972	BESB_066260	2.6.1.85 (Aminodeoxychorismate synthase)	9291	14345	13.2251	13.7651	0.539966	0.116939	-2.5	-2.9	-2.2	12.35	12.68	0.33
TGME49_202960	H-protein-lipoyllysine (H-protein)	Lipoic acid metabolism	-2.74664	BESB_066220	none	3122	3274	11.652	11.634	-0.0180387	-0.911348	2.5	2.6	2.9	11.67	11.61	-0.06
TGME49_203110	Citrate (si)-synthase	Tricarboxylic acid (TCA) cycle	1.71977	BESB_066080	2.3.3.1 (Citrate (Si)-synthase)	42	4346	5.47399	12.0426	6.56862	-0.846266	6.2	40.9	18.7	5.46	11.97	6.51
TGME49_203420	Holo-[acyl-carrier-protein] synthase	Pantothenate and CoA biosynthesis	-2.31033	BESB_065790	2.7.8.7 (Holo-[acyl-carrier-protein] synthase)	12029	12227	13.5977	13.5346	-0.0630675	-1.00368	-2	-1.5	-1.6	13.72	13.62	-0.1
TGME49_203500	Alanine dehydrogenase	Alanine metabolism	0.748413	BESB_065730	1.4.1.1 (Alanine dehydrogenase)	81	90	6.40048	6.46501	0.0645298	0.961235	1062.1*	3900.1*	2050.8*	6.38	6.43	0.05
TGME49_203570	Glycerol-3-phosphate O-acyltransferase	Phosphatidylethanolamine and phosphatidylserine metabolism	2.73805	BESB_065680	2.3.1.15 (Glycerol-3-phosphate 1-O-acyltransferase)	225	25770	7.86434	14.6102	6.74583	1.51677	18.2*	97.3*	45.3*	8.22	13.64	5.42
TGME49_203940	ABC1 protein required for ubiquinone biosynthesis	Ubiquinone metabolism	-4.19886	BESB_065290	2.7.11.- (Protein-serine/threonine kinases.)	1224	4293	10.302	12.0249	1.72285	-0.595324	1.5	1.3	1.6	10.11	11.8	1.69
TGME49_203970	Dolichyl-diphosphooligosaccharide-protein glycotransferase	Aminosugars metabolism	-4.24778	BESB_065260	2.4.99.18 (Dolichyl-diphosphooligosaccharide--protein glycotransferase)	3413	1784	11.7805	10.7583	-1.02216	-1.94935	1.2	1.4	1.4	11.8	10.74	-1.06
TGME49_204400	ATP synthase alpha chain	Electron transport chain	-3.83925	BESB_051830	3.6.3.14 (H(+)-transporting two-sector ATPase)	33332	53609	15.068	15.6669	0.598926	-0.930336	2.3	1.6	2	15.09	15.65	0.56
TGME49_204460	Hydroxymethylglutaryl-CoA lyase	Leucine, Isoleucine and Valine metabolism	0.909723	BESB_051790	4.1.3.4 (Hydroxymethylglutaryl-CoA lyase)	1887	72881	10.9261	16.11	5.1839	3.16821	1.8	13.6	6.1	10.92	16.1	5.19
TGME49_204560	Polyketide synthase	FASI in the cytosol	-1.29265	BESB_051670	2.3.1.94 (6-deoxyerythronolide-B synthase)	464	898	8.90456	9.76905	0.864494	4.83208	1.1*	8.8*	2.5*	2.08	4.27	2.19
TGME49_205350	Elongase	FAE pathway of ER	0.2433	BESB_033180	2.3.1.199 (Very-long-chain 3-oxoacyl-CoA synthase)	9144	8102	13.2021	12.9409	-0.261144	-1.58269	-2.7	-2.8	-2.5	13.21	12.91	-0.3
TGME49_205380	Fructose bisphosphatase	Glycolysis	-1.66697	BESB_055940	3.1.3.11 (Fructose-bisphosphatase)	4175	2867	12.0712	11.4425	-0.628688	-0.141372	2.3	2.2	2.4	12.09	11.42	-0.67
TGME49_205420	Aspartate semialdehyde dehydrogenase	Lysine Biosynthesis	0.36495	BESB_055990	1.2.1.11 (Aspartate-semialdehyde dehydrogenase)	933	2896	9.91075	11.4571	1.54638	1.48587	11.9	22.9	19	9.93	11.44	1.51
TGME49_205430	Isovaleryl-CoA dehydrogenase	Leucine, Isoleucine and Valine metabolism	0.914329	BESB_056000	1.3.8.4 (Isovaleryl-CoA dehydrogenase)	274	683	8.147	9.37486	1.22786	2.59996	-4.8*	-1.3	-2.2	8.01	9.36	1.34
TGME49_205490	Folate/biopterin (BT1 family) transporter	Folate biosynthesis	0.651094	BESB_056050	none	36581	5924	15.2021	12.4893	-2.7129	-0.643934	-4.3	-9.1	-5	15.22	12.47	-2.75
TGME49_205710	Lysine-tRNA ligase	Lysine degradation	-5.21725	BESB_056260	6.1.1.6 (Lysine--tRNA ligase)	25770	20724	14.6968	14.2958	-0.400999	-0.43696	2	1.6	1.9	14.42	13.95	-0.47
TGME49_205720	Adenosine deaminase	Purine metabolism	0.0886285	BESB_056270	3.5.4.4 (Adenosine deaminase)	2715	9391	11.4506	13.1539	1.7033	0.87064	1.6	1.2	1.4	11.47	13.13	1.66
TGME49_206310	Cox10	Electron transport chain	-1.87175	BESB_056330	2.5.1.- (Transferring alkyl or aryl groups, other than methyl groups.)	10948	8643	13.4618	13.0342	-0.427647	0.123169	1.5	1.2	1.5	12.31	11.77	-0.53
TGME49_206470	dihydrolipoyl dehydrogenase	Glycine, Serine and cysteine metabolism	-3.23281	BESB_056450	1.8.1.4 (Dihydrolipoyl dehydrogenase)	12823	10374	13.6899	13.2975	-0.392355	-0.843106	2.3	2	2.1	13.88	13.44	-0.44
TGME49_206610	E2-subunit PDH	Lipoic acid metabolism	-2.97492	BESB_056580	2.3.1.12 (Dihydrolipoyllysine-residue acetyltransferase)	6148	3609	12.6294	11.7744	-0.854973	-1.96551	-1.4	-1.3	-1.2	12.65	11.76	-0.89
TGME49_207060	Ribonucleotide di-P reductase	Purine metabolism	-4.34839	BESB_033490	1.17.4.1 (Ribonucleoside-diphosphate reductase)	31574	19925	14.9898	14.239	-0.750755	-1.75665	-1.3	-1.2	-1.4	15.01	14.22	-0.79
TGME49_207070	glycosyl transferase, putative	Galactose metabolism	-2.63241	BESB_033480	0	13365	2959	13.7496	11.488	-2.26157	-0.298536	-1.1	-1.8	-1.2	13.88	11.54	-2.34
TGME49_207620	Nitrite reductase	Nitrogen metabolism	-1.1488	BESB_022340	1.6.5.4 (Monodehydroascorbate reductase (NADH))	10343	9131	13.3798	13.1134	-0.26641	-1.88765	-1.4	-1.8	-1.5	13.4	13.09	-0.31
TGME49_207640	Isoleucine-tRNA ligase	Leucine, Isoleucine and Valine metabolism	-4.60672	BESB_022360	6.1.1.5 (Isoleucine--tRNA ligase)	17937	14596	14.174	13.7901	-0.383969	-0.56429	-1.3	-1.6	-1.3	14.2	13.77	-0.42
TGME49_207710	CDP diacylglycerol-inositol 3-phosphatidyltransferase	Inositol phosphate metabolism	-3.56769	BESB_022410	2.7.8.11 (CDP-diacylglycerol--inositol 3-phosphatidyltransferase)	436	2334	8.81524	11.146	2.33081	2.28275	1.4	1.5	1.6	8.98	11.27	2.29
TGME49_207930	Phosphatidylethanolamine binding protein	Phosphatidylethanolamine and phosphatidylserine metabolism	-0.106845	BESB_022580	none	9016	11706	13.1817	13.4718	0.290033	2.24084	-1.9	-1.7	-1.4	12.88	13.13	0.25
TGME49_207980	Phosphatidylinositol N-acetylglucosaminyltransferase	Glycosylphosphatidylinositol (GPI) anchor biosynthesis	-5.94531	BESB_022650	2.4.1.198 (Phosphatidylinositol N-acetylglucosaminyltransferase)	753	518	9.60156	8.97619	-0.625373	0.199543	-1.9	-1.5	-1.3	9.63	8.97	-0.66
TGME49_208040	Aldehyde reductase	Glycolysis	-3.47021	BESB_022710	1.1.1.- (With NAD(+) or NADP(+) as acceptor.)	13945	9087	13.8109	13.1064	-0.704439	-0.813156	-1.8	-2.2	-1.7	13.98	13.24	-0.74
TGME49_208070	Inositol-polyphosphate multikinase	Inositol phosphate metabolism	-4.76705	BESB_022730	2.7.4.21 (Inositol-hexakisphosphate kinase)	16324	15966	14.0381	13.9195	-0.118611	-1.2606	-1.6	-1.2	-1.4	11.97	11.69	-0.29
TGME49_208420	GABA transporter	Glutamine utilization and GABA shunt	-2.30781	BESB_022880	none	16900	26498	14.0881	14.6503	0.562206	-0.534861	-1.9	-1.5	-1.4	14.12	14.63	0.51
TGME49_208530	Nicotinate phosphoribosyltransferase	Nicotinate and nicotinamide metabolism	1.25295	BESB_022950	6.3.4.21 (Nicotinate phosphoribosyltransferase)	13837	37192	13.7997	15.1394	1.33977	-1.19034	-3.4	-2.7	-2.6	13.82	15.12	1.3
TGME49_208590	Vacuolar ATP synthase 54 kDa subunit	Vacuolar-ATPase	-4.77934	BESB_023010	3.6.3.14 (H(+)-transporting two-sector ATPase)	15127	10617	13.9282	13.3309	-0.597331	-0.235468	1.4	1.1	1.4	13.96	13.32	-0.64
TGME49_208820	1-deoxy-D-xylulose 5-phosphate synthase	Isoprenoids metabolism	-5.59157	BESB_023130	2.2.1.7 (1-deoxy-D-xylulose-5-phosphate synthase)	413	7378	8.73732	12.806	4.06864	-1.41536	1.3	-1	1.1	8.4	12.56	4.16
TGME49_209150	NAD(P)H dehydrogenase	Electron transport chain	-0.189672	BESB_023380	1.6.5.3 (NADH:ubiquinone reductase (H(+)-translocating))	6402	8320	12.6878	12.9792	0.291393	-1.42065	1.3	1	1.2	12.71	12.96	0.25
TGME49_209260	Cox4	Electron transport chain	-3.07009	BESB_023510	1.9.3.1 (Cytochrome-c oxidase)	22829	35663	14.522	15.0789	0.556914	-0.0754564	2.3	1.5	1.8	14.56	15.06	0.5
TGME49_209800	Nitrite transporter	Nitrogen metabolism	1.10363	BESB_023900	none	30132	28138	14.9224	14.737	-0.185396	-0.753172	2.1	1.3	1.6	14.14	13.89	-0.25
TGME49_209870	Phosphatase	Pyridoxal phosphate (Vitamin B6) metabolism	-1.10126	BESB_023970	3.1.3.41 (4-nitrophenylphosphatase)	1651	2349	10.7333	11.1552	0.421853	0.160522	1.3	1.3	1.4	11.38	11.77	0.4
TGME49_209960	1,4-alpha-glucan branching enzyme	Starch and galactose metabolism	-0.750012	BESB_024090	2.4.1.18 (1,4-alpha-glucan branching enzyme)	22366	13490	14.4924	13.6764	-0.815999	-2.41481	1.7	2.5	2.2	14.51	13.66	-0.86
TGME49_210260	Glycerol-3-phosphate dehydrogenase	FASII in the apicoplast	-0.686561	BESB_025310	1.1.1.8 (Glycerol-3-phosphate dehydrogenase (NAD(+)))	211	587	7.77182	9.15676	1.38495	0.0163468	104.2*	471*	216*	7.79	9.14	1.35
TGME49_210790	Dihydroorotate dehydrogenase	Electron transport chain	-2.84331	BESB_016180	1.3.5.2 (Dihydroorotate dehydrogenase (quinone))	21905	11936	14.4623	13.4998	-0.962511	-0.0175354	1	-1.3	1.1	14.48	13.48	-1
TGME49_210840	arginyl-tRNA synthetase family protein	tRNA biosynthesis	-4.95472	BESB_016230	6.1.1.19 (Arginine--tRNA ligase)	11831	7023	13.5737	12.7348	-0.838952	-0.813692	2.8	2.1	2.4	13.6	12.72	-0.88
TGME49_211090	Cysteine desulfurase	PLP-dependent enzymes	-3.54187	BESB_016340	2.8.1.7 (Cysteine desulfurase)	4028	2711	12.0195	11.3618	-0.657676	-0.296995	-1.3	1.1	1.2	12.08	11.39	-0.69
TGME49_211730	Histone-lysine N-methyltransferase	Lysine degradation	-1.9111	BESB_016770	2.1.1.43 (Histone-lysine N-methyltransferase)	3858	5086	11.9573	12.2693	0.311978	-0.452909	1.4	2	1.5	11.98	12.25	0.27
TGME49_212100	Molybdopterin cofactor synthesis protein 3 (MOCS3/MoaB)	Folate biosynthesis	-3.03873	BESB_054990	none	6317	6214	12.6686	12.5582	-0.110327	0.31047	1.7	1.4	2	12.69	12.54	-0.15
TGME49_212130	Phospholipase A2	Phosphatidylcholine metabolism	-0.50248	BESB_055010	3.1.1.3 (Triacylglycerol lipase)	2671	11731	11.4271	13.4749	2.04779	-1.50458	-2	1.1	-1.1	11.39	13.39	2
TGME49_212310	Vacuolar ATP synthase 16 kDa proteolipid subunit	Vacuolar-ATPase	-4.29258	BESB_055220	3.6.3.14 (H(+)-transporting two-sector ATPase)	31633	30659	14.9925	14.8608	-0.131742	-0.0608318	1.9	1.5	1.6	14.74	14.6	-0.14
TGME49_213520	peptidase M20D, amidohydrolase	Lysine Biosynthesis	1.42624	BESB_014390	3.5.1.47 (N-acetyldiaminopimelate deacetylase)	7737	30767	12.9611	14.8658	1.90476	2.32754	1.4	1.4	1.6	12.98	14.85	1.86
TGME49_213620	ABC1 family protein	Ubiquinone metabolism	0.0887973	BESB_014300	2.7.11.- (Protein-serine/threonine kinases.)	2880	7286	11.5357	12.7878	1.25212	-0.171196	-2.3*	3.7	2.4	11.52	12.76	1.24
TGME49_213680	2-methylcitrate dehydratase	2-methylcitrate cycle	1.12881	BESB_066830	4.2.1.79 (2-methylcitrate dehydratase)	10429	9937	13.3918	13.2354	-0.15633	1.04429	-1.8	1.9	1.5	13.41	13.22	-0.2
TGME49_213780	Molybdopterin cofactor synthesis protein 1 (MOCS1)	Folate biosynthesis	-2.91763	BESB_066930	none	5436	2099	12.4519	10.9928	-1.45907	0.0708671	-1.2	1.5	1.4	12.12	10.58	-1.54
TGME49_214170	Protein geranylgeranyltransferase type II	Terpenoid metabolism	-4.53828	BESB_035830	2.5.1.60 (Protein geranylgeranyltransferase type II)	2092	3646	11.0747	11.7892	0.714525	0.267638	1.3	1.1	1.3	11.13	11.82	0.69
TGME49_214280	FAD synthetase	Riboflavin metabolism	-4.86556	BESB_035700	2.7.7.2 (FAD synthetase)	4086	5644	12.0401	12.4195	0.379319	-0.252784	-1	1.6	1.6	11.97	12.3	0.32
TGME49_214320	Facilitative glucose transporter (Hexose transporter)	Glycolysis	-1.0149	BESB_035650	none	290864	242687	18.1933	17.8454	-0.347873	0.65388	2.5	1.5	2.6	17.74	17.34	-0.4
TGME49_214440	Holo-[acyl-carrier-protein] synthase	Pantothenate and CoA biosynthesis	2.13765	BESB_035580	2.7.8.7 (Holo-[acyl-carrier-protein] synthase)	2705	3098	11.4453	11.5543	0.109042	-1.29346	-6.7	-5.3	-5.5	12.24	12.03	-0.21
TGME49_214760	Glycerate dehydrogenase	Glycine, Serine and cysteine metabolism	1.00652	BESB_035370	1.1.1.79 (Glyoxylate reductase (NADP(+)))	12615	8560	13.6663	13.0202	-0.646025	1.75879	7.4	8.1	8.1	13.69	13	-0.69
TGME49_214780	hydrolase, NUDIX family protein	Purine metabolism	-0.0879131	BESB_035350	3.6.1.17 (Bis(5'-nucleosyl)-tetraphosphatase (asymmetrical))	1230	394	10.3087	8.58199	-1.72671	1.46564	1.3	-1.2	1.3	10.33	8.56	-1.77
TGME49_214850	1-deoxy-D-xylulose-5-phosphate reductoisomerase	Isoprenoids metabolism	-3.98407	BESB_035280	1.1.1.267 (1-deoxy-D-xylulose-5-phosphate reductoisomerase)	180	720	7.54406	9.45096	1.9069	-0.987872	1.5	1.4	1.7	7.76	9.73	1.97
TGME49_214920	PIG-W	Glycosylphosphatidylinositol (GPI) anchor biosynthesis	-2.95752	BESB_035240	2.3.-.- (Acyltransferases.)	18755	17888	14.2384	14.0835	-0.154901	-0.0134309	1.8	1.2	1.7	14.26	14.07	-0.2
TGME49_215070	Ferredoxin	Isoprenoids metabolism	-4.35479	BESB_034880	1.18.1.3 (Ferredoxin--NAD(+) reductase)	1907	752	10.941	9.51301	-1.42802	-1.07768	-1	-1.5	-1.2	10.96	9.5	-1.47
TGME49_215250	Thiamine diphosphokinase	Thiamine Salvage	-3.27841	BESB_034740	2.7.6.2 (Thiamine diphosphokinase)	6333	3279	12.6722	11.6361	-1.03605	-0.21371	-1.6	-1.5	-1.1	12.69	11.62	-1.08
TGME49_215260	Carbamoyl-phosphate synthase (Glu synthesizing)	Glutamate metabolism	-0.192016	BESB_034730	6.3.5.5 (Carbamoyl-phosphate synthase (glutamine-hydrolyzing))	43982	55671	15.468	15.7214	0.253381	-0.74271	2.2	1.7	2.1	15.52	15.74	0.22
TGME49_215280	Iron-sulfur centres of succinate dehydrogenase	Electron transport chain	-1.99834	BESB_034720	1.3.5.1 (Succinate dehydrogenase (quinone))	30183	32736	14.9248	14.9553	0.0305147	-1.09466	1.7	1.5	1.7	14.97	14.96	-0.01
TGME49_215290	Saccharopine dehydrogenase	Lysine degradation	1.20172	BESB_034710	1.5.1.9 (Saccharopine dehydrogenase (NAD(+), L-glutamate-forming))	14355	40254	13.8527	15.2536	1.40089	0.740885	1.9	3.6	3.2	13.87	15.24	1.36
TGME49_215480	Adenosine deaminase	Purine metabolism	1.64138	BESB_034500	3.5.4.4 (Adenosine deaminase)	3569	30	11.8449	4.90467	-6.94022	-0.13747	-1.7	-1.1	-1.1	11.88	4.88	-7
TGME49_215510	S-adenosylmethionine-dependent methyltransferase	Methionine metabolism	-0.279597	BESB_034460	2.1.1.- (Methyltransferases.)	8173	10278	13.0401	13.2841	0.243968	1.36754	-2.8	-2.7	-2.1	12.97	13.18	0.21
TGME49_215590	Flavoprotein subunit of succinate dehydrogenase	Electron transport chain	-3.96234	BESB_034400	1.3.5.1 (Succinate dehydrogenase (quinone))	28137	35129	14.8235	15.0571	0.23356	-1.51856	2.1	1.5	1.8	14.85	15.04	0.19
TGME49_215700	Phosphatidylinositol 3-kinase	Inositol phosphate metabolism	-3.87562	BESB_034240	2.7.1.137 (Phosphatidylinositol 3-kinase)	6493	6920	12.7082	12.7135	0.00525907	-1.29276	-1.4	-1.1	-1.2	12.73	12.7	-0.04
TGME49_215940	Acetyl-CoA transporter	Pyruvate metabolism	-0.0686222	BESB_069580	none	2333	3810	11.2319	11.8527	0.620755	-1.53546	-1.4	-1.6	-1.4	11.33	11.92	0.59
TGME49_216080	Histone-lysine N-methyltransferase	Lysine degradation	-4.30325	BESB_069430	2.1.1.43 (Histone-lysine N-methyltransferase)	7617	52098	12.9385	15.6257	2.68713	0.755425	-2.1	-3.3	-2.4	12.82	15.46	2.64
TGME49_216170	Selenocysteine lyase	Selenocysteine metabolism	-3.94849	BESB_069370	2.8.1.7 (Cysteine desulfurase)	18249	7234	14.1989	12.7774	-1.42146	0.323861	-1.6	-1.7	-1.4	13.8	12.29	-1.51
TGME49_216280	Adenylate cyclase	Purine metabolism	0.885434	BESB_069240	4.6.1.1 (Adenylate cyclase)	10	3	3.4934	1.95389	-1.53951	1.3226	4.8	15.6	8.4	3.51	0.92	-2.58
TGME49_216500	Valine-tRNA ligase	Leucine, Isoleucine and Valine metabolism	-3.51918	BESB_069040	6.1.1.9 (Valine--tRNA ligase)	9461	11544	13.2512	13.4517	0.200432	-0.488331	-2	-1.7	-1.6	13.31	13.47	0.16
TGME49_216510	Thioredoxin	Redox metabolism	-4.79901	BESB_069030	none	3911	4429	11.977	12.0698	0.0927933	-0.577638	1.3	1.1	1.5	12	12.05	0.05
TGME49_216540	Dolichyl-phosphate beta-glucosyltransferase (ALG5)	N-glycan biosynthesis	-3.36145	BESB_069010	2.4.1.117 (Dolichyl-phosphate beta-glucosyltransferase)	1302	2461	10.391	11.2224	0.83138	-0.260218	-1.3	-1.2	1.1	10.41	11.2	0.79
TGME49_216640	Homoserine kinase	Threonine metabolism	0.753873	BESB_067980	2.7.1.39 (Homoserine kinase)	2240	7021	11.1733	12.7344	1.56109	-0.184967	-1.9	6.3	4.3	11.19	12.72	1.52
TGME49_216700	hypothetical protein	Methionine metabolism	-1.43622	BESB_067920	3.5.1.88 (Peptide deformylase)	441	613	8.83125	9.21894	0.387693	-1.93901	-1.6	-2.4	-1.7	8.8	9.2	0.4
TGME49_216740	Riboflavin kinase	Riboflavin metabolism	-3.96572	BESB_068130	2.7.1.26 (Riboflavin kinase)	20481	9552	14.3654	13.1784	-1.18696	-0.325104	-1	-1.1	1.1	14.39	13.16	-1.23
TGME49_216810	5'-nucleotidase	Purine metabolism	0.885012	BESB_068190	3.1.3.5 (5'-nucleotidase)	7705	22754	12.9551	14.4306	1.4755	-0.953008	-4.2	-2.7	-3.4	12.98	14.41	1.43
TGME49_216930	Choline-phosphate cytidylyltransferase	Phosphatidylcholine metabolism	-3.8386	BESB_077790	2.7.7.15 (Choline-phosphate cytidylyltransferase)	9284	11147	13.224	13.4012	0.177193	0.204151	2.1	2	1.9	13.25	13.38	0.14
TGME49_216960	Selenocysteine-specific elongation factor	Selenocysteine metabolism	0.217217	BESB_077820	none	5196	3926	12.3868	11.8959	-0.490864	-0.171295	-1.2	-1.4	-1.2	12.41	11.88	-0.53
TGME49_217350	mRNA(2’-D-methyladenosine-N6-methyltransferase	SAM-dependent methyltransferases	-4.05473	BESB_038990	2.1.1.62 (mRNA (2'-O-methyladenosine-N(6)-)-methyltransferase)	22084	8689	14.4741	13.0418	-1.43227	-0.977677	-1.1	-1.2	1.2	14.51	13.03	-1.47
TGME49_217460	Glutaminyl-tRNA synthetase	Glutamate metabolism	-3.71556	BESB_038890	6.1.1.18 (Glutamine--tRNA ligase)	6121	16018	12.6231	13.9242	1.30108	-0.222392	2.5	2.1	2.6	12.57	13.77	1.2
TGME49_217740	3-oxoacyl-[ACP]reductase	FASII in the apicoplast	-1.89297	BESB_007210	1.1.1.100 (3-oxoacyl-[acyl-carrier-protein] reductase)	1636	3253	10.7202	11.6247	0.904539	-3.43502	-1.5	-1.6	-1.5	10.74	11.61	0.86
TGME49_217890	Peroxiredoxin	Redox metabolism	0.228194	BESB_007100	1.11.1.15 (Peroxiredoxin)	21424	30607	14.4303	14.8583	0.42799	0.354945	2.2	1.9	2	14.45	14.84	0.39
TGME49_218200	UTP-glucose-1-P uridylyltransferase	Pyrimidine metabolism	-0.921208	BESB_039100	2.7.7.64 (UTP-monosaccharide-1-phosphate uridylyltransferase)	2033	16315	11.0335	13.9507	2.91719	-0.840785	2	4.2	3.6	11.06	13.93	2.88
TGME49_218560	Cytosolic acetyl-CoA carboxylase (ACCase2)	FASI in the cytosol	-3.05563	BESB_039410	6.4.1.2 (Acetyl-CoA carboxylase)	51681	49511	15.7007	15.5522	-0.148508	-1.61005	-1.5	1.4	1.1	12.51	12.25	-0.25
TGME49_218780	Phosphoserine transaminase	Glycine, Serine and cysteine metabolism	0.692347	BESB_039540	2.6.1.52 (Phosphoserine transaminase)	72930	15846	16.1976	13.9086	-2.28896	-0.48212	-3.7	-1.7	-2.1	16.6	14.28	-2.32
TGME49_219130	Glutathione reductase	Redox metabolism	-3.53111	BESB_039800	1.8.1.7 (Glutathione-disulfide reductase)	4557	16029	12.1975	13.9252	1.72766	1.32585	-1.1	-1.1	1.2	12.27	13.95	1.69
TGME49_219230	Acetoacetate-CoA ligase	Leucine, Isoleucine and Valine metabolism	-0.145752	BESB_039920	6.2.1.16 (Acetoacetate--CoA ligase)	5490	5478	12.4662	12.3764	-0.0897678	0.715483	-13.4	-1.2	-2.1	12.48	12.36	-0.12
TGME49_219430	Threonine-tRNA ligase	Threonine metabolism	-4.73297	BESB_040020	6.1.1.3 (Threonine--tRNA ligase)	2189	5726	11.1401	12.4403	-1.30021	-0.973007	-1.4	-1.5	-1.3	11.16	12.42	1.26
TGME49_219540	Ala-tRNA ligase	Alanine metabolism	-4.52639	BESB_040120	6.1.1.7 (Alanine--tRNA ligase)	42613	41682	15.4224	15.3039	-0.118492	-1.83805	-1.8	-2.5	-2	15.44	15.29	-0.16
TGME49_219550	Dihydrolipoamide S-succinyl transferase	Tricarboxylic acid (TCA) cycle	-4.24694	BESB_040130	2.3.1.61 (Dihydrolipoyllysine-residue succinyltransferase)	36029	15708	15.1802	13.896	-1.28423	-0.934539	1.9	1.5	1.8	15.2	13.88	-1.32
TGME49_219630	flavodoxin domain-containing protein	Riboflavin metabolism	-2.78372	BESB_040170	1.6.2.4 (NADPH--hemoprotein reductase)	2659	3738	11.4205	11.8252	0.404621	-1.68353	-3.8	-3.7	-2.6	11.5	11.86	0.36
TGME49_219750	Cytochrome c	Electron transport chain	-3.50553	BESB_040300	none	21936	7226	14.4644	12.7758	-1.68853	-0.472825	4.8	2.3	3.1	14.49	12.76	-1.73
TGME49_219760	Peptide a-N-acetyltransferase	Pyruvate metabolism	-4.19353	BESB_040310	2.3.1.88 (Peptide alpha-N-acetyltransferase)	12905	2607	13.699	11.3053	-2.3937	-0.128469	1.1	1.2	1.4	13.72	11.29	-2.44
TGME49_219800	Vacuolar ATP synthase subunit B	Vacuolar-ATPase	-5.48653	BESB_040350	3.6.3.14 (H(+)-transporting two-sector ATPase)	18298	19056	14.2028	14.1747	-0.0280654	-0.253479	1.3	1.1	1.3	14.22	14.16	-0.07
TGME49_219850	Pro-tRNA ligase	Proline metabolism	-4.44901	BESB_040410	6.1.1.15 (Proline--tRNA ligase)	16408	28706	14.0455	14.7658	0.720291	-1.79141	1.4	1.1	1.4	14.07	14.75	0.68
TGME49_220100	Ribosephosphate pyrophosphokinase	Pentose Phosphate Cycle	-4.53999	BESB_021910	2.7.6.1 (Ribose-phosphate diphosphokinase)	50869	12299	15.6778	13.543	-2.13479	-1.34935	4.2	2.1	3	15.66	13.49	-2.18
TGME49_220350	Lysine-tRNA ligase	Lysine degradation	-3.75592	BESB_047720	6.1.1.6 (Lysine--tRNA ligase)	2502	2363	11.3327	11.1637	-0.169022	-2.18232	-2.4	-2.9	-2	11.35	11.15	-0.21
TGME49_220420	3',5'-cyclic-nucleotide phosphodiesterase	Purine metabolism	1.22888	BESB_047650	3.1.4.17 (3',5'-cyclic-nucleotide phosphodiesterase)	2216	20697	11.1578	14.2939	3.13611	1.73906	-1.9*	-1.9*	-1.1	11.31	14.4	3.09
TGME49_220840	Threonine synthase	Threonine metabolism	1.76288	BESB_063770	4.2.3.1 (Threonine synthase)	147	3311	7.2542	11.6503	4.39612	0	3.9*	22.5*	14.2*	7.47	11.88	4.42
TGME49_221170	CAAX metallo endopeptidase	Isoprenoids metabolism	-0.247332	BESB_080840	3.4.24.84 (Ste24 endopeptidase)	8068	3890	13.0215	11.8826	-1.13888	-0.531674	1.6	1.7	1.7	13.04	11.86	-1.18
TGME49_221260	3-deoxy-7-phosphoheptulonate synthase	Shikimate Biosynthesis	-4.4406	BESB_080710	2.5.1.54 (3-deoxy-7-phosphoheptulonate synthase)	2328	8058	11.2289	12.9331	1.70423	-0.649081	2.8	2	2.5	11.36	13.01	1.65
TGME49_221270	Proline hydroxylase	Proline metabolism	1.24324	BESB_080690	1.14.11.2 (Procollagen-proline dioxygenase)	5884	19742	12.5662	14.2258	1.65959	0.115741	-4.1	-6.6	-4.2	12.23	13.84	1.61
TGME49_221310	aminopeptidase N protein	Redox metabolism	-0.422133	BESB_080660	3.4.11.2 (Membrane alanyl aminopeptidase)	176	205	7.5108	7.64347	0.132675	0.497272	-1.6	6	2.8	7.5	7.41	-0.08
TGME49_221320	Apicoplast acetyl-CoA carboxylase (ACCase1)	FASII in the apicoplast	-3.60407	BESB_080650	6.4.1.2 (Acetyl-CoA carboxylase)	7168	23872	12.8509	14.4998	1.6489	-1.12341	-1.1	-1.2	-1.1	12.88	14.48	1.6
TGME49_222020	Phosphoglycerate kinase	Glycolysis	-3.57585	BESB_080010	2.7.2.3 (Phosphoglycerate kinase)	3545	5431	11.8353	12.364	0.528678	-1.37399	1.2	1.3	1.6	11.86	12.34	0.49
TGME49_222160	Betaine aldehyde dehydrogenase	Phosphatidylcholine metabolism	-0.636987	BESB_079880	1.2.1.3 (Aldehyde dehydrogenase (NAD(+)))	4572	31389	12.2023	14.8947	2.69243	1	1.1	2.8	2	12.31	14.98	2.66
TGME49_222710	IMP-specific 5'-nucleotidase	Purine metabolism	0.168248	BESB_062570	3.1.3.- (Phosphoric monoester hydrolases.)	3486	13925	11.8111	13.7222	1.91107	-0.281392	-6.9	-2.3	-2.7	11.83	13.7	1.87
TGME49_222800	Starch synthase	Starch and galactose metabolism	-0.70338	BESB_062580	2.4.1.21 (Starch synthase)	14051	9713	13.8218	13.2025	-0.61926	-1.30196	1.2	1.3	1.2	13.84	13.19	-0.66
TGME49_222840	Acid phosphatase	Riboflavin metabolism	2.24941	BESB_062590	3.1.-.- (Acting on ester bonds.)	12868	8007	13.6949	12.9239	-0.771008	0.21062	-8.4	-9.5	-8.2	13.5	12.88	-0.62
TGME49_222900	Phosphoserine phosphatase	Glycine, Serine and cysteine metabolism	-2.17143	BESB_062640	3.1.3.3 (Phosphoserine phosphatase)	29891	7362	14.9108	12.8027	-2.10803	0.240673	-3	-1.9	-2.1	14.93	12.78	-2.15
TGME49_222910	Phosphoglycerate mutase	Glycolysis	-0.967708	BESB_062650	3.1.3.16 (Protein-serine/threonine phosphatase)	7142	6340	12.8456	12.5872	-0.258434	0.179764	-1.5	-1.4	-1.3	12.74	12.45	-0.29
TGME49_222970	Inositol 1-phosphatase	Inositol phosphate metabolism	0.445127	BESB_062720	3.1.3.25 (Inositol-phosphate phosphatase)	4900	5928	12.3022	12.4903	0.188101	1.6675	1.2	-1.2	1.2	12.38	12.62	0.24
TGME49_223020	Coproporphyrinogen oxidase	Porphyrin metabolism	-4.64031	BESB_062760	1.3.3.3 (Coproporphyrinogen oxidase)	372	1033	8.58669	9.97094	1.38426	-0.155068	2	-1.1	1.3	6.65	8.43	1.78
TGME49_223110	Glycolipid transfer protein	Sphingomyelin and ceramide metabolism	-1.0312	BESB_062850	none	57866	19591	15.8638	14.2147	-1.64911	1.34427	-5.8	-2.8	-3.7	15.89	14.2	-1.69
TGME49_223140	tRNA binding protein	Methionine metabolism	0.210561	BESB_062880	none	10373	9017	13.384	13.0953	-0.288711	-1.24431	1.8	1.3	1.5	13.41	13.08	-0.33
TGME49_223672	3'(2'),5'-bisphosphate nucleotidase	Nitrogen metabolism	-0.404188	BESB_055580	3.1.3.7 (3'(2'),5'-bisphosphate nucleotidase)	10153	2557	13.353	11.2774	-2.07563	1.06135	2.9	3.5	3.3	13.37	11.26	-2.12
TGME49_223840	ATP-citrate synthase	Tricarboxylic acid (TCA) cycle	0.489409	BESB_079330	2.3.3.8 (ATP citrate synthase)	13109	22879	13.7217	14.4385	0.716796	-1.42106	-1.1	1.9	1.5	13.74	14.42	0.68
TGME49_224090	3-hydroxyisobutyryl-CoA hydrolase	Leucine, Isoleucine and Valine metabolism	-1.23507	BESB_079590	3.1.2.4 (3-hydroxyisobutyryl-CoA hydrolase)	1581	6327	10.671	12.5843	1.91332	-0.803399	-2	-1.9	-1.6	10.58	12.43	1.84
TGME49_224350	aminopeptidase N, putative	Redox metabolism	-1.21441	BESB_062170	3.4.11.2 (Membrane alanyl aminopeptidase)	29129.5	29478	14.8735	14.8041	-0.0694413	-1.13893	1.3	2.2	1.8	14.68	14.6	-0.09
TGME49_224460	aminopeptidase n, putative	Redox metabolism	0.30098	BESB_062160	3.4.11.2 (Membrane alanyl aminopeptidase)	20185.5	54798	14.3445	15.6986	1.3541	-2.18152	-305.8	-117.1	-230.5	14.44	15.76	1.32
TGME49_224490	Farnesylpyrophosphate synthase (Dimethylallyl-PP transferase/Geranyl transferase)	Terpenoid metabolism	-0.874499	BESB_062130	2.5.1.- (Transferring alkyl or aryl groups, other than methyl groups.)	834	1147	9.74896	10.1217	0.372717	-0.912172	-1	1.1	1.2	9.77	10.1	0.33
TGME49_224840	3',5'-cyclic-nucleotide phosphodiesterase	Purine metabolism	0.402341	BESB_059820	3.1.4.17 (3',5'-cyclic-nucleotide phosphodiesterase)	2679	2414	11.4313	11.1945	-0.236806	-0.394373	-1.1	-2.2	-1.2	15.07	15.06	-0.01
TGME49_224900	Adenylate kinase	Purine metabolism	-4.01695	BESB_061800	2.7.4.3 (Adenylate kinase)	15533	10798	13.9664	13.3553	-0.611154	0.377559	1.6	1.3	1.4	13.99	13.34	-0.65
TGME49_224920	PIG-O	Glycosylphosphatidylinositol (GPI) anchor biosynthesis	-4.56134	BESB_061770	none	1218	913	10.2947	9.7927	-0.502	-1.83146	-2.2	-1.8	-1.8	10.32	9.77	-0.55
TGME49_225050	Adenosylhomocysteinase	Methionine metabolism	-1.57947	BESB_061610	3.3.1.1 (Adenosylhomocysteinase)	18443	12434	14.2142	13.5588	-0.655368	-1.94914	1.4	-1	1.1	14.24	13.54	-0.69
TGME49_225420	histidine triad domain-containing protein	Purine metabolism	-0.102739	BESB_061040	3.6.1.29 (Bis(5'-adenosyl)-triphosphatase)	2579	563	11.3763	9.09589	-2.28044	0.359012	-1.6	-2	-1.5	10.64	8.33	-2.31
TGME49_225550	Phosphatidylserine decarboxylase	Phosphatidylethanolamine and phosphatidylserine metabolism	-4.01325	BESB_060920	4.1.1.65 (Phosphatidylserine decarboxylase)	14978	14427	13.914	13.7733	-0.140691	-0.508916	1	-1.1	1.1	13.81	13.64	-0.17
TGME49_225790	Thioredoxin	Redox metabolism	1.97686	BESB_060780	none	1012	20863	10.0279	14.3054	4.27749	0.886962	-160.1*	-105.2	-147.4	10.05	14.29	4.24
TGME49_225880	UDP-glucose 4-epimerase	Starch and galactose metabolism	1.72888	BESB_060680	5.1.3.2 (UDP-glucose 4-epimerase)	5183	9339	12.3832	13.1459	0.762735	-0.162329	1.1	6.2	3.7	12.41	13.13	0.72
TGME49_225930	Triose phosphate isomerase	Glycolysis	-5.10176	BESB_060630	5.3.1.1 (Triose-phosphate isomerase)	14730	29014	13.8899	14.7812	0.891318	0.644898	4.2	3.4	3.6	13.91	14.76	0.85
TGME49_225990	[Acyl-carrier-protein] S-malonyltransferase	FASII in the apicoplast	-0.983718	BESB_060550	2.3.1.39 ([Acyl-carrier-protein] S-malonyltransferase)	1051	3266	10.0824	11.6305	1.54815	-1.56162	2	1.9	2.2	9.98	11.46	1.49
TGME49_226000	ATP synthase delta subunit	Electron transport chain	-4.57333	BESB_060540	3.6.3.14 (H(+)-transporting two-sector ATPase)	2640	5101	11.4102	12.2736	0.863357	-0.581551	2	1.6	1.7	11.43	12.26	0.82
TGME49_226010	4a-hydroxytetrahydrobiopterin dehydratase	Phenylalanine and tyrosine metabolism	-0.24471	BESB_060530	4.2.1.96 (4a-hydroxytetrahydrobiopterin dehydratase)	331	8308	8.41899	12.9772	4.55821	1.05172	2.2	3.3	2.6	8.44	12.96	4.52
TGME49_226300	2,4-dienoyl CoA reductase 2, peroxisomal family protein	Fatty acid recycling and degradation	0.955277	BESB_060310	1.3.1.34 (2,4-dienoyl-CoA reductase (NADPH))	7774	67	12.9679	6.04129	-6.92658	1.71875	12.3*	121*	63*	12.97	6.04	-6.93
TGME49_226370	Diacylglycerol O-acyltransferase	FAE pathway of ER	0.758199	BESB_060240	2.3.1.20 (Diacylglycerol O-acyltransferase)	10714	12987	13.4307	13.6216	0.190928	0.0864977	-1	2.1	1.6	13.44	13.59	0.15
TGME49_226390	Lysohospholipase	Phosphatidylcholine metabolism	0.0428889	BESB_060210	3.1.1.5 (Lysophospholipase)	8234	19953	13.0509	14.2411	1.19021	0.322944	1.6	1.2	1.6	13.07	14.22	1.15
TGME49_226400	Lipoic acid synthase	Lipoic acid metabolism	-0.968586	BESB_060200	2.8.1.8 (Lipoyl synthase)	2597	5561	11.3865	12.3981	1.01158	-0.456723	-1.1	-1.2	-1.1	11.41	12.38	0.97
TGME49_226590	Cox2	Electron transport chain	-3.79763	BESB_060010	1.9.3.1 (Cytochrome-c oxidase)	16748	10620	14.0751	13.3313	-0.743778	-0.13388	1.4	1.1	1.2	14.1	13.31	-0.79
TGME49_226730	aconitate hydratase	Tricarboxylic acid (TCA) cycle	-4.73064	BESB_059840	4.2.1.3 (Aconitate hydratase)	27888	32264	14.8107	14.9344	0.123651	-1.2623	1.4	1.9	1.7	14.83	14.92	0.08
TGME49_226755	3',5'-cyclic-nucleotide phosphodiesterase	Purine metabolism	-1.15148	BESB_059820	3.1.4.17 (3',5'-cyclic-nucleotide phosphodiesterase)	2679	2414	11.4313	11.1945	-0.236806	-3.59173	2.1	5.8	3.4	8.44	8.28	-0.16
TGME49_226800	Glutathione synthase	Redox metabolism	-2.14732	BESB_059790	6.3.2.3 (Glutathione synthase)	3114	5784	11.6484	12.4548	0.806465	-0.821171	-3.9	-1.2	-1.6	11.62	12.39	0.77
TGME49_226810	Histone-lysine N-methyltransferase	Lysine degradation	-3.70289	BESB_059780	2.1.1.43 (Histone-lysine N-methyltransferase)	23895	18107	14.5878	14.101	-0.486765	-1.87221	1.1	1.2	-1.2	14.63	14.1	-0.53
TGME49_226910	Bifunctional 4-alpha-glucanotransferase/amylo-alpha-1,6-glucosidase	Starch and galactose metabolism	-0.242476	BESB_059690	2.4.1.25 (4-alpha-glucanotransferase)	2126	76403	11.098	16.1781	5.08004	-0.330549	1.3	2	2	11.12	16.16	5.04
TGME49_226960	Phosphofructokinase	Glycolysis	-5.19069	BESB_059640	2.7.1.90 (Diphosphate--fructose-6-phosphate 1-phosphotransferase)	47750	64904	15.5866	15.9427	0.356174	-1.6566	1.6	1.7	2	15.61	15.93	0.32
TGME49_227020	histone deacetylase SIR2 (SIR2)	Aminosugars metabolism	0.873511	BESB_059560	3.5.1.- (In linear amides.)	4137	5902	12.058	12.4839	0.425902	1.30952	-1.5	-1.4	-1.4	12.03	12.41	0.38
TGME49_227090	Aspartate kinase	Lysine Biosynthesis	0.619103	BESB_059500	2.7.2.4 (Aspartate kinase)	678	5138	9.45089	12.284	2.83315	4.75686	7.1*	18.6*	14.2*	9.46	12.26	2.8
TGME49_227100	Glutaredoxin	Redox metabolism	-0.261841	BESB_059490	none	287	52209	8.21388	15.6287	7.41485	6.9404	1.3*	25.5*	14.3*	8.2	15.56	7.36
TGME49_227150	Glutaredoxin	Redox metabolism	1.39223	BESB_059460	none	6335	1401	12.6726	10.4098	-2.2628	-0.229608	-1.2	-1.7	-1.3	12.69	10.39	-2.3
TGME49_227420	4-hydroxy-3-methylbut-2-enyl diphosphate reductase	Isoprenoids metabolism	-6.01376	BESB_059320	1.17.1.2 (4-hydroxy-3-methylbut-2-enyl diphosphate reductase)	1201	891	10.2744	9.75755	-0.516889	-1.26633	-2.7	-3.2	-2.4	9.96	9.46	-0.5
TGME49_227660	DNA (cytosine-5-)-methyltransferase	SAM-dependent methyltransferases	-1.47913	BESB_059190	2.1.1.204 (tRNA (cytosine(38)-C(5))-methyltransferase)	8376	5480	13.0755	12.3769	-0.698614	-0.259924	1.2	1.2	1.5	13.13	12.38	-0.75
TGME49_227790	Mannosyltransferase (ALG2)	N-glycan biosynthesis	-1.06355	BESB_059160	2.4.1.132 (GDP-Man:Man(1)GlcNAc(2)-PP-dolichol alpha-1,3-mannosyltransferase)	561	490	9.1776	8.89627	-0.281331	-0.794006	1.1	-1.1	1.3	9.19	8.85	-0.33
TGME49_228180	Cox15	Electron transport chain	-2.07498	BESB_058750	1.3.-.- (Acting on the CH-CH group of donors.)	5140	7630	12.3712	12.8544	0.483207	0.451168	1.4	-1.3	1	12.85	13.33	0.48
TGME49_228290	phospholipase/carboxylesterase	Phosphatidylcholine metabolism	0.934933	BESB_058660	3.1.2.- (Thiolester hydrolases.)	18981	3769	14.2556	11.837	-2.41866	-2.21211	-1.3	-1.4	-1.4	15.07	12.64	-2.43
TGME49_228400	Phosphoinositide-binding protein	Inositol phosphate metabolism	-0.855992	BESB_058530	none	4309	8730	12.1168	13.0486	0.931834	0.0359087	-1.6	-1.5	-1.3	12.14	13.03	0.89
TGME49_228690	1-Phosphatidylinositol 4-kinase	Inositol phosphate metabolism	-1.21412	BESB_058370	2.7.1.67 (1-phosphatidylinositol 4-kinase)	13941	7332	13.8104	12.7969	-1.01359	-1.29635	-1.7	-1.2	-2	13.83	12.78	-1.05
TGME49_229170	Nitrite transporter	Nitrogen metabolism	-0.227543	BESB_083500	none	2364	49	11.2507	5.59645	-5.65428	-3.02858	1.9	8.2	4.1	11.28	5.57	-5.7
TGME49_229360	Transaldolase	Pentose Phosphate Cycle	0.325086	BESB_083320	2.2.1.2 (Transaldolase)	18650	31500	14.2303	14.8998	0.66952	0.242046	1.1	1.4	1.2	14.34	14.97	0.62
TGME49_229405	3',5'-cyclic-nucleotide phosphodiesterase	Purine metabolism	-0.328522	BESB_083260	3.1.4.17 (3',5'-cyclic-nucleotide phosphodiesterase)	2567	3386	11.3697	11.6825	0.312761	3.57949	11.4*	36.6*	15.5*	11.39	11.66	0.27
TGME49_229420	Cytochrome c	Electron transport chain	0.612861	BESB_083250	none	4600	2994	12.211	11.505	-0.706006	0.652364	5	4.2	4.9	12.23	11.49	-0.75
TGME49_229780	Galactokinase	Starch and galactose metabolism	-2.17522	BESB_083020	2.7.1.157 (N-acetylgalactosamine kinase)	7377	6550	12.8923	12.6342	-0.25813	-3.21482	-2.7	-1.8	-1.6	12.96	12.73	-0.23
TGME49_230410	Peroxiredoxin	Redox metabolism	0.402776	BESB_010760	1.11.1.15 (Peroxiredoxin)	4138	5473	12.0584	12.3751	0.316702	-0.0748852	1.4	1.3	1.4	12.08	12.36	0.28
TGME49_230450	GMP synthase	Purine metabolism	-4.15935	BESB_010710	6.3.5.2 (GMP synthase (glutamine-hydrolyzing))	3285	3288	11.7254	11.6401	-0.0852853	-0.354817	2.2	1.3	1.8	11.75	11.62	-0.12
TGME49_230460	Adenylate kinase	Purine metabolism	-0.349111	BESB_010700	2.7.4.3 (Adenylate kinase)	164	51	7.40812	5.65452	-1.7536	3.70846	6.9*	26.3*	12.2*	7.43	5.63	-1.79
TGME49_230490	1-phosphatidylinositol-4-phosphate 5-kinase	Inositol phosphate metabolism	-5.809	BESB_010680	2.7.1.68 (1-phosphatidylinositol-4-phosphate 5-kinase)	26647	48091	14.7451	15.5102	0.765145	-1.00639	-1.3	-1.5	-1.1	14.73	15.46	0.72
TGME49_230555	Adenylate cyclase	Purine metabolism	0.732226	BESB_010620	4.6.1.1 (Adenylate cyclase)	700	1677	9.49674	10.6693	1.1726	1.42584	14.1*	42.5*	19.7*	9.49	10.71	1.22
TGME49_230590	Chitobiosyldiphosphodolichol beta-mannosyltransferase (ALG1)	N-glycan biosynthesis	-2.50904	BESB_010590	2.4.1.142 (Chitobiosyldiphosphodolichol beta-mannosyltransferase)	4744	2349	12.2555	11.1551	-1.10038	-0.410584	1.1	1.1	1.1	12.19	11.03	-1.17
TGME49_230690	Phosphatidate phosphatase	Recycling of phospholipids	-3.74149	BESB_010490 BESB_010500	3.1.3.4 (Phosphatidate phosphatase)	5410.5	18194.5	12.3372	14.1054	-1.76819	0.0595069	-1.5	-1.7	-1.4	13.49	15.1	1.61
TGME49_230990	Pantetheine-phosphate adenylyltransferase	Pantothenate and CoA biosynthesis	-4.75611	BESB_010280	2.7.7.3 (Pantetheine-phosphate adenylyltransferase)	697	2955	9.49065	11.4862	1.99558	-1.64974	-1.7	-1.7	-1.5	8.73	10.6	1.87
TGME49_231350	Glutamine-fructose-6-phosphate transaminase	Aminosugars metabolism	-4.56849	BESB_009990	2.6.1.16 (Glutamine--fructose-6-phosphate transaminase (isomerizing))	1955	3225	10.977	11.6123	0.635232	-2.48531	1.2	1.9	1.7	11	11.59	0.59
TGME49_231370	Phospholipase A2	Phosphatidylcholine metabolism	-4.04893	BESB_009970	3.1.1.5 (Lysophospholipase)	5481	8286	12.4638	12.9733	0.50953	-1.10923	1.2	1	1.3	12.5	12.97	0.47
TGME49_231430	Dolichyl-diphosphooligosaccharide-protein glycotransferase	Aminosugars metabolism	-3.44902	BESB_009890	2.4.1.119 (Transferred entry: 2.4.99.18)	1391	8775	10.4864	13.0561	2.56968	0.49185	1.1	1.5	1.3	10.52	13.05	2.54
TGME49_231890	3-oxoacyl:ACP synthase III	FASII in the apicoplast	-1.9127	BESB_009660	2.3.1.180 (Beta-ketoacyl-[acyl-carrier-protein] synthase III)	334	352	8.43121	8.42032	-0.0108879	-0.946918	-1	-1.3	1	8.46	8.4	-0.06
TGME49_231900	acyl-CoA dehydrogenase domain-containing protein	Lysine degradation	0.618467	BESB_009650	1.3.8.6 (Glutaryl-CoA dehydrogenase (ETF))	1362	109	10.4556	6.73606	-3.71951	1.54432	8.4*	39.6*	21.8*	10.6	6.89	-3.71
TGME49_231910	ATP synthase gamma chain	Electron transport chain	-3.94183	BESB_009640	3.6.3.14 (H(+)-transporting two-sector ATPase)	29141	11120	14.8741	13.3977	-1.47644	-0.414087	2.1	1.7	2	14.9	13.38	-1.52
TGME49_231920	Sepiapterin reductase	Folate biosynthesis	0.39948	BESB_009610	1.1.1.153 (Sepiapterin reductase (L-erythro-7,8-dihydrobiopterin forming))	1518	3087	10.6123	11.5492	0.936928	0.347612	-8.6	-2.4	-4.1	10.63	11.53	0.9
TGME49_232090	Long-chain-3-hydroxyacyl-CoA dehydrogenase	Fatty acid recycling and degradation	0.86867	BESB_009430	1.1.1.157 (3-hydroxybutyryl-CoA dehydrogenase)	1058	1511	10.0918	10.519	0.42718	-1.65535	-1.7	-1.2	-1.2	10.11	10.5	0.39
TGME49_232250	Catalase	Redox metabolism	2.08058	BESB_009270	1.11.1.6 (Catalase)	61967	39551	15.9625	15.2281	-0.734398	0.407287	-30.1	-4.5	-8.5	15.98	15.21	-0.78
TGME49_232350	Lactate dehydrogenase (LDH1)	Glycolysis	0.784128	BESB_009180	1.1.1.27 (L-lactate dehydrogenase)	48248	56277	15.6015	15.737	0.135448	-2.27323	3.7	2.4	2.8	15.6	15.7	0.09
TGME49_232410	Thioredoxin	Redox metabolism	0.990726	BESB_009140	1.8.1.8 (Protein-disulfide reductase)	36847	139148	15.2126	17.043	1.83034	0.279665	-1.7	-4.5	-1.7	15.23	17.02	1.79
TGME49_232540	FAD-dependent monooxygenase	Ubiquinone metabolism	-3.62273	BESB_009030	1.14.13.- (With NADH or NADPH as one donor, and incorporation of one atom of oxygen.)	1072	11734	10.1109	13.4753	3.36431	-1.28088	-1.1	-1.2	-1.1	10.03	13.34	3.31
TGME49_232580	Acetate-CoA ligase/Acetyl-CoA synthetase	Pyruvate metabolism	1.23573	BESB_009000	6.2.1.1 (Acetate--CoA ligase)	167	4146	7.43689	11.9747	4.53777	0.577834	7.5	60.1	31.1	5.56	9.71	4.14
TGME49_232590	g-Glutamylcysteine synthetase	Glutamate metabolism	1.19058	BESB_008990	6.3.2.2 (Glutamate--cysteine ligase)	4721	4680	12.2485	12.1493	-0.0991904	1.13341	-3.2	3.3	1.8	12.36	12.2	-0.16
TGME49_232620	Phosphatidylinositol-3,4,5-trisphosphate-3-phosphatase	Inositol phosphate metabolism	-0.133418	BESB_008960	3.1.3.67 (Phosphatidylinositol-3,4,5-trisphosphate 3-phosphatase)	3508	3776	11.8201	11.8397	0.0195767	-0.669613	-1.4	-1.6	-1.3	7.92	7.99	0.07
TGME49_232730	Diacylglycerol O-acyltransferase	FAE pathway of ER	-0.760698	BESB_008840	2.3.1.26 (Sterol O-acyltransferase)	2887	13386	11.5392	13.6653	2.12603	-0.261299	1.4	1.6	1.5	11.58	13.66	2.08
TGME49_232830	Vacuolar ATP synthase subunit I	Vacuolar-ATPase	-3.72863	BESB_008760	3.6.3.14	162257	115727	17.3512	16.7771	-0.574177	0.371115	-1	-1.3	1	16.91	16.31	-0.6
TGME49_233040	3',5'-cyclic-nucleotide phosphodiesterase	Purine metabolism	1.21518	BESB_008670	3.1.4.17 (3',5'-cyclic-nucleotide phosphodiesterase)	1960	2413	10.9807	11.1939	0.213245	3.43143	4.9*	17.1*	7.9*	11.11	11.22	0.11
TGME49_233065	3',5'-cyclic-nucleotide phosphodiesterase	Purine metabolism	-0.649082	BESB_008660	3.1.4.17 (3',5'-cyclic-nucleotide phosphodiesterase)	555	3498	9.16261	11.7295	2.56691	1.6314	3.5*	13.8*	6.9*	9.22	11.76	2.54
TGME49_233110	IMP dehydrogenase	Purine metabolism	-1.20514	BESB_008610	1.1.1.205 (IMP dehydrogenase)	46641	8969	15.5526	13.0876	-2.46509	0.223286	1.1	-1.5	1.1	15.74	13.23	-2.5
TGME49_233130	Nucleoside (adenosine) transporter	Purine metabolism	0.0422068	BESB_008590	none	5450	7277	12.4556	12.786	0.330406	-0.189989	-4.6	-7.1	-6.1	12.48	12.77	0.29
TGME49_233140	dUTP diphosphatase	Pyrimidine metabolism	-4.26084	BESB_008580	3.6.1.23 (dUTP diphosphatase)	18261	3566	14.1999	11.7571	-2.44273	-1.15651	1.9	1.1	1.3	14.22	11.74	-2.48
TGME49_233500	Triose phosphate isomerase	Isoprenoids metabolism	-4.21686	BESB_008270	5.3.1.1 (Triose-phosphate isomerase)	1480	2738	10.5757	11.3762	0.800465	-2.30521	-1.8	-1.7	-1.5	10.6	11.36	0.76
TGME49_233540	Monocarboxylate transporter	Glycolysis	-4.02283	BESB_008240	none	381	1370	8.62115	10.3779	1.75676	-1.82335	-1.2	-1.1	-1.1	8.65	10.36	1.71
TGME49_233838	Glutamyl-tRNA(Gln) amidotransferase	Glutamate metabolism	-3.33668	BESB_008050	6.3.5.- (Carbon--nitrogen ligases with glutamine as amido-N-donor.)	1343	8747	10.4358	13.0515	2.61569	-2.3429	-3.9	-3.6	-2.7	10.73	13.26	2.53
TGME49_233860	DALR anticodon binding domain-containing protein	tRNA biosynthesis	-3.43927	BESB_008030	6.1.1.19 (Arginine--tRNA ligase)	397	6064	8.68048	12.5231	3.84257	-0.0977279	-1.2	-1.3	1	8.97	12.78	3.81
TGME49_234190	Serine hydroxymethyltransferase	Folate biosynthesis	-4.22941	BESB_054850	2.1.2.1 (Glycine hydroxymethyltransferase)	21788	4919	14.4546	12.2211	-2.23352	-0.736193	-1.7	-2.2	-1.6	14.48	12.21	-2.28
TGME49_234280	AMP deaminase	Purine metabolism	-3.16499	BESB_054780	3.5.4.6 (AMP deaminase)	15184	27144	13.9337	14.6851	0.751415	0.0526956	1.2	1.2	1.4	15.59	15.35	-0.23
TGME49_234440	Aromatic-amino-acid transaminase	Phenylalanine and tyrosine metabolism	0.629417	BESB_054630	2.6.1.57 (Aromatic-amino-acid transaminase)	3663	1541	11.8825	10.5472	-1.33526	1.07569	1.7	4.1	2.7	12.05	10.68	-1.38
TGME49_234505	Phenylalanine-tRNA ligase	Phenylalanine and tyrosine metabolism	-4.4026	BESB_054580	6.1.1.20 (Phenylalanine--tRNA ligase)	7976	4195	13.0049	11.9915	-1.01346	0.154404	1.8	1.2	1.5	13.11	12.04	-1.07
TGME49_234510	Acyl-CoA binding protein	FAE pathway of ER	-1.41981	BESB_054560	none	20589	17666	14.373	14.0655	-0.307509	1.36281	1	-1	1.1	14.39	14.05	-0.35
TGME49_234570	3-hydroxyacyl-CoA dehydrogenase	Fatty acid recycling and degradation	1.06596	BESB_054490	1.1.1.35	139	88	7.17164	6.43187	-0.73977	2.82333	14.4*	106*	53.9*	7.2	6.41	-0.79
TGME49_235000	Pyrimidine phosphorylase	Pyrimidine metabolism	-0.0102245	BESB_054330	2.4.2.28 (S-methyl-5'-thioadenosine phosphorylase)	44	153	5.53793	7.22507	1.68715	2.06255	17*	59.9*	33.8*	3.66	6.51	2.85
TGME49_235478	Pantothenate kinase	Pantothenate and CoA biosynthesis	-6.07321	BESB_054080	2.7.1.33 (Pantothenate kinase)	8232	7828	13.0505	12.8913	-0.159206	-0.788563	-1.8	-1.8	-1.5	13.07	12.87	-0.2
TGME49_235640	Methionyl-tRNA formyltransferase	Folate biosynthesis	-1.72629	BESB_037250	2.1.2.9 (Methionyl-tRNA formyltransferase)	916	5953	9.88431	12.4964	2.61208	-1.93004	-1.1	1.2	1.3	9.9	12.48	2.58
TGME49_235700	sedoheptulose-1,7-bisphosphatase	Pentose Phosphate Cycle	0.649809	BESB_037190	3.1.3.37 (Sedoheptulose-bisphosphatase)	17032	9759	14.0993	13.2093	-0.890004	0.297317	1.5	-1	1.1	14.24	13.32	-0.92
TGME49_236040	Aldolase	Glycolysis	-3.45996	BESB_036950	4.1.2.13 (Fructose-bisphosphate aldolase)	168525	114055	17.4059	16.7561	-0.649854	0.0836023	2	1.5	1.8	17.43	16.74	-0.69
TGME49_236050	Aldolase	Glycolysis	-0.345797	BESB_036940	4.1.2.13 (Fructose-bisphosphate aldolase)	113	39	6.87424	5.27572	-1.59852	1.5574	22.5*	100.6*	44.1*	6.81	5.18	-1.63
TGME49_236070	Pyrroline-5-carboxylate reductase	Glutamate metabolism	0.794632	BESB_036920	1.5.1.2 (Pyrroline-5-carboxylate reductase)	2007	32733	11.015	14.9552	3.94024	1.22818	-1.6	-1.5	-1.6	11.12	15.07	3.95
TGME49_236570	Lysine decarboxylase	PLP-dependent enzymes	-3.74992	BESB_036670	4.1.1.18 (Lysine decarboxylase)	77203	13815	16.2797	13.7107	-2.56897	-0.550051	-1.2	-1.2	-1.2	16.4	13.76	-2.64
TGME49_236970	SWI2/SNF2-containing PHD finger protein	Purine metabolism	-1.9253	BESB_036430	0	45548	53327	15.5184	15.6593	0.14085	-0.653405	-1.1	-1.1	-1.1	15.54	15.64	0.1
TGME49_236980	Polyketide synthase	FASI in the cytosol	0.77697	BESB_036390	2.3.1.94 (6-deoxyerythronolide-B synthase)	37223	15704	15.2273	13.8956	-1.33164	0.708623	-4.9	-1.1	-2.2	12.97	13.22	0.25
TGME49_237000	SEC14	Inositol phosphate metabolism	0.661257	BESB_036380	none	6026	8367	12.6005	12.9874	0.386826	-0.164105	2.5	1.7	2.1	12.62	12.97	0.35
TGME49_237140	Pdx1	Pyridoxal phosphate (Vitamin B6) metabolism	0.58981	BESB_036260	4.-.-.- (Lyases.)	3136	15257	11.6585	13.854	2.19545	-1.10069	2.4	2.1	2	11.68	13.84	2.16
TGME49_237200	Sphingolipid delta-4 desaturase	Sphingomyelin and ceramide metabolism	1.42659	BESB_036190	1.14.-.- (Acting on paired donors, with incorporation or reduction of molecular oxygen. The oxygen incorporated need not be derived from O(2).)	43254	16340	15.4439	13.9529	-1.491	-0.0477785	1.5	1.1	1.3	15.47	13.93	-1.53
TGME49_238040	protein disulfide-isomerase domain-containing protein	Pyrimidine metabolism	-3.47951	BESB_081320 BESB_081330	5.3.4.1 (Protein disulfide-isomerase)	1892	2725	10.9128	11.3589	-0.446134	-0.900167	1.4	1.6	1.9	12.01	12.39	0.38
TGME49_238070	Glutaredoxin	Redox metabolism	-0.647088	BESB_081360	none	2168	2009	11.1261	10.9297	-0.196424	-0.620909	1.5	1.1	1.3	11.23	10.99	-0.23
TGME49_238200	alpha/beta hydrolase fold domain-containing protein	Phosphatidylcholine metabolism	-0.272805	BESB_081490	3.1.1.3 (Triacylglycerol lipase)	16959	570	14.0931	9.11366	-4.97948	2.94071	-1.6	4.3	2.5	14.12	9.09	-5.02
TGME49_238400	Phosphoinositide-5-phosphatase	Inositol phosphate metabolism	-3.69922	BESB_081580	3.1.3.36 (Phosphoinositide 5-phosphatase)	4982	13346	12.3261	13.6609	1.3348	-1.33327	-2	-1.9	-1.8	12.46	13.76	1.31
TGME49_238940	GDP-mannose 4,6-dehydratase	Mannose and fructose metabolism	-0.525881	BESB_081810	4.2.1.47 (GDP-mannose 4,6-dehydratase)	1135	4285	10.1932	12.0222	1.82897	-1.36311	-1	1.3	1.1	10.21	12.01	1.79
TGME49_238950	Acyl-ACP desaturase	FASII in the apicoplast	-3.70014	BESB_081820	1.14.19.1 (Stearoyl-CoA 9-desaturase)	6563	7334	12.7237	12.7973	0.0736072	-1.7825	-2	-1.2	-1.6	12.74	12.78	0.03
TGME49_239250	Diacylglycerol kinase	Phosphatidylethanolamine and phosphatidylserine metabolism	-2.73855	BESB_082100	2.7.1.107 (Diacylglycerol kinase (ATP))	2683	14981	11.4336	13.8277	2.3941	-0.474654	-1.8	-1.4	-1.6	11.59	13.95	2.36
TGME49_239310	Ribosephosphate isomerase	Pentose Phosphate Cycle	-1.9171	BESB_082150	5.3.1.6 (Ribose-5-phosphate isomerase)	704	659	9.5047	9.32303	-0.181669	1.86978	4.6	2.9	3.5	9.53	9.3	-0.23
TGME49_239490	3-methyl-2-oxobutanoate dehydrogenase (Branched-chain a-keto-acid dehydrogenase E1 alpha chain)	Leucine, Isoleucine and Valine metabolism	-1.89138	BESB_082320	1.2.4.4 (3-methyl-2-oxobutanoate dehydrogenase (2-methylpropanoyl-transferring))	11774	19068	13.5668	14.1756	0.608879	-1.14245	2.1	3.4	2.7	13.59	14.16	0.57
TGME49_239620	5'-nucleotidase	Purine metabolism	0.152495	BESB_082450	3.1.3.5 (5'-nucleotidase)	3060	5926	11.6231	12.4898	0.866677	-0.132455	-1	-1.2	1.1	11.73	12.55	0.82
TGME49_239630	Cytidine deaminase/dCTP deaminase	Pyrimidine metabolism	0.240852	BESB_082460	3.5.4.5 (Cytidine deaminase)	515	3131	9.05492	11.5697	2.51475	-0.266824	1.6	-1.1	1.4	9.08	11.55	2.47
TGME49_239710	Phosphomannomutase	Mannose and fructose metabolism	-2.66493	BESB_082510	5.4.2.8 (Phosphomannomutase)	12300	3747	13.6298	11.8285	-1.80123	0.409043	2	1.2	1.5	13.61	11.77	-1.84
TGME49_239820	Phosphoglycerate dehydrogenase	Glycine, Serine and cysteine metabolism	1.78763	BESB_082640	1.1.1.95 (Phosphoglycerate dehydrogenase)	264670	160443	18.0572	17.2484	-0.808756	-0.468224	-14.1	-3.2	-5.4	18.23	17.39	-0.85
TGME49_240690	Methionine adenosyl transferase	Methionine metabolism	-4.43576	BESB_045400	2.5.1.6 (Methionine adenosyltransferase)	57267	22098	15.8488	14.3884	-1.46038	-1.0365	2.1	1.7	1.8	15.87	14.37	-1.5
TGME49_240860	1-acyl-Glycerol-3-phosphate O-acyltransferase	FASII in the apicoplast	-2.54035	BESB_045550	2.3.1.51 (1-acylglycerol-3-phosphate O-acyltransferase)	6511	22932	12.7122	14.4418	1.72961	-0.384419	-1.2	-1.1	-1.2	12.73	14.42	1.69
TGME49_240890	Phosphofructokinase	Glycolysis	0.60775	BESB_045590	2.7.1.90 (Diphosphate--fructose-6-phosphate 1-phosphotransferase)	17299	37990	14.1218	15.1701	1.04826	0.0768757	1.1	1.2	1.2	14.11	15.12	1.01
TGME49_240930	Molybdopterin cofactor synthesis protein 1 (MOCS1/MoaC)	Folate biosynthesis	0.0563055	BESB_045620	none	1485	1590	10.5805	10.5924	0.0119254	2.12664	-1	1.4	1.7	10.6	10.57	-0.03
TGME49_241860	Phosphatidylinositol N-acetylglucosaminyltransferase	Glycosylphosphatidylinositol (GPI) anchor biosynthesis	-5.14372	BESB_045840	2.4.1.198 (Phosphatidylinositol N-acetylglucosaminyltransferase)	4905	4489	12.3036	12.0892	-0.214441	-1.60758	2.2	1.6	2	12.86	12.64	-0.22
TGME49_241870	Glutamyl-tRNA synthetase	Glutamate metabolism	-4.35044	BESB_045850	6.1.1.17 (Glutamate--tRNA ligase)	2372	1552	11.2557	10.5575	-0.698257	-0.594639	-1.6	-1.4	-1.1	10.97	10.21	-0.76
TGME49_241880	3',5'-cyclic-nucleotide phosphodiesterase	Purine metabolism	0.517543	BESB_045860	3.1.4.17 (3',5'-cyclic-nucleotide phosphodiesterase)	25634	24623	14.6891	14.5445	-0.144673	-0.524407	-2.6	-4	-2.3	14.74	14.55	-0.19
TGME49_242020	Mannosyl-oligosaccharide glucosidase (GCS1)	N-glycan biosynthesis	-2.54538	BESB_045900	3.2.1.106 (Mannosyl-oligosaccharide glucosidase)	2379	941	11.26	9.83612	-1.42383	-1.75796	-1.9	-2	-1.3	11.28	9.82	-1.47
TGME49_242300	Dihydrodipicolinate synthase	Lysine Biosynthesis	-1.48451	BESB_046010	4.2.1.52 (Transferred entry: 4.3.3.7)	1197	5850	10.2699	12.4712	2.20133	0	24.8*	74.7*	48.5*	10.29	12.45	2.16
TGME49_242380	Elongase	FAE pathway of ER	-0.947641	BESB_046070	2.3.1.199 (Very-long-chain 3-oxoacyl-CoA synthase)	15516	5593	13.9649	12.4063	-1.55853	-0.153308	2.6	2.5	2.8	13.99	12.39	-1.6
TGME49_242415	N1-acetylpolyamine oxidase	Polyamine salvage	-2.57748	BESB_046100	1.5.3.13	1896	11727	10.9329	13.4744	2.54147	-0.607946	-1.1	1.2	1	10.96	13.46	2.5
TGME49_242600	6-phosphogluconate dehydrogenase	Pentose Phosphate Cycle	-0.830305	BESB_046160	1.1.1.44 (Phosphogluconate dehydrogenase (NADP(+)-dependent, decarboxylating))	1936	9501	10.963	13.1707	2.20772	0	-.2*	-.2*	-.2*	10	12.34	2.34
TGME49_242730	Guanylate kinase	Purine metabolism	-4.61769	BESB_046260	2.7.4.8 (Guanylate kinase)	4048	2490	12.0266	11.2392	-0.787456	0.859477	1.6	1.1	1.6	12.05	11.22	-0.83
TGME49_242880	Phosphopantothenoylcysteine decarboxylase	Pantothenate and CoA biosynthesis	-4.92632	BESB_046420	4.1.1.36 (Phosphopantothenoylcysteine decarboxylase)	2821	2795	11.5058	11.4058	-0.0999514	-0.58086	-1.4	-1.1	-1.1	11.57	11.4	-0.17
TGME49_243350	Gamma-glutamyl hydrolase	Folate biosynthesis	0.448665	BESB_046550	3.4.19.9 (Gamma-glutamyl hydrolase)	4251	13484	12.0973	13.6758	1.5785	1.14425	-6	-1.9	-3.5	12	13.51	1.51
TGME49_243490	BCS1	Protoheme-containing proteins	-4.14999	BESB_046690	none	2865	657	11.528	9.31834	-2.20968	0.262392	1.2	1.2	1.5	11.33	9.13	-2.2
TGME49_243600	Diamine N-acetyltransferase (spermidine/spermine N1-acetyltransferase)	Polyamine salvage	1.41342	BESB_046820	2.3.1.57	730	20885	9.55733	14.307	4.74963	1.03467	1.1	2.3	1.9	8.25	12.68	4.43
TGME49_243680	Dihydrodipicolinate reductase	Lysine Biosynthesis	1.14238	BESB_014420	1.3.1.26 (Transferred entry: 1.17.1.8)	3658	6817	11.8806	12.6918	0.811278	0.723033	3.2	4	3.3	11.9	12.67	0.77
TGME49_243800	Long-chain-fatty-acid-CoA-ligase	FAE pathway of ER	0.252465	BESB_014520	6.2.1.3 (Long-chain-fatty-acid--CoA ligase)	6943	6106	12.8049	12.5329	-0.271918	-1.60237	1.1	-1.1	1	13.01	12.68	-0.32
TGME49_244150	Glycerate kinase	Glycine, Serine and cysteine metabolism	0.269309	BESB_014780	2.7.1.31 (Glycerate 3-kinase)	556	806	9.16489	9.61325	0.448358	-0.167906	3.3	3	3.1	9.19	9.59	0.4
TGME49_244200	E2-subunit KADH	Lipoic acid metabolism	-4.79858	BESB_014830	1.2.4.2 (Oxoglutarate dehydrogenase (succinyl-transferring))	27290	26024	14.7794	14.6243	-0.15515	-0.74077	1.3	1.1	1.3	14.8	14.61	-0.2
TGME49_244240	DNA (cytosine-5-)-methyltransferase	SAM-dependent methyltransferases	-4.39976	BESB_014860	2.1.1.- (Methyltransferases.)	4479	3404	12.1726	11.6901	-0.482454	-2.39975	-1.1	-1.2	1.1	12.2	11.67	-0.52
TGME49_244440	Nucleoside (adenosine) transporter	Purine metabolism	1.01597	BESB_015060	none	46663	7883	15.5533	12.9014	-2.65195	-2.10502	6.1	3.9	3.7	15.57	12.88	-2.69
TGME49_244520	UDP-N-acetylglucosamine-dolichyl-phosphate N-acetylglucosaminephosphotransferase	Aminosugars metabolism	-5.05278	BESB_015120	2.7.8.15 (UDP-N-acetylglucosamine--dolichyl-phosphateN-acetylglucosaminephosphotransferase)	1119	2273	10.1727	11.1078	0.935113	-1.38887	-1.7	-2	-1.6	10.19	11.09	0.9
TGME49_244700	NAD+ kinase	Nicotinate and nicotinamide metabolism	-1.32699	BESB_015310	2.7.1.23 (NAD(+) kinase)	22450	37953	14.4978	15.1687	0.670848	1.09415	-1.4	1.1	1.1	14.52	15.15	0.63
TGME49_245670	Pyruvate dehydrogenase E1 alpha subunit	Pyruvate metabolism	0.150865	BESB_006800	1.2.4.1 (Pyruvate dehydrogenase (acetyl-transferring))	2984	6299	11.5869	12.5779	0.990995	-0.980384	-1.2	-1.1	1	11.39	12.34	0.95
TGME49_245730	1-phosphatidylinositol-4-phosphate 5-kinase	Inositol phosphate metabolism	-1.93069	BESB_006760	2.7.1.68 (1-phosphatidylinositol-4-phosphate 5-kinase)	14274	22613	13.8445	14.4216	0.577102	-0.101992	-1.5	1.1	-1.1	13.91	14.44	0.54
TGME49_246490	Sphingomyelin synthase	Sphingomyelin and ceramide metabolism	0.153723	BESB_006460	2.7.8.27 (Sphingomyelin synthase)	92327	14638	16.5378	13.7942	-2.74359	-0.472179	-2.3	-2.4	-2.3	16.56	13.78	-2.78
TGME49_246530	CDP-diacylglycerol-glycerol-3-phosphate 3-phosphatidyltransferase	Phosphatidylethanolamine and phosphatidylserine metabolism	-4.09596	BESB_006420	2.7.8.5 (CDP-diacylglycerol--glycerol-3-phosphate 3-phosphatidyltransferase)	2262	2310	11.1873	11.131	-0.0563105	-0.802228	-1.2	-1.7	-1.3	10.83	10.77	-0.06
TGME49_246540	Cytochrome c1	Electron transport chain	-4.36046	BESB_006410	1.10.2.2 (Quinol--cytochrome-c reductase)	30068	28212	14.9193	14.7408	-0.17854	-1.89597	3	2	2.4	14.94	14.72	-0.22
TGME49_246560	Vacuolar ATP synthase subunit G1	Vacuolar-ATPase	-5.045	BESB_006390	3.6.3.14 (H(+)-transporting two-sector ATPase)	3854	4154	11.9558	11.9773	0.0215115	-0.0476137	1.5	1.2	1.4	11.98	11.96	-0.02
TGME49_246600	UbiB Hydroxylase	Ubiquinone metabolism	-0.487872	BESB_006340 BESB_006350	2.7.11.- (Protein-serine/threonine kinases.)	1285.5	23753	10.1746	14.3088	-4.13416	-0.610736	-5.1	-3.7	-3.3	11.58	15.66	4.08
TGME49_246690	1,4-alpha-glucan branching enzyme	Starch and galactose metabolism	-0.626289	BESB_006260	2.4.1.18 (1,4-alpha-glucan branching enzyme)	1135	14228	10.1933	13.7533	3.56001	-0.97098	2.5	6.6	4.3	10.21	13.74	3.52
TGME49_246800	Acylaminoacyl-peptidase	Lysine degradation	0.557552	BESB_006160	3.4.19.1 (Acylaminoacyl-peptidase)	38370	6988	15.271	12.7275	-2.5435	-0.727751	-2	-2.3	-2.3	15.31	12.71	-2.59
TGME49_246920	Glutathione reductase	Redox metabolism	-0.980825	BESB_006140	1.8.1.7 (Glutathione-disulfide reductase)	1044	1303	10.0726	10.3055	0.232879	-0.523966	2	1.8	1.9	10.27	10.42	0.15
TGME49_246960	hypothetical protein	Redox metabolism	-0.4539	BESB_006100	none	10447	3854	13.3942	11.8692	-1.52506	-1.0891	-1.3	-1.2	-1.1	13.42	11.85	-1.57
TGME49_246982	alpha-1,2-mannosyltransferase (ALG11)	N-glycan biosynthesis	-2.69559	BESB_006070	2.4.1.- (Hexosyltransferases.)	774	694	9.64127	9.39756	-0.243706	0.330466	1.6	1.3	1.6	9.34	9.08	-0.26
TGME49_247220	nudix -type motif 9 isoform a family protein	Purine metabolism	1.77261	BESB_005950	3.6.1.13 (ADP-ribose diphosphatase)	165153	32957	17.3768	14.965	-2.41174	1.07339	-5	-6.2	-5.5	17.4	14.95	-2.45
TGME49_247360	Phosphatidate phosphatase	Recycling of phospholipids	1.55565	BESB_005810	3.1.3.4 (Phosphatidate phosphatase)	33880	18466	15.0915	14.1293	-0.962152	1.10683	1.7	2.1	1.9	13.59	12.51	-1.07
TGME49_247500	Acyl-CoA oxidase	Fatty acid recycling and degradation	0.0237333	BESB_005700	1.3.3.6 (Acyl-CoA oxidase)	559	439	9.17241	8.738	-0.434415	0.119382	12.7*	99.2*	49.8*	8.83	8.64	-0.19
TGME49_247510	Fructose bisphosphatase	Glycolysis	-4.76717	BESB_005680	3.1.3.11 (Fructose-bisphosphatase)	5563	7144	12.4852	12.7594	0.274197	0.586512	2.6	2.4	2.5	12.97	13.17	0.19
TGME49_247580	Glutaredoxin	Redox metabolism	-0.0721643	BESB_005620	none	5767	3081	12.5371	11.5463	-0.990829	-0.662346	-2.2	-2.4	-2.1	12.58	11.55	-1.02
TGME49_247590	Phosphatidylethanolamine N-methyltransferase	SAM-dependent methyltransferases	0.0327536	BESB_005610	2.1.1.17 (Phosphatidylethanolamine N-methyltransferase)	2492	3255	11.327	11.6256	0.298617	-0.74654	-1.8	1.2	1.1	11.32	11.58	0.26
TGME49_247670	Ribulose-phosphate 3-epimerase	Pentose Phosphate Cycle	-0.312703	BESB_005520	5.1.3.1 (Ribulose-phosphate 3-epimerase)	1525	2917	10.6189	11.4675	0.848608	-0.629057	1	1.3	1.3	10.46	11.33	0.86
TGME49_247760	Long-chain-fatty-acid-CoA-ligase	FAE pathway of ER	1.35183	BESB_005430	6.2.1.3 (Long-chain-fatty-acid--CoA ligase)	8794	14780	13.1458	13.8082	0.662366	-0.426551	-1.7	-1.4	-1.3	13.17	13.79	0.62
TGME49_247920	Ubiquinone/menaquinone biosynthesis methyltransferase	Ubiquinone metabolism	-0.470205	BESB_005380	2.1.1.17 (Phosphatidylethanolamine N-methyltransferase)	712	3205	9.52132	11.6033	2.08203	0.632325	1.1	-1.3	-1	9.57	11.61	2.04
TGME49_248400	Lactoylglutathione lyase (Glyoxalase I)	Glyoxalase metabolism	0.757057	BESB_005050	4.4.1.5 (Lactoylglutathione lyase)	3939	16402	11.9873	13.9584	1.97104	0.500116	1.6	1.6	1.5	12.01	13.94	1.93
TGME49_248600	Aspartate transaminase	Asparagine and Aspartate metabolism	0.338267	BESB_004890	2.6.1.1 (Aspartate transaminase)	12539	61557	13.6576	15.8664	2.20877	0.0815468	1.2	1.1	1.1	13.68	15.85	2.17
TGME49_248830	Phosphoinositide phospholipase C	Inositol phosphate metabolism	-4.53738	BESB_004680	3.1.4.11 (Phosphoinositide phospholipase C)	11478	9209	13.53	13.1257	-0.404343	-0.819741	1.2	1.2	1.3	13.55	13.11	-0.44
TGME49_248950	Mitochondrial carrier protein	Tricarboxylic acid (TCA) cycle	-3.72497	BESB_004590	none	1352	1637	10.4453	10.6344	0.189199	-0.395831	-1.4	-1.8	-1.4	10.47	10.62	0.15
TGME49_249010	3-demethylubiquinone-9 3-O-methyltransferase	Ubiquinone metabolism	0.434822	BESB_004530	2.1.1.- (Methyltransferases.)	9473	403	13.253	8.61436	-4.63866	-0.194528	-1	-1.4	-1	13.32	8.59	-4.73
TGME49_249030	Sphingomyelin phosphodiesterase	Sphingomyelin and ceramide metabolism	1.64086	BESB_004480	3.1.4.12 (Sphingomyelin phosphodiesterase)	185398	25621	17.5436	14.6018	-2.94181	1.02947	-3.1	1.1	-1.4	17.08	14.08	-3
TGME49_249180	Bifunctional dihydrofolate reductase/thymidylate synthase	Folate biosynthesis	NA	BESB_004440	2.1.1.45 (Thymidylate synthase)	49175	16400	15.629	13.9582	-1.6708	-1.66916	-2.4	-3	-2.3	15.66	13.94	-1.72
TGME49_249320	[methionine synthase] reductase	Methionine metabolism	-3.87053	BESB_004310	1.6.2.4 (NADPH--hemoprotein reductase)	8120	2999	13.0307	11.5074	-1.52334	-1.00674	-1	-1.1	1.3	13.05	11.49	-1.56
TGME49_249390	Glutamate dehydrogenase	Glutamate metabolism	1.0048	BESB_004220	1.4.1.2 (Glutamate dehydrogenase)	33456	28568	15.0733	14.7588	-0.314481	-1.29678	1.5	2	1.9	15.1	14.74	-0.35
TGME49_249650	Pyridoxal 5'-phosphate synthase	Pyridoxal phosphate (Vitamin B6) metabolism	-0.32606	BESB_003990	5.1.99.- (Acting on other compounds.)	1755	7687	10.8215	12.8651	2.04363	-0.801887	-1.2	1.3	1.2	11.22	13.25	2.03
TGME49_249720	ATP synthase lipid-binding protein (Fo-c subunit)	Electron transport chain	-2.9827	BESB_003910	3.6.3.14 (H(+)-transporting two-sector ATPase)	26150	19587	14.7179	14.2144	-0.503519	-1.59833	2.2	1.6	2	14.74	14.2	-0.54
TGME49_249760	vitamin k epoxide reductase family protein	Ubiquinone metabolism	0.470119	BESB_003870	1.1.4.1 (Transferred entry: 1.17.4.4)	8036	34597	13.0158	15.0351	2.01932	1.85859	1.8	2.7	2.5	13.96	15.93	1.98
TGME49_249920	diphthine synthase, putative	Methionine metabolism	-2.1069	BESB_003710	2.1.1.98 (Diphthine synthase)	5277	5378	12.4091	12.3498	-0.0592644	0.782248	2.4	1.7	2.1	12.43	12.33	-0.1
TGME49_250360	alpha/beta hydrolase fold domain-containing protein	Phosphatidylcholine metabolism	1.26617	BESB_003500	3.1.1.3 (Triacylglycerol lipase)	3782	2869	11.9286	11.4435	-0.485087	2.11116	6.2	6.4	6.2	12	11.49	-0.51
TGME49_250880	Adenosine kinase	Purine metabolism	1.3666	BESB_029210	2.7.1.20 (Adenosine kinase)	3339	978	11.7489	9.89168	-1.85718	-0.450903	2.6	1.7	1.9	11.77	9.87	-1.9
TGME49_251550	Acyl-CoA binding protein	FAE pathway of ER	1.02607	BESB_028970	none	4054	4253	12.0288	12.0113	-0.0174886	1.48907	7.4	9	7.9	12.25	11.87	-0.38
TGME49_251690	Serine-tRNA ligase	Glycine, Serine and cysteine metabolism	-4.12715	BESB_028810	6.1.1.11 (Serine--tRNA ligase)	93899	37691	16.5621	15.1587	-1.40349	-0.976499	2	1.4	1.8	16.57	15.13	-1.45
TGME49_251880	Tyrosine-tRNA ligase	Phenylalanine and tyrosine metabolism	-6.31265	BESB_028650	6.1.1.1 (Tyrosine--tRNA ligase)	11229	10376	13.4984	13.2978	-0.200587	-1.15658	1.2	-1.1	1.1	13.62	13.37	-0.24
TGME49_251930	Enoyl-ACP reductase	FASII in the apicoplast	-1.31831	BESB_028590	1.3.1.9 (Enoyl-[acyl-carrier-protein] reductase (NADH))	3184	16227	11.6805	13.9429	2.26246	0.0507566	1.9	1.5	1.8	11.7	13.92	2.22
TGME49_252380	Alkaline phosphatase	Folate biosynthesis	-1.0083	BESB_030390	3.1.3.1 (Alkaline phosphatase)	16692	4884	14.0703	12.2108	-1.85946	-1.01865	-1.4	1	1.2	14.09	12.19	-1.9
TGME49_252440	GPI-anchor transamidase - PIG-U	Glycosylphosphatidylinositol (GPI) anchor biosynthesis	-3.98972	BESB_030450	3.4.22.34 (Legumain)	7476	8555	12.9116	13.0194	0.107861	-1.54418	-1.7	-1.6	-1.6	12.93	13	0.07
TGME49_253030	Glucan 1,3-alpha-glucosidase (GANAB)	N-glycan biosynthesis	-0.915995	BESB_030600	3.2.1.84 (Glucan 1,3-alpha-glucosidase)	32517	17756	15.0323	14.0728	-0.959476	-0.235886	1.6	2	1.8	15.1	14.14	-0.96
TGME49_253290	Valine-tRNA ligase	Leucine, Isoleucine and Valine metabolism	-3.82289	BESB_030760	6.1.1.9 (Valine--tRNA ligase)	80667	26768	16.343	14.665	-1.67806	-1.69047	-1	-1.1	-1	16.36	14.65	-1.71
TGME49_253430	Asparagine synthase	Asparagine and Aspartate metabolism	-0.530656	BESB_013420	6.3.5.4 (Asparagine synthase (glutamine-hydrolyzing))	12808	17273	13.6882	14.033	0.344823	-1.23363	-2.4	-2.4	-2.4	13.73	14.02	0.3
TGME49_253780	GTP cyclohydrolase	Folate biosynthesis	0.580234	BESB_013130	3.5.4.16 (GTP cyclohydrolase I)	2643	4566	11.4118	12.1138	0.70191	0.0159781	1.6	1.7	1.7	11.58	12.22	0.65
TGME49_253880	Elongase	FAE pathway of ER	-0.0194826	BESB_013040	2.3.1.199 (Very-long-chain 3-oxoacyl-CoA synthase)	6683	351	12.7497	8.41549	-4.33425	-0.895604	-6.2	-1.4	-1.9	12.77	8.4	-4.38
TGME49_253900	Aminolevulinate dehydratase	Porphyrin metabolism	-4.41074	BESB_013020	4.2.1.24 (Porphobilinogen synthase)	5500	12245	12.4688	13.5367	1.06792	-0.976824	-1.1	-1.7	-1.5	12.55	13.57	1.02
TGME49_254110	tryptophanyl-tRNA synthetase (TrpRS1)	tRNA biosynthesis	-4.57761	BESB_012840	6.1.1.2 (Tryptophan--tRNA ligase)	1733	2195	10.8032	11.0574	0.254186	-0.448579	-1.5	-1.6	-1.3	11.2	11.35	0.15
TGME49_254200	Glycine-tRNA ligase	Glycine, Serine and cysteine metabolism	-4.43529	BESB_012750	6.1.1.14 (Glycine--tRNA ligase)	602	4944	9.27968	12.2285	2.94885	0.0182105	-1.4	-1.5	-1.2	8.92	11.88	2.96
TGME49_254250	MSF-1	Phosphatidylethanolamine and phosphatidylserine metabolism	-4.5902	BESB_012710	none	2960	4445	11.5752	12.075	0.499813	0.364857	1.3	1.5	1.7	11.6	12.06	0.46
TGME49_254260	Cox19	Electron transport chain	-3.33942	BESB_012700	1.9.3.1 (Cytochrome-c oxidase)	1355	853	10.4483	9.6947	-0.75364	0.258132	1.4	1.2	1.5	10.47	9.67	-0.79
TGME49_254330	Triacylglycerol lipase	Phosphatidylethanolamine and phosphatidylserine metabolism	1.4423	BESB_012630	3.1.1.3 (Triacylglycerol lipase)	748	2804	9.59235	11.4106	1.81823	4.75738	18*	10.2*	14.7*	8.95	10.72	1.77
TGME49_254370	Guanylate cyclase	Protoheme-containing proteins	-3.56273	BESB_012570	4.6.1.2 (Guanylate cyclase)	149246	84684	17.2307	16.3265	-0.904149	-0.995022	-1.3	-1.7	-1.4	17.31	16.37	-0.94
TGME49_254390	SEC14	Inositol phosphate metabolism	-2.15612	BESB_012550	none	12391	21629	13.6404	14.3574	0.717001	-0.767317	-1.6	-1.9	-1.5	13.66	14.34	0.68
TGME49_254420	Phospholipase A2	Phosphatidylcholine metabolism	-2.44324	BESB_012510	3.1.1.4 (Phospholipase A(2))	21862	10603	14.4595	13.329	-1.13051	0.166329	-3.5	-5.2	-2.1	14.59	13.42	-1.17
TGME49_255670	Ubiquinone/menaquinone biosynthesis methyltransferase	Ubiquinone metabolism	-0.136105	BESB_076720	2.1.1.17 (Phosphatidylethanolamine N-methyltransferase)	2631	475	11.4051	8.85107	-2.55405	0.877683	-1.3	-1.6	-1.3	11.43	8.83	-2.6
TGME49_255690	2-C-methyl-D-erythritol 2,4-cyclodiphosphate synthase	Isoprenoids metabolism	-3.5733	BESB_076700	4.6.1.12 (2-C-methyl-D-erythritol 2,4-cyclodiphosphate synthase)	563	754	9.18288	9.51714	0.334262	-1.88184	1.3	1.3	1.4	9.2	9.5	0.3
TGME49_255890	pyridine nucleotide-disulfide oxidoreductase domain-containing protein	Pyrimidine metabolism	0.573184	BESB_076600	1.6.5.4 (Monodehydroascorbate reductase (NADH))	3118	35362	11.6503	15.0667	3.4164	1.90315	-1	1.3	1.3	11.72	15.09	3.37
TGME49_255970	Histone-lysine N-methyltransferase	Lysine degradation	0.522465	BESB_076510	2.1.1.43 (Histone-lysine N-methyltransferase)	21518	5862	14.4366	12.4741	-1.96254	-0.480506	-1	-1	-1	14.52	12.51	-2.01
TGME49_256760	Pyruvate kinase	Glycolysis	-4.03243	BESB_077680	2.7.1.40 (Pyruvate kinase)	283456	146393	18.1561	17.1162	-1.0399	0.926726	1.8	1.4	1.6	18.1	17.02	-1.08
TGME49_256830	Phosphoinositide-5-phosphatase	Inositol phosphate metabolism	-4.72607	BESB_077570	3.1.3.56 (Inositol-polyphosphate 5-phosphatase)	3478	4538	11.8078	12.1049	0.297094	-1.74417	-2	-1.7	-1.5	10.97	11.48	0.51
TGME49_256920	1-phosphatidylinositol-4-phosphate 5-kinase	Inositol phosphate metabolism	-4.82614	BESB_077500	2.7.1.150 (1-phosphatidylinositol-3-phosphate 5-kinase)	18571	22200	14.2242	14.395	-0.170873	-0.67055	-1.7	-1.2	-1.4	14.25	14.38	0.13
TGME49_256970	Vacuolar ATP synthase catalytic subunit A	Vacuolar-ATPase	-3.60677	BESB_077490	3.6.3.14 (H(+)-transporting two-sector ATPase)	19996	29176	14.3308	14.7892	0.458425	-0.221943	1.7	1.3	1.6	14.35	14.77	0.42
TGME49_256980	Glycerol-3-phosphate O-acyltransferase	Phosphatidylethanolamine and phosphatidylserine metabolism	-2.36393	BESB_077480	2.3.1.42 (Glycerone-phosphate O-acyltransferase)	4863	10992	12.2913	13.381	1.08974	-0.701683	-1.8	-1.5	-1.5	12.57	13.62	1.05
TGME49_256990	Glycine-tRNA ligase	Glycine, Serine and cysteine metabolism	-4.27989	BESB_077470	6.1.1.14 (Glycine--tRNA ligase)	14854	12126	13.902	13.5226	-0.379347	-1.36569	1.6	1.1	1.6	13.92	13.5	-0.42
TGME49_257050	Bifunctional 2-dehydropantoate 2-reductase/3-methyl-2-oxobutanoate hydroxymethyltransferase	Pantothenate and CoA biosynthesis	0.0942632	BESB_077400	1.1.1.169 (2-dehydropantoate 2-reductase)	5938	8491	12.5793	13.0086	0.429267	-0.194699	-1.9	-3.4	-1.8	12.76	13.14	0.39
TGME49_257080	3',5'-cyclic-nucleotide phosphodiesterase	Purine metabolism	0.54506	BESB_077360	3.1.4.17 (3',5'-cyclic-nucleotide phosphodiesterase)	24832	23893	14.6433	14.501	-0.142233	-1.09818	-1.4	-2.1	-1.2	14.67	14.48	-0.18
TGME49_257480	Succinate semialdehyde dehydrogenase	Glutamine utilization and GABA shunt	-0.753246	BESB_077070	1.2.1.24 (Succinate-semialdehyde dehydrogenase (NAD(+)))	13986	449	13.8151	8.76999	-5.04509	-0.705846	-1.5	1.5	1.1	13.71	8.64	-5.07
TGME49_257510	Diacylglycerol choline phosphotransferase	Phosphatidylcholine metabolism	-0.292254	BESB_077040	2.7.8.1 (Ethanolaminephosphotransferase)	7724	8438	12.9586	12.9995	0.040921	-1.69489	-2.5	-2.2	-2.1	13.04	13.02	-0.02
TGME49_257625	Bifunctional methylenetetrahydrofolate dehydrogenase/methenyltetrahydrofolate cyclohydrolase	Folate biosynthesis	-2.64464	BESB_076930	1.5.1.5 (Methylenetetrahydrofolate dehydrogenase (NADP(+)))	41080	27010	15.3695	14.6779	-0.691549	-1.5929	-2	-1.1	-1	15.24	14.5	-0.74
TGME49_257740	Cytidylate kinase	Pyrimidine metabolism	-3.19697	BESB_083880	2.7.4.14 (UMP/CMP kinase)	7607	10084	12.9366	13.2566	0.320004	-0.563123	1.2	-1.3	-1.1	12.71	12.87	0.16
TGME49_257750	Homocysteine S-methyltransferase	Methionine metabolism	1.46022	BESB_083870	2.1.1.10 (Homocysteine S-methyltransferase)	14017	7555	13.8183	12.8401	-0.978211	-1.43736	-1.8	-1.5	-1.4	13.84	12.82	-1.02
TGME49_257770	Histone-lysine N-methyltransferase	Lysine degradation	-3.32582	BESB_083920	2.1.1.43 (Histone-lysine N-methyltransferase)	9165	17732	13.2054	14.0708	0.865448	-1.33404	1	1.3	1.1	13.23	14.05	0.83
TGME49_257945	3',5'-cyclic-nucleotide phosphodiesterase	Purine metabolism	-1.8063	BESB_083970	3.1.4.17 (3',5'-cyclic-nucleotide phosphodiesterase)	6367	105	12.6799	6.68269	-5.99717	0.170451	-1.5	6.5	3.6	12.7	6.63	-6.06
TGME49_257960	Mannose-1-phosphate guanylyltransferase	Mannose and fructose metabolism	-4.60279	BESB_083990	2.7.7.13 (Mannose-1-phosphate guanylyltransferase)	1358	1670	10.4516	10.6632	0.21159	-1.1042	-1.5	-1.2	-1	10.47	10.65	0.17
TGME49_258020	Glutaminyl-peptide cyclotransferase	Glutamate metabolism	-2.58561	BESB_084050	2.3.2.5 (Glutaminyl-peptide cyclotransferase)	4419	2668	12.1531	11.3387	-0.814364	-1.48518	2.3	6	4.2	12.2	11.27	-0.93
TGME49_258110	N-acetylglucosaminylphosphatidylinositol deacetylase	Glycosylphosphatidylinositol (GPI) anchor biosynthesis	-4.36648	BESB_084140	3.5.1.89 (N-acetylglucosaminylphosphatidylinositol deacetylase)	9901	1719	13.3168	10.7048	-2.61202	-0.931741	-1.9	-2.1	-1.9	13.34	10.69	-2.65
TGME49_258508	3'5'-cyclic nucleotide phosphodiesterase domain-containing protein	Purine metabolism	-1.18679	BESB_084400	3.1.4.17 (3',5'-cyclic-nucleotide phosphodiesterase)	882	2094	9.8297	10.9895	1.15982	4.72082	25*	74*	30.4*	9.67	10.96	1.29
TGME49_258640	Adenylate kinase	Purine metabolism	-2.05471	BESB_084530	2.7.4.3 (Adenylate kinase)	3402	2078	11.7759	10.9783	-0.797531	-0.636414	-1.2	-1.2	1	12.26	11.39	-0.86
TGME49_258650	Ferrochelatase	Porphyrin metabolism	-5.68811	BESB_084540	4.99.1.1 (Ferrochelatase)	22762	11232	14.5177	13.4121	-1.10557	-0.475752	1.3	1.2	1.3	14.17	13	-1.18
TGME49_258690	5-aminolevulinate synthase	Glycine, Serine and cysteine metabolism	-4.57521	BESB_084580	2.3.1.37 (5-aminolevulinate synthase)	9284	12320	13.224	13.5455	0.321526	-1.68857	-1.3	-1.5	-1.2	13.25	13.53	0.28
TGME49_259010	Vacuolar ATP synthase AC39 subunit	Vacuolar-ATPase	-4.8393	BESB_002630	3.6.3.14 (H(+)-transporting two-sector ATPase)	10258	13567	13.3679	13.6846	0.316698	-1.33297	-1.1	-1.2	-1	13.39	13.67	0.28
TGME49_259130	p-hydroxybenzoate-polyprenyltransferase	Ubiquinone metabolism	-4.07116	BESB_002720	2.5.1.39 (4-hydroxybenzoate polyprenyltransferase)	3066	1919	11.6259	10.8635	-0.762333	-3.17832	1.9	1.4	1.7	11.53	10.73	-0.8
TGME49_259530	GalNac	Galactose metabolism	1.15154	BESB_002910	2.4.1.41 (Polypeptide N-acetylgalactosaminyltransferase)	18040	6978	14.1823	12.7255	-1.45682	-0.0617209	-1	1.4	1.3	14.2	12.71	-1.49
TGME49_259550	Bifunctional dihydropteroate synthase/dihydro-hydroxymethylpterin pyrophosphokinase	Folate biosynthesis	-3.54712	BESB_002920	2.5.1.15 (Dihydropteroate synthase)	52709	12250	15.7291	13.5373	-2.19181	-1.19196	-3.6	-6.4	-4.7	15.75	13.52	-2.23
TGME49_259660	Orotate phosphoribosyl transferase	Pyrimidine metabolism	-1.1557	BESB_003030	2.4.2.10 (Orotate phosphoribosyltransferase)	3271	3732	11.7193	11.8228	0.103559	1.35595	2.1	2	2.1	11.74	11.8	0.06
TGME49_259690	Orotidine-5'-phosphate decarboxylase	Pyrimidine metabolism	-2.67179	BESB_003050	2.4.2.10 (Orotate phosphoribosyltransferase)	6078	2973	12.6129	11.4948	-1.11806	0.989835	3.3	2.1	2.9	12.64	11.48	-1.16
TGME49_259830	Diacylglycerol kinase	Phosphatidylethanolamine and phosphatidylserine metabolism	0.0534029	BESB_003090	2.7.1.107 (Diacylglycerol kinase (ATP))	10119	4893	13.3482	12.2135	-1.13475	-0.585512	1.2	1.2	1.5	13.48	12.32	-1.17
TGME49_259950	Carbonic anhydrase	FASII in the apicoplast	1.34081	BESB_003210	4.2.1.1 (Carbonate dehydratase)	1809	2577	10.8651	11.2888	0.423666	-0.54234	-1.5	1	-1.1	10.89	11.27	0.38
TGME49_259960	Nucleoside-diphosphatase	Purine metabolism	-0.666958	BESB_003220	3.6.1.6 (Nucleoside diphosphate phosphatase)	1256	4677	10.3392	12.1484	1.80921	-1.33967	10.7*	33.2*	15.1*	10.44	12.23	1.79
TGME49_260140	Mannose-6-phosphate isomerase	Mannose and fructose metabolism	-4.96309	BESB_003320	5.3.1.8 (Mannose-6-phosphate isomerase)	3177	1664	11.6772	10.6579	-1.01922	-0.422806	-1.9	-1.1	-1.2	11.7	10.64	-1.06
TGME49_260160	S-adenosylmethionine-dependent methyltransferase	Methionine metabolism	-1.69461	BESB_003340	2.1.1.- (Methyltransferases.)	601	299	9.27661	8.18517	-1.09144	-0.0674383	1.3	1.1	1.7	9.36	8.28	-1.08
TGME49_260220	Folate/Methotrexate transporter	Folate biosynthesis	0.662696	BESB_003400	none	17981	10879	14.1776	13.3661	-0.811499	-1.25989	-4.3	-2.5	-2.9	14.2	13.35	-0.85
TGME49_260610	S-adenosylmethionine-dependent methyltransferase	Methionine metabolism	-4.97063	BESB_085140	2.1.1.- (Methyltransferases.)	2788	4124	11.4889	11.9669	0.478038	0.554179	2	1.5	1.9	11.51	11.95	0.44
TGME49_261030	pyridine nucleotide-disulfide oxidoreductase domain-containing protein	Pyrimidine metabolism	-3.66471	BESB_084930	1.18.1.2 (Ferredoxin--NADP(+) reductase)	4267	5854	12.1027	12.4722	0.369496	0.136943	1	1.1	1.3	12.17	12.49	0.32
TGME49_261070	Triose phosphate translocator	FASII in the apicoplast	-4.43736	BESB_084900	none	2087	13341	11.0713	13.6604	2.58909	-1.95899	-1.6	-1.6	-1.4	11.09	13.64	2.55
TGME49_261480	L-serine-phosphatidylethanolamine phosphatidyltransferase	Phosphatidylethanolamine and phosphatidylserine metabolism	-4.80339	BESB_084670	2.7.8.29 (L-serine-phosphatidylethanolamine phosphatidyltransferase)	4193	4308	12.0774	12.0298	-0.047581	-1.69874	1.2	-1.1	1.1	12.1	12.01	-0.09
TGME49_261760	Diacylglycerol choline phosphotransferase	Phosphatidylcholine metabolism	-2.9399	BESB_002150	2.7.8.1 (Ethanolaminephosphotransferase)	4771	11247	12.2637	13.4141	1.15037	-0.800939	-1.5	-1.3	-1.3	12.28	13.39	1.11
TGME49_261950	ATP synthase beta chain	Electron transport chain	-4.84243	BESB_002100	3.6.3.14 (H(+)-transporting two-sector ATPase)	30862	39312	14.9569	15.2194	0.262504	-1.88662	2.9	2	2.4	14.98	15.2	0.22
TGME49_262030	Dol-P-Glc:Man9-GlcNAc2-PP-Dol alpha-1,3-glucosyltransferase (ALG6)	N-glycan biosynthesis	-1.94492	BESB_002010	2.4.1.267 (Dolichyl-P-Glc:Man(9)GlcNAc(2)-PP-dolichol alpha-1,3-glucosyltransferase)	8244	14394	13.0526	13.77	0.717354	-1.51611	1.2	1.2	1.4	13.12	13.8	0.68
TGME49_262400	Triacylglycerol lipase	Phosphatidylethanolamine and phosphatidylserine metabolism	1.2447	BESB_001840	3.1.1.3 (Triacylglycerol lipase)	269273	49905	18.082	15.5636	-2.51842	-1.02984	-3.5	-3.8	-3.1	18.11	15.56	-2.56
TGME49_262430	4-hydroxy-3-methylbut-2-en-1-yl diphosphate synthase	Isoprenoids metabolism	-4.40531	BESB_001810	1.17.7.1 ((E)-4-hydroxy-3-methylbut-2-enyl-diphosphate synthase (ferredoxin))	1294	1370	10.382	10.3777	-0.00428983	-0.458711	-1.4	-2.1	-1.7	10.85	10.85	-0.01
TGME49_262750	Histone-lysine N-methyltransferase	Lysine degradation	-2.86914	BESB_001480	2.1.1.43 (Histone-lysine N-methyltransferase)	975	575	9.97388	9.12648	-0.847402	-2.55982	-1.1	-1.1	1.3	10	9.11	-0.89
TGME49_262910	Cytochrome-b5 reductase	FASII in the apicoplast	-2.83897	BESB_001360	1.6.2.2 (Cytochrome-b5 reductase)	6539	47062	12.7184	15.479	2.76058	-0.320617	-1	-1.2	1	12.88	15.6	2.72
TGME49_262930	hypothetical protein	Glycosylphosphatidylinositol (GPI) anchor biosynthesis	-3.47361	BESBLIS14_000120	none	777	3601	9.64717	11.7714	2.12419	0.440921	1.1	-1.7	-1.2	9.67	11.75	2.08
TGME49_263000	Neutral-sphingomyelinase activator	Sphingomyelin and ceramide metabolism	-0.936031	BESB_001250	none	9101	1352	13.1952	10.3585	-2.83676	-1.16915	-2.8	-2.2	-2	13.25	10.38	-2.87
TGME49_263130	2-methylcitrate synthase	2-methylcitrate cycle	1.86188	BESB_001120	2.3.3.1 (Citrate (Si)-synthase)	804	7771	9.69642	12.8808	3.18439	-0.500399	-20.2	-1.6	-3.1	9.83	12.86	3.03
TGME49_263190	Adenylosuccinate lyase	Purine metabolism	-0.412626	BESB_000960	4.3.2.2 (Adenylosuccinate lyase)	1458	4212	10.5542	11.9974	1.44321	-1.78773	2.5	2.1	2.3	10.57	11.98	1.41
TGME49_263270	Glycerophosphodiester phosphodiesterase	Phosphatidylcholine metabolism	0.721745	BESB_000860	3.1.4.46 (Glycerophosphodiester phosphodiesterase)	5637	29792	12.5043	14.8194	2.31507	1.04429	-6.1	-5.2	-4.7	12.53	14.8	2.27
TGME49_263430	3-hydroxyisobutyrate dehydrogenase	Leucine, Isoleucine and Valine metabolism	0.985714	BESB_000690	1.1.1.31 (3-hydroxyisobutyrate dehydrogenase)	764	1452	9.62272	10.4616	0.838898	-1.66287	-1.2	-1.8	-1.4	9.64	10.45	0.8
TGME49_263690	Dol-P-Glc:Glc2-Man9-GlcNAc2-PP -Dol alpha-1,2-glucosyltransferase (ALG10)	N-glycan biosynthesis	-0.841872	BESB_000440	2.4.1.256 (Dolichyl-P-Glc:Glc(2)Man(9)GlcNAc(2)-PP-dolichol alpha-1,2-glucosyltransferase)	1706	2350	10.7806	11.1558	0.375219	-2.4153	1	-1.5	-1.1	10.8	11.14	0.34
TGME49_263710	sterol-O-acyltransferase	FAE pathway of ER	-1.02043	BESB_000420	2.3.1.26 (Sterol O-acyltransferase)	23748	6254	14.5789	12.5675	-2.01143	-0.152979	-2.1	-2.2	-1.9	14.6	12.55	-2.05
TGME49_263730	Glycerol-3-phosphate dehydrogenase	Electron transport chain	0.994196	BESB_000400	1.1.5.3 (Glycerol-3-phosphate dehydrogenase)	2070	16154	11.0595	13.9364	2.87688	-0.410669	-1.1	-1.2	-1.1	11.08	13.92	2.84
TGME49_263785	Phosphatidate cytidylyltransferase	Phosphatidylethanolamine and phosphatidylserine metabolism	-2.09939	BESB_000360	2.7.7.41 (Phosphatidate cytidylyltransferase)	2091	1579	11.0739	10.5824	-0.49155	-2.23993	-2.2	-2.9	-2.2	11.09	10.57	-0.53
TGME49_263870	Glutamyl-tRNA synthetase	Glutamate metabolism	-4.19644	BESB_000290	6.1.1.17 (Glutamate--tRNA ligase)	20455	5334	14.3635	12.3379	-2.02561	-0.278002	1.7	1.5	1.6	14.38	12.32	-2.06
TGME49_264000	Aldehyde dehydrogenase	Fatty acid recycling and degradation	-0.6349	BESB_000260	1.2.1.3 (Aldehyde dehydrogenase (NAD(+)))	634	31998	9.35425	14.9224	5.5682	0.486877	1.2	3.3	1.9	9.47	14.97	5.5
TGME49_264030	Alanine transaminase	Alanine metabolism	1.31253	BESB_000230	2.6.1.2 (Alanine transaminase)	60877	15386	15.9369	13.8661	-2.07084	0.12551	-3.7	2.7	1.4	15.27	13.12	-2.15
TGME49_264080	Acyl-carrier protein	FASII in the apicoplast	-1.42588	BESB_000180	none	7992	6379	13.0078	12.596	-0.411797	-1.08999	1.6	1.4	1.5	13.73	13.25	-0.49
TGME49_264200	Uroporphyrinogen-III synthase	Porphyrin metabolism	-4.87965	BESB_000050	4.2.1.75	1359	3106	10.4528	11.5581	1.10528	-0.990638	-1.3	-1.7	-1.4	10.68	11.67	0.98
TGME49_264650	Phosphoacetylglucosamine mutase	Aminosugars metabolism	-2.94407	BESB_048000	5.4.2.3 (Phosphoacetylglucosamine mutase)	7279	8359	12.873	12.986	0.112949	0.442869	1	1.6	1.3	12.9	12.97	0.07
TGME49_264780	UDP-N-acetylglucosamine diphosphorylase	Aminosugars metabolism	-5.22379	BESB_048140	2.7.7.23 (UDP-N-acetylglucosamine diphosphorylase)	623	3878	9.32904	11.8783	2.54922	-1.01596	-1.2	-1.2	-1.1	9.36	11.86	2.51
TGME49_265000	Ethanolamine kinase	Phosphatidylethanolamine and phosphatidylserine metabolism	-0.267892	BESB_048300	2.7.1.82 (Ethanolamine kinase)	5349	6639	12.4286	12.6537	0.225031	0.0329447	1	-1.1	1.1	12.67	12.86	0.19
TGME49_265010	Glutamate 5-kinase	Glutamate metabolism	-3.17249	BESB_048320	2.7.2.11 (Glutamate 5-kinase)	110006	59578	16.7905	15.8192	-0.971345	-0.0469806	-11	-1.4	-1.9	16.81	15.8	-1.01
TGME49_265450	Hexokinase	Glycolysis	-1.36522	BESB_048730	2.7.1.1 (Hexokinase)	91243	48055	16.5208	15.5091	-1.01164	-0.244625	3.1	2.8	3.1	16.61	15.55	-1.06
TGME49_265830	Alkaline phosphatase	Folate biosynthesis	-1.08287	BESB_048860	3.1.3.1 (Alkaline phosphatase)	7191	48282	12.8555	15.5159	2.6604	0.272328	-1	1	1.3	12.49	15.11	2.63
TGME49_265860	hydrolase, carbon-nitrogen family protein	Alanine metabolism	-2.17306	BESB_048910	3.5.-.- (Acting on carbon-nitrogen bonds, other than peptide bonds.)	1910	1766	10.9434	10.7438	-0.19961	-0.714735	2.8	6.2	5.1	10.96	10.72	-0.24
TGME49_265870	Pantoate-beta-alanine ligase	Pantothenate and CoA biosynthesis	0.719773	BESB_048920	6.3.2.1 (Pantoate--beta-alanine ligase (AMP-forming))	34504	20302	15.1178	14.2661	-0.851737	-1.70304	-2	-2.6	-1.7	14.61	13.7	-0.9
TGME49_266120	Glutathione peroxidase	Redox metabolism	-0.616664	BESB_049060	1.11.1.15 (Peroxiredoxin)	1104	2131	10.1532	11.0148	0.861547	0.631055	-1.7	-1.4	-1.4	10.55	11.41	0.86
TGME49_266130	Glutathione peroxidase	Redox metabolism	1.44086	BESB_049080	1.11.1.15 (Peroxiredoxin)	69	81	6.17228	6.31494	0.142667	2.0032	1.2*	8.1*	3.4*	9.4	11.16	1.76
TGME49_266270	Butyryl-CoA dehydrogenase	Leucine, Isoleucine and Valine metabolism	-0.795631	BESB_049120	1.3.8.1 (Short-chain acyl-CoA dehydrogenase)	53	1	5.79251	0.904614	-4.88789	1.09765	35.6*	238.1*	104.4*	5.81	0.86	-4.95
TGME49_266310	alpha-1,3-mannosyl-glycoprotein 2-beta-N-acetylglucosaminyl transferase (MGAT1)	N-glycan biosynthesis	-1.88765	BESB_049150	2.4.1.101 (Alpha-1,3-mannosyl-glycoprotein 2-beta-N-acetylglucosaminyltransferase)	4766	4411	12.2622	12.0639	-0.198258	-0.676398	-1	1	1.1	12.43	12.18	-0.25
TGME49_266366	Pterine (BT1 family) transporter	Folate biosynthesis	-0.922549	BESB_049380	none	179466	54249	17.4967	15.684	-1.81265	-1.83703	1.1	-1	1.4	17.52	15.67	-1.85
TGME49_266450	lysine decarboxylase family protein	Lysine degradation	1.44183	BESB_049450	4.1.1.18 (Lysine decarboxylase)	13206	287	13.7323	8.12589	-5.6064	1.05072	-1.2	-2.2	-1.3	13.78	8.12	-5.66
TGME49_266620	Thioredoxin	Redox metabolism	1.28343	BESB_049500	none	6866	6771	12.7888	12.6821	-0.106712	0.885101	1.6	1	1.2	12.24	12.09	-0.15
TGME49_266640	Acetate-CoA ligase/Acetyl-CoA synthetase	Pyruvate metabolism	0.588245	BESB_049520	6.2.1.1 (Acetate--CoA ligase)	2589	6597	11.3821	12.6445	1.26244	-1.17501	-3.5	-3.2	-3.3	11.4	12.63	1.22
TGME49_266730	Leucine-tRNA ligase	Leucine, Isoleucine and Valine metabolism	-3.5587	BESB_049600	6.1.1.4 (Leucine--tRNA ligase)	904	794	9.865	9.5915	-0.273501	0.628445	1.3	1.8	1.6	7.98	7.57	-0.41
TGME49_266760	Isocitrate dehydrogenase (ICDH1)	Glutamine utilization and GABA shunt	0.345899	BESB_049640	1.1.1.42 (Isocitrate dehydrogenase (NADP(+)))	3699	4086	11.8966	11.9535	0.0569114	0.10216	2.6	5.7	3.9	12.02	12.05	0.03
TGME49_266850	3-demethylubiquinone-9 3-O-methyltransferase	Ubiquinone metabolism	-4.49079	BESB_049710	2.1.1.64 (3-demethylubiquinol 3-O-methyltransferase)	5747	13642	12.5322	13.6926	1.1604	0.287652	1.9	1.4	1.8	12.84	13.96	1.11
TGME49_266920	3',5'-cyclic-nucleotide phosphodiesterase	Purine metabolism	1.62617	BESB_049770	3.1.4.- (Phosphoric diester hydrolases.)	106872	63607	16.7488	15.9136	-0.835243	0.594665	-164.2	-125.8	-121.4	16.29	15.38	-0.91
TGME49_267330	Fumarate hydratase	Tricarboxylic acid (TCA) cycle	-3.50198	BESB_050360	4.2.1.2 (Fumarate hydratase)	7156	6518	12.8484	12.6271	-0.221319	-0.344118	1.9	1.6	1.7	12.87	12.61	-0.26
TGME49_268340	UDP-GlcNAc:dolichyl-pyrophosphoryl-GlcNAc GlcNAc transferase	Aminosugars metabolism	-2.59784	BESB_064870	2.4.1.141 (N-acetylglucosaminyldiphosphodolichol N-acetylglucosaminyltransferase)	2709	3019	11.4474	11.517	0.0696573	-2.00352	-1.5	-1.4	-1.3	11.47	11.5	0.03
TGME49_268730	Glutaredoxin	Redox metabolism	-2.12681	BESB_051990	none	7141	5354	12.8454	12.3434	-0.502058	0.652586	1.8	1.4	1.6	12.46	11.86	-0.6
TGME49_268850	Enolase (ENO2)	Glycolysis	-3.37851	BESB_052100	4.2.1.11 (Phosphopyruvate hydratase)	66089	4000	16.0555	11.9228	-4.13267	-3.35194	4	3.3	3.4	16.08	11.91	-4.17
TGME49_268860	Enolase (ENO1)	Glycolysis	0.0746693	BESB_052110	4.2.1.11 (Phosphopyruvate hydratase)	126	801239	7.03335	19.5686	12.5352	5.00373	-121.6*	-121.6*	-121.6*	3.67	15.3	11.63
TGME49_268890	Citrate (si)-synthase	Tricarboxylic acid (TCA) cycle	-2.40053	BESB_052140	2.3.3.1 (Citrate (Si)-synthase)	18833	13066	14.2444	13.6303	-0.614034	-0.69341	1.8	1.9	1.9	14.42	13.77	-0.65
TGME49_269035	Nucleoside-diphosphate kinase	Purine metabolism	-0.884871	BESB_052280	2.7.4.6 (Nucleoside-diphosphate kinase)	2512	7399	11.3386	12.81	1.47147	0.664203	2.7*	14*	6.4*	11.37	12.81	1.44
TGME49_269190	Glyceraldehyde 3-P dehydrogenase	Glycolysis	-4.39897	BESB_052410	1.2.1.12 (Glyceraldehyde-3-phosphate dehydrogenase (phosphorylating))	49052	32946	15.6254	14.9645	-0.660819	-1.00762	-1.5	-1.6	-1.3	15.65	14.95	-0.7
TGME49_269300	Triacylglycerol lipase	Phosphatidylethanolamine and phosphatidylserine metabolism	-0.354747	BESB_052490	3.1.1.3 (Triacylglycerol lipase)	1822	126952	10.8755	16.9106	6.03511	3.74198	31.3*	19.5*	22*	10.69	16.68	5.99
TGME49_269400	3-oxoacyl-[ACP]reductase	FASII in the apicoplast	0.084437	BESB_052600	1.1.1.100 (3-oxoacyl-[acyl-carrier-protein] reductase)	1043	7378	10.0714	12.8059	2.73453	1.45357	10.4*	57*	34.9*	10.1	12.83	2.74
TGME49_269430	trans-pentaprenyltranstransferase/trans-hexaprenyltranstransferase/trans-octaprenyltranstransferase	Terpenoid metabolism	-3.65516	BESB_052640	2.5.1.30 (Heptaprenyl diphosphate synthase)	1031	325	10.0543	8.30492	-1.74935	-2.88079	2.9	1.9	2.4	10.08	8.29	-1.79
TGME49_269800	NAD+ synthase	Nicotinate and nicotinamide metabolism	0.0446346	BESB_052890	6.3.5.1 (NAD(+) synthase (glutamine-hydrolyzing))	5023	3172	12.3379	11.5883	-0.749605	-1.10292	-3.2	-5.3	-3.9	12.45	11.64	-0.81
TGME49_269920	Phosphatidylserine decarboxylase	Phosphatidylethanolamine and phosphatidylserine metabolism	0.522939	BESB_052800	4.1.1.65 (Phosphatidylserine decarboxylase)	331	280	8.4181	8.09109	-0.327001	-0.657965	-8.4	-14.3	-10.1	8.26	7.84	-0.42
TGME49_270100	Aldehyde reductase	Glyoxalase metabolism	-5.13151	BESB_053250	1.1.1.21 (Aldehyde reductase)	5668	7561	12.5122	12.8413	0.329058	-0.409628	-1.1	-1.2	-1	12.53	12.82	0.29
TGME49_270120	Thioredoxin	Redox metabolism	-1.6089	BESB_053260	1.8.1.8 (Protein-disulfide reductase)	2385	1858	11.2636	10.817	-0.446662	0.890025	1.9	1.5	1.8	11.29	10.8	-0.49
TGME49_270140	Thioredoxin	Redox metabolism	-4.93142	BESB_053270	none	6111	3236	12.6207	11.6171	-1.00361	-0.291658	-1.1	-1.3	-1.2	12.64	11.6	-1.04
TGME49_270220	Manosyltransferase – PIG V	Glycosylphosphatidylinositol (GPI) anchor biosynthesis	-3.04561	BESB_053340	2.4.1.- (Hexosyltransferases.)	268	8989	8.11555	13.0908	4.9753	-0.943653	-2.1	-2	-1.9	7.97	12.93	4.96
TGME49_270310	Acyl-carrier protein	FASI in the cytosol	-1.26502	BESB_053450	none	16545	30949	14.0575	14.8743	0.816832	0.817301	1.7	1.4	1.6	13.4	14.19	0.79
TGME49_270510	Asparagine-tRNA ligase	Asparagine and Aspartate metabolism	-3.93016	BESB_053540	6.1.1.22 (Asparagine--tRNA ligase)	41853	14904	15.3964	13.8202	-1.5762	-1.32744	1.3	1.1	1.3	15.42	13.8	-1.62
TGME49_270550	Glutamate-5-semialdehyde dehydrogenase	Glutamate metabolism	-0.689403	BESB_053580	1.2.1.41 (Glutamate-5-semialdehyde dehydrogenase)	10339	5805	13.3792	12.46	-0.919243	-0.813146	-4.8	-1	-1.6	11.45	10.56	-0.89
TGME49_270650	Deoxyribose-phosphate aldolase	Pentose Phosphate Cycle	1.91191	BESB_053650	4.1.2.4 (Deoxyribose-phosphate aldolase)	2049	2254	11.0447	11.0956	0.0509144	2.71035	3.6	2.5	3	10.77	10.76	-0.01
TGME49_270865	Adenylate cyclase	Purine metabolism	-1.12126	BESB_053860	4.6.1.1 (Adenylate cyclase)	62253	53038	15.9692	15.6515	-0.317738	-0.811354	-6.3	-6.5	-4.6	16.04	15.7	-0.35
TGME49_270910	Glycerol-3-phosphate O-acyltransferase	FASII in the apicoplast	-2.12751	BESB_053900	2.3.1.15 (Glycerol-3-phosphate 1-O-acyltransferase)	567	691	9.19304	9.39142	0.198376	-2.17737	1.6	1.2	1.6	9.21	9.38	0.17
TGME49_271120	Sphingomyelin phosphodiesterase	Sphingomyelin and ceramide metabolism	-1.4291	BESB_037340	3.1.4.12 (Sphingomyelin phosphodiesterase)	6491	21245	12.7078	14.3316	1.62382	-2.24009	-2.2	-1.5	-1.7	12.82	14.4	1.58
TGME49_271210	4-alpha-glucanotransferase	Starch and galactose metabolism	0.265502	BESB_037420	2.4.1.25 (4-alpha-glucanotransferase)	285	1481	8.20384	10.4903	2.28641	3.66921	4.4*	26.7*	12.4*	6.81	9.01	2.21
TGME49_271350	Bifunctional tetrahydrofolylpolyglutamate synthase/dihydrofolate synthase	Folate biosynthesis	-5.14437	BESB_037540	6.3.2.17 (Tetrahydrofolate synthase)	14367	5129	13.8539	12.2814	-1.57247	-1.42113	-2.3	-2.9	-2.3	13.88	12.26	-1.61
TGME49_271420	Porphobilinogen deaminase	Porphyrin metabolism	-3.93019	BESB_037610	2.5.1.61 (Hydroxymethylbilane synthase)	1101	1624	10.1492	10.623	0.473734	-3.1244	1.1	1.3	1.3	8.54	8.85	0.31
TGME49_271610	Pyrroline-5-carboxylate reductase	Glutamate metabolism	0.852235	BESB_037690	1.5.1.2 (Pyrroline-5-carboxylate reductase)	1718	97737	10.7908	16.5333	5.74254	1.49795	-30.2	-16.2	-18.9	10.81	16.51	5.7
TGME49_271625	Serine-tRNA ligase	Glycine, Serine and cysteine metabolism	-4.84914	BESB_037700	6.1.1.11 (Serine--tRNA ligase)	8149	7027	13.0359	12.7356	-0.300302	-1.09147	1.2	-1.1	1	12.96	12.64	-0.32
TGME49_271820	Lipoate-protein ligase	Lipoic acid metabolism	-2.59666	BESB_037800	2.7.7.63 (Lipoate--protein ligase)	783	6927	9.65829	12.715	3.05668	-0.783785	-1.2	-1.4	1	9.68	12.7	3.02
TGME49_271888	beta-keto reductase	FAE pathway of ER	-4.5008	BESB_037860	1.1.1.- (With NAD(+) or NADP(+) as acceptor.)	4679	15741	12.2356	13.899	1.6634	-0.246452	-1.2	1.1	1	12.31	13.92	1.61
TGME49_272180	3-oxo-5-alpha-steroid 4-dehydrogenase	Steroid biosynthesis	-4.17305	BESB_038060	1.3.1.- (With NAD(+) or NADP(+) as acceptor.)	756	998	9.60747	9.92112	0.313646	-1.27172	1.2	-1	1.3	9.7	9.88	0.17
TGME49_272210	mRNA(2’-D-methyladenosine-N6-methyltransferase	SAM-dependent methyltransferases	-2.69707	BESB_038090	2.1.1.- (Methyltransferases.)	2847	2572	11.519	11.2859	-0.233096	-1.22152	-1.8	-2.5	-1.9	11.54	11.26	-0.28
TGME49_272290	Pyruvate dehydrogenase E1 beta subunit	Pyruvate metabolism	-0.184495	BESB_032930	1.2.4.1 (Pyruvate dehydrogenase (acetyl-transferring))	1178	7045	10.2468	12.7393	2.4925	-2.68833	-1.8	-1.9	-1.6	10.27	12.72	2.45
TGME49_272410	3-hydroxyisobutyrate dehydrogenase	Leucine, Isoleucine and Valine metabolism	1.05133	BESB_032830	1.1.1.31 (3-hydroxyisobutyrate dehydrogenase)	19192	62	14.2716	5.93102	-8.34055	0.247637	2.1	2.1	2.3	14.29	5.91	-8.38
TGME49_272420	Phosphatidylcholine-sterol O-acyltransferase	Recycling of phospholipids	0.565153	BESB_032820	2.3.1.43 (Phosphatidylcholine--sterol O-acyltransferase)	8157	56301	13.0373	15.7376	2.70025	0.136803	-2.1	-1.3	-1.3	12.99	15.65	2.66
TGME49_272490	Protoporphyrinogen oxidase	Porphyrin metabolism	-3.86844	BESB_032760	1.3.3.4 (Protoporphyrinogen oxidase)	1302	749	10.3908	9.50733	-0.883478	-0.476542	3	2.5	3.2	10.42	9.5	-0.92
TGME49_272640	eukaryotic initiation factor-2B, epsilon subunit, putative	tRNA biosynthesis	0.231826	BESB_032610	2.7.7.- (Nucleotidyltransferases.)	2037	5853	11.0363	12.4719	1.43562	-0.613922	-1.2	-2.3	-1.5	11.29	12.7	1.42
TGME49_272650	3',5'-cyclic-nucleotide phosphodiesterase	Purine metabolism	-0.372809	BESB_032590	3.1.4.17 (3',5'-cyclic-nucleotide phosphodiesterase)	97817	90584	16.6211	16.4237	-0.197453	-1.68776	-3.4	-6	-4.3	16.46	16.22	-0.24
TGME49_273030	Phosphoglycerate mutase	Glycolysis	0.703897	BESB_038230	5.4.2.1 (Transferred entry: 5.4.2.11 and 5.4.2.12)	19238	39217	14.2751	15.2159	0.940856	1.1365	1.2	-1.6	-1.2	14.11	14.98	0.87
TGME49_273090	cell division protein CDC48CY (CDC48CY)	Purine metabolism	-6.01303	BESB_038290	3.6.-.- (Acting on acid anhydrides.)	76140	64791	16.2597	15.9402	-0.319483	-1.52515	-1.5	-1.4	-1.3	16.32	15.94	-0.37
TGME49_273140	Methyltransferase, MiaB	Terpenoid metabolism	-0.227247	BESB_038420	2.-.-.- (Transferases.)	2255	4870	11.1829	12.2067	1.02382	-1.22545	1.6	1.1	1.5	11.2	12.19	0.98
TGME49_273350	Molybdopterin cofactor synthesis protein 2 (MOCS2/MoaE)	Folate biosynthesis	0.375419	BESB_038510	2.-.-.- (Transferases.)	7382	3606	12.8933	11.7732	-1.12004	1.48656	-3.2	-1.6	-1.8	12.92	11.75	-1.16
TGME49_273410	Tyrosine-tRNA ligase	Phenylalanine and tyrosine metabolism	-3.16916	BESB_038570	6.1.1.1 (Tyrosine--tRNA ligase)	5257	3551	12.4036	11.7511	-0.652497	-0.601828	-1.2	-1.1	1.1	12.42	11.73	-0.69
TGME49_273490	L-glutamate ammonia ligase	Glutamate metabolism	-0.478782	BESB_007290	6.3.1.2 (Glutamate--ammonia ligase)	122308	11069	16.9435	13.391	-3.55245	-1.48037	2.1	3.9	2.8	17.03	13.38	-3.65
TGME49_273500	O-linked N-acetylglucosamine transferase	N-glycan biosynthesis	-0.10556	BESB_007300	2.4.1.- (Hexosyltransferases.)	5475	6500	12.4622	12.6231	0.160926	-0.710928	1.5	1.7	1.5	12.49	12.61	0.12
TGME49_273540	L-serine-phosphatidylethanolamine phosphatidyltransferase	Phosphatidylethanolamine and phosphatidylserine metabolism	-1.63137	BESB_007340	2.7.8.29 (L-serine-phosphatidylethanolamine phosphatidyltransferase)	21631	6390	14.4442	12.5985	-1.84569	-0.95702	-1.6	-2	-1.4	13.57	11.59	-1.98
TGME49_273740	Acetyl-CoA C-acyltransferase	Fatty acid recycling and degradation	1.32567	BESB_007470	2.3.1.16 (Acetyl-CoA C-acyltransferase)	29472	99	14.8904	6.59869	-8.29172	2.61478	10.2*	56.3*	31.9*	14.93	6.61	-8.32
TGME49_273770	Selenoprotein (SELQ)	Selenocysteine metabolism	0.510931	BESB_007490	none	4227	9116	12.0891	13.1111	1.02196	0.329366	-1.5	-1.7	-1.6	12.11	13.09	0.98
TGME49_273870	SWI2/SNF2 ISWI-like (AT hook)	Purine metabolism	-6.3395	BESB_007610	3.6.4.- (Acting on ATP; involved in cellular and subcellular movement.)	38050	69923	15.259	16.0502	0.791228	-1.15765	1.2	1	1.3	15.28	16.03	0.75
TGME49_273920	aldose reductase, putative	Glyoxalase metabolism	-1.59344	BESB_007660	1.1.1.283 (Methylglyoxal reductase (NADPH))	4817	8325	12.2775	12.9801	0.702569	-0.057416	-2	-1.8	-1.7	12.3	12.96	0.66
TGME49_274060	Oxoglutarate/malate transporter	Glutamine utilization and GABA shunt	0.580492	BESB_007820	none	9281	26948	13.2235	14.6746	1.45109	0.924524	1.1	1.1	1.1	13.25	14.66	1.41
TGME49_275420	N1-acetylpolyamine oxidase	Polyamine salvage	-2.47422	BESB_033640	1.5.3.- (With oxygen as acceptor.)	3181	9991	11.6791	13.2433	1.56419	-0.727965	-2	-1.8	-1.8	11.74	13.26	1.52
TGME49_275568	GPI-anchor transamidase - PIG-U	Glycosylphosphatidylinositol (GPI) anchor biosynthesis	-3.22753	BESB_028330	none	5175	3026	12.3809	11.5203	-0.860569	-1.4479	-2.8	-2.2	-2.1	12.34	11.44	-0.91
TGME49_275600	Diacylglycerol O-acyltransferase	FAE pathway of ER	0.326012	BESB_030210	2.3.1.20 (Diacylglycerol O-acyltransferase)	3071	429	11.6281	8.70438	-2.92377	0	1.8*	23*	13.6*	11.49	8.65	-2.84
TGME49_275980	Coq4	Ubiquinone metabolism	-5.08204	BESB_029930	none	20755	4064	14.3845	11.9457	-2.43886	-0.395536	-1.3	-1.5	-1.1	14.41	11.93	-2.48
TGME49_276110	Cytochrome b5	Protoheme-containing proteins	-3.00612	BESB_029900	1.7.1.1 (Nitrate reductase (NADH))	31792	19477	14.9997	14.2062	-0.793488	-1.10434	2.1	1.8	2.1	15.02	14.19	-0.83
TGME49_276170	Phosphatidylinositol 3-kinase	Inositol phosphate metabolism	-3.91201	BESB_029850	2.7.1.137 (Phosphatidylinositol 3-kinase)	84968	31532	16.418	14.9013	-1.5167	-0.902244	-3.4	-3.5	-2.5	16.44	14.88	-1.56
TGME49_276190	Diacylglycerol choline phosphotransferase	Phosphatidylcholine metabolism	-3.94238	BESB_029770	2.7.8.2 (Diacylglycerol cholinephosphotransferase)	7886	3473	12.9885	11.719	-1.26951	-2.69266	2.5	2.6	2.7	12.87	11.69	-1.18
TGME49_277030	isoleucyl-tRNA synthetase, putative	tRNA biosynthesis	-4.61831	BESB_027280	6.1.1.5 (Isoleucine--tRNA ligase)	63443	39582	15.9965	15.2293	-0.767228	-1.40299	-3.7	-4	-3.7	16.12	15.29	-0.83
TGME49_277500	26S proteasome regulatory subunit 7, putative	Purine metabolism	-3.34642	BESB_028390	3.6.1.3 (Adenosinetriphosphatase)	9396	16428	13.2413	13.9607	0.719349	-1.18225	-1.4	-1.2	-1.2	13.34	14.02	0.68
TGME49_277970	Dolichyl-phosphate beta-D-mannosyltransferase (DPM1)	N-glycan biosynthesis	-4.36915	BESB_028050	2.4.1.83 (Dolichyl-phosphate beta-D-mannosyltransferase)	2496	3035	11.3293	11.5247	0.195378	0.130793	1.7	2	2	11.35	11.51	0.16
TGME49_278110	1,3-beta-glucan synthase	Starch and galactose metabolism	0.859463	BESB_027970	2.4.1.34 (1,3-beta-glucan synthase)	39562	14331	15.3152	13.7636	-1.55154	-0.816736	-1.4	1.8	1.3	13.63	12.19	-1.44
TGME49_278230	Protein geranylgeranyltransferase type II	Terpenoid metabolism	-4.70238	BESB_027870	2.5.1.60 (Protein geranylgeranyltransferase type II)	3020	1088	11.604	10.0453	-1.5587	0.570962	-1.3	-1.4	-1.3	11.63	10.03	-1.6
TGME49_278740	Diaminopimelate decarboxylase	Lysine Biosynthesis	0.425053	BESB_027550	4.1.1.20 (Diaminopimelate decarboxylase)	10117	952	13.3479	9.85278	-3.49512	0.345731	2.4	5.6	4.8	12.49	9.24	-3.25
TGME49_278830	Bifunctional glucose-6P dehydrogenase/6-phosphoglucolactonase	Pentose Phosphate Cycle	0.689854	BESB_027450	1.1.1.49 (Glucose-6-phosphate dehydrogenase (NADP(+)))	87283	31430	16.4567	14.8966	-1.56016	-1.31969	-5.1	-2.8	-3.2	16.53	14.95	-1.58
TGME49_278870	myosin F	Purine metabolism	-3.54553	BESB_027410	none	18372	31661	14.2086	14.9072	0.698541	-0.996628	-2	-1.5	-1.7	14.25	14.91	0.66
TGME49_278910	O-acetylserine (thiol) lyase 2, putative	Methionine metabolism	-0.507492	BESB_027360	2.5.1.47 (Cysteine synthase)	274	4070	8.14739	11.948	3.80058	2.32549	8*	44.5*	20.4*	7.6	11.58	3.98
TGME49_279400	Glutaredoxin	Redox metabolism	1.0021	BESB_085710	none	3168	4714	11.6731	12.1598	0.486619	-0.0307244	2.8	2.2	2.1	11.7	12.14	0.45
TGME49_280410	3',5'-cyclic-nucleotide phosphodiesterase	Purine metabolism	0.596944	BESB_056930	3.1.4.17 (3',5'-cyclic-nucleotide phosphodiesterase)	8564	1294	13.1075	10.2953	-2.81225	-0.56407	-2.6	-3.5	-2.8	13.13	10.28	-2.85
TGME49_280560	Selenide, water dikinase	Selenocysteine metabolism	0.0725486	BESB_057120	2.7.9.3 (Selenide, water dikinase)	7020	16607	12.8208	13.9763	1.1555	-1.49406	-3	-2.7	-2.5	12.84	13.96	1.12
TGME49_280600	histidyl-tRNA synthetase (HisRS), putative	tRNA biosynthesis	-4.22802	BESB_057140	6.1.1.21 (Histidine--tRNA ligase)	5979	1447	12.5892	10.4564	-2.13279	-1.93084	1	-1.1	1	12.49	10.32	-2.17
TGME49_280700	Glutamate decarboxylase	Glutamine utilization and GABA shunt	-1.35585	BESB_057220	4.1.1.19 (Arginine decarboxylase)	6881	24938	12.7919	14.5628	1.77087	-0.0970725	-3	1.3	-1.4	12.81	14.54	1.73
TGME49_280750	Enhancer of rudimentary	Pyrimidine metabolism	-0.264798	BESB_057620	none	1867	2431	10.9106	11.2046	0.294056	-0.608687	1.8	1.5	1.6	10.93	11.19	0.25
TGME49_280790	Phosphatidylinositol N-acetylglucosaminyltransferase	Glycosylphosphatidylinositol (GPI) anchor biosynthesis	-4.58387	BESB_057670	2.4.1.198 (Phosphatidylinositol N-acetylglucosaminyltransferase)	1768	1141	10.8319	10.114	-0.717968	-0.592512	-1.1	-1.2	-1	10.85	10.1	-0.76
TGME49_281400	Phosphofructokinase	Glycolysis	-2.60311	BESB_030930	2.7.1.11 (6-phosphofructokinase)	27469	20548	14.7889	14.2835	-0.505412	-0.373452	-3.3	1.2	-1.4	14.88	14.33	-0.55
TGME49_281420	Inositol-polyphosphate multikinase	Inositol phosphate metabolism	-3.28609	BESB_030940	3.5.1.98 (Histone deacetylase)	22492	19998	14.5005	14.2443	-0.256171	-0.785848	-1.2	2.1	1.8	14.52	14.23	-0.3
TGME49_281490	Pdx2	Pyridoxal phosphate (Vitamin B6) metabolism	0.0752397	BESB_031010	2.6.-.- (Transferring nitrogenous groups.)	18315	2518	14.2041	11.2552	-2.94887	-0.388842	1.8	1.6	1.7	14.25	11.28	-2.97
TGME49_281500	Branched-chain-amino-acid transaminase	Leucine, Isoleucine and Valine metabolism	-3.04688	BESB_031020	2.6.1.42 (Branched-chain-amino-acid transaminase)	628	595	9.34013	9.17588	-0.164246	-0.167494	-3	-1.5	-1.8	9.45	9.24	-0.21
TGME49_281630	Hydroxyacylglutathione hydrolase (Glyoxalase II)	Glyoxalase metabolism	-0.180171	BESB_031150	3.1.2.6 (Hydroxyacylglutathione hydrolase)	17686	15902	14.1537	13.9137	-0.240012	0.905475	1.1	1.2	1.3	14.38	14.05	-0.33
TGME49_281920	Vacuolar ATP synthase subunit D	Vacuolar-ATPase	-4.68728	BESB_031220	3.6.3.14 (H(+)-transporting two-sector ATPase)	23556	5063	14.5672	12.2627	-2.30446	0.0749834	1.2	1.1	1.3	14.59	12.25	-2.34
TGME49_281980	Phosphatidate cytidylyltransferase	Phosphatidylethanolamine and phosphatidylserine metabolism	-4.06359	BESB_031270	2.7.7.41 (Phosphatidate cytidylyltransferase)	39301	20123	15.3056	14.2533	-1.05231	-0.0411195	-1.4	-1.3	-1.2	15.33	14.24	-1.09
TGME49_281990	Nicotinamidase	Nicotinate and nicotinamide metabolism	1.35727	BESB_031280	3.5.1.19 (Nicotinamidase)	5760	1132	12.5354	10.1024	-2.43291	0.512708	4	3.2	3.3	12.56	10.08	-2.47
TGME49_282190	ADP-ribose diphosphatase	Pentose Phosphate Cycle	-0.626334	BESB_031440	3.6.1.13 (ADP-ribose diphosphatase)	16375	1860	14.0426	10.8184	-3.22415	-0.0402813	1.3	-1.2	1.2	12.7	9.39	-3.31
TGME49_282230	Bifunctional sulfate adenylyltransferase/adenylyl-sulfate kinase	Selenocysteine metabolism	0.942993	BESB_031480	2.7.7.4 (Sulfate adenylyltransferase)	81	422	6.40299	8.68198	2.27899	1.27916	119.8*	477.2*	274.7*	5.92	7.99	2.07
TGME49_283490	alpha-amylase	Starch and galactose metabolism	1.56743	BESB_075960	3.2.1.1 (Alpha-amylase)	19	40	4.36715	5.31739	0.950241	0	3.5*	44.6*	22.5*	4.31	4.46	0.16
TGME49_283710	Sphingosine N-acyltransferase	Sphingomyelin and ceramide metabolism	-1.09174	BESB_076080	2.3.1.24 (Sphingosine N-acyltransferase)	2498	4180	11.3305	11.9864	0.655884	-2.0107	-2.7	-2.7	-2.4	11.35	11.97	0.61
TGME49_283780	Phosphoglucose isomerase	Glycolysis	-2.51928	BESB_076150	5.3.1.9 (Glucose-6-phosphate isomerase)	43845	275692	15.4635	18.0294	2.56592	2.27509	-1	-1.1	-1.1	15.49	18.01	2.53
TGME49_283820	Aminomethyltransferase	Glycine, Serine and cysteine metabolism	-4.69021	BESB_076180	2.1.2.10 (Aminomethyltransferase)	4752	2609	12.2579	11.3065	-0.951411	-1.10723	-1	-1.1	1.2	12.28	11.29	-0.99
TGME49_283830	Inorganic diphosphatase	Purine metabolism	-4.64273	BESB_076190	3.6.1.1 (Inorganic diphosphatase)	463	1223	8.90156	10.2143	1.31271	-2.8334	1	1	1.2	9.2	10.43	1.23
TGME49_284190	Pyruvate carboxylase	2-methylcitrate cycle	-0.609656	BESB_076350	6.4.1.1 (Pyruvate carboxylase)	3018	3644	11.6032	11.7884	0.185245	-1.6956	1	2.1	1.7	11.67	11.82	0.16
TGME49_284540	ATP synthase subunit O	Electron transport chain	-3.93967	BESB_068250	3.6.3.14 (H(+)-transporting two-sector ATPase)	7468	6167	12.91	12.5473	-0.362728	-0.552704	1.4	1.1	1.3	12.93	12.53	-0.4
TGME49_284580	Ribosephosphate pyrophosphokinase	Pentose Phosphate Cycle	-0.723321	BESB_068300	2.7.6.1 (Ribose-phosphate diphosphokinase)	13460	8971	13.7598	13.0879	-0.671906	-1.9213	2.5	1.6	2.5	13.78	13.07	-0.71
TGME49_285240	Trans-2,3-enoyl-CoA reductase	FAE pathway of ER	-3.49379	BESB_068520	1.3.1.38 (Trans-2-enoyl-CoA reductase (NADPH))	40772	23494	15.3586	14.4767	-0.881886	-0.0303226	-1.1	-1	-1.1	15.38	14.46	-0.92
TGME49_285680	dihydrolipoamide acyltransferase, putative	Lipoic acid metabolism	0.582393	BESB_068780	2.3.1.61 (Dihydrolipoyllysine-residue succinyltransferase)	14717	14319	13.8886	13.7624	-0.126171	-0.344343	2.2	1.9	2.1	13.63	13.45	-0.18
TGME49_285750	6,7-dihydropteridine reductase	Folate biosynthesis	-0.455843	BESB_068850	1.5.1.34 (6,7-dihydropteridine reductase)	523	462	9.07659	8.81156	-0.265028	0.414161	1.2	1.8	1.6	8.84	8.51	-0.33
TGME49_285800	GABA transporter	Glutamine utilization and GABA shunt	-0.456699	BESB_068910	none	657	153	9.40477	7.22229	-2.18248	-0.0963728	4.7	5.6	5.9	9.25	6.96	-2.29
TGME49_285980	Phosphoglucomutase	Glycolysis	1.17548	BESB_068080	5.4.2.2 (Phosphoglucomutase (alpha-D-glucose-1,6-bisphosphate-dependent))	66457	211547	16.0635	17.6473	1.58384	2.2985	1.4	1.6	1.4	16.12	17.64	1.52
TGME49_286180	tRNA ligases class I (M) protein	tRNA biosynthesis	-4.89714	BESB_067730	6.1.1.10 (Methionine--tRNA ligase)	472	865	8.92915	9.71509	0.785946	0.0843976	-1.3	-1.3	-1.2	9.16	9.93	0.78
TGME49_286220	GDP-L-fucose synthase	Mannose and fructose metabolism	0.534299	BESB_067690	1.1.1.271 (GDP-L-fucose synthase)	1252	2145	10.3345	11.0242	0.689662	0.18498	2.6	1.6	2.2	10.36	11.01	0.65
TGME49_286420	elongation factor 1-alpha (EF-1-ALPHA), putative	Nitrogen metabolism	-4.2626	BESB_067620	2.7.7.4 (Sulfate adenylyltransferase)	211893	131449	17.7363	16.9608	-0.775454	-1.247	2.5	1.7	1.9	17.76	16.94	-0.82
TGME49_287510	Aromatic amino acid hydroxylase (Phenylalanine 4-hydroxylase/Tyrosine 3-hydroxylase)	Phenylalanine and tyrosine metabolism	NA	BESB_047360	NA	127	5661	7.0449	12.4239	5.37897	NA	NA	NA	NA	6.75	12.4	5.65
TGME49_288330	Histone-lysine N-methyltransferase	Lysine degradation	-1.82661	BESB_021540	2.1.1.43 (Histone-lysine N-methyltransferase)	22883	17513	14.5254	14.0529	-0.472453	-0.668851	1	1.3	1.2	14.55	14.04	-0.51
TGME49_288360	tryptophanyl-tRNA synthetase (TrpRS2)	tRNA biosynthesis	-4.56494	BESB_021500	6.1.1.2 (Tryptophan--tRNA ligase)	101314	10187	16.6718	13.2712	-3.40055	-0.489727	1.7	1.7	3.2	16.69	13.25	-3.44
TGME49_288450	Aldehyde dehydrogenase	Fatty acid recycling and degradation	1.35733	BESB_021430	1.2.1.3 (Aldehyde dehydrogenase (NAD(+)))	2167	13777	11.1256	13.7068	2.58124	0.0906338	-15.3*	-15.3*	-15.3*	11.13	13.66	2.54
TGME49_288500	Malalte:quinone oxidoreductase	Electron transport chain	-0.793023	BESB_021400	1.1.5.4 (Malate dehydrogenase (quinone))	15233	21777	13.9383	14.3673	0.428954	-0.715479	2.7	2.3	2.6	13.96	14.35	0.39
TGME49_288540	Equilibrative nucleoside transporter	Purine metabolism	-3.67896	BESB_021360	none	7233	4177	12.8639	11.9853	-0.878603	-0.781718	1.4	2	1.6	12.55	11.65	-0.89
TGME49_288640	oxygen-independent coproporphyrinogen-III oxidase	Porphyrin metabolism	2.28653	BESB_021260	1.3.99.22 (Coproporphyrinogen dehydrogenase)	2869	15570	11.5302	13.8833	2.35307	2.47834	3.5	2	4	10.98	13.25	2.27
TGME49_288740	L-asparaginase, putative	Asparagine and Aspartate metabolism	0.264907	BESB_021180	3.5.1.1 (Asparaginase)	8309	7804	13.0639	12.8869	-0.177066	-0.390728	1.5	1.7	1.6	13.09	12.87	-0.22
TGME49_288750	Ubiquinol cytochrome c oxidoreductase bc1 complex	Electron transport chain	-4.03959	BESB_021170	1.10.2.2 (Quinol--cytochrome-c reductase)	15869	13600	13.9973	13.6881	-0.30921	-0.806754	1.8	1.5	1.7	14.02	13.67	-0.35
TGME49_288800	Inositol-polyphosphate 5-phosphatase	Inositol phosphate metabolism	0.511591	BESB_021160	3.1.3.- (Phosphoric monoester hydrolases.)	20824	29561	14.3893	14.8081	0.418804	-0.869547	-2.4	-3.4	-1.8	14.41	14.78	0.38
TGME49_288830	NAD(P)H dehydrogenase	Electron transport chain	-0.879598	BESB_021140	1.6.5.3 (NADH:ubiquinone reductase (H(+)-translocating))	5702	9044	12.5208	13.0996	0.578781	-0.769632	1.9	1.5	1.8	12.54	13.08	0.54
TGME49_289170	Adenylate cyclase	Purine metabolism	1.07105	BESB_020780	4.6.1.1 (Adenylate cyclase)	161	413	7.38385	8.6507	1.26686	1.21882	3.9*	14.6*	7.2*	7.4	8.63	1.23
TGME49_289180	Thioredoxin	Redox metabolism	1.27679	BESB_020770	1.8.1.8 (Protein-disulfide reductase)	303	1030	8.29173	9.96679	1.67505	0.573788	-1.3	-1.8	-1.3	8.31	9.95	1.64
TGME49_289300	Met-tRNA ligase	Methionine metabolism	-5.07298	BESB_020630	6.1.1.10 (Methionine--tRNA ligase)	58432	31500	15.8778	14.8998	-0.978011	-0.233683	-1	1	1.1	15.95	14.92	-1.03
TGME49_289570	Phosphatidylinositol transfer protein	Inositol phosphate metabolism	-1.69758	BESB_020460	none	5000	29649	12.3314	14.8124	2.48109	-1.36273	-2	-1.4	-1.4	12.35	14.79	2.44
TGME49_289650	PEP carboxykinase	Pyruvate metabolism	1.90144	BESB_020390	4.1.1.49 (Phosphoenolpyruvate carboxykinase (ATP))	78060	70367	16.2956	16.0593	-0.236307	-0.342052	1.2	1.1	1.2	16.32	16.04	-0.28
TGME49_289690	Glyceraldehyde 3-P dehydrogenase	Glycolysis	1.38404	BESB_020360	1.2.1.12 (Glyceraldehyde-3-phosphate dehydrogenase (phosphorylating))	418993	458391	18.7199	18.7629	0.0430266	1.44124	7.8	6.4	5.8	18.57	18.58	0.01
TGME49_289900	Peptide a-N-acetyltransferase	Pyruvate metabolism	-2.61328	BESB_020180	2.3.1.88 (Peptide alpha-N-acetyltransferase)	3250	5625	11.71	12.4146	0.704609	1.34004	2.3	1.5	1.7	11.73	12.4	0.67
TGME49_289930	PEP carboxykinase	Pyruvate metabolism	0.794082	BESB_020160	4.1.1.49 (Phosphoenolpyruvate carboxykinase (ATP))	184	174627	7.57564	17.3706	9.79498	2.92657	7.2*	36.6*	18.9*	7.85	17.61	9.75
TGME49_289940	Uroporphyrinogen decarboxylase	Porphyrin metabolism	-4.60217	BESB_020150	4.1.1.37 (Uroporphyrinogen decarboxylase)	1732	815	10.8022	9.62897	-1.17327	-0.499673	2.5	1.6	1.9	10.82	9.61	-1.21
TGME49_289980	Phosphatase	Pyridoxal phosphate (Vitamin B6) metabolism	-0.133429	BESB_020110	3.1.3.41 (4-nitrophenylphosphatase)	2400	3550	11.2727	11.7507	0.477984	-1.20999	1.6	1.2	1.5	11.29	11.73	0.44
TGME49_290040	Phenylpyruvate tautomerase	Phenylalanine and tyrosine metabolism	1.33828	BESB_020050	5.3.2.1 (Phenylpyruvate tautomerase)	3191	7504	11.6836	12.8304	1.14676	0.163656	1.9	1.3	1.5	11.71	12.81	1.1
TGME49_290260	Thioredoxin	Redox metabolism	0.424144	BESB_019940	none	2651	3547	11.4162	11.7495	0.333322	0.955985	1.4	2	1.7	11.44	11.73	0.29
TGME49_290600	Succinate-CoA ligase	Tricarboxylic acid (TCA) cycle	-2.03336	BESB_019840	6.2.1.5 (Succinate--CoA ligase (ADP-forming))	9691	9786	13.2859	13.2133	-0.0725455	-1.13012	1.9	1.3	1.5	13.31	13.2	-0.11
TGME49_290670	leucyl aminopeptidase LAP (LAP)	Leucine, Isoleucine and Valine metabolism	-1.33002	BESB_019730	3.4.11.1 (Leucyl aminopeptidase)	38049	66046	15.2589	15.9679	0.708971	-0.150126	1.2	2.2	1.6	15.59	16.22	0.63
TGME49_290720	Vacuolar ATP synthase subunit I	Vacuolar-ATPase	-3.30342	BESB_019690	3.6.3.14	21108	25251	14.4089	14.5808	0.171917	-1.37175	-1.7	-1.4	-1.3	14.45	14.59	0.15
TGME49_290890	carbonyl reductase 1, putative	Arachidonate metabolism	-0.00690438	BESB_019620	1.1.1.184 (Carbonyl reductase (NADPH))	3325	3537	11.7429	11.7454	0.00254313	0.627834	1.5	3.3	2.5	11.76	11.73	-0.04
TGME49_290920	Proline hydroxylase	Proline metabolism	0.55947	BESB_019590	1.14.11.2 (Procollagen-proline dioxygenase)	2786	5871	11.4878	12.4764	0.988513	-1.69162	-1.3	-2	-1.3	11.51	12.46	0.95
TGME49_290980	Serine C-palmitoyltransferase	PLP-dependent enzymes	-0.621736	BESB_019540	2.3.1.50 (Serine C-palmitoyltransferase)	6055	25374	12.6075	14.5878	1.98033	-4.44833	1.9	1.7	1.7	12.63	14.57	1.94
TGME49_291040	Lactate dehydrogenase (LDH2)	Glycolysis	0.48852	BESB_019460	1.1.1.27 (L-lactate dehydrogenase)	104	556371	6.75919	19.0424	12.2832	4.27896	-169.3*	-169.3*	-169.3*	2.69	16.24	13.55
TGME49_291310	Vacuolar ATP synthase 22 kDa proteolipid subunit	Vacuolar-ATPase	-5.45447	BESB_019320	3.6.3.14 (H(+)-transporting two-sector ATPase)	6127	9374	12.6245	13.1513	0.526784	-0.24131	1.3	1.1	1.2	12.65	13.13	0.49
TGME49_291640	Aspartate carbamoyltransferase	Asparagine and Aspartate metabolism	-1.46765	BESB_019220	2.1.3.2 (Aspartate carbamoyltransferase)	6661	3852	12.745	11.8684	-0.876595	0.187352	1.9	1.3	1.8	12.9	11.98	-0.92
TGME49_291810	Thioredoxin	Redox metabolism	-0.757935	BESB_019150	none	3175	2050	11.6763	10.9588	-0.717493	0.222573	1	1.2	1.1	11.7	10.94	-0.76
TGME49_292080	Leucine-tRNA ligase	Leucine, Isoleucine and Valine metabolism	-3.72902	BESB_024800	6.1.1.4 (Leucine--tRNA ligase)	23188	9369	14.5445	13.1505	-1.39395	-1.81247	-1.2	-1.7	-1.3	14.53	13.1	-1.43
TGME49_292100	3-methyl-2-oxobutanoate dehydrogenase (Branched-chain a-keto-acid dehydrogenase E1 alpha chain)	Leucine, Isoleucine and Valine metabolism	1.71965	BESB_024810	1.2.4.4 (3-methyl-2-oxobutanoate dehydrogenase (2-methylpropanoyl-transferring))	705	98	9.5063	6.58396	-2.92234	0.613622	-4.6	2.3	1.5	9.52	6.56	-2.96
TGME49_292110	Nitrite transporter	Nitrogen metabolism	1.31298	BESB_024820	none	382	32	8.62345	4.99493	-3.62852	-2.43122	-26.8	-5.9	-13.5	8.12	4.32	-3.81
TGME49_292120	1-phosphatidylinositol-4-phosphate 5-kinase	Inositol phosphate metabolism	-0.0421046	BESB_024830	2.7.1.68 (1-phosphatidylinositol-4-phosphate 5-kinase)	7934	10785	12.9973	13.3536	0.356239	-0.605984	1	1.6	1.3	13.02	13.34	0.32
TGME49_292170	Histone-lysine N-methyltransferase	Lysine degradation	-4.82587	BESB_024870	2.1.1.43 (Histone-lysine N-methyltransferase)	2776	7897	11.4827	12.904	1.42132	-1.41386	-3	-6.2	-3.4	11.51	12.89	1.38
TGME49_293000	3',5'-cyclic-nucleotide phosphodiesterase	Purine metabolism	-2.52517	BESB_011360	3.1.4.17 (3',5'-cyclic-nucleotide phosphodiesterase)	128323	40965	17.0127	15.2788	-1.73392	-1.02169	-1.1	1.7	1.3	17.03	15.26	-1.77
TGME49_293180	Glutamate dehydrogenase	Glutamate metabolism	1.34345	BESB_011300	1.4.1.4 (Glutamate dehydrogenase (NADP(+)))	70369	20067	16.146	14.2493	-1.89669	-0.783565	-8.1	1.2	-1.6	16.17	14.23	-1.94
TGME49_293190	Inositol-polyphosphate 5-phosphatase	Inositol phosphate metabolism	1.17514	BESB_011280	3.1.3.- (Phosphoric monoester hydrolases.)	3918	10587	11.9796	13.3269	1.34724	-0.557577	-3.1	-7.5	-3.9	12.14	13.45	1.31
TGME49_293240	Triacylglycerol lipase	Phosphatidylethanolamine and phosphatidylserine metabolism	-0.82745	BESB_011240	3.1.1.3 (Triacylglycerol lipase)	2071	1522	11.0601	10.5294	-0.530701	-1.44599	-1.6	-1.6	-1.4	11.08	10.51	-0.57
TGME49_293390	Holocytochrome-c synthase	Porphyrin metabolism	-2.99251	BESB_011070	4.4.1.17 (Holocytochrome-c synthase)	1908	1324	10.9418	10.3284	-0.613418	-1.47869	2.9	2.3	2.8	10.97	10.31	-0.66
TGME49_293480	Molybdopterin cofactor synthesis protein 1 (MOCS1/MoaA)	Folate biosynthesis	-1.55007	BESB_010970	none	1613	3606	10.6998	11.7733	1.07353	0.198486	1.5	2	2.1	9.99	11.06	1.07
TGME49_293590	b-ketoacyl-ACP synthase I	FASII in the apicoplast	-1.20637	BESB_082780	2.3.1.179 (Beta-ketoacyl-[acyl-carrier-protein] synthase II)	1428	3902	10.5242	11.8871	1.36292	-1.2689	-1.6	-1.5	-1.5	10.7	12.01	1.31
TGME49_293610	Dihydroorotase	Pyrimidine metabolism	-3.75983	BESB_082760	3.5.2.3 (Dihydroorotase)	8630	6129	13.1186	12.5384	-0.580259	0.613005	2.2	1.5	2	12.95	12.34	-0.61
TGME49_293810	2-methylisocitrate lyase	2-methylcitrate cycle	-0.601405	BESB_017140	4.1.3.30 (Methylisocitrate lyase)	9868	15594	13.312	13.8855	0.573486	2.47869	-1.3	2	1.5	13.37	15.24	1.87
TGME49_293870	Thioredoxin	Redox metabolism	-4.52939	BESB_017220	1.8.1.8 (Protein-disulfide reductase)	17099	32370	14.105	14.9391	0.834081	0.253595	1	-1.1	-1.1	14.13	14.92	0.79
TGME49_294190	3-hydroxyisobutyryl-CoA hydrolase	Leucine, Isoleucine and Valine metabolism	-3.75139	BESB_017330	3.1.2.4 (3-hydroxyisobutyryl-CoA hydrolase)	1102	2691	10.1506	11.3512	1.2006	-0.228372	1.5	1.2	1.5	10.18	11.34	1.16
TGME49_294380	Cysteine desulfurase	PLP-dependent enzymes	-1.11339	BESB_025830	2.8.1.7 (Cysteine desulfurase)	2180	1077	11.134	10.0307	-1.10326	-0.790838	2	1.6	2	11.19	9.99	-1.2
TGME49_294610	Histone-lysine N-methyltransferase	Lysine degradation	-0.977904	BESB_025980	2.1.1.43 (Histone-lysine N-methyltransferase)	42116	80782	15.4054	16.2585	0.853023	-1.78414	-3	-5.7	-3.5	15.43	16.24	0.81
TGME49_294640	Ribonucleotide di-P reductase	Purine metabolism	-4.78742	BESB_025960	1.17.4.1 (Ribonucleoside-diphosphate reductase)	27907.2	13459.7	14.8117	13.6732	-1.13852	-1.8492	-2.1	-1.3	-1.4	13.2	12.41	-0.79
TGME49_294820	Fatty acid synthase I (mammlaian/fungal type)	FASI in the cytosol	0.491263	BESB_026170	2.3.1.94 (6-deoxyerythronolide-B synthase)	1083	5796	10.1256	12.4578	2.3322	1.37568	7.8*	26.7*	12.4*	7.08	9.57	2.49
TGME49_295050	tRNA ligase class II core domain (G, H, P, S and T) domain-containing protein	tRNA biosynthesis	-2.96021	BESB_026400	none	4859	1888	12.29	10.84	-1.44998	0.306763	1.3	1.1	1.4	12.31	10.82	-1.49
TGME49_295350	Nucleoside-diphosphate kinase	Purine metabolism	2.45066	BESB_026930	2.7.4.6 (Nucleoside-diphosphate kinase)	5596	2723	12.4937	11.3682	-1.12556	-1.0409	6	3.3	3.7	12.51	11.35	-1.17
TGME49_295610	Histone-lysine N-methyltransferase	Lysine degradation	-2.36085	BESB_026760	2.1.1.43 (Histone-lysine N-methyltransferase)	8000	8662	13.0093	13.0373	0.02807	-0.842858	-3	-2.3	-2.5	13.03	13.02	-0.01
TGME49_295690	Ubiquinone/menaquinone biosynthesis methyltransferase	Ubiquinone metabolism	-3.61803	BESB_026650	2.1.1.163 (Demethylmenaquinone methyltransferase)	9485	7742	13.2549	12.8754	-0.379525	1.06987	2.4	1.9	2.3	13.27	12.86	-0.41
TGME49_295720	Sulfite oxidase	Nitrogen metabolism	-1.46383	BESB_026610	1.8.3.1 (Sulfite oxidase)	9363	3326	13.2362	11.6566	-1.57955	0.218265	-4	-1.9	-2.1	13.41	11.79	-1.63
TGME49_296010	1-Phosphatidylinositol 4-kinase	Inositol phosphate metabolism	-3.59686	BESB_026470	2.7.1.67 (1-phosphatidylinositol 4-kinase)	25967	40491	14.7078	15.262	0.554278	-0.338837	-1.9	-1.6	-1.6	14.73	15.24	0.51
TGME49_297060	Phosphoglycerate mutase	Glycolysis	-4.53718	BESB_062900	5.4.2.1 (Transferred entry: 5.4.2.11 and 5.4.2.12)	23951	39805	14.5912	15.2374	0.646215	0.296957	2.5	1.9	1.9	14.61	15.22	0.61
TGME49_297070	Carbonic anhydrase	FASII in the apicoplast	0.305787	BESB_062910	4.2.1.1 (Carbonate dehydratase)	14596	21362	13.8767	14.3395	0.46282	-1.38975	-7.9	-20.4	-14	11.73	12.06	0.33
TGME49_297080	Pyridoxal kinase	Pyridoxal phosphate (Vitamin B6) metabolism	-0.408231	BESB_062920	2.7.1.35 (Pyridoxal kinase)	1049	1005	10.0794	9.93112	-0.148309	-1.4659	-1.2	-1.1	-1.1	7.99	7.9	-0.09
TGME49_297220	Long-chain-fatty-acid-CoA-ligase	FAE pathway of ER	-1.87569	BESB_063050	6.2.1.3 (Long-chain-fatty-acid--CoA ligase)	3738	10677	11.9118	13.3391	1.42728	0.920139	1.3	4.7	2.8	11.93	13.32	1.39
TGME49_297245	Monocarboxylate transporter	Glycolysis	-5.70637	BESB_063070	none	634	3837	9.35424	11.8629	2.50868	-2.25174	-2	-2	-1.7	9.52	11.99	2.48
TGME49_297640	1-Acylglycerol-3-phosphate O-acyltransferase	Phosphatidylethanolamine and phosphatidylserine metabolism	0.0240678	BESB_063330	2.3.1.51 (1-acylglycerol-3-phosphate O-acyltransferase)	1485	4764	10.5806	12.175	1.59437	-0.829271	2.2	2	2.3	10.6	12.16	1.56
TGME49_297720	Bifunctional trehalose-6-phosphate synthase/trehalose phosphatase	Starch and galactose metabolism	-2.89243	BESB_063400	2.4.1.15 (Alpha,alpha-trehalose-phosphate synthase (UDP-forming))	45471	26634	15.516	14.6577	-0.85828	-0.442647	-1.2	-1	1	15.57	14.67	-0.9
TGME49_297850	Branched-chain-amino-acid transaminase	Leucine, Isoleucine and Valine metabolism	1.04118	BESB_063580	2.6.1.42 (Branched-chain-amino-acid transaminase)	4734	13708	12.2525	13.6995	1.44705	1.2126	-1.2	-3.6	-1.7	11.93	13.34	1.41
TGME49_298990	Ferredoxine reductase	Isoprenoids metabolism	-3.03012	BESB_011700	1.18.1.2 (Ferredoxin--NADP(+) reductase)	1051	3220	10.0824	11.6101	1.52769	-0.357712	-1.2	-1.7	-1.4	10.14	11.64	1.5
TGME49_299040	Phosphatidylinositol N-acetylglucosaminyltransferase	Glycosylphosphatidylinositol (GPI) anchor biosynthesis	-4.11771	BESB_011740	2.4.1.198 (Phosphatidylinositol N-acetylglucosaminyltransferase)	22049	24549	14.4718	14.5401	0.0683219	-0.28256	-1.6	-2.1	-1.4	14.64	14.68	0.04
TGME49_299070	Pyruvate kinase	Isoprenoids metabolism	-2.7621	BESB_011780	2.7.1.40 (Pyruvate kinase)	4853	5490	12.2883	12.3796	0.0912841	0.441141	1.9	1.4	1.6	11.5	11.54	0.04
TGME49_299210	CTP synthase	Pyrimidine metabolism	-5.67146	BESB_011890	6.3.4.2 (CTP synthase (glutamine hydrolyzing))	1686	8701	10.7637	13.0439	2.28019	-1.85222	1.6	1	1.3	10.79	13.03	2.24
TGME49_299810	Cysteine-tRNA ligase	Glycine, Serine and cysteine metabolism	-3.86674	BESB_040700	6.1.1.16 (Cysteine--tRNA ligase)	9981	27053	13.3284	14.6803	1.35181	-0.319475	1.2	1.2	1.3	13.35	14.66	1.31
TGME49_300120	Cysteine desulfurase	PLP-dependent enzymes	1.02858	BESB_040880	2.8.1.7 (Cysteine desulfurase)	19197	11193	14.272	13.4071	-0.864855	-0.608146	-3.7	-3.3	-3.2	14.3	13.42	-0.88
TGME49_300260	Threonine-tRNA ligase	Threonine metabolism	-4.31554	BESB_041010	6.1.1.3 (Threonine--tRNA ligase)	285824	30058	18.1681	14.8322	-3.3359	-1.68441	1.9	1.3	1.5	18.25	14.86	-3.38
TGME49_300360	ADP/ATP translocase	Electron transport chain	1.10665	BESB_041150	none	1397	1101	10.4924	10.0626	-0.429812	-0.313516	1.2	3.5	2.1	10.51	10.05	-0.47
TGME49_301120	Acetyl-CoA C-acetyltransferase	Fatty acid recycling and degradation	-3.63302	BESB_015720	2.3.1.9 (Acetyl-CoA C-acetyltransferase)	7934	7420	12.9973	12.8141	-0.183232	-0.546027	-1.9	-1.7	-1.5	13.02	12.8	-0.22
TGME49_301210	Pyridine nucleotide transhydrogenase	Nicotinate and nicotinamide metabolism	-1.90746	BESB_015750	1.6.1.2 (NAD(P)(+) transhydrogenase (Re/Si-specific))	4691	249	12.2392	7.92159	-4.31761	0.289582	-2.6	2.3	1.1	12.25	7.85	-4.4
TGME49_304470	3-dehydrosphinganine reductase	Sphingomyelin and ceramide metabolism	-0.934494	BESB_056860	1.1.1.102 (3-dehydrosphinganine reductase)	534	4425	9.1071	12.0686	2.96147	-0.0259441	1.1	-1	1.2	9.13	12.05	2.92
TGME49_304650	Acid phosphatase	Riboflavin metabolism	-1.17792	BESB_056800	2.7.4.24 (Diphosphoinositol-pentakisphosphate kinase)	9478	12213	13.2538	13.5329	0.27911	-1.14528	-1.4	-1.2	-1	13.28	13.52	0.24
TGME49_304660	prostaglandin-E synthase	Steroid biosynthesis	0.744039	BESB_056790	5.3.99.3 (Prostaglandin-E synthase)	2951	5937	11.5708	12.4925	0.921661	-0.480388	1.9	1.3	1.7	11.59	12.47	0.88
TGME49_305030	Ribokinase	Pentose Phosphate Cycle	0.22039	BESB_025670	2.7.1.15 (Ribokinase)	121	9008	6.97566	13.0939	6.11824	0.86614	2.6	3.8	3.8	7	13.08	6.08
TGME49_305140	Phospholipase A2	Phosphatidylcholine metabolism	-3.4769	BESB_017460	3.1.1.3 (Triacylglycerol lipase)	12546	28049	13.6584	14.7324	1.07403	-0.513101	-1.3	1.3	1.3	13.68	14.71	1.03
TGME49_305260	Acylglycerol lipase	Recycling of phospholipids	-0.524986	BESB_017560	3.1.1.5 (Lysophospholipase)	8842	4033	13.1536	11.9347	-1.21896	0.751956	1.4	1	1.5	13.18	11.92	-1.26
TGME49_305290	Vacuolar ATP synthase subunit E	Vacuolar-ATPase	-1.40244	BESB_017580	3.6.3.14 (H(+)-transporting two-sector ATPase)	10387	9581	13.3859	13.1828	-0.203137	0.60514	1.2	1.1	1.3	13.47	13.23	-0.24
TGME49_305470	Amino acid transporter	Glutamine utilization and GABA shunt	-2.83822	BESB_017660	none	3167	4023	11.6727	11.9311	0.258453	-0.80279	-1.1	1.1	1.3	11.72	11.93	0.21
TGME49_305590	MRP and/or GSSG pumps	Redox metabolism	-3.04865	BESB_017760	3.6.3.- (Acting on acid anhydrides; catalyzing transmembrane movement of substances.)	4966	5242	12.3215	12.3129	-0.00859253	-1.60239	-4.1	-5.8	-4.6	12.34	12.3	-0.05
TGME49_305770	Nitrate transporter	Nitrogen metabolism	0.678757	BESB_017850	none	1384	8096	10.4791	12.9399	2.46078	-1.6486	1.1	1.6	1.3	10.51	12.94	2.43
TGME49_305800	6-pyruvoyltetrahydro-pterin synthase	Folate biosynthesis	0.340223	BESB_017890	4.2.3.12 (6-pyruvoyltetrahydropterin synthase)	19317	13372	14.281	13.6637	-0.617245	-0.645061	-1.2	-1.5	-1.1	14.3	13.65	-0.66
TGME49_305840	Nicotinate-nucleotide adenylyltransferase	Nicotinate and nicotinamide metabolism	0.530321	BESB_017970	2.7.7.18 (Nicotinate-nucleotide adenylyltransferase)	262	721	8.0827	9.45287	1.37017	1.01571	-1	1	1.1	8.21	9.5	1.29
TGME49_305910	3-mercaptopyruvate sulfurtransferase	Glycine, Serine and cysteine metabolism	-1.31473	BESB_018030	2.8.1.1 (Thiosulfate sulfurtransferase)	1500	9306	10.5952	13.1408	2.54567	-0.319983	-5.4	-2.6	-2.4	10.61	13.12	2.51
TGME49_305980	dihydrolipoyl dehydrogenase	Glycine, Serine and cysteine metabolism	-1.38253	BESB_018090	1.8.1.4 (Dihydrolipoyl dehydrogenase)	1102	2139	10.1506	11.0202	0.869563	-1.33368	-1.3	-1.4	-1.3	8.96	9.9	0.93
TGME49_306260	2-C-methyl-D-erythritol 4-phosphate cytidylyltransferase	Isoprenoids metabolism	-4.05751	BESB_018220	2.7.7.60 (2-C-methyl-D-erythritol 4-phosphate cytidylyltransferase)	565	2730	9.1883	11.372	2.18373	-0.497589	-1.5	-1.7	-1.5	9.22	11.35	2.14
TGME49_306330	Lysohospholipase	Phosphatidylcholine metabolism	0.672731	BESB_018300	3.1.1.5 (Lysophospholipase)	744	2220	9.5846	11.0738	1.4892	-0.639628	-1	1.3	1.2	9.61	11.05	1.45
TGME49_306470	Protein-S-isoprenylcysteine O-methyltransferase	Terpenoid metabolism	0.529186	BESB_018430	2.1.1.100 (Protein-S-isoprenylcysteine O-methyltransferase)	4912	6286	12.3057	12.5749	0.269155	-0.874237	-2.2	-2	-2	12.33	12.56	0.23
TGME49_306540	Ethanolamine kinase	Phosphatidylethanolamine and phosphatidylserine metabolism	-4.71098	BESB_018530	2.7.1.82 (Ethanolamine kinase)	3341	4757	11.7498	12.1728	0.423034	-1.62903	1.3	2.2	2	11.78	12.17	0.39
TGME49_306550	4-(cytidine 5'-diphospho)-2-C-methyl-D-erythritol kinase	Isoprenoids metabolism	-4.32972	BESB_018550	2.7.1.148 (4-(cytidine 5'-diphospho)-2-C-methyl-D-erythritol kinase)	751	821	9.59786	9.63974	0.0418804	-1.0709	-1.8	-2.1	-1.6	9.62	9.63	0.01
TGME49_306960	Phenylalanine-tRNA ligase	Phenylalanine and tyrosine metabolism	-3.92433	BESB_071110	6.1.1.20 (Phenylalanine--tRNA ligase)	12080	4378	13.6037	12.053	-1.55071	-1.27217	1.4	1	1.2	13.63	12.03	-1.59
TGME49_306970	dTMP kinase	Pyrimidine metabolism	-4.95566	BESB_071120	2.7.4.9 (dTMP kinase)	409	596	8.72285	9.17845	0.455605	-1.30128	1.5	1.1	1.3	8.75	9.16	0.42
TGME49_307030	Purine nucleoside phosphorylase	Purine metabolism	0.243284	BESB_071170	2.4.2.1 (Purine-nucleoside phosphorylase)	2829	460	11.5098	8.80485	-2.70491	-1.8403	12.9	9.4	8.5	11.53	8.78	-2.74
TGME49_307040	Pentafunctional 3-dehydroquinate synthase/3-dehydroquinate dehydratase/shikimate dehydrogenase/shikimate kinase/5-Enolpyruvylshikimate-3-phosphate synthase	Shikimate Biosynthesis	-5.21859	BESB_070320	4.2.3.4 (3-dehydroquinate synthase)	1688	13152	10.7654	13.6398	2.87443	-0.692908	-1.6	-2	-2	15.88	15.36	-0.52
TGME49_307570	Glycerol-3-phosphate dehydrogenase	Electron transport chain	-3.02784	BESB_025520	1.1.1.8 (Glycerol-3-phosphate dehydrogenase (NAD(+)))	10235	45533	13.3647	15.4314	2.06666	-0.76017	1.1	-1.2	-1.1	12.91	14.95	2.04
TGME49_307770	Pantothenate kinase	Pantothenate and CoA biosynthesis	-3.97953	BESB_040640	2.7.1.33 (Pantothenate kinase)	8008	4413	13.0107	12.0645	-0.946159	0.328547	-1.5	-1.6	-1.2	11.58	10.51	-1.07
TGME49_307800	Apyrase	Purine metabolism	-0.850801	BESB_040620	3.6.1.42 (Guanosine-diphosphatase)	4393	35283	12.1447	15.0634	2.91874	0.446064	1.4	1.4	1.5	11.84	14.7	2.86
TGME49_307850	6-phosphogluconate dehydrogenase	Pentose Phosphate Cycle	-1.88438	BESB_040570	1.1.1.44 (Phosphogluconate dehydrogenase (NADP(+)-dependent, decarboxylating))	5848	31206	12.5573	14.8863	2.32896	0.289507	1.2	2.8	2	12.57	14.85	2.28
TGME49_308000	GPI-anchor transamidase - PIG-T	Glycosylphosphatidylinositol (GPI) anchor biosynthesis	-5.22037	BESB_040530	none	1168	7388	10.2345	12.8079	2.57336	-2.30061	-2.3	-2.2	-2	10.31	12.86	2.55
TGME49_308050	Thioredoxin	Redox metabolism	-3.49535	BESB_040460	none	1952	1596	10.9747	10.5978	-0.376914	-1.60924	-1.7	-1.6	-1.7	10.96	10.53	-0.43
TGME49_309210	Peroxiredoxin	Redox metabolism	0.997692	BESB_070590	1.11.1.15 (Peroxiredoxin)	35438	54652	15.1564	15.6947	0.538338	0.947545	-2.6	-2.4	-2.6	15.3	15.81	0.51
TGME49_309265	oxidoreductase, short chain dehydrogenase/reductase family protein	Porphyrin metabolism	-3.47888	BESB_070550	1.3.1.33 (Protochlorophyllide reductase)	5109	4326	12.3624	12.0358	-0.326567	-0.51608	1.4	1.5	1.7	12.38	12.02	-0.37
TGME49_309730	TRX reductase	Purine metabolism	-1.98185	BESB_070370	1.8.1.7 (Glutathione-disulfide reductase)	31911	27104	15.0051	14.683	-0.322163	-0.370322	-1.2	-1.3	-1.3	14.92	14.53	-0.38
TGME49_309752	Succinate-CoA ligase	Tricarboxylic acid (TCA) cycle	-3.18731	BESB_070350	6.2.1.5 (Succinate--CoA ligase (ADP-forming))	9511	4493	13.2588	12.0904	-1.16838	-1.16694	3.1	2.4	2.9	13.51	12.3	-1.21
TGME49_309870	Phosphoinositide-binding protein	Inositol phosphate metabolism	0.823893	BESB_071260	none	8782	8496	13.1438	13.0094	-0.134377	0.0269825	-4.7	1.1	-1.2	13.17	12.99	-0.17
TGME49_309930	alpha-galactosidase	Starch and galactose metabolism	-1.13294	BESB_071320	3.2.1.22 (Alpha-galactosidase)	14926	225816	13.909	17.7415	3.83252	1.31807	-108*	-89.5	-108*	12.08	15.92	3.84
TGME49_309940	Cardiolipin synthetase	Phosphatidylethanolamine and phosphatidylserine metabolism	-4.88437	BESB_071330	2.7.8.- (Transferases for other substituted phosphate groups.)	2095	7159	11.0768	12.7625	1.68566	-0.41109	-1.9	-2.2	-1.8	11.2	12.85	1.65
TGME49_310080	Long-chain-fatty-acid-CoA-ligase	FAE pathway of ER	-2.53459	BESB_071590	6.2.1.3 (Long-chain-fatty-acid--CoA ligase)	21738	27775	14.4513	14.7182	0.26693	-1.01783	1.1	1.1	1.1	14.47	14.7	0.23
TGME49_310100	Manosyltransferase – PIG M	Glycosylphosphatidylinositol (GPI) anchor biosynthesis	-4.65951	BESB_071600	2.4.1.- (Hexosyltransferases.)	8215	4394	13.0475	12.0583	-0.989198	-2.49523	-1.3	-1.4	1.1	13.18	12.16	-1.02
TGME49_310150	Long-chain-fatty-acid-CoA-ligase	FAE pathway of ER	0.255181	BESB_071640	6.2.1.3 (Long-chain-fatty-acid--CoA ligase)	68128	126966	16.0993	16.9108	0.811487	-0.707864	-1	1.4	1.3	16.13	16.9	0.77
TGME49_310280	Ethanolamine-phosphate cytidylyltransferase	Phosphatidylethanolamine and phosphatidylserine metabolism	-4.33922	BESB_071770	2.7.7.14 (Ethanolamine-phosphate cytidylyltransferase)	16021	14890	14.0111	13.8188	-0.192234	-1.49199	1.2	1	1.1	14.03	13.8	-0.23
TGME49_310440	1-phosphatidylinositol-4-phosphate 5-kinase	Inositol phosphate metabolism	-4.54595	BESB_071940	2.1.1.43 (Histone-lysine N-methyltransferase)	1455	1046	10.551	9.98869	-0.562329	-1.89753	-1.5	-1.3	-1.5	10.57	9.97	-0.6
TGME49_310520	3',5'-cyclic-nucleotide phosphodiesterase	Purine metabolism	-0.0608795	BESB_072030	3.1.4.17 (3',5'-cyclic-nucleotide phosphodiesterase)	8642	74827	13.1207	16.148	3.02733	1.84779	3.8	2.8	3.9	13.09	16.11	3.02
TGME49_310640	Purine nucleoside phosphorylase	Purine metabolism	1.76473	BESB_072150	2.4.2.1 (Purine-nucleoside phosphorylase)	12901	10011	13.6986	13.2461	-0.452485	-0.602146	2.6	1.3	2.1	13.72	13.23	-0.49
TGME49_310670	Phosphorylase	Starch and galactose metabolism	1.00647	BESB_072170	2.4.1.1 (Glycogen phosphorylase)	98389	129042	16.6295	16.9342	0.304643	2.15862	2.8	4.1	3.5	16.57	16.83	0.27
TGME49_310680	aminotransferase, class I/II superfamily protein	Porphyrin metabolism	0.663583	BESB_072180	2.6.1.9 (Histidinol-phosphate transaminase)	347	7405	8.48687	12.8112	4.32436	2.13129	3.5	25.4	12.9	10.03	14.3	4.27
TGME49_310810	Apyrase	Purine metabolism	0.513228	BESB_072320	3.6.1.5 (Apyrase)	1426	724	10.5219	9.45839	-1.06356	-1.10688	-1.7	1.4	1.1	10.54	9.44	-1.11
TGME49_310960	Vacuolar ATP synthase subunit F	Vacuolar-ATPase	-2.17739	BESB_072460	3.6.3.14 (H(+)-transporting two-sector ATPase)	4007	9164	12.012	13.1186	1.10662	0.633685	1.4	1.1	1.2	12.03	13.1	1.07
TGME49_311060	3',5'-cyclic-nucleotide phosphodiesterase	Purine metabolism	-2.29587	BESB_072540	3.1.4.- (Phosphoric diester hydrolases.)	11521	5939	13.5354	12.4929	-1.04248	-1.01242	1.2	1.2	1.2	13.59	12.49	-1.1
TGME49_311290	3-hydroxy acyl-CoA dehydratase	FAE pathway of ER	-3.85956	BESB_072780	4.2.1.- (Hydro-lyases.)	4287	17470	12.1094	14.0494	1.93994	-0.973453	-1.1	-1.1	1	12.13	14.03	1.9
TGME49_311370	Methylmalonate-semialdehyde dehydrogenase	Leucine, Isoleucine and Valine metabolism	1.96945	BESB_072840	1.2.1.27 (Methylmalonate-semialdehyde dehydrogenase (CoA acylating))	984	1209	9.98728	10.1975	0.210254	4.55455	7.2	31.8	16.1	9.91	10.02	0.11
TGME49_311660	Histone-lysine N-methyltransferase	Lysine degradation	-1.38734	BESB_072970	2.1.1.43 (Histone-lysine N-methyltransferase)	2295	3659	11.2082	11.7944	0.586112	-0.978663	-1.5	-1.1	-1.3	11.26	11.8	0.53
TGME49_311780	Alcohol dehydrogenase	Fatty acid recycling and degradation	0.275372	BESB_073080	1.1.1.- (With NAD(+) or NADP(+) as acceptor.)	2095	3470	11.0768	11.7179	0.641103	0.872623	-2.9	-1.5	-1.9	11.1	11.7	0.6
TGME49_312480	Uracil phosphoribosyltransferase	Pyrimidine metabolism	0.427336	BESB_073550	2.4.2.9 (Uracil phosphoribosyltransferase)	5604	7310	12.4958	12.7926	0.29674	0.290346	5.8	3.7	5.8	12.72	12.99	0.28
TGME49_312520	tRNA isopentenyltransferase	Terpenoid metabolism	-0.479594	BESB_073670	2.5.1.75 (tRNA dimethylallyltransferase)	12957	6994	13.7049	12.7288	-0.976072	0.108551	1.1	1.2	1.4	13.78	12.77	-1.01
TGME49_312640	Selenoprotein (SELS)	Selenocysteine metabolism	0.46806	BESB_073820	none	10614	5655	13.4171	12.4222	-0.994875	-0.0381362	-1.6	-1.3	-1.4	13.44	12.4	-1.04
TGME49_312930	Cystathionine gamma-lyase	Glycine, Serine and cysteine metabolism	1.99819	BESB_073950	4.4.1.1 (Cystathionine gamma-lyase)	1623	1003	10.7086	9.92816	-0.780391	-0.0420829	39.6*	132*	66.8*	10.19	9.49	-0.7
TGME49_313050	3-oxoacyl-[ACP]reductase	FASII in the apicoplast	0.365059	BESB_074060	1.1.1.100 (3-oxoacyl-[acyl-carrier-protein] reductase)	6724	355000	12.7587	18.3942	5.63549	5.24889	-18.7*	-18.7*	-18.7*	12.78	18.38	5.6
TGME49_313140	Isocitrate dehydrogenase (ICDH2)	Tricarboxylic acid (TCA) cycle	-3.03575	BESB_074140	1.1.1.42 (Isocitrate dehydrogenase (NADP(+)))	29745	12765	14.9037	13.5967	-1.30702	-0.815129	1.7	1.1	1.3	14.93	13.58	-1.35
TGME49_313290	1-phosphatidylinositol-4-phosphate 5-kinase	Inositol phosphate metabolism	0.129905	BESB_074270	2.1.1.43 (Histone-lysine N-methyltransferase)	5617	4030	12.4991	11.9336	-0.565533	0.241499	-1.1	-2.2	-1.1	12.52	11.91	-0.61
TGME49_313580	Cytochrome b5	Recycling of phospholipids	-1.51187	BESB_074550	1.6.2.2 (Cytochrome-b5 reductase)	1327	3405	10.4184	11.6906	1.27217	-2.30464	-1.9	-2.1	-1.8	10.44	11.67	1.23
TGME49_313600	Phospholipase A1	Recycling of phospholipids	-1.044	BESB_074570	3.1.1.32 (Phospholipase A(1))	10953	25689	13.4625	14.6056	1.14312	-0.43033	-1.5	-1.7	-1.5	15.09	14.4	-0.68
TGME49_313950	Choline dehydrogenase	Phosphatidylcholine metabolism	0.233146	BESB_074910	1.1.99.1 (Choline dehydrogenase)	3321	12657	11.7412	13.5845	1.84327	0.975621	-1.3	5.8	2.7	11.75	13.43	1.68
TGME49_314042	Holocytochrome-c synthase	Porphyrin metabolism	-0.551792	BESB_074990	4.4.1.17 (Holocytochrome-c synthase)	6898	3872	12.7955	11.8759	-0.919558	-0.0104889	1.3	1.5	1.7	12.6	11.66	-0.94
TGME49_314400	3-methyl-2-oxobutanoate dehydrogenase (Branched-chain a-keto-acid dehydrogenase E1 beta chain)	Leucine, Isoleucine and Valine metabolism	-1.60136	BESB_075210	1.2.4.4 (3-methyl-2-oxobutanoate dehydrogenase (2-methylpropanoyl-transferring))	10195	3433	13.359	11.7023	-1.65669	-1.50703	2.6	3.8	3	13.38	11.68	-1.7
TGME49_314410	Ecto-nucleoside triphosphate diphosphohydrolase	Purine metabolism	-4.8639	BESB_075220	3.4.21.72 (IgA-specific serine endopeptidase)	17584	14311	14.1454	13.7616	-0.383742	-1.0666	1.1	1.1	1.3	14.17	13.74	-0.42
TGME49_314730	Dol-P-Glc:Glc1-Man9-GlcNAc2-PP -Dol alpha-1,3-glucosyltransferase (ALG8)	N-glycan biosynthesis	-0.969398	BESB_075500	2.4.1.- (Hexosyltransferases.)	644	3948	9.37678	11.9041	2.52728	0.328233	-1.6	-1.5	-1.2	9.4	11.88	2.49
TGME49_314820	ATP synthase epsilon chain	Electron transport chain	-3.21203	BESB_075420	3.6.3.14 (H(+)-transporting two-sector ATPase)	4512	9499	12.1832	13.1704	0.987215	0.693785	2.5	1.6	2	12.21	13.15	0.95
TGME49_315130	Protein-L-isoaspartate(D-aspartate) O-methyltransferase	SAM-dependent methyltransferases	-2.43992	BESB_055870	2.1.1.77 (Protein-L-isoaspartate(D-aspartate) O-methyltransferase)	13633	12375	13.7782	13.5519	-0.226284	0.257342	-2.7	-1.3	-1.5	13.64	13.37	-0.26
TGME49_315170	SECp43/SLA/LP	Selenocysteine metabolism	0.377257	BESB_055830	2.9.1.2 (O-phospho-L-seryl-tRNA(Sec):L-selenocysteinyl-tRNA synthase)	873	3928	9.81501	11.8967	2.08171	0.499192	1.1	-1.1	1.2	9.96	12.03	2.07
TGME49_315260	Alanine dehydrogenase	Alanine metabolism	1.45615	BESB_055760	1.6.1.2 (NAD(P)(+) transhydrogenase (Re/Si-specific))	160053	162	17.3315	7.30431	-10.0272	0.443893	2.8	6.9	4.1	15.66	5.84	-9.82
TGME49_315480	Acyl-CoA oxidase	Fatty acid recycling and degradation	-0.474854	BESB_079150	1.3.3.6 (Acyl-CoA oxidase)	3345	9713	11.7516	13.2026	1.45099	3.65892	3.3*	39.5*	23.1*	3.67	7.15	3.48
TGME49_315620	Vacuolar ATP synthase subunit C	Vacuolar-ATPase	-3.59364	BESB_078990	3.6.3.14 (H(+)-transporting two-sector ATPase)	2376	4068	11.2583	11.9472	0.688919	-0.738912	1	-1.2	1	11.28	11.93	0.65
TGME49_315640	Lipoyl (octanoyl)-ACP:protein N-lipoyl (octanoyl) transferase	Lipoic acid metabolism	-1.73536	BESB_078970	2.3.1.181 (Lipoyl(octanoyl) transferase)	1291	600	10.3785	9.18772	-1.19082	0.566186	1.1	-1.1	1.2	10.84	9.56	-1.28
TGME49_316100	queuine trna-ribosyltransferase domain-containing protein	tRNA biosynthesis	-0.46407	BESB_078630	2.4.2.29 (tRNA-guanine(34) transglycosylase)	6468	5723	12.7026	12.4395	-0.263133	-1.54583	1.3	1.1	1.7	12.69	12.41	-0.28
TGME49_316190	Superoxide dismutase (Mn)	Redox metabolism	0.260699	BESB_078540	1.15.1.1 (Superoxide dismutase)	1118	265	10.171	8.01127	-2.15975	0.957979	1.8*	3.2*	1.9*	10.19	7.99	-2.2
TGME49_316310	Superoxide dismutase (Fe)	Redox metabolism	-4.41835	BESB_078420	1.15.1.1 (Superoxide dismutase)	21728	105885	14.4507	16.6488	2.19819	1.13167	-1.6	-2.1	-2	14.47	16.63	2.16
TGME49_316330	Superoxide dismutase (Fe)	Redox metabolism	-4.09402	BESB_078400	1.15.1.1 (Superoxide dismutase)	2767	19705	11.478	14.2231	2.74504	-0.322343	1.6	1.2	1.3	11.05	13.76	2.71
TGME49_316450	Sphingosine N-acyltransferase	Sphingomyelin and ceramide metabolism	-1.54546	BESB_078310	2.3.1.24 (Sphingosine N-acyltransferase)	2178	1389	11.1327	10.3975	-0.735184	0.307618	1.2	1.4	1.4	11.15	10.38	-0.78
TGME49_316520	1,4-alpha-glucan branching enzyme	Starch and galactose metabolism	0.203852	BESB_078240	2.4.1.18 (1,4-alpha-glucan branching enzyme)	4064	27137	12.0324	14.6847	2.65233	0.537057	2.6	4.9	4.3	12.05	14.67	2.61
TGME49_316600	Selenoprotein (SELK)	Selenocysteine metabolism	0.671937	BESB_078170	none	358	454	8.53114	8.78658	0.255438	0.276722	-1.9	-1.6	-1.5	8.55	8.77	0.22
TGME49_316770	di-trans,poly-cis-decaprenylcistransferase	Terpenoid metabolism	-3.98227	BESB_078030	2.5.1.- (Transferring alkyl or aryl groups, other than methyl groups.)	15384	3061	13.9525	11.5369	-2.41565	0.442572	1	-1.4	-1.2	13.97	11.52	-2.45
TGME49_318190	Phosphoglycerate mutase	Glycolysis	-1.05279	BESB_045080	5.4.2.1 (Transferred entry: 5.4.2.11 and 5.4.2.12)	13298	20025	13.7423	14.2463	0.503934	-0.257706	-1.2	-1	1	13.77	14.22	0.45
TGME49_318230	Phosphoglycerate kinase	Glycolysis	-4.5164	BESB_045050	2.7.2.3 (Phosphoglycerate kinase)	129906	55909	17.0304	15.7275	-1.30293	0.0514051	3.9	3.5	3.4	17.05	15.71	-1.34
TGME49_318310	Transketolase	Pentose Phosphate Cycle	-1.14305	BESB_045000	2.2.1.1 (Transketolase)	22180	20335	14.4803	14.2684	-0.211911	-1.54586	2.4	1.7	2	14.5	14.25	-0.25
TGME49_318430	Malate dehydrogenase	Pyruvate metabolism	1.62566	BESB_044880	1.1.1.27 (L-lactate dehydrogenase)	10909	16006	13.4567	13.9231	0.46643	-3.072	1	1.1	1	13.49	13.9	0.41
TGME49_318580	Phosphoglucomutase	Glycolysis	0.248559	BESB_044720	2.7.1.106 (Glucose-1,6-bisphosphate synthase)	18647	55922	14.2301	15.7278	1.49779	1.45788	1.2	1.3	1.3	14.25	15.71	1.46
TGME49_318600	Phosphopantothenate-cysteine ligase	Pantothenate and CoA biosynthesis	-4.37339	BESB_044700	6.3.2.5 (Phosphopantothenate--cysteine ligase)	3981	7152	12.0026	12.761	0.758435	0.403242	-1.6	-1.4	-1.2	12.03	12.75	0.71
TGME49_318650	Pyridine nucleotide transhydrogenase	Nicotinate and nicotinamide metabolism	2.26848	BESB_044650	1.6.1.2 (NAD(P)(+) transhydrogenase (Re/Si-specific))	457	34183	8.88295	15.0177	6.13479	4.55048	-1.3*	-1.3*	-1.3*	7.67	13.16	5.49
TGME49_318675	3',5'-cyclic-nucleotide phosphodiesterase	Purine metabolism	0.188724	BESB_044630	3.1.4.17 (3',5'-cyclic-nucleotide phosphodiesterase)	7759	23395	12.9652	14.4707	1.5055	2.18785	24.9	15	28.8	12.69	14.08	1.39
TGME49_318720	Alanine racemase	Alanine metabolism	-1.06492	BESB_044590	5.1.1.1 (Alanine racemase)	476	1084	8.94137	10.0404	1.09899	-0.256315	1.1	-1.1	1.1	8.96	10.02	1.06
TGME49_318730	glycosyl transferase	Galactose metabolism	-0.0335442	BESB_044570	2.4.1.41 (Polypeptide N-acetylgalactosaminyltransferase)	1031	9422	10.0547	13.1587	3.10395	-0.862899	-1.8	-1.2	-1.2	10.07	13.14	3.07
TGME49_318750	Deoxyribose-phosphate aldolase	Pentose Phosphate Cycle	-0.153049	BESB_044550	4.1.2.4 (Deoxyribose-phosphate aldolase)	1129	139436	10.1856	17.0459	6.86036	4.66589	-6.2	-4.2	-4.1	8.05	14.63	6.58
TGME49_319300	GPI-anchor transamidase	Glycosylphosphatidylinositol (GPI) anchor biosynthesis	-4.8919	BESB_044500	none	778	1676	9.64891	10.6685	1.01956	-0.873773	-2.3	-1.7	-1.7	9.67	10.65	0.98
TGME49_319570	WD domain, G-beta repeat-containing protein	Galactose metabolism	-0.942662	BESB_044280	2.4.1.37 (Fucosylgalactoside 3-alpha-galactosyltransferase)	6707	6449	12.755	12.6118	-0.143198	0.0186433	-1	-1.5	-1.2	12.92	12.75	-0.17
TGME49_319920	Dihydrolipoyl transacylase	Leucine, Isoleucine and Valine metabolism	-1.9164	BESB_043990	2.3.1.12 (Dihydrolipoyllysine-residue acetyltransferase)	10993	9833	13.4677	13.2203	-0.247485	-1.99561	3.1	3.7	3.3	13.57	13.27	-0.3
TGME49_320120	diadenosine tetraphosphatase family protein	Purine metabolism	0.165224	BESB_043760	3.6.1.29 (Bis(5'-adenosyl)-triphosphatase)	3660	1312	11.8813	10.3152	-1.56604	0.439431	-1.7	-1.5	-1.2	11.9	10.3	-1.61
TGME49_320140	Ubiquinol cytochrome c oxidoreductase bc1 complex	Electron transport chain	-3.68597	BESB_043740	1.10.2.2 (Quinol--cytochrome-c reductase)	1829	2165	10.8809	11.0375	0.156602	-0.904999	2	1.7	1.9	10.91	11.02	0.11
TGME49_320220	Ubiquinol cytochrome c oxidoreductase bc1 complex	Electron transport chain	-5.76114	BESB_043520	1.10.2.2 (Quinol--cytochrome-c reductase)	18952	11708	14.2534	13.472	-0.781432	-1.30053	1.5	1.2	1.5	14.28	13.45	-0.82
TGME49_320588	beta-galactosidase	Starch and galactose metabolism	-0.690919	BESB_043290	3.2.1.23 (Beta-galactosidase)	4802	21926	12.2731	14.3771	2.10405	-1.11956	-1	-1.2	1.1	12.77	14.79	2.02
TGME49_320620	queuine tRNA ribosyl transferase	tRNA biosynthesis	0.557608	BESB_043240	2.4.2.29 (tRNA-guanine(34) transglycosylase)	2847	12197	11.5191	13.5311	2.01196	0.25985	1.1	-1.4	-1.1	11.46	13.46	2
TGME49_320730	Homoserine O-acetyltransferase	Threonine metabolism	0.361353	BESB_043140	2.3.1.31 (Homoserine O-acetyltransferase)	108	2539	6.81343	11.2675	4.45406	1.19968	21.4*	123.9*	50.6*	6.13	10.49	4.36
TGME49_321440	SWI2/SNF2 ISWI-like SANT (SANT)	Purine metabolism	-4.60216	BESB_024380	3.6.4.- (Acting on ATP; involved in cellular and subcellular movement.)	81570	87402	16.3591	16.3721	0.0130015	-0.708325	-2	-1.7	-1.6	16.38	16.35	-0.03
TGME49_321520	hypothetical protein	Arachidonate metabolism	-1.23931	BESB_024350	5.3.99.3 (Prostaglandin-E synthase)	46418	75014	15.5457	16.1516	0.605839	0.12306	1.4	1.4	1.5	15.64	16.19	0.55
TGME49_321570	3-hydroxyacyl-ACP dehydratase	FASII in the apicoplast	0.672806	BESB_024300	4.2.1.- (Hydro-lyases.)	23728	28933	14.5777	14.7772	0.199491	0.638064	1	-1.1	-1	13.01	13.17	0.16
TGME49_321660	Dolichyl-phosphate-mannose-glycolipid a-mannosyltransferase	Glycosylphosphatidylinositol (GPI) anchor biosynthesis	-3.27147	BESB_024150	2.4.1.- (Hexosyltransferases.)	3418	11854	11.7827	13.4899	1.7072	1.04495	2.6	1.7	2.3	10.37	12.07	1.7

## Sheet: E
Isoenzymes (120 genes)	No. of genes		Metabolic pathway	Pairs with stage-specificity
3',5'-cyclic-nucleotide phosphodiesterase	17		Glycolysis	3
Histone-lysine N-methyltransferase	11		PE and PS metabolism	3
Thioredoxin	11		Redox metabolism	3
1-phosphatidylinositol-4-phosphate 5-kinase	6		FASII in the apicoplast	2
Glutaredoxin	6		Fatty acid recycling and degradation	2
Long-chain-fatty-acid-CoA-ligase	5		Pentose Phosphate Cycle	2
Adenylate cyclase	4		Purine metabolism	2
hypothetical protein	4		Pyruvate metabolism	2
Phosphatidylinositol N-acetylglucosaminyltransferase	4		Aminosugars metabolism	1
Phosphoglycerate mutase	4		FASI in the cytosol	1
Phospholipase A2	4		FAE pathway of ER	1
Triacylglycerol lipase	4		Folate biosynthesis	1
1,4-alpha-glucan branching enzyme	3		Glutamate metabolism	1
3-oxoacyl-[ACP]reductase	3		Glycine, Serine and cysteine metabolism	1
Adenylate kinase	3		Lysine degradation	1
Cysteine desulfurase	3		Methionine metabolism	1
Diacylglycerol choline phosphotransferase	3		Nicotinate and nicotinamide metabolism	1
Diacylglycerol kinase	3		Polyamine salvage	1
Diacylglycerol O-acyltransferase	3		Pyrimidine metabolism	1
Elongase	3		Starch and galactose metabolism	1
Glycerol-3-phosphate dehydrogenase	3		Tricarboxylic acid (TCA) cycle	1
Glycerol-3-phosphate O-acyltransferase	3		Ubiquinone metabolism	1
Nitrite transporter	3
Peroxiredoxin	3
Phosphofructokinase	3
S-adenosylmethionine-dependent methyltransferase	3
SEC14	3
Ubiquinol cytochrome c oxidoreductase bc1 complex	3
Ubiquinone/menaquinone biosynthesis methyltransferase	3
1-Phosphatidylinositol 4-kinase	2
3-demethylubiquinone-9 3-O-methyltransferase	2
3-hydroxyisobutyrate dehydrogenase	2
3-hydroxyisobutyryl-CoA hydrolase	2
3-methyl-2-oxobutanoate dehydrogenase (Branched-chain a-keto-acid dehydrogenase E1 alpha chain)	2
5'-nucleotidase	2
6-phosphogluconate dehydrogenase	2
ABC1 family protein	2
Acetate-CoA ligase/Acetyl-CoA synthetase	2
Acid phosphatase	2
Acyl-carrier protein	2
Acyl-CoA binding protein	2
Acyl-CoA oxidase	2
Adenosine deaminase	2
Alanine dehydrogenase	2
Aldehyde dehydrogenase	2
Aldehyde reductase	2
Aldolase	2
Alkaline phosphatase	2
alpha/beta hydrolase fold domain-containing protein	2
aminopeptidase N, putative	2
Apyrase	2
Branched-chain-amino-acid transaminase	2
Carbonic anhydrase	2
Citrate (si)-synthase	2
Cytochrome b5	2
Cytochrome c	2
Deoxyribose-phosphate aldolase	2
dihydrolipoyl dehydrogenase	2
DNA (cytosine-5-)-methyltransferase	2
Dolichyl-diphosphooligosaccharide-protein glycotransferase	2
Enolase	2
Ethanolamine kinase	2
Fructose bisphosphatase	2
GABA transporter	2
Glutamate dehydrogenase	2
Glutamyl-tRNA synthetase	2
Glutathione peroxidase	2
Glutathione reductase	2
Glyceraldehyde 3-P dehydrogenase	2
Glycine-tRNA ligase	2
Holo-[acyl-carrier-protein] synthase	2
Holocytochrome-c synthase	2
Inositol-polyphosphate 5-phosphatase	2
Inositol-polyphosphate multikinase	2
Isocitrate dehydrogenase	2
L-serine-phosphatidylethanolamine phosphatidyltransferase	2
Lactate dehydrogenase	2
Leucine-tRNA ligase	2
Lysine-tRNA ligase	2
Lysohospholipase	2
Monocarboxylate transporter	2
mRNA(2’-D-methyladenosine-N6-methyltransferase	2
N1-acetylpolyamine oxidase	2
NAD(P)H dehydrogenase	2
Nucleoside (adenosine) transporter	2
Nucleoside-diphosphate kinase	2
Pantothenate kinase	2
PEP carboxykinase	2
Peptide a-N-acetyltransferase	2
Phenylalanine-tRNA ligase	2
Phosphatase	2
Phosphatidate cytidylyltransferase	2
Phosphatidate phosphatase	2
Phosphatidylinositol 3-kinase	2
Phosphatidylserine decarboxylase	2
Phosphoglucomutase	2
Phosphoglycerate kinase	2
Phosphoinositide-5-phosphatase	2
Phosphoinositide-binding protein	2
Polyketide synthase	2
Proline hydroxylase	2
Protein geranylgeranyltransferase type II	2
Pterine (BT1 family) transporter	2
Purine nucleoside phosphorylase	2
Pyridine nucleotide transhydrogenase	2
pyridine nucleotide-disulfide oxidoreductase domain-containing protein	2
Pyrroline-5-carboxylate reductase	2
Pyruvate kinase	2
Ribonucleotide di-P reductase	2
Ribosephosphate pyrophosphokinase	2
Serine-tRNA ligase	2
Sphingomyelin phosphodiesterase	2
Sphingosine N-acyltransferase	2
Succinate-CoA ligase	2
Superoxide dismutase (Fe)	2
Threonine-tRNA ligase	2
Triose phosphate isomerase	2
Tyrosine-tRNA ligase	2
Vacuolar ATP synthase subunit I	2
Valine-tRNA ligase	2

## Sheet: F
TGME49 homolog	Enzyme name	Metabolic pathway	B. besnoiti ID	EC classification		EC class	# of genes	Enzyme type
TGME49_200320	Hypoxanthine-guanine phosphoribosyltransferase	Purine metabolism	BESB_064540	2.4.2.8 (Hypoxanthine phosphoribosyltransferase)		1: Oxidoreductases	130	Dehydrogenase/ Oxidase
TGME49_200370	Farnesyltransferase	N-glycan biosynthesis	BESB_064480	2.5.1.58 (Protein farnesyltransferase)		2: Transferases	232	Transaminase/ Kinase
TGME49_200430	dCMP deaminase	Pyrimidine metabolism	BESB_064440	3.5.4.12 (dCMP deaminase)		3: Hydrolases	128	Lipase/ Amylase/ Peptidase/ Phosphatase
TGME49_201380	Chorismate synthase	Shikimate Biosynthesis	BESB_013600	4.2.3.5 (Chorismate synthase)		4: Lyases	48	Decarboxylase
TGME49_201690	Pterine (BT1 family) transporter	Folate biosynthesis	BESB_013670	none		5: Isomerases	19	Isomerase/ Mutase
TGME49_202140	Enoyl-CoA hydratase	Fatty acid recycling and degradation	BESB_014050	4.2.1.18 (Methylglutaconyl-CoA hydratase)		6: Ligases	59	Synthetase
TGME49_202160	ABC1 family protein	Ubiquinone metabolism	BESB_014060	none		None/ others	76
TGME49_202300	Nucleoside-triphosphate pyrophosphatase	Purine metabolism	BESB_014210	3.6.1.19 (Nucleoside-triphosphate diphosphatase)			692
TGME49_202340	proline dehydrogenase	Proline metabolism	BESB_014260	1.5.99.8 (Transferred entry: 1.5.5.2)
TGME49_202410	SEC14	Inositol phosphate metabolism	BESB_066750	none
TGME49_202460	Diacylglycerol kinase	Phosphatidylethanolamine and phosphatidylserine metabolism	BESB_066700	2.7.1.107 (Diacylglycerol kinase (ATP))
TGME49_202530	Aspartate-tRNA ligase	Asparagine and Aspartate metabolism	BESB_066620	6.1.1.12 (Aspartate--tRNA ligase)
TGME49_202540	3',5'-cyclic-nucleotide phosphodiesterase	Purine metabolism	BESB_066600	3.1.4.17 (3',5'-cyclic-nucleotide phosphodiesterase)
TGME49_202590	Leucyltransferase	Leucine, Isoleucine and Valine metabolism	BESB_066540	2.3.2.6 (Leucyltransferase)
TGME49_202800	Cox11	Electron transport chain	BESB_066360	1.9.3.1 (Cytochrome-c oxidase)
TGME49_202920	Aminodeoxychorismate synthase	Folate biosynthesis	BESB_066260	2.6.1.85 (Aminodeoxychorismate synthase)
TGME49_202960	H-protein-lipoyllysine (H-protein)	One-carbon enzyme systems serine hydroxymethyltransferase and glycine-cleavage complex	BESB_066220	none
TGME49_203110	Citrate (si)-synthase	Tricarboxylic acid (TCA) cycle	BESB_066080	2.3.3.1 (Citrate (Si)-synthase)
TGME49_203420	Holo-[acyl-carrier-protein] synthase	Pantothenate and CoA biosynthesis	BESB_065790	2.7.8.7 (Holo-[acyl-carrier-protein] synthase)
TGME49_203500	Alanine dehydrogenase	Alanine metabolism	BESB_065730	1.4.1.1 (Alanine dehydrogenase)
TGME49_203570	Glycerol-3-phosphate O-acyltransferase	Phosphatidylethanolamine and phosphatidylserine metabolism	BESB_065680	2.3.1.15 (Glycerol-3-phosphate 1-O-acyltransferase)
TGME49_203940	ABC1 protein required for ubiquinone biosynthesis	Ubiquinone metabolism	BESB_065290	2.7.11.- (Protein-serine/threonine kinases.)
TGME49_203970	Dolichyl-diphosphooligosaccharide-protein glycotransferase	Aminosugars metabolism	BESB_065260	2.4.99.18 (Dolichyl-diphosphooligosaccharide--protein glycotransferase)
TGME49_204400	ATP synthase alpha chain	Electron transport chain	BESB_051830	3.6.3.14 (H(+)-transporting two-sector ATPase)
TGME49_204460	Hydroxymethylglutaryl-CoA lyase	Leucine, Isoleucine and Valine metabolism	BESB_051790	4.1.3.4 (Hydroxymethylglutaryl-CoA lyase)
TGME49_204560	Polyketide synthase	Fatty acid elongation in the cytosol (FAS I system)	BESB_051670	2.3.1.94 (6-deoxyerythronolide-B synthase)
TGME49_205350	Elongase	Fatty acid elongation via elongase pathway of ER	BESB_033180	2.3.1.199 (Very-long-chain 3-oxoacyl-CoA synthase)
TGME49_205380	Fructose bisphosphatase	Glycolysis	BESB_055940	3.1.3.11 (Fructose-bisphosphatase)
TGME49_205420	Aspartate semialdehyde dehydrogenase	Lysine Biosynthesis	BESB_055990	1.2.1.11 (Aspartate-semialdehyde dehydrogenase)
TGME49_205430	Isovaleryl-CoA dehydrogenase	Leucine, Isoleucine and Valine metabolism	BESB_056000	1.3.8.4 (Isovaleryl-CoA dehydrogenase)
TGME49_205490	Folate/biopterin (BT1 family) transporter	Folate biosynthesis	BESB_056050	none
TGME49_205710	Lysine-tRNA ligase	Lysine degradation	BESB_056260	6.1.1.6 (Lysine--tRNA ligase)
TGME49_205720	Adenosine deaminase	Purine metabolism	BESB_056270	3.5.4.4 (Adenosine deaminase)
TGME49_206310	Cox10	Electron transport chain	BESB_056330	2.5.1.- (Transferring alkyl or aryl groups, other than methyl groups.)
TGME49_206470	dihydrolipoyl dehydrogenase	Glycine, Serine and cysteine metabolism	BESB_056450	1.8.1.4 (Dihydrolipoyl dehydrogenase)
TGME49_206610	E2-subunit PDH	Lipoic acid metabolism	BESB_056580	2.3.1.12 (Dihydrolipoyllysine-residue acetyltransferase)
TGME49_207060	Ribonucleotide di-P reductase	Purine metabolism	BESB_033490	1.17.4.1 (Ribonucleoside-diphosphate reductase)
TGME49_207070	glycosyl transferase, putative	Glycolipids metabolism	BESB_033480	none
TGME49_207620	Nitrite reductase	Nitrogen metabolism	BESB_022340	1.6.5.4 (Monodehydroascorbate reductase (NADH))
TGME49_207640	Isoleucine-tRNA ligase	Leucine, Isoleucine and Valine metabolism	BESB_022360	6.1.1.5 (Isoleucine--tRNA ligase)
TGME49_207710	CDP diacylglycerol-inositol 3-phosphatidyltransferase	Inositol phosphate metabolism	BESB_022410	2.7.8.11 (CDP-diacylglycerol--inositol 3-phosphatidyltransferase)
TGME49_207930	Phosphatidylethanolamine binding protein	Phosphatidylethanolamine and phosphatidylserine metabolism	BESB_022580	none
TGME49_207980	Phosphatidylinositol N-acetylglucosaminyltransferase	Glycosylphosphatidylinositol (GPI) anchor biosynthesis	BESB_022650	2.4.1.198 (Phosphatidylinositol N-acetylglucosaminyltransferase)
TGME49_208040	Aldehyde reductase	Glycolysis	BESB_022710	1.1.1.- (With NAD(+) or NADP(+) as acceptor.)
TGME49_208070	Inositol-polyphosphate multikinase	Inositol phosphate metabolism	BESB_022730	2.7.4.21 (Inositol-hexakisphosphate kinase)
TGME49_208420	GABA transporter	Glutamine utilization and GABA shunt	BESB_022880	none
TGME49_208530	Nicotinate phosphoribosyltransferase	Nicotinate and nicotinamide metabolism	BESB_022950	6.3.4.21 (Nicotinate phosphoribosyltransferase)
TGME49_208590	Vacuolar ATP synthase 54 kDa subunit	Vacuolar-ATPase	BESB_023010	3.6.3.14 (H(+)-transporting two-sector ATPase)
TGME49_208820	1-deoxy-D-xylulose 5-phosphate synthase	Isoprenoids metabolism	BESB_023130	2.2.1.7 (1-deoxy-D-xylulose-5-phosphate synthase)
TGME49_209150	NAD(P)H dehydrogenase	Electron transport chain	BESB_023380	1.6.5.3 (NADH:ubiquinone reductase (H(+)-translocating))
TGME49_209260	Cox4	Electron transport chain	BESB_023510	1.9.3.1 (Cytochrome-c oxidase)
TGME49_209800	Nitrite transporter	Nitrogen metabolism	BESB_023900	none
TGME49_209870	Phosphatase	Pyridoxal phosphate (Vitamin B6) metabolism	BESB_023970	3.1.3.41 (4-nitrophenylphosphatase)
TGME49_209960	1,4-alpha-glucan branching enzyme	Starch and galactose metabolism	BESB_024090	2.4.1.18 (1,4-alpha-glucan branching enzyme)
TGME49_210260	Glycerol-3-phosphate dehydrogenase	Fatty acid biosynthesis in the apicoplast (FAS II system)	BESB_025310	1.1.1.8 (Glycerol-3-phosphate dehydrogenase (NAD(+)))
TGME49_210790	Dihydroorotate dehydrogenase	Electron transport chain	BESB_016180	1.3.5.2 (Dihydroorotate dehydrogenase (quinone))
TGME49_210840	arginyl-tRNA synthetase family protein	tRNA biosynthesis	BESB_016230	6.1.1.19 (Arginine--tRNA ligase)
TGME49_211090	Cysteine desulfurase	Pyridoxal phosphate dependent enzymes in T. gondii genome	BESB_016340	2.8.1.7 (Cysteine desulfurase)
TGME49_211730	Histone-lysine N-methyltransferase	Lysine degradation	BESB_016770	2.1.1.43 (Histone-lysine N-methyltransferase)
TGME49_212100	Molybdopterin cofactor synthesis protein 3 (MOCS3/MoaB)	Folate biosynthesis	BESB_054990	none
TGME49_212130	Phospholipase A2	Phosphatidylcholine metabolism	BESB_055010	3.1.1.3 (Triacylglycerol lipase)
TGME49_212310	Vacuolar ATP synthase 16 kDa proteolipid subunit	Vacuolar-ATPase	BESB_055220	3.6.3.14 (H(+)-transporting two-sector ATPase)
TGME49_213520	peptidase M20D, amidohydrolase	Lysine Biosynthesis	BESB_014390	3.5.1.47 (N-acetyldiaminopimelate deacetylase)
TGME49_213620	ABC1 family protein	Ubiquinone metabolism	BESB_014300	2.7.11.- (Protein-serine/threonine kinases.)
TGME49_213680	2-methylcitrate dehydratase	2-methylcitrate cycle	BESB_066830	4.2.1.79 (2-methylcitrate dehydratase)
TGME49_213780	Molybdopterin cofactor synthesis protein 1 (MOCS1)	Folate biosynthesis	BESB_066930	none
TGME49_214170	Protein geranylgeranyltransferase type II	Terpenoid metabolism	BESB_035830	2.5.1.60 (Protein geranylgeranyltransferase type II)
TGME49_214280	FAD synthetase	Riboflavin metabolism	BESB_035700	2.7.7.2 (FAD synthetase)
TGME49_214320	Facilitative glucose transporter (Hexose transporter)	Glycolysis	BESB_035650	none
TGME49_214440	Holo-[acyl-carrier-protein] synthase	Pantothenate and CoA biosynthesis	BESB_035580	2.7.8.7 (Holo-[acyl-carrier-protein] synthase)
TGME49_214760	Glycerate dehydrogenase	Glycine, Serine and cysteine metabolism	BESB_035370	1.1.1.79 (Glyoxylate reductase (NADP(+)))
TGME49_214780	hydrolase, NUDIX family protein	Purine metabolism	BESB_035350	3.6.1.17 (Bis(5'-nucleosyl)-tetraphosphatase (asymmetrical))
TGME49_214850	1-deoxy-D-xylulose-5-phosphate reductoisomerase	Isoprenoids metabolism	BESB_035280	1.1.1.267 (1-deoxy-D-xylulose-5-phosphate reductoisomerase)
TGME49_214920	PIG-W	Glycosylphosphatidylinositol (GPI) anchor biosynthesis	BESB_035240	2.3.-.- (Acyltransferases.)
TGME49_215070	Ferredoxin	Isoprenoids metabolism	BESB_034880	1.18.1.3 (Ferredoxin--NAD(+) reductase)
TGME49_215250	Thiamine diphosphokinase	Thiamine Salvage	BESB_034740	2.7.6.2 (Thiamine diphosphokinase)
TGME49_215260	Carbamoyl-phosphate synthase (Glu synthesizing)	Glutamate metabolism	BESB_034730	6.3.5.5 (Carbamoyl-phosphate synthase (glutamine-hydrolyzing))
TGME49_215280	Iron-sulfur centres of succinate dehydrogenase	Electron transport chain	BESB_034720	1.3.5.1 (Succinate dehydrogenase (quinone))
TGME49_215290	Saccharopine dehydrogenase	Lysine degradation	BESB_034710	1.5.1.9 (Saccharopine dehydrogenase (NAD(+), L-glutamate-forming))
TGME49_215480	Adenosine deaminase	Purine metabolism	BESB_034500	3.5.4.4 (Adenosine deaminase)
TGME49_215510	S-adenosylmethionine-dependent methyltransferase	Methionine metabolism	BESB_034460	2.1.1.- (Methyltransferases.)
TGME49_215590	Flavoprotein subunit of succinate dehydrogenase	Electron transport chain	BESB_034400	1.3.5.1 (Succinate dehydrogenase (quinone))
TGME49_215700	Phosphatidylinositol 3-kinase	Inositol phosphate metabolism	BESB_034240	2.7.1.137 (Phosphatidylinositol 3-kinase)
TGME49_215940	Acetyl-CoA transporter	Pyruvate metabolism	BESB_069580	none
TGME49_216080	Histone-lysine N-methyltransferase	Lysine degradation	BESB_069430	2.1.1.43 (Histone-lysine N-methyltransferase)
TGME49_216170	Selenocysteine lyase	Selenocysteine metabolism	BESB_069370	2.8.1.7 (Cysteine desulfurase)
TGME49_216280	Adenylate cyclase	Purine metabolism	BESB_069240	4.6.1.1 (Adenylate cyclase)
TGME49_216500	Valine-tRNA ligase	Leucine, Isoleucine and Valine metabolism	BESB_069040	6.1.1.9 (Valine--tRNA ligase)
TGME49_216510	Thioredoxin	Redox metabolism	BESB_069030	none
TGME49_216540	Dolichyl-phosphate beta-glucosyltransferase (ALG5)	N-glycan biosynthesis	BESB_069010	2.4.1.117 (Dolichyl-phosphate beta-glucosyltransferase)
TGME49_216640	Homoserine kinase	Threonine metabolism	BESB_067980	2.7.1.39 (Homoserine kinase)
TGME49_216700	hypothetical protein	Methionine metabolism	BESB_067920	3.5.1.88 (Peptide deformylase)
TGME49_216740	Riboflavin kinase	Riboflavin metabolism	BESB_068130	2.7.1.26 (Riboflavin kinase)
TGME49_216810	5'-nucleotidase	Purine metabolism	BESB_068190	3.1.3.5 (5'-nucleotidase)
TGME49_216930	Choline-phosphate cytidylyltransferase	Phosphatidylcholine metabolism	BESB_077790	2.7.7.15 (Choline-phosphate cytidylyltransferase)
TGME49_216960	Selenocysteine-specific elongation factor	Selenocysteine metabolism	BESB_077820	none
TGME49_217350	mRNA(2’-D-methyladenosine-N6-methyltransferase	Examples of adenosylmethionine-dependent methyltransferases in Toxoplasma gondii genome	BESB_038990	2.1.1.62 (mRNA (2'-O-methyladenosine-N(6)-)-methyltransferase)
TGME49_217460	Glutaminyl-tRNA synthetase	Glutamate metabolism	BESB_038890	6.1.1.18 (Glutamine--tRNA ligase)
TGME49_217740	3-oxoacyl-[ACP]reductase	Fatty acid biosynthesis in the apicoplast (FAS II system)	BESB_007210	1.1.1.100 (3-oxoacyl-[acyl-carrier-protein] reductase)
TGME49_217890	Peroxiredoxin	Redox metabolism	BESB_007100	1.11.1.15 (Peroxiredoxin)
TGME49_218200	UTP-glucose-1-P uridylyltransferase	Pyrimidine metabolism	BESB_039100	2.7.7.64 (UTP-monosaccharide-1-phosphate uridylyltransferase)
TGME49_218560	Cytosolic acetyl-CoA carboxylase (ACCase2)	Fatty acid elongation in the cytosol (FAS I system)	BESB_039410	6.4.1.2 (Acetyl-CoA carboxylase)
TGME49_218780	Phosphoserine transaminase	Glycine, Serine and cysteine metabolism	BESB_039540	2.6.1.52 (Phosphoserine transaminase)
TGME49_219130	Glutathione reductase	Redox metabolism	BESB_039800	1.8.1.7 (Glutathione-disulfide reductase)
TGME49_219230	Acetoacetate-CoA ligase	Leucine, Isoleucine and Valine metabolism	BESB_039920	6.2.1.16 (Acetoacetate--CoA ligase)
TGME49_219430	Threonine-tRNA ligase	Threonine metabolism	NA	6.1.1.3 (Threonine--tRNA ligase)
TGME49_219540	Ala-tRNA ligase	Alanine metabolism	BESB_040120	6.1.1.7 (Alanine--tRNA ligase)
TGME49_219550	Dihydrolipoamide S-succinyl transferase	Tricarboxylic acid (TCA) cycle	BESB_040130	2.3.1.61 (Dihydrolipoyllysine-residue succinyltransferase)
TGME49_219630	flavodoxin domain-containing protein	Riboflavin metabolism	BESB_040170	1.6.2.4 (NADPH--hemoprotein reductase)
TGME49_219750	Cytochrome c	Electron transport chain	BESB_040300	none
TGME49_219760	Peptide a-N-acetyltransferase	Pyruvate metabolism	BESB_040310	2.3.1.88 (Peptide alpha-N-acetyltransferase)
TGME49_219800	Vacuolar ATP synthase subunit B	Vacuolar-ATPase	BESB_040350	3.6.3.14 (H(+)-transporting two-sector ATPase)
TGME49_219850	Pro-tRNA ligase	Proline metabolism	BESB_040410	6.1.1.15 (Proline--tRNA ligase)
TGME49_220100	Ribosephosphate pyrophosphokinase	Pentose Phosphate Cycle	BESB_021910	2.7.6.1 (Ribose-phosphate diphosphokinase)
TGME49_220350	Lysine-tRNA ligase	Lysine degradation	BESB_047720	6.1.1.6 (Lysine--tRNA ligase)
TGME49_220420	3',5'-cyclic-nucleotide phosphodiesterase	Purine metabolism	BESB_047650	3.1.4.17 (3',5'-cyclic-nucleotide phosphodiesterase)
TGME49_220840	Threonine synthase	Threonine metabolism	BESB_063770	4.2.3.1 (Threonine synthase)
TGME49_221170	CAAX metallo endopeptidase	Isoprenoids metabolism	BESB_080840	3.4.24.84 (Ste24 endopeptidase)
TGME49_221260	3-deoxy-7-phosphoheptulonate synthase	Shikimate Biosynthesis	BESB_080710	2.5.1.54 (3-deoxy-7-phosphoheptulonate synthase)
TGME49_221270	Proline hydroxylase	Proline metabolism	BESB_080690	1.14.11.2 (Procollagen-proline dioxygenase)
TGME49_221310	aminopeptidase N protein	Redox metabolism	BESB_080660	3.4.11.2 (Membrane alanyl aminopeptidase)
TGME49_221320	Apicoplast acetyl-CoA carboxylase (ACCase1)	Fatty acid biosynthesis in the apicoplast (FAS II system)	BESB_080650	6.4.1.2 (Acetyl-CoA carboxylase)
TGME49_222020	Phosphoglycerate kinase	Glycolysis	BESB_080010	2.7.2.3 (Phosphoglycerate kinase)
TGME49_222160	Betaine aldehyde dehydrogenase	Phosphatidylcholine metabolism	BESB_079880	1.2.1.3 (Aldehyde dehydrogenase (NAD(+)))
TGME49_222710	IMP-specific 5'-nucleotidase	Purine metabolism	BESB_062570	3.1.3.- (Phosphoric monoester hydrolases.)
TGME49_222800	Starch synthase	Starch and galactose metabolism	BESB_062580	2.4.1.21 (Starch synthase)
TGME49_222840	Acid phosphatase	Riboflavin metabolism	BESB_062590	3.1.-.- (Acting on ester bonds.)
TGME49_222900	Phosphoserine phosphatase	Glycine, Serine and cysteine metabolism	BESB_062640	3.1.3.3 (Phosphoserine phosphatase)
TGME49_222910	Phosphoglycerate mutase	Glycolysis	BESB_062650	3.1.3.16 (Protein-serine/threonine phosphatase)
TGME49_222970	Inositol 1-phosphatase	Inositol phosphate metabolism	BESB_062720	3.1.3.25 (Inositol-phosphate phosphatase)
TGME49_223020	Coproporphyrinogen oxidase	Porphyrin metabolism	BESB_062760	1.3.3.3 (Coproporphyrinogen oxidase)
TGME49_223110	Glycolipid transfer protein	Sphingomyelin and ceramide metabolism	BESB_062850	none
TGME49_223140	tRNA binding protein	Methionine metabolism	BESB_062880	none
TGME49_223672	3'(2'),5'-bisphosphate nucleotidase	Sulfur metabolism	BESB_055580	3.1.3.7 (3'(2'),5'-bisphosphate nucleotidase)
TGME49_223840	ATP-citrate synthase	Tricarboxylic acid (TCA) cycle	BESB_079330	2.3.3.8 (ATP citrate synthase)
TGME49_224090	3-hydroxyisobutyryl-CoA hydrolase	Leucine, Isoleucine and Valine metabolism	BESB_079590	3.1.2.4 (3-hydroxyisobutyryl-CoA hydrolase)
TGME49_224350	aminopeptidase N, putative	Redox metabolism	BESB_062170	3.4.11.2 (Membrane alanyl aminopeptidase)
TGME49_224460	aminopeptidase n, putative	Redox metabolism	BESB_062160	3.4.11.2 (Membrane alanyl aminopeptidase)
TGME49_224490	Farnesylpyrophosphate synthase (Dimethylallyl-PP transferase/Geranyl transferase)	Terpenoid metabolism	BESB_062130	2.5.1.- (Transferring alkyl or aryl groups, other than methyl groups.)
TGME49_224840	3',5'-cyclic-nucleotide phosphodiesterase	Purine metabolism	BESB_059820	3.1.4.17 (3',5'-cyclic-nucleotide phosphodiesterase)
TGME49_224900	Adenylate kinase	Purine metabolism	BESB_061800	2.7.4.3 (Adenylate kinase)
TGME49_224920	PIG-O	Glycosylphosphatidylinositol (GPI) anchor biosynthesis	BESB_061770	none
TGME49_225050	Adenosylhomocysteinase	Methionine metabolism	BESB_061610	3.3.1.1 (Adenosylhomocysteinase)
TGME49_225420	histidine triad domain-containing protein	Purine metabolism	BESB_061040	3.6.1.29 (Bis(5'-adenosyl)-triphosphatase)
TGME49_225550	Phosphatidylserine decarboxylase	Phosphatidylethanolamine and phosphatidylserine metabolism	BESB_060920	4.1.1.65 (Phosphatidylserine decarboxylase)
TGME49_225790	Thioredoxin	Redox metabolism	BESB_060780	none
TGME49_225880	UDP-glucose 4-epimerase	Starch and galactose metabolism	BESB_060680	5.1.3.2 (UDP-glucose 4-epimerase)
TGME49_225930	Triose phosphate isomerase	Glycolysis	BESB_060630	5.3.1.1 (Triose-phosphate isomerase)
TGME49_225990	[Acyl-carrier-protein] S-malonyltransferase	Fatty acid biosynthesis in the apicoplast (FAS II system)	BESB_060550	2.3.1.39 ([Acyl-carrier-protein] S-malonyltransferase)
TGME49_226000	ATP synthase delta subunit	Electron transport chain	BESB_060540	3.6.3.14 (H(+)-transporting two-sector ATPase)
TGME49_226010	4a-hydroxytetrahydrobiopterin dehydratase	Phenylalanine and tyrosine metabolism	BESB_060530	4.2.1.96 (4a-hydroxytetrahydrobiopterin dehydratase)
TGME49_226300	2,4-dienoyl CoA reductase 2, peroxisomal family protein	beta-Oxidation	BESB_060310	1.3.1.34 (2,4-dienoyl-CoA reductase (NADPH))
TGME49_226370	Diacylglycerol O-acyltransferase	Fatty acid elongation via elongase pathway of ER	BESB_060240	2.3.1.20 (Diacylglycerol O-acyltransferase)
TGME49_226390	Lysohospholipase	Phosphatidylcholine metabolism	BESB_060210	3.1.1.5 (Lysophospholipase)
TGME49_226400	Lipoic acid synthase	Lipoic acid metabolism	BESB_060200	2.8.1.8 (Lipoyl synthase)
TGME49_226590	Cox2	Electron transport chain	BESB_060010	1.9.3.1 (Cytochrome-c oxidase)
TGME49_226730	aconitate hydratase	Tricarboxylic acid (TCA) cycle	BESB_059840	4.2.1.3 (Aconitate hydratase)
TGME49_226755	3',5'-cyclic-nucleotide phosphodiesterase	Purine metabolism	BESB_059820	3.1.4.17 (3',5'-cyclic-nucleotide phosphodiesterase)
TGME49_226800	Glutathione synthase	Redox metabolism	BESB_059790	6.3.2.3 (Glutathione synthase)
TGME49_226810	Histone-lysine N-methyltransferase	Lysine degradation	BESB_059780	2.1.1.43 (Histone-lysine N-methyltransferase)
TGME49_226910	Bifunctional 4-alpha-glucanotransferase/amylo-alpha-1,6-glucosidase	Starch and galactose metabolism	BESB_059690	2.4.1.25 (4-alpha-glucanotransferase)
TGME49_226960	Phosphofructokinase	Glycolysis	BESB_059640	2.7.1.90 (Diphosphate--fructose-6-phosphate 1-phosphotransferase)
TGME49_227020	histone deacetylase SIR2 (SIR2)	Aminosugars metabolism	BESB_059560	3.5.1.- (In linear amides.)
TGME49_227090	Aspartate kinase	Lysine Biosynthesis	BESB_059500	2.7.2.4 (Aspartate kinase)
TGME49_227100	Glutaredoxin	Redox metabolism	BESB_059490	none
TGME49_227150	Glutaredoxin	Redox metabolism	BESB_059460	none
TGME49_227420	4-hydroxy-3-methylbut-2-enyl diphosphate reductase	Isoprenoids metabolism	BESB_059320	1.17.1.2 (4-hydroxy-3-methylbut-2-enyl diphosphate reductase)
TGME49_227660	DNA (cytosine-5-)-methyltransferase	Examples of adenosylmethionine-dependent methyltransferases in Toxoplasma gondii genome	BESB_059190	2.1.1.204 (tRNA (cytosine(38)-C(5))-methyltransferase)
TGME49_227790	Mannosyltransferase (ALG2)	N-glycan biosynthesis	BESB_059160	2.4.1.132 (GDP-Man:Man(1)GlcNAc(2)-PP-dolichol alpha-1,3-mannosyltransferase)
TGME49_228180	Cox15	Electron transport chain	BESB_058750	1.3.-.- (Acting on the CH-CH group of donors.)
TGME49_228290	phospholipase/carboxylesterase	Phosphatidylcholine metabolism	BESB_058660	3.1.2.- (Thiolester hydrolases.)
TGME49_228400	Phosphoinositide-binding protein	Inositol phosphate metabolism	BESB_058530	none
TGME49_228690	1-Phosphatidylinositol 4-kinase	Inositol phosphate metabolism	BESB_058370	2.7.1.67 (1-phosphatidylinositol 4-kinase)
TGME49_229170	Nitrite transporter	Nitrogen metabolism	BESB_083500	none
TGME49_229360	Transaldolase	Pentose Phosphate Cycle	BESB_083320	2.2.1.2 (Transaldolase)
TGME49_229405	3',5'-cyclic-nucleotide phosphodiesterase	Purine metabolism	BESB_083260	3.1.4.17 (3',5'-cyclic-nucleotide phosphodiesterase)
TGME49_229420	Cytochrome c	Electron transport chain	BESB_083250	none
TGME49_229780	Galactokinase	Starch and galactose metabolism	BESB_083020	2.7.1.157 (N-acetylgalactosamine kinase)
TGME49_230410	Peroxiredoxin	Redox metabolism	BESB_010760	1.11.1.15 (Peroxiredoxin)
TGME49_230450	GMP synthase	Purine metabolism	BESB_010710	6.3.5.2 (GMP synthase (glutamine-hydrolyzing))
TGME49_230460	Adenylate kinase	Purine metabolism	BESB_010700	2.7.4.3 (Adenylate kinase)
TGME49_230490	1-phosphatidylinositol-4-phosphate 5-kinase	Inositol phosphate metabolism	BESB_010680	2.7.1.68 (1-phosphatidylinositol-4-phosphate 5-kinase)
TGME49_230555	Adenylate cyclase	Purine metabolism	BESB_010620	4.6.1.1 (Adenylate cyclase)
TGME49_230590	Chitobiosyldiphosphodolichol beta-mannosyltransferase (ALG1)	N-glycan biosynthesis	BESB_010590	2.4.1.142 (Chitobiosyldiphosphodolichol beta-mannosyltransferase)
TGME49_230690	Phosphatidate phosphatase	Recycling of phospholipids	BESB_010490 BESB_010500	3.1.3.4 (Phosphatidate phosphatase)
TGME49_230990	Pantetheine-phosphate adenylyltransferase	Pantothenate and CoA biosynthesis	BESB_010280	2.7.7.3 (Pantetheine-phosphate adenylyltransferase)
TGME49_231350	Glutamine-fructose-6-phosphate transaminase	Aminosugars metabolism	BESB_009990	2.6.1.16 (Glutamine--fructose-6-phosphate transaminase (isomerizing))
TGME49_231370	Phospholipase A2	Phosphatidylcholine metabolism	BESB_009970	3.1.1.5 (Lysophospholipase)
TGME49_231430	Dolichyl-diphosphooligosaccharide-protein glycotransferase	Aminosugars metabolism	BESB_009890	2.4.1.119 (Transferred entry: 2.4.99.18)
TGME49_231890	3-oxoacyl:ACP synthase III	Fatty acid biosynthesis in the apicoplast (FAS II system)	BESB_009660	2.3.1.180 (Beta-ketoacyl-[acyl-carrier-protein] synthase III)
TGME49_231900	acyl-CoA dehydrogenase domain-containing protein	Lysine degradation	BESB_009650	1.3.8.6 (Glutaryl-CoA dehydrogenase (ETF))
TGME49_231910	ATP synthase gamma chain	Electron transport chain	BESB_009640	3.6.3.14 (H(+)-transporting two-sector ATPase)
TGME49_231920	Sepiapterin reductase	Folate biosynthesis	BESB_009610	1.1.1.153 (Sepiapterin reductase (L-erythro-7,8-dihydrobiopterin forming))
TGME49_232090	Long-chain-3-hydroxyacyl-CoA dehydrogenase	Fatty acid recycling and degradation	BESB_009430	1.1.1.157 (3-hydroxybutyryl-CoA dehydrogenase)
TGME49_232250	Catalase	Redox metabolism	BESB_009270	1.11.1.6 (Catalase)
TGME49_232350	Lactate dehydrogenase (LDH1)	Glycolysis	BESB_009180	1.1.1.27 (L-lactate dehydrogenase)
TGME49_232410	Thioredoxin	Redox metabolism	BESB_009140	1.8.1.8 (Protein-disulfide reductase)
TGME49_232540	FAD-dependent monooxygenase	Ubiquinone metabolism	BESB_009030	1.14.13.- (With NADH or NADPH as one donor, and incorporation of one atom of oxygen.)
TGME49_232580	Acetate-CoA ligase/Acetyl-CoA synthetase	Pyruvate metabolism	BESB_009000	6.2.1.1 (Acetate--CoA ligase)
TGME49_232590	g-Glutamylcysteine synthetase	Glutamate metabolism	BESB_008990	6.3.2.2 (Glutamate--cysteine ligase)
TGME49_232620	Phosphatidylinositol-3,4,5-trisphosphate-3-phosphatase	Inositol phosphate metabolism	BESB_008960	3.1.3.67 (Phosphatidylinositol-3,4,5-trisphosphate 3-phosphatase)
TGME49_232730	Diacylglycerol O-acyltransferase	Fatty acid elongation via elongase pathway of ER	BESB_008840	2.3.1.26 (Sterol O-acyltransferase)
TGME49_232830	Vacuolar ATP synthase subunit I	Vacuolar-ATPase	BESB_008760	3.6.3.14
TGME49_233040	3',5'-cyclic-nucleotide phosphodiesterase	Purine metabolism	BESB_008670	3.1.4.17 (3',5'-cyclic-nucleotide phosphodiesterase)
TGME49_233065	3',5'-cyclic-nucleotide phosphodiesterase	Purine metabolism	BESB_008660	3.1.4.17 (3',5'-cyclic-nucleotide phosphodiesterase)
TGME49_233110	IMP dehydrogenase	Purine metabolism	BESB_008610	1.1.1.205 (IMP dehydrogenase)
TGME49_233130	Nucleoside (adenosine) transporter	Purine metabolism	BESB_008590	none
TGME49_233140	dUTP diphosphatase	Pyrimidine metabolism	BESB_008580	3.6.1.23 (dUTP diphosphatase)
TGME49_233500	Triose phosphate isomerase	Isoprenoids metabolism	BESB_008270	5.3.1.1 (Triose-phosphate isomerase)
TGME49_233540	Monocarboxylate transporter	Glycolysis	BESB_008240	none
TGME49_233838	Glutamyl-tRNA(Gln) amidotransferase	Glutamate metabolism	BESB_008050	6.3.5.- (Carbon--nitrogen ligases with glutamine as amido-N-donor.)
TGME49_233860	DALR anticodon binding domain-containing protein	Arginine metabolism	BESB_008030	6.1.1.19 (Arginine--tRNA ligase)
TGME49_234190	Serine hydroxymethyltransferase	Folate biosynthesis	BESB_054850	2.1.2.1 (Glycine hydroxymethyltransferase)
TGME49_234280	AMP deaminase	Purine metabolism	BESB_054780	3.5.4.6 (AMP deaminase)
TGME49_234440	Aromatic-amino-acid transaminase	Phenylalanine and tyrosine metabolism	BESB_054630	2.6.1.57 (Aromatic-amino-acid transaminase)
TGME49_234505	Phenylalanine-tRNA ligase	Phenylalanine and tyrosine metabolism	BESB_054580	6.1.1.20 (Phenylalanine--tRNA ligase)
TGME49_234510	Acyl-CoA binding protein	Fatty acid elongation via elongase pathway of ER	BESB_054560	none
TGME49_234570	3-hydroxyacyl-CoA dehydrogenase	Fatty acid recycling and degradation	BESB_054490	1.1.1.35
TGME49_235000	Pyrimidine phosphorylase	Pyrimidine metabolism	BESB_054330	2.4.2.28 (S-methyl-5'-thioadenosine phosphorylase)
TGME49_235478	Pantothenate kinase	Pantothenate and CoA biosynthesis	BESB_054080	2.7.1.33 (Pantothenate kinase)
TGME49_235640	Methionyl-tRNA formyltransferase	Folate biosynthesis	BESB_037250	2.1.2.9 (Methionyl-tRNA formyltransferase)
TGME49_235700	sedoheptulose-1,7-bisphosphatase	Pentose Phosphate Cycle	BESB_037190	3.1.3.37 (Sedoheptulose-bisphosphatase)
TGME49_236040	Aldolase	Glycolysis	BESB_036950	4.1.2.13 (Fructose-bisphosphate aldolase)
TGME49_236050	Aldolase	Glycolysis	BESB_036940	4.1.2.13 (Fructose-bisphosphate aldolase)
TGME49_236070	Pyrroline-5-carboxylate reductase	Glutamate metabolism	BESB_036920	1.5.1.2 (Pyrroline-5-carboxylate reductase)
TGME49_236570	Lysine decarboxylase	Pyridoxal phosphate dependent enzymes in T. gondii genome	BESB_036670	4.1.1.18 (Lysine decarboxylase)
TGME49_236970	SWI2/SNF2-containing PHD finger protein	Purine metabolism	BESB_036430	none
TGME49_236980	Polyketide synthase	Fatty acid elongation in the cytosol (FAS I system)	BESB_036390	2.3.1.94 (6-deoxyerythronolide-B synthase)
TGME49_237000	SEC14	Inositol phosphate metabolism	BESB_036380	none
TGME49_237140	Pdx1	Pyridoxal phosphate (Vitamin B6) metabolism	BESB_036260	4.-.-.- (Lyases.)
TGME49_237200	Sphingolipid delta-4 desaturase	Sphingomyelin and ceramide metabolism	BESB_036190	1.14.-.- (Acting on paired donors, with incorporation or reduction of molecular oxygen. The oxygen incorporated need not be derived from O(2).)
TGME49_238040	protein disulfide-isomerase domain-containing protein	Pyrimidine metabolism	BESB_081320 BESB_081330	5.3.4.1 (Protein disulfide-isomerase)
TGME49_238070	Glutaredoxin	Redox metabolism	BESB_081360	none
TGME49_238200	alpha/beta hydrolase fold domain-containing protein	Phosphatidylcholine metabolism	BESB_081490	3.1.1.3 (Triacylglycerol lipase)
TGME49_238400	Phosphoinositide-5-phosphatase	Inositol phosphate metabolism	BESB_081580	3.1.3.36 (Phosphoinositide 5-phosphatase)
TGME49_238940	GDP-mannose 4,6-dehydratase	Mannose and fructose metabolism	BESB_081810	4.2.1.47 (GDP-mannose 4,6-dehydratase)
TGME49_238950	Acyl-ACP desaturase	Fatty acid biosynthesis in the apicoplast (FAS II system)	BESB_081820	1.14.19.1 (Stearoyl-CoA 9-desaturase)
TGME49_239250	Diacylglycerol kinase	Phosphatidylethanolamine and phosphatidylserine metabolism	BESB_082100	2.7.1.107 (Diacylglycerol kinase (ATP))
TGME49_239310	Ribosephosphate isomerase	Pentose Phosphate Cycle	BESB_082150	5.3.1.6 (Ribose-5-phosphate isomerase)
TGME49_239490	3-methyl-2-oxobutanoate dehydrogenase (Branched-chain a-keto-acid dehydrogenase E1 alpha chain)	Leucine, Isoleucine and Valine metabolism	BESB_082320	1.2.4.4 (3-methyl-2-oxobutanoate dehydrogenase (2-methylpropanoyl-transferring))
TGME49_239620	5'-nucleotidase	Purine metabolism	BESB_082450	3.1.3.5 (5'-nucleotidase)
TGME49_239630	Cytidine deaminase/dCTP deaminase	Pyrimidine metabolism	BESB_082460	3.5.4.5 (Cytidine deaminase)
TGME49_239710	Phosphomannomutase	Mannose and fructose metabolism	BESB_082510	5.4.2.8 (Phosphomannomutase)
TGME49_239820	Phosphoglycerate dehydrogenase	Glycine, Serine and cysteine metabolism	BESB_082640	1.1.1.95 (Phosphoglycerate dehydrogenase)
TGME49_240690	Methionine adenosyl transferase	Methionine metabolism	BESB_045400	2.5.1.6 (Methionine adenosyltransferase)
TGME49_240860	1-acyl-Glycerol-3-phosphate O-acyltransferase	Fatty acid biosynthesis in the apicoplast (FAS II system)	BESB_045550	2.3.1.51 (1-acylglycerol-3-phosphate O-acyltransferase)
TGME49_240890	Phosphofructokinase	Glycolysis	BESB_045590	2.7.1.90 (Diphosphate--fructose-6-phosphate 1-phosphotransferase)
TGME49_240930	Molybdopterin cofactor synthesis protein 1 (MOCS1/MoaC)	Folate biosynthesis	BESB_045620	none
TGME49_241860	Phosphatidylinositol N-acetylglucosaminyltransferase	Glycosylphosphatidylinositol (GPI) anchor biosynthesis	BESB_045840	2.4.1.198 (Phosphatidylinositol N-acetylglucosaminyltransferase)
TGME49_241870	Glutamyl-tRNA synthetase	Glutamate metabolism	BESB_045850	6.1.1.17 (Glutamate--tRNA ligase)
TGME49_241880	3',5'-cyclic-nucleotide phosphodiesterase	Purine metabolism	BESB_045860	3.1.4.17 (3',5'-cyclic-nucleotide phosphodiesterase)
TGME49_242020	Mannosyl-oligosaccharide glucosidase (GCS1)	N-glycan biosynthesis	BESB_045900	3.2.1.106 (Mannosyl-oligosaccharide glucosidase)
TGME49_242300	Dihydrodipicolinate synthase	Lysine Biosynthesis	BESB_046010	4.2.1.52 (Transferred entry: 4.3.3.7)
TGME49_242380	Elongase	Fatty acid elongation via elongase pathway of ER	BESB_046070	2.3.1.199 (Very-long-chain 3-oxoacyl-CoA synthase)
TGME49_242415	N1-acetylpolyamine oxidase	Polyamine salvage	BESB_046100	1.5.3.13
TGME49_242600	6-phosphogluconate dehydrogenase	Pentose Phosphate Cycle	BESB_046160	1.1.1.44 (Phosphogluconate dehydrogenase (NADP(+)-dependent, decarboxylating))
TGME49_242730	Guanylate kinase	Purine metabolism	BESB_046260	2.7.4.8 (Guanylate kinase)
TGME49_242880	Phosphopantothenoylcysteine decarboxylase	Pantothenate and CoA biosynthesis	BESB_046420	4.1.1.36 (Phosphopantothenoylcysteine decarboxylase)
TGME49_243350	Gamma-glutamyl hydrolase	Folate biosynthesis	BESB_046550	3.4.19.9 (Gamma-glutamyl hydrolase)
TGME49_243490	BCS1	Examples of other protoheme containing proteins in Toxoplasma gondii genome	BESB_046690	none
TGME49_243600	Diamine N-acetyltransferase (spermidine/spermine N1-acetyltransferase)	Polyamine salvage	BESB_046820	2.3.1.57
TGME49_243680	Dihydrodipicolinate reductase	Lysine Biosynthesis	BESB_014420	1.3.1.26 (Transferred entry: 1.17.1.8)
TGME49_243800	Long-chain-fatty-acid-CoA-ligase	Fatty acid elongation via elongase pathway of ER	BESB_014520	6.2.1.3 (Long-chain-fatty-acid--CoA ligase)
TGME49_244150	Glycerate kinase	Glycine, Serine and cysteine metabolism	BESB_014780	2.7.1.31 (Glycerate 3-kinase)
TGME49_244200	E2-subunit KADH	Lipoic acid metabolism	BESB_014830	1.2.4.2 (Oxoglutarate dehydrogenase (succinyl-transferring))
TGME49_244240	DNA (cytosine-5-)-methyltransferase	Examples of adenosylmethionine-dependent methyltransferases in Toxoplasma gondii genome	BESB_014860	2.1.1.- (Methyltransferases.)
TGME49_244440	Nucleoside (adenosine) transporter	Purine metabolism	BESB_015060	none
TGME49_244520	UDP-N-acetylglucosamine-dolichyl-phosphate N-acetylglucosaminephosphotransferase	Aminosugars metabolism	BESB_015120	2.7.8.15 (UDP-N-acetylglucosamine--dolichyl-phosphateN-acetylglucosaminephosphotransferase)
TGME49_244700	NAD+ kinase	Nicotinate and nicotinamide metabolism	BESB_015310	2.7.1.23 (NAD(+) kinase)
TGME49_245670	Pyruvate dehydrogenase E1 alpha subunit	Pyruvate metabolism	BESB_006800	1.2.4.1 (Pyruvate dehydrogenase (acetyl-transferring))
TGME49_245730	1-phosphatidylinositol-4-phosphate 5-kinase	Inositol phosphate metabolism	BESB_006760	2.7.1.68 (1-phosphatidylinositol-4-phosphate 5-kinase)
TGME49_246490	Sphingomyelin synthase	Sphingomyelin and ceramide metabolism	BESB_006460	2.7.8.27 (Sphingomyelin synthase)
TGME49_246530	CDP-diacylglycerol-glycerol-3-phosphate 3-phosphatidyltransferase	Phosphatidylethanolamine and phosphatidylserine metabolism	BESB_006420	2.7.8.5 (CDP-diacylglycerol--glycerol-3-phosphate 3-phosphatidyltransferase)
TGME49_246540	Cytochrome c1	Electron transport chain	BESB_006410	1.10.2.2 (Quinol--cytochrome-c reductase)
TGME49_246560	Vacuolar ATP synthase subunit G1	Vacuolar-ATPase	BESB_006390	3.6.3.14 (H(+)-transporting two-sector ATPase)
TGME49_246600	UbiB Hydroxylase	Ubiquinone metabolism	BESB_006340 BESB_006350	2.7.11.- (Protein-serine/threonine kinases.)
TGME49_246690	1,4-alpha-glucan branching enzyme	Starch and galactose metabolism	BESB_006260	2.4.1.18 (1,4-alpha-glucan branching enzyme)
TGME49_246800	Acylaminoacyl-peptidase	Lysine degradation	BESB_006160	3.4.19.1 (Acylaminoacyl-peptidase)
TGME49_246920	Glutathione reductase	Redox metabolism	BESB_006140	1.8.1.7 (Glutathione-disulfide reductase)
TGME49_246960	hypothetical protein	Redox metabolism	BESB_006100	none
TGME49_246982	alpha-1,2-mannosyltransferase (ALG11)	N-glycan biosynthesis	BESB_006070	2.4.1.- (Hexosyltransferases.)
TGME49_247220	nudix -type motif 9 isoform a family protein	Purine metabolism	BESB_005950	3.6.1.13 (ADP-ribose diphosphatase)
TGME49_247360	Phosphatidate phosphatase	Recycling of phospholipids	BESB_005810	3.1.3.4 (Phosphatidate phosphatase)
TGME49_247500	Acyl-CoA oxidase	Fatty acid recycling and degradation	BESB_005700	1.3.3.6 (Acyl-CoA oxidase)
TGME49_247510	Fructose bisphosphatase	Glycolysis	BESB_005680	3.1.3.11 (Fructose-bisphosphatase)
TGME49_247580	Glutaredoxin	Redox metabolism	BESB_005620	none
TGME49_247590	Phosphatidylethanolamine N-methyltransferase	Examples of adenosylmethionine-dependent methyltransferases in Toxoplasma gondii genome	BESB_005610	2.1.1.17 (Phosphatidylethanolamine N-methyltransferase)
TGME49_247670	Ribulose-phosphate 3-epimerase	Pentose Phosphate Cycle	BESB_005520	5.1.3.1 (Ribulose-phosphate 3-epimerase)
TGME49_247760	Long-chain-fatty-acid-CoA-ligase	Fatty acid elongation via elongase pathway of ER	BESB_005430	6.2.1.3 (Long-chain-fatty-acid--CoA ligase)
TGME49_247920	Ubiquinone/menaquinone biosynthesis methyltransferase	Ubiquinone metabolism	BESB_005380	2.1.1.17 (Phosphatidylethanolamine N-methyltransferase)
TGME49_248400	Lactoylglutathione lyase (Glyoxalase I)	Glyoxalase metabolism	BESB_005050	4.4.1.5 (Lactoylglutathione lyase)
TGME49_248600	Aspartate transaminase	Asparagine and Aspartate metabolism	BESB_004890	2.6.1.1 (Aspartate transaminase)
TGME49_248830	Phosphoinositide phospholipase C	Inositol phosphate metabolism	BESB_004680	3.1.4.11 (Phosphoinositide phospholipase C)
TGME49_248950	Mitochondrial carrier protein	Tricarboxylic acid (TCA) cycle	BESB_004590	none
TGME49_249010	3-demethylubiquinone-9 3-O-methyltransferase	Ubiquinone metabolism	BESB_004530	2.1.1.- (Methyltransferases.)
TGME49_249030	Sphingomyelin phosphodiesterase	Sphingomyelin and ceramide metabolism	BESB_004480	3.1.4.12 (Sphingomyelin phosphodiesterase)
TGME49_249180	Bifunctional dihydrofolate reductase/thymidylate synthase	Folate biosynthesis	BESB_004440	2.1.1.45 (Thymidylate synthase)
TGME49_249320	[methionine synthase] reductase	Methionine metabolism	BESB_004310	1.6.2.4 (NADPH--hemoprotein reductase)
TGME49_249390	Glutamate dehydrogenase	Glutamate metabolism	BESB_004220	1.4.1.2 (Glutamate dehydrogenase)
TGME49_249650	Pyridoxal 5'-phosphate synthase	Pyridoxal phosphate (Vitamin B6) metabolism	BESB_003990	5.1.99.- (Acting on other compounds.)
TGME49_249720	ATP synthase lipid-binding protein (Fo-c subunit)	Electron transport chain	BESB_003910	3.6.3.14 (H(+)-transporting two-sector ATPase)
TGME49_249760	vitamin k epoxide reductase family protein	Ubiquinone metabolism	BESB_003870	1.1.4.1 (Transferred entry: 1.17.4.4)
TGME49_249920	diphthine synthase, putative	Methionine metabolism	BESB_003710	2.1.1.98 (Diphthine synthase)
TGME49_250360	alpha/beta hydrolase fold domain-containing protein	Phosphatidylcholine metabolism	BESB_003500	3.1.1.3 (Triacylglycerol lipase)
TGME49_250880	Adenosine kinase	Purine metabolism	BESB_029210	2.7.1.20 (Adenosine kinase)
TGME49_251550	Acyl-CoA binding protein	Fatty acid elongation via elongase pathway of ER	BESB_028970	none
TGME49_251690	Serine-tRNA ligase	Glycine, Serine and cysteine metabolism	BESB_028810	6.1.1.11 (Serine--tRNA ligase)
TGME49_251880	Tyrosine-tRNA ligase	Phenylalanine and tyrosine metabolism	BESB_028650	6.1.1.1 (Tyrosine--tRNA ligase)
TGME49_251930	Enoyl-ACP reductase	Fatty acid biosynthesis in the apicoplast (FAS II system)	BESB_028590	1.3.1.9 (Enoyl-[acyl-carrier-protein] reductase (NADH))
TGME49_252380	Alkaline phosphatase	Folate biosynthesis	BESB_030390	3.1.3.1 (Alkaline phosphatase)
TGME49_252440	GPI-anchor transamidase - PIG-U	Glycosylphosphatidylinositol (GPI) anchor biosynthesis	BESB_030450	3.4.22.34 (Legumain)
TGME49_253030	Glucan 1,3-alpha-glucosidase (GANAB)	N-glycan biosynthesis	BESB_030600	3.2.1.84 (Glucan 1,3-alpha-glucosidase)
TGME49_253290	Valine-tRNA ligase	Leucine, Isoleucine and Valine metabolism	BESB_030760	6.1.1.9 (Valine--tRNA ligase)
TGME49_253430	Asparagine synthase	Asparagine and Aspartate metabolism	BESB_013420	6.3.5.4 (Asparagine synthase (glutamine-hydrolyzing))
TGME49_253780	GTP cyclohydrolase	Folate biosynthesis	BESB_013130	3.5.4.16 (GTP cyclohydrolase I)
TGME49_253880	Elongase	Fatty acid elongation via elongase pathway of ER	BESB_013040	2.3.1.199 (Very-long-chain 3-oxoacyl-CoA synthase)
TGME49_253900	Aminolevulinate dehydratase	Porphyrin metabolism	BESB_013020	4.2.1.24 (Porphobilinogen synthase)
TGME49_254110	tryptophanyl-tRNA synthetase (TrpRS1)	tRNA biosynthesis	BESB_012840	6.1.1.2 (Tryptophan--tRNA ligase)
TGME49_254200	Glycine-tRNA ligase	Glycine, Serine and cysteine metabolism	BESB_012750	6.1.1.14 (Glycine--tRNA ligase)
TGME49_254250	MSF-1	Phosphatidylethanolamine and phosphatidylserine metabolism	BESB_012710	none
TGME49_254260	Cox19	Electron transport chain	BESB_012700	1.9.3.1 (Cytochrome-c oxidase)
TGME49_254330	Triacylglycerol lipase	Phosphatidylethanolamine and phosphatidylserine metabolism	BESB_012630	3.1.1.3 (Triacylglycerol lipase)
TGME49_254370	Guanylate cyclase	Examples of other protoheme containing proteins in Toxoplasma gondii genome	BESB_012570	4.6.1.2 (Guanylate cyclase)
TGME49_254390	SEC14	Inositol phosphate metabolism	BESB_012550	none
TGME49_254420	Phospholipase A2	Phosphatidylcholine metabolism	BESB_012510	3.1.1.4 (Phospholipase A(2))
TGME49_255670	Ubiquinone/menaquinone biosynthesis methyltransferase	Ubiquinone metabolism	BESB_076720	2.1.1.17 (Phosphatidylethanolamine N-methyltransferase)
TGME49_255690	2-C-methyl-D-erythritol 2,4-cyclodiphosphate synthase	Isoprenoids metabolism	BESB_076700	4.6.1.12 (2-C-methyl-D-erythritol 2,4-cyclodiphosphate synthase)
TGME49_255890	pyridine nucleotide-disulfide oxidoreductase domain-containing protein	Pyrimidine metabolism	BESB_076600	1.6.5.4 (Monodehydroascorbate reductase (NADH))
TGME49_255970	Histone-lysine N-methyltransferase	Lysine degradation	BESB_076510	2.1.1.43 (Histone-lysine N-methyltransferase)
TGME49_256760	Pyruvate kinase	Glycolysis	BESB_077680	2.7.1.40 (Pyruvate kinase)
TGME49_256830	Phosphoinositide-5-phosphatase	Inositol phosphate metabolism	BESB_077570	3.1.3.56 (Inositol-polyphosphate 5-phosphatase)
TGME49_256920	1-phosphatidylinositol-4-phosphate 5-kinase	Inositol phosphate metabolism	NA	2.7.1.150 (1-phosphatidylinositol-3-phosphate 5-kinase)
TGME49_256970	Vacuolar ATP synthase catalytic subunit A	Vacuolar-ATPase	BESB_077490	3.6.3.14 (H(+)-transporting two-sector ATPase)
TGME49_256980	Glycerol-3-phosphate O-acyltransferase	Phosphatidylethanolamine and phosphatidylserine metabolism	BESB_077480	2.3.1.42 (Glycerone-phosphate O-acyltransferase)
TGME49_256990	Glycine-tRNA ligase	Glycine, Serine and cysteine metabolism	BESB_077470	6.1.1.14 (Glycine--tRNA ligase)
TGME49_257050	Bifunctional 2-dehydropantoate 2-reductase/3-methyl-2-oxobutanoate hydroxymethyltransferase	Pantothenate and CoA biosynthesis	BESB_077400	1.1.1.169 (2-dehydropantoate 2-reductase)
TGME49_257080	3',5'-cyclic-nucleotide phosphodiesterase	Purine metabolism	BESB_077360	3.1.4.17 (3',5'-cyclic-nucleotide phosphodiesterase)
TGME49_257480	Succinate semialdehyde dehydrogenase	Glutamine utilization and GABA shunt	BESB_077070	1.2.1.24 (Succinate-semialdehyde dehydrogenase (NAD(+)))
TGME49_257510	Diacylglycerol choline phosphotransferase	Phosphatidylcholine metabolism	BESB_077040	2.7.8.1 (Ethanolaminephosphotransferase)
TGME49_257625	Bifunctional methylenetetrahydrofolate dehydrogenase/methenyltetrahydrofolate cyclohydrolase	Folate biosynthesis	BESB_076930	1.5.1.5 (Methylenetetrahydrofolate dehydrogenase (NADP(+)))
TGME49_257740	Cytidylate kinase	Pyrimidine metabolism	BESB_083880	2.7.4.14 (UMP/CMP kinase)
TGME49_257750	Homocysteine S-methyltransferase	Methionine metabolism	BESB_083870	2.1.1.10 (Homocysteine S-methyltransferase)
TGME49_257770	Histone-lysine N-methyltransferase	Lysine degradation	BESB_083920	2.1.1.43 (Histone-lysine N-methyltransferase)
TGME49_257945	3',5'-cyclic-nucleotide phosphodiesterase	Purine metabolism	BESB_083970	3.1.4.17 (3',5'-cyclic-nucleotide phosphodiesterase)
TGME49_257960	Mannose-1-phosphate guanylyltransferase	Mannose and fructose metabolism	BESB_083990	2.7.7.13 (Mannose-1-phosphate guanylyltransferase)
TGME49_258020	Glutaminyl-peptide cyclotransferase	Glutamate metabolism	BESB_084050	2.3.2.5 (Glutaminyl-peptide cyclotransferase)
TGME49_258110	N-acetylglucosaminylphosphatidylinositol deacetylase	Glycosylphosphatidylinositol (GPI) anchor biosynthesis	BESB_084140	3.5.1.89 (N-acetylglucosaminylphosphatidylinositol deacetylase)
TGME49_258508	3'5'-cyclic nucleotide phosphodiesterase domain-containing protein	Purine metabolism	BESB_084400	3.1.4.17 (3',5'-cyclic-nucleotide phosphodiesterase)
TGME49_258640	Adenylate kinase	Purine metabolism	BESB_084530	2.7.4.3 (Adenylate kinase)
TGME49_258650	Ferrochelatase	Porphyrin metabolism	BESB_084540	4.99.1.1 (Ferrochelatase)
TGME49_258690	5-aminolevulinate synthase	Glycine, Serine and cysteine metabolism	BESB_084580	2.3.1.37 (5-aminolevulinate synthase)
TGME49_259010	Vacuolar ATP synthase AC39 subunit	Vacuolar-ATPase	BESB_002630	3.6.3.14 (H(+)-transporting two-sector ATPase)
TGME49_259130	p-hydroxybenzoate-polyprenyltransferase	Ubiquinone metabolism	BESB_002720	2.5.1.39 (4-hydroxybenzoate polyprenyltransferase)
TGME49_259530	GalNac	Glycolipids metabolism	BESB_002910	2.4.1.41 (Polypeptide N-acetylgalactosaminyltransferase)
TGME49_259550	Bifunctional dihydropteroate synthase/dihydro-hydroxymethylpterin pyrophosphokinase	Folate biosynthesis	BESB_002920	2.5.1.15 (Dihydropteroate synthase)
TGME49_259660	Orotate phosphoribosyl transferase	Pyrimidine metabolism	BESB_003030	2.4.2.10 (Orotate phosphoribosyltransferase)
TGME49_259690	Orotidine-5'-phosphate decarboxylase	Pyrimidine metabolism	BESB_003050	2.4.2.10 (Orotate phosphoribosyltransferase)
TGME49_259830	Diacylglycerol kinase	Phosphatidylethanolamine and phosphatidylserine metabolism	BESB_003090	2.7.1.107 (Diacylglycerol kinase (ATP))
TGME49_259950	Carbonic anhydrase	Fatty acid biosynthesis in the apicoplast (FAS II system)	BESB_003210	4.2.1.1 (Carbonate dehydratase)
TGME49_259960	Nucleoside-diphosphatase	Purine metabolism	BESB_003220	3.6.1.6 (Nucleoside diphosphate phosphatase)
TGME49_260140	Mannose-6-phosphate isomerase	Mannose and fructose metabolism	BESB_003320	5.3.1.8 (Mannose-6-phosphate isomerase)
TGME49_260160	S-adenosylmethionine-dependent methyltransferase	Methionine metabolism	BESB_003340	2.1.1.- (Methyltransferases.)
TGME49_260220	Folate/Methotrexate transporter	Folate biosynthesis	BESB_003400	none
TGME49_260610	S-adenosylmethionine-dependent methyltransferase	Methionine metabolism	BESB_085140	2.1.1.- (Methyltransferases.)
TGME49_261030	pyridine nucleotide-disulfide oxidoreductase domain-containing protein	Pyrimidine metabolism	BESB_084930	1.18.1.2 (Ferredoxin--NADP(+) reductase)
TGME49_261070	Triose phosphate translocator	Fatty acid biosynthesis in the apicoplast (FAS II system)	BESB_084900	none
TGME49_261480	L-serine-phosphatidylethanolamine phosphatidyltransferase	Phosphatidylethanolamine and phosphatidylserine metabolism	BESB_084670	2.7.8.29 (L-serine-phosphatidylethanolamine phosphatidyltransferase)
TGME49_261760	Diacylglycerol choline phosphotransferase	Phosphatidylcholine metabolism	BESB_002150	2.7.8.1 (Ethanolaminephosphotransferase)
TGME49_261950	ATP synthase beta chain	Electron transport chain	BESB_002100	3.6.3.14 (H(+)-transporting two-sector ATPase)
TGME49_262030	Dol-P-Glc:Man9-GlcNAc2-PP-Dol alpha-1,3-glucosyltransferase (ALG6)	N-glycan biosynthesis	BESB_002010	2.4.1.267 (Dolichyl-P-Glc:Man(9)GlcNAc(2)-PP-dolichol alpha-1,3-glucosyltransferase)
TGME49_262400	Triacylglycerol lipase	Phosphatidylethanolamine and phosphatidylserine metabolism	BESB_001840	3.1.1.3 (Triacylglycerol lipase)
TGME49_262430	4-hydroxy-3-methylbut-2-en-1-yl diphosphate synthase	Isoprenoids metabolism	BESB_001810	1.17.7.1 ((E)-4-hydroxy-3-methylbut-2-enyl-diphosphate synthase (ferredoxin))
TGME49_262750	Histone-lysine N-methyltransferase	Lysine degradation	BESB_001480	2.1.1.43 (Histone-lysine N-methyltransferase)
TGME49_262910	Cytochrome-b5 reductase	Fatty acid biosynthesis in the apicoplast (FAS II system)	BESB_001360	1.6.2.2 (Cytochrome-b5 reductase)
TGME49_262930	hypothetical protein	Glycosylphosphatidylinositol (GPI) anchor biosynthesis	BESBLIS14_000120	none
TGME49_263000	Neutral-sphingomyelinase activator	Sphingomyelin and ceramide metabolism	BESB_001250	none
TGME49_263130	2-methylcitrate synthase	2-methylcitrate cycle	BESB_001120	2.3.3.1 (Citrate (Si)-synthase)
TGME49_263190	Adenylosuccinate lyase	Purine metabolism	BESB_000960	4.3.2.2 (Adenylosuccinate lyase)
TGME49_263270	Glycerophosphodiester phosphodiesterase	Phosphatidylcholine metabolism	BESB_000860	3.1.4.46 (Glycerophosphodiester phosphodiesterase)
TGME49_263430	3-hydroxyisobutyrate dehydrogenase	Leucine, Isoleucine and Valine metabolism	BESB_000690	1.1.1.31 (3-hydroxyisobutyrate dehydrogenase)
TGME49_263690	Dol-P-Glc:Glc2-Man9-GlcNAc2-PP -Dol alpha-1,2-glucosyltransferase (ALG10)	N-glycan biosynthesis	BESB_000440	2.4.1.256 (Dolichyl-P-Glc:Glc(2)Man(9)GlcNAc(2)-PP-dolichol alpha-1,2-glucosyltransferase)
TGME49_263710	sterol-O-acyltransferase	Fatty acid elongation via elongase pathway of ER	BESB_000420	2.3.1.26 (Sterol O-acyltransferase)
TGME49_263730	Glycerol-3-phosphate dehydrogenase	Electron transport chain	BESB_000400	1.1.5.3 (Glycerol-3-phosphate dehydrogenase)
TGME49_263785	Phosphatidate cytidylyltransferase	Phosphatidylethanolamine and phosphatidylserine metabolism	BESB_000360	2.7.7.41 (Phosphatidate cytidylyltransferase)
TGME49_263870	Glutamyl-tRNA synthetase	Glutamate metabolism	BESB_000290	6.1.1.17 (Glutamate--tRNA ligase)
TGME49_264000	Aldehyde dehydrogenase	Fatty acid recycling and degradation	BESB_000260	1.2.1.3 (Aldehyde dehydrogenase (NAD(+)))
TGME49_264030	Alanine transaminase	Alanine metabolism	BESB_000230	2.6.1.2 (Alanine transaminase)
TGME49_264080	Acyl-carrier protein	Fatty acid biosynthesis in the apicoplast (FAS II system)	BESB_000180	none
TGME49_264200	Uroporphyrinogen-III synthase	Porphyrin metabolism	BESB_000050	4.2.1.75
TGME49_264650	Phosphoacetylglucosamine mutase	Aminosugars metabolism	BESB_048000	5.4.2.3 (Phosphoacetylglucosamine mutase)
TGME49_264780	UDP-N-acetylglucosamine diphosphorylase	Aminosugars metabolism	BESB_048140	2.7.7.23 (UDP-N-acetylglucosamine diphosphorylase)
TGME49_265000	Ethanolamine kinase	Phosphatidylethanolamine and phosphatidylserine metabolism	BESB_048300	2.7.1.82 (Ethanolamine kinase)
TGME49_265010	Glutamate 5-kinase	Glutamate metabolism	BESB_048320	2.7.2.11 (Glutamate 5-kinase)
TGME49_265450	Hexokinase	Glycolysis	BESB_048730	2.7.1.1 (Hexokinase)
TGME49_265830	Alkaline phosphatase	Folate biosynthesis	BESB_048860	3.1.3.1 (Alkaline phosphatase)
TGME49_265860	hydrolase, carbon-nitrogen family protein	Alanine metabolism	BESB_048910	3.5.-.- (Acting on carbon-nitrogen bonds, other than peptide bonds.)
TGME49_265870	Pantoate-beta-alanine ligase	Pantothenate and CoA biosynthesis	BESB_048920	6.3.2.1 (Pantoate--beta-alanine ligase (AMP-forming))
TGME49_266120	Glutathione peroxidase	Redox metabolism	BESB_049060	1.11.1.15 (Peroxiredoxin)
TGME49_266130	Glutathione peroxidase	Redox metabolism	BESB_049080	1.11.1.15 (Peroxiredoxin)
TGME49_266270	Butyryl-CoA dehydrogenase	Leucine, Isoleucine and Valine metabolism	BESB_049120	1.3.8.1 (Short-chain acyl-CoA dehydrogenase)
TGME49_266310	alpha-1,3-mannosyl-glycoprotein 2-beta-N-acetylglucosaminyl transferase (MGAT1)	N-glycan biosynthesis	BESB_049150	2.4.1.101 (Alpha-1,3-mannosyl-glycoprotein 2-beta-N-acetylglucosaminyltransferase)
TGME49_266366	Pterine (BT1 family) transporter	Folate biosynthesis	BESB_049380	none
TGME49_266450	lysine decarboxylase family protein	Lysine degradation	BESB_049450	4.1.1.18 (Lysine decarboxylase)
TGME49_266620	Thioredoxin	Redox metabolism	BESB_049500	none
TGME49_266640	Acetate-CoA ligase/Acetyl-CoA synthetase	Pyruvate metabolism	BESB_049520	6.2.1.1 (Acetate--CoA ligase)
TGME49_266730	Leucine-tRNA ligase	Leucine, Isoleucine and Valine metabolism	BESB_049600	6.1.1.4 (Leucine--tRNA ligase)
TGME49_266760	Isocitrate dehydrogenase (ICDH1)	Glutamine utilization and GABA shunt	BESB_049640	1.1.1.42 (Isocitrate dehydrogenase (NADP(+)))
TGME49_266850	3-demethylubiquinone-9 3-O-methyltransferase	Ubiquinone metabolism	BESB_049710	2.1.1.64 (3-demethylubiquinol 3-O-methyltransferase)
TGME49_266920	3',5'-cyclic-nucleotide phosphodiesterase	Purine metabolism	BESB_049770	3.1.4.- (Phosphoric diester hydrolases.)
TGME49_267330	Fumarate hydratase	Tricarboxylic acid (TCA) cycle	BESB_050360	4.2.1.2 (Fumarate hydratase)
TGME49_268340	UDP-GlcNAc:dolichyl-pyrophosphoryl-GlcNAc GlcNAc transferase	Aminosugars metabolism	BESB_064870	2.4.1.141 (N-acetylglucosaminyldiphosphodolichol N-acetylglucosaminyltransferase)
TGME49_268730	Glutaredoxin	Redox metabolism	BESB_051990	none
TGME49_268850	Enolase (ENO2)	Glycolysis	BESB_052100	4.2.1.11 (Phosphopyruvate hydratase)
TGME49_268860	Enolase (ENO1)	Glycolysis	BESB_052110	4.2.1.11 (Phosphopyruvate hydratase)
TGME49_268890	Citrate (si)-synthase	Tricarboxylic acid (TCA) cycle	BESB_052140	2.3.3.1 (Citrate (Si)-synthase)
TGME49_269035	Nucleoside-diphosphate kinase	Purine metabolism	BESB_052280	2.7.4.6 (Nucleoside-diphosphate kinase)
TGME49_269190	Glyceraldehyde 3-P dehydrogenase	Glycolysis	BESB_052410	1.2.1.12 (Glyceraldehyde-3-phosphate dehydrogenase (phosphorylating))
TGME49_269300	Triacylglycerol lipase	Phosphatidylethanolamine and phosphatidylserine metabolism	BESB_052490	3.1.1.3 (Triacylglycerol lipase)
TGME49_269400	3-oxoacyl-[ACP]reductase	Fatty acid biosynthesis in the apicoplast (FAS II system)	BESB_052600	1.1.1.100 (3-oxoacyl-[acyl-carrier-protein] reductase)
TGME49_269430	trans-pentaprenyltranstransferase/trans-hexaprenyltranstransferase/trans-octaprenyltranstransferase	Terpenoid metabolism	BESB_052640	2.5.1.30 (Heptaprenyl diphosphate synthase)
TGME49_269800	NAD+ synthase	Nicotinate and nicotinamide metabolism	BESB_052890	6.3.5.1 (NAD(+) synthase (glutamine-hydrolyzing))
TGME49_269920	Phosphatidylserine decarboxylase	Phosphatidylethanolamine and phosphatidylserine metabolism	BESB_052800	4.1.1.65 (Phosphatidylserine decarboxylase)
TGME49_270100	Aldehyde reductase	Glyoxalase metabolism	BESB_053250	1.1.1.21 (Aldehyde reductase)
TGME49_270120	Thioredoxin	Redox metabolism	BESB_053260	1.8.1.8 (Protein-disulfide reductase)
TGME49_270140	Thioredoxin	Redox metabolism	BESB_053270	none
TGME49_270220	Manosyltransferase – PIG V	Glycosylphosphatidylinositol (GPI) anchor biosynthesis	BESB_053340	2.4.1.- (Hexosyltransferases.)
TGME49_270310	Acyl-carrier protein	Fatty acid elongation in the cytosol (FAS I system)	BESB_053450	none
TGME49_270510	Asparagine-tRNA ligase	Asparagine and Aspartate metabolism	BESB_053540	6.1.1.22 (Asparagine--tRNA ligase)
TGME49_270550	Glutamate-5-semialdehyde dehydrogenase	Glutamate metabolism	BESB_053580	1.2.1.41 (Glutamate-5-semialdehyde dehydrogenase)
TGME49_270650	Deoxyribose-phosphate aldolase	Pentose Phosphate Cycle	BESB_053650	4.1.2.4 (Deoxyribose-phosphate aldolase)
TGME49_270865	Adenylate cyclase	Purine metabolism	BESB_053860	4.6.1.1 (Adenylate cyclase)
TGME49_270910	Glycerol-3-phosphate O-acyltransferase	Fatty acid biosynthesis in the apicoplast (FAS II system)	BESB_053900	2.3.1.15 (Glycerol-3-phosphate 1-O-acyltransferase)
TGME49_271120	Sphingomyelin phosphodiesterase	Sphingomyelin and ceramide metabolism	BESB_037340	3.1.4.12 (Sphingomyelin phosphodiesterase)
TGME49_271210	4-alpha-glucanotransferase	Starch and galactose metabolism	BESB_037420	2.4.1.25 (4-alpha-glucanotransferase)
TGME49_271350	Bifunctional tetrahydrofolylpolyglutamate synthase/dihydrofolate synthase	Folate biosynthesis	BESB_037540	6.3.2.17 (Tetrahydrofolate synthase)
TGME49_271420	Porphobilinogen deaminase	Porphyrin metabolism	BESB_037610	2.5.1.61 (Hydroxymethylbilane synthase)
TGME49_271610	Pyrroline-5-carboxylate reductase	Glutamate metabolism	BESB_037690	1.5.1.2 (Pyrroline-5-carboxylate reductase)
TGME49_271625	Serine-tRNA ligase	Glycine, Serine and cysteine metabolism	BESB_037700	6.1.1.11 (Serine--tRNA ligase)
TGME49_271820	Lipoate-protein ligase	Lipoic acid metabolism	BESB_037800	2.7.7.63 (Lipoate--protein ligase)
TGME49_271888	beta-keto reductase	Fatty acid elongation via elongase pathway of ER	BESB_037860	1.1.1.- (With NAD(+) or NADP(+) as acceptor.)
TGME49_272180	3-oxo-5-alpha-steroid 4-dehydrogenase	Steroid biosynthesis	BESB_038060	1.3.1.- (With NAD(+) or NADP(+) as acceptor.)
TGME49_272210	mRNA(2’-D-methyladenosine-N6-methyltransferase	Examples of adenosylmethionine-dependent methyltransferases in Toxoplasma gondii genome	BESB_038090	2.1.1.- (Methyltransferases.)
TGME49_272290	Pyruvate dehydrogenase E1 beta subunit	Pyruvate metabolism	BESB_032930	1.2.4.1 (Pyruvate dehydrogenase (acetyl-transferring))
TGME49_272410	3-hydroxyisobutyrate dehydrogenase	Leucine, Isoleucine and Valine metabolism	BESB_032830	1.1.1.31 (3-hydroxyisobutyrate dehydrogenase)
TGME49_272420	Phosphatidylcholine-sterol O-acyltransferase	Recycling of phospholipids	BESB_032820	2.3.1.43 (Phosphatidylcholine--sterol O-acyltransferase)
TGME49_272490	Protoporphyrinogen oxidase	Porphyrin metabolism	BESB_032760	1.3.3.4 (Protoporphyrinogen oxidase)
TGME49_272640	eukaryotic initiation factor-2B, epsilon subunit, putative	tRNA biosynthesis	BESB_032610	2.7.7.- (Nucleotidyltransferases.)
TGME49_272650	3',5'-cyclic-nucleotide phosphodiesterase	Purine metabolism	BESB_032590	3.1.4.17 (3',5'-cyclic-nucleotide phosphodiesterase)
TGME49_273030	Phosphoglycerate mutase	Glycolysis	BESB_038230	5.4.2.1 (Transferred entry: 5.4.2.11 and 5.4.2.12)
TGME49_273090	cell division protein CDC48CY (CDC48CY)	Purine metabolism	BESB_038290	3.6.-.- (Acting on acid anhydrides.)
TGME49_273140	Methyltransferase, MiaB	Terpenoid metabolism	BESB_038420	2.-.-.- (Transferases.)
TGME49_273350	Molybdopterin cofactor synthesis protein 2 (MOCS2/MoaE)	Folate biosynthesis	BESB_038510	2.-.-.- (Transferases.)
TGME49_273410	Tyrosine-tRNA ligase	Phenylalanine and tyrosine metabolism	BESB_038570	6.1.1.1 (Tyrosine--tRNA ligase)
TGME49_273490	L-glutamate ammonia ligase	Glutamate metabolism	BESB_007290	6.3.1.2 (Glutamate--ammonia ligase)
TGME49_273500	O-linked N-acetylglucosamine transferase	Glycan metabolism	BESB_007300	2.4.1.- (Hexosyltransferases.)
TGME49_273540	L-serine-phosphatidylethanolamine phosphatidyltransferase	Phosphatidylethanolamine and phosphatidylserine metabolism	BESB_007340	2.7.8.29 (L-serine-phosphatidylethanolamine phosphatidyltransferase)
TGME49_273740	Acetyl-CoA C-acyltransferase	Fatty acid recycling and degradation	BESB_007470	2.3.1.16 (Acetyl-CoA C-acyltransferase)
TGME49_273770	Selenoprotein (SELQ)	Selenocysteine metabolism	BESB_007490	none
TGME49_273870	SWI2/SNF2 ISWI-like (AT hook)	Purine metabolism	BESB_007610	3.6.4.- (Acting on ATP; involved in cellular and subcellular movement.)
TGME49_273920	aldose reductase, putative	Glyoxalase metabolism	BESB_007660	1.1.1.283 (Methylglyoxal reductase (NADPH))
TGME49_274060	Oxoglutarate/malate transporter	Glutamine utilization and GABA shunt	BESB_007820	none
TGME49_275420	N1-acetylpolyamine oxidase	Polyamine salvage	BESB_033640	1.5.3.- (With oxygen as acceptor.)
TGME49_275568	GPI-anchor transamidase - PIG-U	Glycosylphosphatidylinositol (GPI) anchor biosynthesis	BESB_028330	none
TGME49_275600	Diacylglycerol O-acyltransferase	Fatty acid elongation via elongase pathway of ER	BESB_030210	2.3.1.20 (Diacylglycerol O-acyltransferase)
TGME49_275980	Coq4	Ubiquinone metabolism	BESB_029930	none
TGME49_276110	Cytochrome b5	Examples of other protoheme containing proteins in Toxoplasma gondii genome	BESB_029900	1.7.1.1 (Nitrate reductase (NADH))
TGME49_276170	Phosphatidylinositol 3-kinase	Inositol phosphate metabolism	BESB_029850	2.7.1.137 (Phosphatidylinositol 3-kinase)
TGME49_276190	Diacylglycerol choline phosphotransferase	Phosphatidylcholine metabolism	BESB_029770	2.7.8.2 (Diacylglycerol cholinephosphotransferase)
TGME49_277030	isoleucyl-tRNA synthetase, putative	tRNA biosynthesis	BESB_027280	6.1.1.5 (Isoleucine--tRNA ligase)
TGME49_277500	26S proteasome regulatory subunit 7, putative	Purine metabolism	BESB_028390	3.6.1.3 (Adenosinetriphosphatase)
TGME49_277970	Dolichyl-phosphate beta-D-mannosyltransferase (DPM1)	N-glycan biosynthesis	BESB_028050	2.4.1.83 (Dolichyl-phosphate beta-D-mannosyltransferase)
TGME49_278110	1,3-beta-glucan synthase	Starch and galactose metabolism	BESB_027970	2.4.1.34 (1,3-beta-glucan synthase)
TGME49_278230	Protein geranylgeranyltransferase type II	Terpenoid metabolism	BESB_027870	2.5.1.60 (Protein geranylgeranyltransferase type II)
TGME49_278740	Diaminopimelate decarboxylase	Lysine Biosynthesis	BESB_027550	4.1.1.20 (Diaminopimelate decarboxylase)
TGME49_278830	Bifunctional glucose-6P dehydrogenase/6-phosphoglucolactonase	Pentose Phosphate Cycle	BESB_027450	1.1.1.49 (Glucose-6-phosphate dehydrogenase (NADP(+)))
TGME49_278870	myosin F	Purine metabolism	BESB_027410	none
TGME49_278910	O-acetylserine (thiol) lyase 2, putative	Methionine metabolism	BESB_027360	2.5.1.47 (Cysteine synthase)
TGME49_279400	Glutaredoxin	Redox metabolism	BESB_085710	none
TGME49_280410	3',5'-cyclic-nucleotide phosphodiesterase	Purine metabolism	BESB_056930	3.1.4.17 (3',5'-cyclic-nucleotide phosphodiesterase)
TGME49_280560	Selenide, water dikinase	Selenocysteine metabolism	BESB_057120	2.7.9.3 (Selenide, water dikinase)
TGME49_280600	histidyl-tRNA synthetase (HisRS), putative	tRNA biosynthesis	BESB_057140	6.1.1.21 (Histidine--tRNA ligase)
TGME49_280700	Glutamate decarboxylase	Glutamine utilization and GABA shunt	BESB_057220	4.1.1.19 (Arginine decarboxylase)
TGME49_280750	Enhancer of rudimentary	Pyrimidine metabolism	BESB_057620	none
TGME49_280790	Phosphatidylinositol N-acetylglucosaminyltransferase	Glycosylphosphatidylinositol (GPI) anchor biosynthesis	BESB_057670	2.4.1.198 (Phosphatidylinositol N-acetylglucosaminyltransferase)
TGME49_281400	Phosphofructokinase	Glycolysis	BESB_030930	2.7.1.11 (6-phosphofructokinase)
TGME49_281420	Inositol-polyphosphate multikinase	Inositol phosphate metabolism	BESB_030940	3.5.1.98 (Histone deacetylase)
TGME49_281490	Pdx2	Pyridoxal phosphate (Vitamin B6) metabolism	BESB_031010	2.6.-.- (Transferring nitrogenous groups.)
TGME49_281500	Branched-chain-amino-acid transaminase	Leucine, Isoleucine and Valine metabolism	BESB_031020	2.6.1.42 (Branched-chain-amino-acid transaminase)
TGME49_281630	Hydroxyacylglutathione hydrolase (Glyoxalase II)	Glyoxalase metabolism	BESB_031150	3.1.2.6 (Hydroxyacylglutathione hydrolase)
TGME49_281920	Vacuolar ATP synthase subunit D	Vacuolar-ATPase	BESB_031220	3.6.3.14 (H(+)-transporting two-sector ATPase)
TGME49_281980	Phosphatidate cytidylyltransferase	Phosphatidylethanolamine and phosphatidylserine metabolism	BESB_031270	2.7.7.41 (Phosphatidate cytidylyltransferase)
TGME49_281990	Nicotinamidase	Nicotinate and nicotinamide metabolism	BESB_031280	3.5.1.19 (Nicotinamidase)
TGME49_282190	ADP-ribose diphosphatase	Pentose Phosphate Cycle	BESB_031440	3.6.1.13 (ADP-ribose diphosphatase)
TGME49_282230	Bifunctional sulfate adenylyltransferase/adenylyl-sulfate kinase	Selenocysteine metabolism	BESB_031480	2.7.7.4 (Sulfate adenylyltransferase)
TGME49_283490	alpha-amylase	Starch and galactose metabolism	BESB_075960	3.2.1.1 (Alpha-amylase)
TGME49_283710	Sphingosine N-acyltransferase	Sphingomyelin and ceramide metabolism	BESB_076080	2.3.1.24 (Sphingosine N-acyltransferase)
TGME49_283780	Phosphoglucose isomerase	Glycolysis	BESB_076150	5.3.1.9 (Glucose-6-phosphate isomerase)
TGME49_283820	Aminomethyltransferase	Glycine, Serine and cysteine metabolism	BESB_076180	2.1.2.10 (Aminomethyltransferase)
TGME49_283830	Inorganic diphosphatase	Purine metabolism	BESB_076190	3.6.1.1 (Inorganic diphosphatase)
TGME49_284190	Pyruvate carboxylase	2-methylcitrate cycle	BESB_076350	6.4.1.1 (Pyruvate carboxylase)
TGME49_284540	ATP synthase subunit O	Electron transport chain	BESB_068250	3.6.3.14 (H(+)-transporting two-sector ATPase)
TGME49_284580	Ribosephosphate pyrophosphokinase	Pentose Phosphate Cycle	BESB_068300	2.7.6.1 (Ribose-phosphate diphosphokinase)
TGME49_285240	Trans-2,3-enoyl-CoA reductase	Fatty acid elongation via elongase pathway of ER	BESB_068520	1.3.1.38 (Trans-2-enoyl-CoA reductase (NADPH))
TGME49_285680	dihydrolipoamide acyltransferase, putative	Lipoic acid metabolism	BESB_068780	2.3.1.61 (Dihydrolipoyllysine-residue succinyltransferase)
TGME49_285750	6,7-dihydropteridine reductase	Folate biosynthesis	BESB_068850	1.5.1.34 (6,7-dihydropteridine reductase)
TGME49_285800	GABA transporter	Glutamine utilization and GABA shunt	BESB_068910	none
TGME49_285980	Phosphoglucomutase	Glycolysis	BESB_068080	5.4.2.2 (Phosphoglucomutase (alpha-D-glucose-1,6-bisphosphate-dependent))
TGME49_286180	tRNA ligases class I (M) protein	tRNA biosynthesis	BESB_067730	6.1.1.10 (Methionine--tRNA ligase)
TGME49_286220	GDP-L-fucose synthase	Mannose and fructose metabolism	BESB_067690	1.1.1.271 (GDP-L-fucose synthase)
TGME49_286420	elongation factor 1-alpha (EF-1-ALPHA), putative	Sulfur metabolism	BESB_067620	2.7.7.4 (Sulfate adenylyltransferase)
TGME49_287510	Aromatic amino acid hydroxylase (Phenylalanine 4-hydroxylase/Tyrosine 3-hydroxylase)	Phenylalanine and tyrosine metabolism	BESB_047360	none
TGME49_288330	Histone-lysine N-methyltransferase	Lysine degradation	BESB_021540	2.1.1.43 (Histone-lysine N-methyltransferase)
TGME49_288360	tryptophanyl-tRNA synthetase (TrpRS2)	tRNA biosynthesis	BESB_021500	6.1.1.2 (Tryptophan--tRNA ligase)
TGME49_288450	Aldehyde dehydrogenase	Fatty acid recycling and degradation	BESB_021430	1.2.1.3 (Aldehyde dehydrogenase (NAD(+)))
TGME49_288500	Malalte:quinone oxidoreductase	Electron transport chain	BESB_021400	1.1.5.4 (Malate dehydrogenase (quinone))
TGME49_288540	Equilibrative nucleoside transporter	Purine metabolism	BESB_021360	none
TGME49_288640	oxygen-independent coproporphyrinogen-III oxidase	Porphyrin metabolism	BESB_021260	1.3.99.22 (Coproporphyrinogen dehydrogenase)
TGME49_288740	L-asparaginase, putative	Asparagine and Aspartate metabolism	BESB_021180	3.5.1.1 (Asparaginase)
TGME49_288750	Ubiquinol cytochrome c oxidoreductase bc1 complex	Electron transport chain	BESB_021170	1.10.2.2 (Quinol--cytochrome-c reductase)
TGME49_288800	Inositol-polyphosphate 5-phosphatase	Inositol phosphate metabolism	BESB_021160	3.1.3.- (Phosphoric monoester hydrolases.)
TGME49_288830	NAD(P)H dehydrogenase	Electron transport chain	BESB_021140	1.6.5.3 (NADH:ubiquinone reductase (H(+)-translocating))
TGME49_289170	Adenylate cyclase	Purine metabolism	BESB_020780	4.6.1.1 (Adenylate cyclase)
TGME49_289180	Thioredoxin	Redox metabolism	BESB_020770	1.8.1.8 (Protein-disulfide reductase)
TGME49_289300	Met-tRNA ligase	Methionine metabolism	BESB_020630	6.1.1.10 (Methionine--tRNA ligase)
TGME49_289570	Phosphatidylinositol transfer protein	Inositol phosphate metabolism	BESB_020460	none
TGME49_289650	PEP carboxykinase	Pyruvate metabolism	BESB_020390	4.1.1.49 (Phosphoenolpyruvate carboxykinase (ATP))
TGME49_289690	Glyceraldehyde 3-P dehydrogenase	Glycolysis	BESB_020360	1.2.1.12 (Glyceraldehyde-3-phosphate dehydrogenase (phosphorylating))
TGME49_289900	Peptide a-N-acetyltransferase	Pyruvate metabolism	BESB_020180	2.3.1.88 (Peptide alpha-N-acetyltransferase)
TGME49_289930	PEP carboxykinase	Pyruvate metabolism	BESB_020160	4.1.1.49 (Phosphoenolpyruvate carboxykinase (ATP))
TGME49_289940	Uroporphyrinogen decarboxylase	Porphyrin metabolism	BESB_020150	4.1.1.37 (Uroporphyrinogen decarboxylase)
TGME49_289980	Phosphatase	Pyridoxal phosphate (Vitamin B6) metabolism	BESB_020110	3.1.3.41 (4-nitrophenylphosphatase)
TGME49_290040	Phenylpyruvate tautomerase	Phenylalanine and tyrosine metabolism	BESB_020050	5.3.2.1 (Phenylpyruvate tautomerase)
TGME49_290260	Thioredoxin	Redox metabolism	BESB_019940	none
TGME49_290600	Succinate-CoA ligase	Tricarboxylic acid (TCA) cycle	BESB_019840	6.2.1.5 (Succinate--CoA ligase (ADP-forming))
TGME49_290670	leucyl aminopeptidase LAP (LAP)	Leucine, Isoleucine and Valine metabolism	BESB_019730	3.4.11.1 (Leucyl aminopeptidase)
TGME49_290720	Vacuolar ATP synthase subunit I	Vacuolar-ATPase	BESB_019690	3.6.3.14
TGME49_290890	carbonyl reductase 1, putative	Arachidonate metabolism	BESB_019620	1.1.1.184 (Carbonyl reductase (NADPH))
TGME49_290920	Proline hydroxylase	Proline metabolism	BESB_019590	1.14.11.2 (Procollagen-proline dioxygenase)
TGME49_290980	Serine C-palmitoyltransferase	Pyridoxal phosphate dependent enzymes in T. gondii genome	BESB_019540	2.3.1.50 (Serine C-palmitoyltransferase)
TGME49_291040	Lactate dehydrogenase (LDH2)	Glycolysis	BESB_019460	1.1.1.27 (L-lactate dehydrogenase)
TGME49_291310	Vacuolar ATP synthase 22 kDa proteolipid subunit	Vacuolar-ATPase	BESB_019320	3.6.3.14 (H(+)-transporting two-sector ATPase)
TGME49_291640	Aspartate carbamoyltransferase	Asparagine and Aspartate metabolism	BESB_019220	2.1.3.2 (Aspartate carbamoyltransferase)
TGME49_291810	Thioredoxin	Redox metabolism	BESB_019150	none
TGME49_292080	Leucine-tRNA ligase	Leucine, Isoleucine and Valine metabolism	BESB_024800	6.1.1.4 (Leucine--tRNA ligase)
TGME49_292100	3-methyl-2-oxobutanoate dehydrogenase (Branched-chain a-keto-acid dehydrogenase E1 alpha chain)	Leucine, Isoleucine and Valine metabolism	BESB_024810	1.2.4.4 (3-methyl-2-oxobutanoate dehydrogenase (2-methylpropanoyl-transferring))
TGME49_292110	Nitrite transporter	Nitrogen metabolism	BESB_024820	none
TGME49_292120	1-phosphatidylinositol-4-phosphate 5-kinase	Inositol phosphate metabolism	BESB_024830	2.7.1.68 (1-phosphatidylinositol-4-phosphate 5-kinase)
TGME49_292170	Histone-lysine N-methyltransferase	Lysine degradation	BESB_024870	2.1.1.43 (Histone-lysine N-methyltransferase)
TGME49_293000	3',5'-cyclic-nucleotide phosphodiesterase	Purine metabolism	BESB_011360	3.1.4.17 (3',5'-cyclic-nucleotide phosphodiesterase)
TGME49_293180	Glutamate dehydrogenase	Glutamate metabolism	BESB_011300	1.4.1.4 (Glutamate dehydrogenase (NADP(+)))
TGME49_293190	Inositol-polyphosphate 5-phosphatase	Inositol phosphate metabolism	BESB_011280	3.1.3.- (Phosphoric monoester hydrolases.)
TGME49_293240	Triacylglycerol lipase	Phosphatidylethanolamine and phosphatidylserine metabolism	BESB_011240	3.1.1.3 (Triacylglycerol lipase)
TGME49_293390	Holocytochrome-c synthase	Porphyrin metabolism	BESB_011070	4.4.1.17 (Holocytochrome-c synthase)
TGME49_293480	Molybdopterin cofactor synthesis protein 1 (MOCS1/MoaA)	Folate biosynthesis	BESB_010970	none
TGME49_293590	b-ketoacyl-ACP synthase I	Fatty acid biosynthesis in the apicoplast (FAS II system)	BESB_082780	2.3.1.179 (Beta-ketoacyl-[acyl-carrier-protein] synthase II)
TGME49_293610	Dihydroorotase	Pyrimidine metabolism	BESB_082760	3.5.2.3 (Dihydroorotase)
TGME49_293810	2-methylisocitrate lyase	2-methylcitrate cycle	BESB_017140	4.1.3.30 (Methylisocitrate lyase)
TGME49_293870	Thioredoxin	Redox metabolism	BESB_017220	1.8.1.8 (Protein-disulfide reductase)
TGME49_294190	3-hydroxyisobutyryl-CoA hydrolase	Leucine, Isoleucine and Valine metabolism	BESB_017330	3.1.2.4 (3-hydroxyisobutyryl-CoA hydrolase)
TGME49_294380	Cysteine desulfurase	Pyridoxal phosphate dependent enzymes in T. gondii genome	BESB_025830	2.8.1.7 (Cysteine desulfurase)
TGME49_294610	Histone-lysine N-methyltransferase	Lysine degradation	BESB_025980	2.1.1.43 (Histone-lysine N-methyltransferase)
TGME49_294640	Ribonucleotide di-P reductase	Purine metabolism	BESB_025960	1.17.4.1 (Ribonucleoside-diphosphate reductase)
TGME49_294820	Fatty acid synthase I (mammlaian/fungal type)	Fatty acid elongation in the cytosol (FAS I system)	BESB_026170	2.3.1.94 (6-deoxyerythronolide-B synthase)
TGME49_295050	tRNA ligase class II core domain (G, H, P, S and T) domain-containing protein	tRNA biosynthesis	BESB_026400	none
TGME49_295350	Nucleoside-diphosphate kinase	Purine metabolism	BESB_026930	2.7.4.6 (Nucleoside-diphosphate kinase)
TGME49_295610	Histone-lysine N-methyltransferase	Lysine degradation	BESB_026760	2.1.1.43 (Histone-lysine N-methyltransferase)
TGME49_295690	Ubiquinone/menaquinone biosynthesis methyltransferase	Ubiquinone metabolism	BESB_026650	2.1.1.163 (Demethylmenaquinone methyltransferase)
TGME49_295720	Sulfite oxidase	Molybdopterin dependent enzymes in T. gondii genome	BESB_026610	1.8.3.1 (Sulfite oxidase)
TGME49_296010	1-Phosphatidylinositol 4-kinase	Inositol phosphate metabolism	BESB_026470	2.7.1.67 (1-phosphatidylinositol 4-kinase)
TGME49_297060	Phosphoglycerate mutase	Glycolysis	BESB_062900	5.4.2.1 (Transferred entry: 5.4.2.11 and 5.4.2.12)
TGME49_297070	Carbonic anhydrase	Fatty acid biosynthesis in the apicoplast (FAS II system)	BESB_062910	4.2.1.1 (Carbonate dehydratase)
TGME49_297080	Pyridoxal kinase	Pyridoxal phosphate (Vitamin B6) metabolism	BESB_062920	2.7.1.35 (Pyridoxal kinase)
TGME49_297220	Long-chain-fatty-acid-CoA-ligase	Fatty acid elongation via elongase pathway of ER	BESB_063050	6.2.1.3 (Long-chain-fatty-acid--CoA ligase)
TGME49_297245	Monocarboxylate transporter	Glycolysis	BESB_063070	none
TGME49_297640	1-Acylglycerol-3-phosphate O-acyltransferase	Phosphatidylethanolamine and phosphatidylserine metabolism	BESB_063330	2.3.1.51 (1-acylglycerol-3-phosphate O-acyltransferase)
TGME49_297720	Bifunctional trehalose-6-phosphate synthase/trehalose phosphatase	Starch and galactose metabolism	BESB_063400	2.4.1.15 (Alpha,alpha-trehalose-phosphate synthase (UDP-forming))
TGME49_297850	Branched-chain-amino-acid transaminase	Leucine, Isoleucine and Valine metabolism	BESB_063580	2.6.1.42 (Branched-chain-amino-acid transaminase)
TGME49_298990	Ferredoxine reductase	Isoprenoids metabolism	BESB_011700	1.18.1.2 (Ferredoxin--NADP(+) reductase)
TGME49_299040	Phosphatidylinositol N-acetylglucosaminyltransferase	Glycosylphosphatidylinositol (GPI) anchor biosynthesis	BESB_011740	2.4.1.198 (Phosphatidylinositol N-acetylglucosaminyltransferase)
TGME49_299070	Pyruvate kinase	Isoprenoids metabolism	BESB_011780	2.7.1.40 (Pyruvate kinase)
TGME49_299210	CTP synthase	Pyrimidine metabolism	BESB_011890	6.3.4.2 (CTP synthase (glutamine hydrolyzing))
TGME49_299810	Cysteine-tRNA ligase	Glycine, Serine and cysteine metabolism	BESB_040700	6.1.1.16 (Cysteine--tRNA ligase)
TGME49_300120	Cysteine desulfurase	Pyridoxal phosphate dependent enzymes in T. gondii genome	BESB_040880	2.8.1.7 (Cysteine desulfurase)
TGME49_300260	Threonine-tRNA ligase	Threonine metabolism	BESB_041010	6.1.1.3 (Threonine--tRNA ligase)
TGME49_300360	ADP/ATP translocase	Electron transport chain	BESB_041150	none
TGME49_301120	Acetyl-CoA C-acetyltransferase	Fatty acid recycling and degradation	BESB_015720	2.3.1.9 (Acetyl-CoA C-acetyltransferase)
TGME49_301210	Pyridine nucleotide transhydrogenase	Nicotinate and nicotinamide metabolism	BESB_015750	1.6.1.2 (NAD(P)(+) transhydrogenase (Re/Si-specific))
TGME49_304470	3-dehydrosphinganine reductase	Sphingomyelin and ceramide metabolism	BESB_056860	1.1.1.102 (3-dehydrosphinganine reductase)
TGME49_304650	Acid phosphatase	Riboflavin metabolism	BESB_056800	2.7.4.24 (Diphosphoinositol-pentakisphosphate kinase)
TGME49_304660	prostaglandin-E synthase	Steroid biosynthesis	BESB_056790	5.3.99.3 (Prostaglandin-E synthase)
TGME49_305030	Ribokinase	Pentose Phosphate Cycle	BESB_025670	2.7.1.15 (Ribokinase)
TGME49_305140	Phospholipase A2	Phosphatidylcholine metabolism	BESB_017460	3.1.1.3 (Triacylglycerol lipase)
TGME49_305260	Acylglycerol lipase	Recycling of phospholipids	BESB_017560	3.1.1.5 (Lysophospholipase)
TGME49_305290	Vacuolar ATP synthase subunit E	Vacuolar-ATPase	BESB_017580	3.6.3.14 (H(+)-transporting two-sector ATPase)
TGME49_305470	Amino acid transporter	Glutamine utilization and GABA shunt	BESB_017660	none
TGME49_305590	MRP and/or GSSG pumps	Redox metabolism	BESB_017760	3.6.3.- (Acting on acid anhydrides; catalyzing transmembrane movement of substances.)
TGME49_305770	Nitrate transporter	Nitrogen metabolism	BESB_017850	none
TGME49_305800	6-pyruvoyltetrahydro-pterin synthase	Folate biosynthesis	BESB_017890	4.2.3.12 (6-pyruvoyltetrahydropterin synthase)
TGME49_305840	Nicotinate-nucleotide adenylyltransferase	Nicotinate and nicotinamide metabolism	BESB_017970	2.7.7.18 (Nicotinate-nucleotide adenylyltransferase)
TGME49_305910	3-mercaptopyruvate sulfurtransferase	Glycine, Serine and cysteine metabolism	BESB_018030	2.8.1.1 (Thiosulfate sulfurtransferase)
TGME49_305980	dihydrolipoyl dehydrogenase	Glycine, Serine and cysteine metabolism	BESB_018090	1.8.1.4 (Dihydrolipoyl dehydrogenase)
TGME49_306260	2-C-methyl-D-erythritol 4-phosphate cytidylyltransferase	Isoprenoids metabolism	BESB_018220	2.7.7.60 (2-C-methyl-D-erythritol 4-phosphate cytidylyltransferase)
TGME49_306330	Lysohospholipase	Phosphatidylcholine metabolism	BESB_018300	3.1.1.5 (Lysophospholipase)
TGME49_306470	Protein-S-isoprenylcysteine O-methyltransferase	Terpenoid metabolism	BESB_018430	2.1.1.100 (Protein-S-isoprenylcysteine O-methyltransferase)
TGME49_306540	Ethanolamine kinase	Phosphatidylethanolamine and phosphatidylserine metabolism	BESB_018530	2.7.1.82 (Ethanolamine kinase)
TGME49_306550	4-(cytidine 5'-diphospho)-2-C-methyl-D-erythritol kinase	Isoprenoids metabolism	BESB_018550	2.7.1.148 (4-(cytidine 5'-diphospho)-2-C-methyl-D-erythritol kinase)
TGME49_306960	Phenylalanine-tRNA ligase	Phenylalanine and tyrosine metabolism	BESB_071110	6.1.1.20 (Phenylalanine--tRNA ligase)
TGME49_306970	dTMP kinase	Pyrimidine metabolism	BESB_071120	2.7.4.9 (dTMP kinase)
TGME49_307030	Purine nucleoside phosphorylase	Purine metabolism	BESB_071170	2.4.2.1 (Purine-nucleoside phosphorylase)
TGME49_307040	Pentafunctional 3-dehydroquinate synthase/3-dehydroquinate dehydratase/shikimate dehydrogenase/shikimate kinase/5-Enolpyruvylshikimate-3-phosphate synthase	Shikimate Biosynthesis	BESB_070320	4.2.3.4 (3-dehydroquinate synthase)
TGME49_307570	Glycerol-3-phosphate dehydrogenase	Electron transport chain	BESB_025520	1.1.1.8 (Glycerol-3-phosphate dehydrogenase (NAD(+)))
TGME49_307770	Pantothenate kinase	Pantothenate and CoA biosynthesis	BESB_040640	2.7.1.33 (Pantothenate kinase)
TGME49_307800	Apyrase	Purine metabolism	BESB_040620	3.6.1.42 (Guanosine-diphosphatase)
TGME49_307850	6-phosphogluconate dehydrogenase	Pentose Phosphate Cycle	BESB_040570	1.1.1.44 (Phosphogluconate dehydrogenase (NADP(+)-dependent, decarboxylating))
TGME49_308000	GPI-anchor transamidase - PIG-T	Glycosylphosphatidylinositol (GPI) anchor biosynthesis	BESB_040530	none
TGME49_308050	Thioredoxin	Redox metabolism	BESB_040460	none
TGME49_309210	Peroxiredoxin	Redox metabolism	BESB_070590	1.11.1.15 (Peroxiredoxin)
TGME49_309265	oxidoreductase, short chain dehydrogenase/reductase family protein	Porphyrin metabolism	BESB_070550	1.3.1.33 (Protochlorophyllide reductase)
TGME49_309730	TRX reductase	Purine metabolism	BESB_070370	1.8.1.7 (Glutathione-disulfide reductase)
TGME49_309752	Succinate-CoA ligase	Tricarboxylic acid (TCA) cycle	BESB_070350	6.2.1.5 (Succinate--CoA ligase (ADP-forming))
TGME49_309870	Phosphoinositide-binding protein	Inositol phosphate metabolism	BESB_071260	none
TGME49_309930	alpha-galactosidase	Starch and galactose metabolism	BESB_071320	3.2.1.22 (Alpha-galactosidase)
TGME49_309940	Cardiolipin synthetase	Phosphatidylethanolamine and phosphatidylserine metabolism	BESB_071330	2.7.8.- (Transferases for other substituted phosphate groups.)
TGME49_310080	Long-chain-fatty-acid-CoA-ligase	Fatty acid elongation via elongase pathway of ER	BESB_071590	6.2.1.3 (Long-chain-fatty-acid--CoA ligase)
TGME49_310100	Manosyltransferase – PIG M	Glycosylphosphatidylinositol (GPI) anchor biosynthesis	BESB_071600	2.4.1.- (Hexosyltransferases.)
TGME49_310150	Long-chain-fatty-acid-CoA-ligase	Fatty acid elongation via elongase pathway of ER	BESB_071640	6.2.1.3 (Long-chain-fatty-acid--CoA ligase)
TGME49_310280	Ethanolamine-phosphate cytidylyltransferase	Phosphatidylethanolamine and phosphatidylserine metabolism	BESB_071770	2.7.7.14 (Ethanolamine-phosphate cytidylyltransferase)
TGME49_310440	1-phosphatidylinositol-4-phosphate 5-kinase	Inositol phosphate metabolism	BESB_071940	2.1.1.43 (Histone-lysine N-methyltransferase)
TGME49_310520	3',5'-cyclic-nucleotide phosphodiesterase	Purine metabolism	BESB_072030	3.1.4.17 (3',5'-cyclic-nucleotide phosphodiesterase)
TGME49_310640	Purine nucleoside phosphorylase	Purine metabolism	BESB_072150	2.4.2.1 (Purine-nucleoside phosphorylase)
TGME49_310670	Phosphorylase	Starch and galactose metabolism	BESB_072170	2.4.1.1 (Glycogen phosphorylase)
TGME49_310680	aminotransferase, class I/II superfamily protein	Porphyrin metabolism	BESB_072180	2.6.1.9 (Histidinol-phosphate transaminase)
TGME49_310810	Apyrase	Purine metabolism	BESB_072320	3.6.1.5 (Apyrase)
TGME49_310960	Vacuolar ATP synthase subunit F	Vacuolar-ATPase	BESB_072460	3.6.3.14 (H(+)-transporting two-sector ATPase)
TGME49_311060	3',5'-cyclic-nucleotide phosphodiesterase	Purine metabolism	BESB_072540	3.1.4.- (Phosphoric diester hydrolases.)
TGME49_311290	3-hydroxy acyl-CoA dehydratase	Fatty acid elongation via elongase pathway of ER	BESB_072780	4.2.1.- (Hydro-lyases.)
TGME49_311370	Methylmalonate-semialdehyde dehydrogenase	Leucine, Isoleucine and Valine metabolism	BESB_072840	1.2.1.27 (Methylmalonate-semialdehyde dehydrogenase (CoA acylating))
TGME49_311660	Histone-lysine N-methyltransferase	Lysine degradation	BESB_072970	2.1.1.43 (Histone-lysine N-methyltransferase)
TGME49_311780	Alcohol dehydrogenase	Fatty acid recycling and degradation	BESB_073080	1.1.1.- (With NAD(+) or NADP(+) as acceptor.)
TGME49_312480	Uracil phosphoribosyltransferase	Pyrimidine metabolism	BESB_073550	2.4.2.9 (Uracil phosphoribosyltransferase)
TGME49_312520	tRNA isopentenyltransferase	Terpenoid metabolism	BESB_073670	2.5.1.75 (tRNA dimethylallyltransferase)
TGME49_312640	Selenoprotein (SELS)	Selenocysteine metabolism	BESB_073820	none
TGME49_312930	Cystathionine gamma-lyase	Glycine, Serine and cysteine metabolism	BESB_073950	4.4.1.1 (Cystathionine gamma-lyase)
TGME49_313050	3-oxoacyl-[ACP]reductase	Fatty acid biosynthesis in the apicoplast (FAS II system)	BESB_074060	1.1.1.100 (3-oxoacyl-[acyl-carrier-protein] reductase)
TGME49_313140	Isocitrate dehydrogenase (ICDH2)	Tricarboxylic acid (TCA) cycle	BESB_074140	1.1.1.42 (Isocitrate dehydrogenase (NADP(+)))
TGME49_313290	1-phosphatidylinositol-4-phosphate 5-kinase	Inositol phosphate metabolism	BESB_074270	2.1.1.43 (Histone-lysine N-methyltransferase)
TGME49_313580	Cytochrome b5	Recycling of phospholipids	BESB_074550	1.6.2.2 (Cytochrome-b5 reductase)
TGME49_313600	Phospholipase A1	Recycling of phospholipids	BESB_074570	3.1.1.32 (Phospholipase A(1))
TGME49_313950	Choline dehydrogenase	Phosphatidylcholine metabolism	BESB_074910	1.1.99.1 (Choline dehydrogenase)
TGME49_314042	Holocytochrome-c synthase	Porphyrin metabolism	BESB_074990	4.4.1.17 (Holocytochrome-c synthase)
TGME49_314400	3-methyl-2-oxobutanoate dehydrogenase (Branched-chain a-keto-acid dehydrogenase E1 beta chain)	Leucine, Isoleucine and Valine metabolism	BESB_075210	1.2.4.4 (3-methyl-2-oxobutanoate dehydrogenase (2-methylpropanoyl-transferring))
TGME49_314410	Ecto-nucleoside triphosphate diphosphohydrolase	Purine metabolism	BESB_075220	3.4.21.72 (IgA-specific serine endopeptidase)
TGME49_314730	Dol-P-Glc:Glc1-Man9-GlcNAc2-PP -Dol alpha-1,3-glucosyltransferase (ALG8)	N-glycan biosynthesis	BESB_075500	2.4.1.- (Hexosyltransferases.)
TGME49_314820	ATP synthase epsilon chain	Electron transport chain	BESB_075420	3.6.3.14 (H(+)-transporting two-sector ATPase)
TGME49_315130	Protein-L-isoaspartate(D-aspartate) O-methyltransferase	Examples of adenosylmethionine-dependent methyltransferases in Toxoplasma gondii genome	BESB_055870	2.1.1.77 (Protein-L-isoaspartate(D-aspartate) O-methyltransferase)
TGME49_315170	SECp43/SLA/LP	Selenocysteine metabolism	BESB_055830	2.9.1.2 (O-phospho-L-seryl-tRNA(Sec):L-selenocysteinyl-tRNA synthase)
TGME49_315260	Alanine dehydrogenase	Alanine metabolism	BESB_055760	1.6.1.2 (NAD(P)(+) transhydrogenase (Re/Si-specific))
TGME49_315480	Acyl-CoA oxidase	Fatty acid recycling and degradation	BESB_079150	1.3.3.6 (Acyl-CoA oxidase)
TGME49_315620	Vacuolar ATP synthase subunit C	Vacuolar-ATPase	BESB_078990	3.6.3.14 (H(+)-transporting two-sector ATPase)
TGME49_315640	Lipoyl (octanoyl)-ACP:protein N-lipoyl (octanoyl) transferase	Lipoic acid metabolism	BESB_078970	2.3.1.181 (Lipoyl(octanoyl) transferase)
TGME49_316100	queuine trna-ribosyltransferase domain-containing protein	tRNA biosynthesis	BESB_078630	2.4.2.29 (tRNA-guanine(34) transglycosylase)
TGME49_316190	Superoxide dismutase (Mn)	Redox metabolism	BESB_078540	1.15.1.1 (Superoxide dismutase)
TGME49_316310	Superoxide dismutase (Fe)	Redox metabolism	BESB_078420	1.15.1.1 (Superoxide dismutase)
TGME49_316330	Superoxide dismutase (Fe)	Redox metabolism	BESB_078400	1.15.1.1 (Superoxide dismutase)
TGME49_316450	Sphingosine N-acyltransferase	Sphingomyelin and ceramide metabolism	BESB_078310	2.3.1.24 (Sphingosine N-acyltransferase)
TGME49_316520	1,4-alpha-glucan branching enzyme	Starch and galactose metabolism	BESB_078240	2.4.1.18 (1,4-alpha-glucan branching enzyme)
TGME49_316600	Selenoprotein (SELK)	Selenocysteine metabolism	BESB_078170	none
TGME49_316770	di-trans,poly-cis-decaprenylcistransferase	Terpenoid metabolism	BESB_078030	2.5.1.- (Transferring alkyl or aryl groups, other than methyl groups.)
TGME49_318190	Phosphoglycerate mutase	Glycolysis	BESB_045080	5.4.2.1 (Transferred entry: 5.4.2.11 and 5.4.2.12)
TGME49_318230	Phosphoglycerate kinase	Glycolysis	BESB_045050	2.7.2.3 (Phosphoglycerate kinase)
TGME49_318310	Transketolase	Pentose Phosphate Cycle	BESB_045000	2.2.1.1 (Transketolase)
TGME49_318430	Malate dehydrogenase	Pyruvate metabolism	BESB_044880	1.1.1.27 (L-lactate dehydrogenase)
TGME49_318580	Phosphoglucomutase	Glycolysis	BESB_044720	2.7.1.106 (Glucose-1,6-bisphosphate synthase)
TGME49_318600	Phosphopantothenate-cysteine ligase	Pantothenate and CoA biosynthesis	BESB_044700	6.3.2.5 (Phosphopantothenate--cysteine ligase)
TGME49_318650	Pyridine nucleotide transhydrogenase	Nicotinate and nicotinamide metabolism	BESB_044650	1.6.1.2 (NAD(P)(+) transhydrogenase (Re/Si-specific))
TGME49_318675	3',5'-cyclic-nucleotide phosphodiesterase	Purine metabolism	BESB_044630	3.1.4.17 (3',5'-cyclic-nucleotide phosphodiesterase)
TGME49_318720	Alanine racemase	Alanine metabolism	BESB_044590	5.1.1.1 (Alanine racemase)
TGME49_318730	glycosyl transferase	Glycolipids metabolism	BESB_044570	2.4.1.41 (Polypeptide N-acetylgalactosaminyltransferase)
TGME49_318750	Deoxyribose-phosphate aldolase	Pentose Phosphate Cycle	BESB_044550	4.1.2.4 (Deoxyribose-phosphate aldolase)
TGME49_319300	GPI-anchor transamidase	Glycosylphosphatidylinositol (GPI) anchor biosynthesis	BESB_044500	none
TGME49_319570	WD domain, G-beta repeat-containing protein	Glycolipids metabolism	BESB_044280	2.4.1.37 (Fucosylgalactoside 3-alpha-galactosyltransferase)
TGME49_319920	Dihydrolipoyl transacylase	Leucine, Isoleucine and Valine metabolism	BESB_043990	2.3.1.12 (Dihydrolipoyllysine-residue acetyltransferase)
TGME49_320120	diadenosine tetraphosphatase family protein	Purine metabolism	BESB_043760	3.6.1.29 (Bis(5'-adenosyl)-triphosphatase)
TGME49_320140	Ubiquinol cytochrome c oxidoreductase bc1 complex	Electron transport chain	BESB_043740	1.10.2.2 (Quinol--cytochrome-c reductase)
TGME49_320220	Ubiquinol cytochrome c oxidoreductase bc1 complex	Electron transport chain	BESB_043520	1.10.2.2 (Quinol--cytochrome-c reductase)
TGME49_320588	beta-galactosidase	Starch and galactose metabolism	BESB_043290	3.2.1.23 (Beta-galactosidase)
TGME49_320620	queuine tRNA ribosyl transferase	tRNA biosynthesis	BESB_043240	2.4.2.29 (tRNA-guanine(34) transglycosylase)
TGME49_320730	Homoserine O-acetyltransferase	Threonine metabolism	BESB_043140	2.3.1.31 (Homoserine O-acetyltransferase)
TGME49_321440	SWI2/SNF2 ISWI-like SANT (SANT)	Purine metabolism	BESB_024380	3.6.4.- (Acting on ATP; involved in cellular and subcellular movement.)
TGME49_321520	hypothetical protein	Arachidonate metabolism	BESB_024350	5.3.99.3 (Prostaglandin-E synthase)
TGME49_321570	3-hydroxyacyl-ACP dehydratase	Fatty acid biosynthesis in the apicoplast (FAS II system)	BESB_024300	4.2.1.- (Hydro-lyases.)
TGME49_321660	Dolichyl-phosphate-mannose-glycolipid a-mannosyltransferase	Glycosylphosphatidylinositol (GPI) anchor biosynthesis	BESB_024150	2.4.1.- (Hexosyltransferases.)
