# Supplementary material for: Dissection of Besnoitia besnoiti intermediate host life cycle stages: From morphology to gene expression
Source: PLoS Pathog. 2022 Nov 17;18(11):e1010955. doi: 10.1371/journal.ppat.1010955 (PMC9714946; doi:10.1371/journal.ppat.1010955)
Supplement: S9 Table — (XLSX) [file ppat.1010955.s014.xlsx]

## Sheet: Contents
S9 Table Representation of B. besnoiti orthologues within the 612 ORFs of the combined T. gondii TgEES-RO gene set
A	T. gondii EES-RO genes
B	T. gondii EES-RO genes conserved in B. besnoiti
C	T. gondii EES-RO genes not conserved in B. besnoiti
D	Conserved B. besnoiti, E. tenella, and T. gondii EES-RO genes

## Sheet: A
T. gondii ID	Product Description	Maximum in/oocyst	B. besnoiti synth. orthol.
TGME49_272430	MAC/Perforin domain-containing protein	EES1	BESB_032810
TGME49_226450	hypothetical protein	EES1	BESB_060150
TGME49_200320	hypoxanthine-xanthine-guanine phosphoribosyl transferase HXGPRT	EES1	BESB_064540
TGME49_206290	hypothetical protein	EES1
TGME49_220850	hypothetical protein	EES1
TGME49_235010	hypothetical protein	EES1
TGME49_238530	hypothetical protein	EES1
TGME49_257568	hypothetical protein	EES1
TGME49_276980	hypothetical protein	EES1
TGME49_286020	hypothetical protein	EES1
TGME49_298820	hypothetical protein	EES1
TGME49_306235	hypothetical protein	EES1
TGME49_306240	hypothetical protein	EES1
TGME49_306680	hypothetical protein	EES1
TGME49_312690	hypothetical protein	EES1
TGME49_316690	hypothetical protein	EES1
TGME49_244450	protein phosphatase 2C domain-containing protein	EES1
TGME49_238460	SAG-related sequence SRS22B	EES1
TGME49_273120	SAG-related sequence SRS30C	EES1
TGME49_273110	SAG-related sequence SRS30D	EES1
TGME49_275380	SAG-related sequence SRS47D	EES1
TGME49_251958	SAG-related sequence SRS59B	EES1
TGME49_251962	SAG-related sequence SRS59K	EES1
TGME49_200480	Toxoplasma gondii family B protein	EES1
TGME49_298090	Toxoplasma gondii family B protein	EES1
TGME49_307480	Toxoplasma gondii family B protein	EES1
TGME49_320770	Toxoplasma gondii family B protein	EES1
TGME49_298960	Toxoplasma gondii family C protein	EES1
TGME49_300990	Toxoplasma gondii family C protein	EES1
TGME49_274170	protein kinase (incomplete catalytic triad)	EES2	BESB_007930
TGME49_233610	hypothetical protein	EES2	BESB_007960
TGME49_243940	hypothetical protein	EES2	BESB_014560
TGME49_207015	hypothetical protein	EES2	BESB_033530
TGME49_207010	SAG-related sequence SRS48K	EES2	BESB_033550
TGME49_217410	hypothetical protein	EES2	BESB_038940
TGME49_319630	hypothetical protein	EES2	BESB_044220
TGME49_315370	SAG-related sequence SRS53A	EES2	BESB_079300
TGME49_238520	SAG-related sequence SRS22G	EES2	BESB_081640
TGME49_239090	SAG-related sequence SRS23	EES2	BESB_082010
TGME49_207050	hypothetical protein	EES2
TGME49_217370	hypothetical protein	EES2
TGME49_233180	hypothetical protein	EES2
TGME49_243110	hypothetical protein	EES2
TGME49_243378	hypothetical protein	EES2
TGME49_252860	hypothetical protein	EES2
TGME49_273340	hypothetical protein	EES2
TGME49_277230	hypothetical protein	EES2
TGME49_297090	hypothetical protein	EES2
TGME49_306870	hypothetical protein	EES2
TGME49_238470	SAG-related sequence SRS22C	EES2
TGME49_296640	SAG-related sequence SRS48E	EES2
TGME49_207005	SAG-related sequence SRS48Q	EES2
TGME49_315380	SAG-related sequence SRS53B	EES2
TGME49_309300	SAG-related sequence SRS55A	EES2
TGME49_219348	SAG-related sequence SRS55M	EES2
TGME49_266340	Toxoplasma gondii family A protein	EES2
TGME49_278290	Toxoplasma gondii family A protein	EES2
TGME49_278330	Toxoplasma gondii family A protein	EES2
TGME49_278420	Toxoplasma gondii family A protein	EES2
TGME49_278430	Toxoplasma gondii family A protein	EES2
TGME49_220080	Toxoplasma gondii family C protein	EES2
TGME49_259030	hypothetical protein	EES3	BESB_002650
TGME49_305790	hypothetical protein	EES3	BESB_017960
TGME49_295430	hypothetical protein	EES3	BESB_026840
TGME49_275850	dense granule protein GRA12	EES3	BESB_029990
TGME49_275798	microneme protein, putative	EES3	BESB_030040
TGME49_282200	ATPase, AAA family protein	EES3	BESB_031450
TGME49_236290	hypothetical protein	EES3	BESB_036760
TGME49_219660	hypothetical protein	EES3	BESB_040200
TGME49_318220	hypothetical protein	EES3	BESB_045060
TGME49_204300	hypothetical protein	EES3	BESB_065090
TGME49_204290	hypothetical protein	EES3	BESB_065100
TGME49_311700	hypothetical protein	EES3	BESB_073010
TGME49_212410	dense granule protein GRA11	EES3
TGME49_237800	dense granule protein GRA11	EES3
TGME49_201180	hypothetical protein	EES3
TGME49_212420	hypothetical protein	EES3
TGME49_217720	hypothetical protein	EES3
TGME49_217855	hypothetical protein	EES3
TGME49_221855	hypothetical protein	EES3
TGME49_222080	hypothetical protein	EES3
TGME49_231880	hypothetical protein	EES3
TGME49_237810	hypothetical protein	EES3
TGME49_247305	hypothetical protein	EES3
TGME49_249040	hypothetical protein	EES3
TGME49_257572	hypothetical protein	EES3
TGME49_257925	hypothetical protein	EES3
TGME49_258840	hypothetical protein	EES3
TGME49_273980	hypothetical protein	EES3
TGME49_277060	hypothetical protein	EES3
TGME49_281660	hypothetical protein	EES3
TGME49_291920	hypothetical protein	EES3
TGME49_297920	hypothetical protein	EES3
TGME49_301690	hypothetical protein	EES3
TGME49_305110	hypothetical protein	EES3
TGME49_321270	hypothetical protein	EES3
TGME49_321280	hypothetical protein	EES3
TGME49_249150	PAN domain-containing protein	EES3
TGME49_281675	protein kinase, putative	EES3
TGME49_321490	SAG-related sequence SRS12A	EES3
TGME49_320250	SAG-related sequence SRS15A	EES3
TGME49_320240	SAG-related sequence SRS15B	EES3
TGME49_238480	SAG-related sequence SRS22D	EES3
TGME49_238490	SAG-related sequence SRS22E	EES3
TGME49_238500	SAG-related sequence SRS22F	EES3
TGME49_243100	Toxoplasma gondii family A protein	EES3
TGME49_243120	Toxoplasma gondii family A protein	EES3
TGME49_243140	Toxoplasma gondii family A protein	EES3
TGME49_243150	Toxoplasma gondii family A protein	EES3
TGME49_243160	Toxoplasma gondii family A protein	EES3
TGME49_243180	Toxoplasma gondii family A protein	EES3
TGME49_240325	Toxoplasma gondii family E protein	EES3
TGME49_240330	Toxoplasma gondii family E protein	EES3
TGME49_240340	Toxoplasma gondii family E protein	EES3
TGME49_240350	Toxoplasma gondii family E protein	EES3
TGME49_240370	Toxoplasma gondii family E protein	EES3
TGME49_206650	zinc finger, c2h2 type domain-containing protein	EES3
TGME49_291910	hypothetical protein	EES4	BESB_019080
TGME49_289240	DnaJ domain-containing protein	EES4	BESB_020690
TGME49_214580	tetratricopeptide repeat-containing protein	EES4	BESB_035460
TGME49_311380	hypothetical protein	EES4	BESB_072850
TGME49_270680	hypothetical protein	EES4
TGME49_306510	hypothetical protein	EES4
TGME49_311485	hypothetical protein	EES4
TGME49_285860	SAG-related sequence SRS20C	EES4
TGME49_224780	SAG-related sequence SRS40B	EES4
TGME49_278320	Toxoplasma gondii family A protein	EES4
TGME49_278340	Toxoplasma gondii family A protein	EES4
TGME49_278350	Toxoplasma gondii family A protein	EES4
TGME49_278360	Toxoplasma gondii family A protein	EES4
TGME49_278370	Toxoplasma gondii family A protein	EES4
TGME49_278380	Toxoplasma gondii family A protein	EES4
TGME49_278390	Toxoplasma gondii family A protein	EES4
TGME49_278410	Toxoplasma gondii family A protein	EES4
TGME49_307045	Toxoplasma gondii family B protein	EES4
TGME49_264178	flagellar associated protein	EES5	BESB_000080
TGME49_263380	Dullard family phosphatase domain-containing protein	EES5	BESB_000740
TGME49_263350	hypothetical protein	EES5	BESB_000760
TGME49_262800	hypothetical protein	EES5	BESB_001450
TGME49_262440	hypothetical protein	EES5	BESB_001790
TGME49_259155	hypothetical protein	EES5	BESB_002740
TGME49_259290	SAG-related sequence SRS26C	EES5	BESB_002880
TGME49_259890	Kazal-type serine protease inhibitor domain-containing protein	EES5	BESB_003160
TGME49_259960	Nucleoside-diphosphatase	EES5	BESB_003220
TGME49_259965	Bardet-Biedl syndrome 5, putative	EES5	BESB_003240
TGME49_249960	inner dynein arm light chain, putative	EES5	BESB_003660
TGME49_249660	hypothetical protein	EES5	BESB_003980
TGME49_249365	hypothetical protein	EES5	BESB_004250
TGME49_248225	PF2 arrest specific protein 8/11, putative	EES5	BESB_005190
TGME49_248210	hypothetical protein	EES5	BESB_005200
TGME49_247970	hypothetical protein	EES5	BESB_005330
TGME49_247950	hypothetical protein	EES5	BESB_005340
TGME49_247660	thioredoxin domain-containing protein	EES5	BESB_005530
TGME49_247560	dynein light chain protein, putative	EES5	BESB_005640
TGME49_246110	hypothetical protein	EES5	BESB_006640
TGME49_245746	hypothetical protein	EES5	BESB_006750
TGME49_245600	hypothetical protein	EES5	BESB_006870
TGME49_217920	hypothetical protein	EES5	BESB_007070
TGME49_217710	DnaJ domain-containing protein	EES5	BESB_007250
TGME49_274020	kinesin motor domain-containing protein	EES5	BESB_007780
TGME49_274080	hypothetical protein	EES5	BESB_007840
TGME49_233370	hypothetical protein	EES5	BESB_008360
TGME49_233330	radial spokehead family protein	EES5	BESB_008400
TGME49_233270	MORN repeat-containing protein	EES5	BESB_008450
TGME49_233065	3'5'-cyclic nucleotide phosphodiesterase domain-containing protein	EES5	BESB_008540
TGME49_232140	hypothetical protein	EES5	BESB_008660
TGME49_231998	hypothetical protein	EES5	BESB_009390
TGME49_231610	ATP:guanido phosphotransferase, C-terminal catalytic domain-containing protein	EES5	BESB_009800
TGME49_231470	hypothetical protein	EES5	BESB_009850
TGME49_230670	Tubulin-tyrosine ligase family protein	EES5	BESB_010510
TGME49_230555	adenylate and guanylate cyclase catalytic domain-containing protein	EES5	BESB_010620
TGME49_230200	hypothetical protein	EES5	BESB_010840
TGME49_293450	protein phosphatase 2c containing protein	EES5	BESB_011000
TGME49_299020	AP2 domain transcription factor AP2III-4	EES5	BESB_011720
TGME49_299220	hypothetical protein	EES5	BESB_011900
TGME49_254750	c3orf15 protein	EES5	BESB_012180
TGME49_254590	hypothetical protein	EES5	BESB_012320
TGME49_254430	microneme protein, putative	EES5	BESB_012500
TGME49_254320	hypothetical protein	EES5	BESB_012640
TGME49_254190	calcium signaling protein kinase MARK, putative	EES5	BESB_012760
TGME49_253550	WD repeat-containing protein 92, putative	EES5	BESB_013310
TGME49_253500	hypothetical protein	EES5	BESB_013360
TGME49_201650	hypothetical protein	EES5	BESB_013630
TGME49_213530	hypothetical protein	EES5	BESB_014380
TGME49_243670	hypothetical protein	EES5	BESB_014410
TGME49_244590	katanin-like family protein	EES5	BESB_015200
TGME49_244890	hypothetical protein	EES5	BESB_015400
TGME49_244900	dynein light chain type 1, putative	EES5	BESB_015410
TGME49_211280	hypothetical protein	EES5	BESB_016420
TGME49_211360	hypothetical protein	EES5	BESB_016500
TGME49_211430	leucine rich repeat-containing protein	EES5	BESB_016580
TGME49_240240	subtilisin SUB5	EES5	BESB_016890
TGME49_240230	hypothetical protein	EES5	BESB_016900
TGME49_293890	intraflagellar transport 80 family protein	EES5	BESB_017230
TGME49_294210	hypothetical protein	EES5	BESB_017340
TGME49_294260	NEK kinase	EES5	BESB_017400
TGME49_305220	C-Myc-binding family protein	EES5	BESB_017520
TGME49_306050	hypothetical protein	EES5	BESB_018140
TGME49_306070	hypothetical protein	EES5	BESB_018160
TGME49_306480	CAM kinase, CDPK family	EES5	BESB_018440
TGME49_306570	hypothetical protein	EES5	BESB_018570
TGME49_306580	hypothetical protein	EES5	BESB_018580
TGME49_291830	DNA double-strand break repair rad50 ATPase, putative	EES5	BESB_019130
TGME49_291160	dynein light polypeptide 4, axonemal, putative	EES5	BESB_019360
TGME49_291130	hypothetical protein	EES5	BESB_019400
TGME49_291005	hypothetical protein	EES5	BESB_019510
TGME49_289280	hypothetical protein	EES5	BESB_020650
TGME49_289216	hypothetical protein	EES5	BESB_020730
TGME49_289040	Armadillo/beta-catenin family repeat-containing protein	EES5	BESB_020900
TGME49_207610	rhoptry kinase family protein ROP36 (incomplete catalytic triad)	EES5	BESB_022330
TGME49_207700	rhoptry kinase family protein ROP22 (incomplete catalytic triad)	EES5	BESB_022400
TGME49_207790	enkurin, putative	EES5	BESB_022490
TGME49_209040	hypothetical protein	EES5	BESB_023260
TGME49_209300	WD domain, G-beta repeat-containing protein	EES5	BESB_023550
TGME49_209510	hypothetical protein	EES5	BESB_023650
TGME49_292335	hypothetical protein	EES5	BESB_025010
TGME49_210330	SAG-related sequence SRS37B	EES5	BESB_025240
TGME49_307630	hypothetical protein	EES5	BESB_025450
TGME49_307600	RCC1 domain containing protein	EES5	BESB_025490
TGME49_307590	hypothetical protein	EES5	BESB_025500
TGME49_294570	rhodanese family domain-containing protein	EES5	BESB_025930
TGME49_294820	type I fatty acid synthase, putative	EES5	BESB_026170
TGME49_295020	Sterol-sensing domain of SREBP cleavage-activation domain-containing protein	EES5	BESB_026360
TGME49_278240	Zn-finger in Ran binding protein and others domain-containing protein	EES5	BESB_027860
TGME49_277980	dynein light chain	EES5	BESB_028040
TGME49_277572	Toxoplasma gondii family D protein	EES5	BESB_028320
TGME49_251940	leucine rich repeat-containing protein	EES5	BESB_028580
TGME49_251910	hypothetical protein	EES5	BESB_028610
TGME49_251900	hypothetical protein	EES5	BESB_028620
TGME49_251750	MORN repeat-containing protein	EES5	BESB_028770
TGME49_252300	hypothetical protein	EES5	BESB_030330
TGME49_253120	mandelonitrile lyase, putative	EES5	BESB_030660
TGME49_253150	hypothetical protein	EES5	BESB_030730
TGME49_253390	hypothetical protein	EES5	BESB_030860
TGME49_281555	hypothetical protein	EES5	BESB_031060
TGME49_281970	adenylate kinase superfamily protein	EES5	BESB_031260
TGME49_272620	hypothetical protein	EES5	BESB_032630
TGME49_272360	EF hand family protein	EES5	BESB_032880
TGME49_272280	PP2C, putative	EES5	BESB_032950
TGME49_215410	DPCD family protein	EES5	BESB_034570
TGME49_215328	hypothetical protein	EES5	BESB_034670
TGME49_214510	hypothetical protein	EES5	BESB_035520
TGME49_214190	SAG-related sequence SRS46	EES5	BESB_035810
TGME49_237490	centrin family protein	EES5	BESB_036020
TGME49_237070	hypothetical protein	EES5	BESB_036320
TGME49_236975	Toxoplasma gondii family D protein	EES5	BESB_036400
TGME49_236940	hypothetical protein	EES5	BESB_036460
TGME49_236120	hypothetical protein	EES5	BESB_036890
TGME49_236050	fructose-bisphosphate aldolase, putative	EES5	BESB_036940
TGME49_235950	subtilisin SUB8	EES5	BESB_037050
TGME49_271285	leucine rich repeat-containing protein	EES5	BESB_037490
TGME49_271980	SAG-related sequence SRS32	EES5	BESB_037960
TGME49_272905	hypothetical protein	EES5	BESB_038200
TGME49_273065	hypothetical protein	EES5	BESB_038270
TGME49_273472	hypothetical protein	EES5	BESB_038620
TGME49_217390	hypothetical protein	EES5	BESB_038960
TGME49_217380	hypothetical protein	EES5	BESB_038970
TGME49_218210	Chromosome-associated kinesin KLP1, putative	EES5	BESB_039110
TGME49_218215	hypothetical protein	EES5	BESB_039120
TGME49_218470	protein disulfide-isomerase, putative	EES5	BESB_039330
TGME49_218500	hypothetical protein	EES5	BESB_039350
TGME49_218900	hypothetical protein	EES5	BESB_039680
TGME49_219370	hypothetical protein	EES5	BESB_040010
TGME49_219450	WD domain, G-beta repeat-containing protein	EES5	BESB_040040
TGME49_219828	HMG (high mobility group) box domain-containing protein	EES5	BESB_040380
TGME49_307840	SF-assemblin/beta giardin protein	EES5	BESB_040580
TGME49_300070	hypothetical protein	EES5	BESB_040850
TGME49_320730	homoserine O-acetyltransferase, putative	EES5	BESB_043140
TGME49_320560	p25-alpha family protein	EES5	BESB_043320
TGME49_320500	patched family protein	EES5	BESB_043390
TGME49_320290	hypothetical protein	EES5	BESB_043480
TGME49_319390	hypothetical protein	EES5	BESB_044370
TGME49_318240	Tubulin-tyrosine ligase family protein	EES5	BESB_045040
TGME49_242350	tetratricopeptide repeat-containing protein	EES5	BESB_046050
TGME49_242360	tetratricopeptide repeat-containing protein	EES5	BESB_046050
TGME49_242370	hypothetical protein	EES5	BESB_046060
TGME49_242400	calcium-dependent protein kinase CDPK2B	EES5	BESB_046090
TGME49_242740	hypothetical protein	EES5	BESB_046270
TGME49_243500	CAM kinase, SNF1/AMK1 family ToxPK1	EES5	BESB_046700
TGME49_243550	H-SHIPPO 1, putative	EES5	BESB_046750
TGME49_243560	hypothetical protein	EES5	BESB_046760
TGME49_213360	leucine rich repeat-containing protein	EES5	BESB_046940
TGME49_220340	hypothetical protein	EES5	BESB_047730
TGME49_264485	AP2 domain transcription factor AP2IX-3	EES5	BESB_047910
TGME49_266040	regulator of chromosome condensation (RCC1) repeat-containing protein	EES5	BESB_048960
TGME49_266065	hypothetical protein	EES5	BESB_048990
TGME49_266105	EF hand family protein	EES5	BESB_049040
TGME49_266270	short-chain-acyl-CoA dehydrogenase	EES5	BESB_049120
TGME49_266650	hypothetical protein	EES5	BESB_049530
TGME49_266700	hypothetical protein	EES5	BESB_049580
TGME49_266710	NEK kinase	EES5	BESB_049590
TGME49_267308	myosin heavy chain, putative	EES5	BESB_050350
TGME49_204870	hypothetical protein	EES5	BESB_051660
TGME49_269035	nucleoside diphosphate kinase	EES5	BESB_052280
TGME49_269120	oxidoreductase, putative	EES5	BESB_052330
TGME49_269350	hypothetical protein	EES5	BESB_052540
TGME49_269640	hypothetical protein	EES5	BESB_052730
TGME49_269850	protein c21orf59, putative	EES5	BESB_052860
TGME49_270210	kinesin motor domain-containing protein	EES5	BESB_053330
TGME49_270660	hypothetical protein	EES5	BESB_053660
TGME49_270820	hypothetical protein	EES5	BESB_053820
TGME49_235390	PAN domain-containing protein	EES5	BESB_054150
TGME49_235315	PAN domain-containing protein	EES5	BESB_054210
TGME49_235200	PAN domain-containing protein	EES5	BESB_054220
TGME49_234940	hypothetical protein	EES5	BESB_054380
TGME49_234060	hypothetical protein	EES5	BESB_054490
TGME49_212045	hypothetical protein	EES5	BESB_054960
TGME49_315240	hypothetical protein	EES5	BESB_055780
TGME49_205590	hypothetical protein	EES5	BESB_056150
TGME49_206560	EF hand domain-containing protein	EES5	BESB_056520
TGME49_206620	hypothetical protein	EES5	BESB_056590
TGME49_280420	HEAT repeat-containing protein	EES5	BESB_056940
TGME49_228510	hypothetical protein	EES5	BESB_058440
TGME49_228420	protein kinase, cAMP-dependent, catalytic chain	EES5	BESB_058510
TGME49_228310	hypothetical protein	EES5	BESB_058640
TGME49_228240	hypothetical protein	EES5	BESB_058700
TGME49_226245	hypothetical protein	EES5	BESB_060380
TGME49_225570	hypothetical protein	EES5	BESB_060890
TGME49_224905	hypothetical protein	EES5	BESB_061790
TGME49_222385	hypothetical protein	EES5	BESB_062350
TGME49_222420	hypothetical protein	EES5	BESB_062530
TGME49_222700	hypothetical protein	EES5	BESB_062560
TGME49_223030	tetratricopeptide repeat-containing protein	EES5	BESB_062780
TGME49_293368	TIP49 C-terminus family protein	EES5	BESB_063160
TGME49_297390	hypothetical protein	EES5	BESB_063170
TGME49_297480	hypothetical protein	EES5	BESB_063280
TGME49_297680	calmodulin, putative	EES5	BESB_063370
TGME49_268225	hypothetical protein	EES5	BESB_064760
TGME49_268270	hypothetical protein	EES5	BESB_064800
TGME49_204360	subtilisin SUB4	EES5	BESB_065030
TGME49_203590	hypothetical protein	EES5	BESB_065670
TGME49_203570	acyltransferase domain-containing protein	EES5	BESB_065680
TGME49_203505	hypothetical protein	EES5	BESB_065720
TGME49_203500	alanine dehydrogenase/pyridine nucleotide transhydrogenase domain-containing protein	EES5	BESB_065730
TGME49_203340	metallo-beta-lactamase domain-containing protein	EES5	BESB_065880
TGME49_203330	hypothetical protein	EES5	BESB_065890
TGME49_203200	hypothetical protein	EES5	BESB_066010
TGME49_213840	hypothetical protein	EES5	BESB_067000
TGME49_286782	MAM domain-containing protein	EES5	BESB_067310
TGME49_286778	hypothetical protein	EES5	BESB_067320
TGME49_286660	kinesin, putative	EES5	BESB_067430
TGME49_286150	PAN/Apple domain-containing protein	EES5	BESB_067750
TGME49_286110	hypothetical protein	EES5	BESB_067800
TGME49_284550	EF hand domain-containing protein	EES5	BESB_068260
TGME49_284602	E1-E2 ATPase subfamily protein	EES5	BESB_068320
TGME49_284610	hypothetical protein	EES5	BESB_068330
TGME49_285350	dynein light chain, putative	EES5	BESB_068590
TGME49_285410	calmodulin-binding carboxy-terminal kinesin-like family protein, putative	EES5	BESB_068600
TGME49_285445	hypothetical protein	EES5	BESB_068640
TGME49_216053	hypothetical protein	EES5	BESB_069490
TGME49_310580	1,3(4)-beta-glucanase	EES5	BESB_072090
TGME49_312435	hypothetical protein	EES5	BESB_073570
TGME49_312930	cystathione gamma lyase, putative	EES5	BESB_073950
TGME49_312980	hypothetical protein	EES5	BESB_073990
TGME49_313220	hypothetical protein	EES5	BESB_074210
TGME49_313235	hypothetical protein	EES5	BESB_074230
TGME49_313740	zinc finger (CCCH type) motif-containing protein	EES5	BESB_074710
TGME49_283470	Kazal-type serine protease inhibitor domain-containing protein	EES5	BESB_075940
TGME49_283490	Alpha-amylase AMY3, putative	EES5	BESB_075960
TGME49_283495	hypothetical protein	EES5	BESB_075970
TGME49_283530	small rab-related GTPase	EES5	BESB_076010
TGME49_256080	glycosyltransferase, group 2 family protein	EES5	BESB_076380
TGME49_255490	hypothetical protein	EES5	BESB_076790
TGME49_255480	thioredoxin domain-containing protein	EES5	BESB_076800
TGME49_256850	hypothetical protein	EES5	BESB_077560
TGME49_316890	hypothetical protein	EES5	BESB_078010
TGME49_316670	Toxoplasma gondii family D protein	EES5	BESB_078100
TGME49_224040	flagellar associated protein	EES5	BESB_079530
TGME49_222188	hypothetical protein	EES5	BESB_079850
TGME49_221930	hypothetical protein	EES5	BESB_080100
TGME49_221265	hypothetical protein	EES5	BESB_080700
TGME49_238915	hypothetical protein	EES5	BESB_081790
TGME49_238960	EF hand domain-containing protein	EES5	BESB_081830
TGME49_238970	hypothetical protein	EES5	BESB_081840
TGME49_239110	leucine rich repeat-containing protein	EES5	BESB_082070
TGME49_239510	hypothetical protein	EES5	BESB_082340
TGME49_230135	Kinesin-associated protein	EES5	BESB_082800
TGME49_229240	hypothetical protein	EES5	BESB_083430
TGME49_229230	hypothetical protein	EES5	BESB_083440
TGME49_255200	Radial spoke head protein 9, putative	EES5	BESB_083660
TGME49_258120	Pex2 / Pex12 amino terminal region protein	EES5	BESB_084150
TGME49_258520	WD domain, G-beta repeat-containing protein	EES5	BESB_084410
TGME49_258530	flagellar associated protein	EES5	BESB_084420
TGME49_260460	oxidoreductase, putative	EES5	BESB_085280
TGME49_228500	3'5'-cyclic nucleotide phosphodiesterase domain-containing protein	EES5
TGME49_304480	3-oxo-5-alpha-steroid 4-dehydrogenase	EES5
TGME49_252370	AP2 domain transcription factor AP2III-1	EES5
TGME49_246650	DHHC zinc finger domain-containing protein	EES5
TGME49_258575	Dpy-30 motif protein	EES5
TGME49_305830	EF hand domain-containing protein	EES5
TGME49_202140	enoyl-CoA hydratase/isomerase family protein	EES5
TGME49_283840	GATA zinc finger domain-containing protein	EES5
TGME49_201100	hypothetical protein	EES5
TGME49_201640	hypothetical protein	EES5
TGME49_202260	hypothetical protein	EES5
TGME49_202975	hypothetical protein	EES5
TGME49_203000	hypothetical protein	EES5
TGME49_204325	hypothetical protein	EES5
TGME49_207407	hypothetical protein	EES5
TGME49_209515	hypothetical protein	EES5
TGME49_210740	hypothetical protein	EES5
TGME49_211380	hypothetical protein	EES5
TGME49_215185	hypothetical protein	EES5
TGME49_215343	hypothetical protein	EES5
TGME49_215900	hypothetical protein	EES5
TGME49_225370	hypothetical protein	EES5
TGME49_225955	hypothetical protein	EES5
TGME49_226385	hypothetical protein	EES5
TGME49_230667	hypothetical protein	EES5
TGME49_231605	hypothetical protein	EES5
TGME49_233050	hypothetical protein	EES5
TGME49_233150	hypothetical protein	EES5
TGME49_239880	hypothetical protein	EES5
TGME49_240200	hypothetical protein	EES5
TGME49_240295	hypothetical protein	EES5
TGME49_246555	hypothetical protein	EES5
TGME49_251420	hypothetical protein	EES5
TGME49_252255	hypothetical protein	EES5
TGME49_252890	hypothetical protein	EES5
TGME49_253660	hypothetical protein	EES5
TGME49_253920	hypothetical protein	EES5
TGME49_254360	hypothetical protein	EES5
TGME49_258512	hypothetical protein	EES5
TGME49_258670	hypothetical protein	EES5
TGME49_259150	hypothetical protein	EES5
TGME49_260000	hypothetical protein	EES5
TGME49_265030	hypothetical protein	EES5
TGME49_266035	hypothetical protein	EES5
TGME49_266720	hypothetical protein	EES5
TGME49_268190	hypothetical protein	EES5
TGME49_268230	hypothetical protein	EES5
TGME49_268800	hypothetical protein	EES5
TGME49_269315	hypothetical protein	EES5
TGME49_269365	hypothetical protein	EES5
TGME49_271010	hypothetical protein	EES5
TGME49_271040	hypothetical protein	EES5
TGME49_271892	hypothetical protein	EES5
TGME49_272415	hypothetical protein	EES5
TGME49_273468	hypothetical protein	EES5
TGME49_277800	hypothetical protein	EES5
TGME49_278860	hypothetical protein	EES5
TGME49_280725	hypothetical protein	EES5
TGME49_281350	hypothetical protein	EES5
TGME49_281360	hypothetical protein	EES5
TGME49_281470	hypothetical protein	EES5
TGME49_293010	hypothetical protein	EES5
TGME49_293030	hypothetical protein	EES5
TGME49_294650	hypothetical protein	EES5
TGME49_294651	hypothetical protein	EES5
TGME49_297310	hypothetical protein	EES5
TGME49_297440	hypothetical protein	EES5
TGME49_301360	hypothetical protein	EES5
TGME49_307620	hypothetical protein	EES5
TGME49_307780	hypothetical protein	EES5
TGME49_309840	hypothetical protein	EES5
TGME49_311375	hypothetical protein	EES5
TGME49_311820	hypothetical protein	EES5
TGME49_312635	hypothetical protein	EES5
TGME49_313210	hypothetical protein	EES5
TGME49_313852	hypothetical protein	EES5
TGME49_314487	hypothetical protein	EES5
TGME49_315127	hypothetical protein	EES5
TGME49_315970	hypothetical protein	EES5
TGME49_316390	hypothetical protein	EES5
TGME49_316410	hypothetical protein	EES5
TGME49_316635	hypothetical protein	EES5
TGME49_319380	hypothetical protein	EES5
TGME49_319520	hypothetical protein	EES5
TGME49_319980	hypothetical protein	EES5
TGME49_319988	hypothetical protein	EES5
TGME49_244030	inner membrane complex protein IMC3	EES5
TGME49_266610	Kazal-type serine protease inhibitor domain-containing protein	EES5
TGME49_253110	kinesin motor domain-containing protein	EES5
TGME49_316420	leucine rich repeat-containing protein	EES5
TGME49_228220	MYND finger domain-containing protein	EES5
TGME49_203580	NAD-binding domain 4 domain-containing protein	EES5
TGME49_208850	SAG-related sequence SRS11	EES5
TGME49_283460	SAG-related sequence SRS21	EES5
TGME49_259410	SAG-related sequence SRS26A	EES5
TGME49_259300	SAG-related sequence SRS26B	EES5
TGME49_259270	SAG-related sequence SRS26E	EES5
TGME49_329710	SAG-related sequence SRS26I	EES5
TGME49_329700	SAG-related sequence SRS26J	EES5
TGME49_279000	SAG-related sequence SRS59J	EES5
TGME49_245752	WD domain, G-beta repeat-containing protein	EES5
TGME49_263030	dynein light chain 8 family E protein	Oocyst	BESB_001230
TGME49_261530	eukaryotic aspartyl protease superfamily protein	Oocyst	BESB_002360
TGME49_258880	axonemal dynein light chain p33, putative	Oocyst	BESB_002510
TGME49_249840	dynein heavy chain 2, putative	Oocyst	BESB_003790
TGME49_248970	leucine rich repeat-containing protein	Oocyst	BESB_004560
TGME49_248760	subtilisin SUB7	Oocyst	BESB_004750
TGME49_248730	hypothetical protein	Oocyst	BESB_004780
TGME49_248470	subtilisin SUB6	Oocyst	BESB_004990
TGME49_247500	acyl-CoA dehydrogenase, middle domain-containing protein	Oocyst	BESB_005700
TGME49_247025	hypothetical protein	Oocyst	BESB_006000
TGME49_247010	hypothetical protein	Oocyst	BESB_006030
TGME49_273478	dynein heavy chain, n-terminal region 2 protein	Oocyst	BESB_007270
TGME49_243482	dynein heavy chain, putative	Oocyst	BESB_007280
TGME49_273530	flagellar associated protein	Oocyst	BESB_007330
TGME49_273740	acetyl-CoA acyltransferase B, putative	Oocyst	BESB_007470
TGME49_274040	hypothetical protein	Oocyst	BESB_007790
TGME49_231900	acyl-CoA dehydrogenase domain-containing protein	Oocyst	BESB_009650
TGME49_231770	alpha-tubulin I, putative	Oocyst	BESB_009760
TGME49_231350	glucosamine-fructose-6-phosphate aminotransferase	Oocyst	BESB_009990
TGME49_231060	subtilisin SUB9	Oocyst	BESB_010210
TGME49_230830	ATPase family associated with various cellular activities (AAA) domain-containing protein	Oocyst	BESB_010430
TGME49_254180	radial spoke protein 3 protein	Oocyst	BESB_012770
TGME49_254020	dynein intermediate chain, putative	Oocyst	BESB_012900
TGME49_201750	Tctex-1 family protein	Oocyst	BESB_013720
TGME49_201850	WD domain, G-beta repeat-containing protein	Oocyst	BESB_014050
TGME49_243740	WD domain, G-beta repeat-containing protein	Oocyst	BESB_014470
TGME49_244412	hypothetical protein	Oocyst	BESB_015030
TGME49_244850	GMC oxidoreductase	Oocyst	BESB_015360
TGME49_301210	NAD(P) transhydrogenase subunit beta, putative	Oocyst	BESB_015750
TGME49_317705	enoyl-CoA hydratase/isomerase family protein	Oocyst	BESB_016070
TGME49_210950	oocyst wall protein	Oocyst	BESB_016240
TGME49_293850	hypothetical protein	Oocyst	BESB_017200
TGME49_305570	intraflagellar transport protein IFT81	Oocyst	BESB_017740
TGME49_306338	dynein gamma chain, flagellar outer arm, putative	Oocyst	BESB_018310
TGME49_288050	intraflagellar transport protein 172, putative	Oocyst	BESB_021710
TGME49_207410	tetratricopeptide repeat-containing protein	Oocyst	BESB_022230
TGME49_207965	hypothetical protein	Oocyst	BESB_022630
TGME49_209610	oocyst wall protein OWP2	Oocyst	BESB_023750
TGME49_292100	2-oxoisovalerate dehydrogenase subunit alpha, putative	Oocyst	BESB_024810
TGME49_210260	NAD-dependent glycerol-3-phosphate dehydrogenase	Oocyst	BESB_025310
TGME49_278710	hypothetical protein	Oocyst	BESB_027580
TGME49_251820	hypothetical protein	Oocyst	BESB_028720
TGME49_250720	hypothetical protein	Oocyst	BESB_029370
TGME49_275600	diacylglycerol acyltransferase	Oocyst	BESB_030210
TGME49_275590	mono- or diacylglycerol acyltransferase	Oocyst	BESB_030230
TGME49_237080	hypothetical protein	Oocyst	BESB_036300
TGME49_237045	hypothetical protein	Oocyst	BESB_036340
TGME49_235920	dynein, axonemal, heavy chain 2 family protein	Oocyst	BESB_037070
TGME49_235860	subtilisin SUB11	Oocyst	BESB_037130
TGME49_271210	4-alpha-glucanotransferase	Oocyst	BESB_037420
TGME49_217650	hypothetical protein	Oocyst	BESB_038690
TGME49_307790	hypothetical protein	Oocyst	BESB_040630
TGME49_320530	hypothetical protein	Oocyst	BESB_043350
TGME49_319970	subtilisin SUB10	Oocyst	BESB_043920
TGME49_319890	hypothetical protein	Oocyst	BESB_044040
TGME49_240790	hypothetical protein	Oocyst	BESB_045480
TGME49_240800	MORN repeat-containing protein	Oocyst	BESB_045490
TGME49_242390	enoyl-coa hydratase/isomerase family protein	Oocyst	BESB_046080
TGME49_242600	6-phosphogluconate dehydrogenase	Oocyst	BESB_046160
TGME49_242760	hypothetical protein	Oocyst	BESB_046300
TGME49_212740	aromatic amino acid hydrolase AAH2	Oocyst	BESB_047360
TGME49_266130	peroxiredoxin PRX2	Oocyst	BESB_049080
TGME49_204560	type I fatty acid synthase, putative	Oocyst	BESB_051670
TGME49_204420	oocyst wall protein OWP1	Oocyst	BESB_051810
TGME49_269160	outer dynein arm docking complex protein ODA1, putative	Oocyst	BESB_052370
TGME49_269400	oxidoreductase, short chain dehydrogenase/reductase family protein	Oocyst	BESB_052600
TGME49_269600	biotin-requiring enzyme domain-containing protein	Oocyst	BESB_052700
TGME49_235000	phosphorylase family protein	Oocyst	BESB_054330
TGME49_211910	kinesin-related protein 3A, putative	Oocyst	BESB_054940
TGME49_212075	hypothetical protein	Oocyst	BESB_054970
TGME49_212240	beta-1 tubulin, putative	Oocyst	BESB_055160
TGME49_206570	kinesin, putative	Oocyst	BESB_056530
TGME49_227370	hydrolase CocE/NonD family protein	Oocyst	BESB_059370
TGME49_227100	hypothetical protein	Oocyst	BESB_059490
TGME49_226300	2,4-dienoyl CoA reductase 2, peroxisomal family protein	Oocyst	BESB_060310
TGME49_222940	hypothetical protein	Oocyst	BESB_062680
TGME49_297380	hypothetical protein	Oocyst	BESB_063170
TGME49_297670	hypothetical protein	Oocyst	BESB_063350
TGME49_297820	sperm associated antigen 6, putative	Oocyst	BESB_063530
TGME49_200350	subtilisin SUB3	Oocyst	BESB_064500
TGME49_268310	oocyst wall protein OWP3	Oocyst	BESB_064840
TGME49_203135	dynein heavy chain family protein	Oocyst	BESB_066060
TGME49_203110	citrate synthase, putative	Oocyst	BESB_066080
TGME49_202970	hypothetical protein	Oocyst	BESB_066210
TGME49_213720	hypothetical protein	Oocyst	BESB_066870
TGME49_287250	hypothetical protein	Oocyst	BESB_067150
TGME49_286932	ATPase family associated with various cellular activities (AAA) domain-containing protein	Oocyst	BESB_067260
TGME49_286250	hypothetical protein	Oocyst	BESB_067660
TGME49_285940	hypothetical protein	Oocyst	BESB_068050
TGME49_284670	flagellar associated protein	Oocyst	BESB_068380
TGME49_216150	peptidase family M3 protein	Oocyst	BESB_069380
TGME49_310480	flagellar/basal body protein, PACRG family protein	Oocyst	BESB_071980
TGME49_310830	enoyl-CoA hydratase/isomerase family protein	Oocyst	BESB_072340
TGME49_311370	methylmalonate-semialdehyde dehydrogenase [acylating], putative	Oocyst	BESB_072840
TGME49_313950	GMC oxidoreductase	Oocyst	BESB_074910
TGME49_283765	B9 domain-containing protein	Oocyst	BESB_076130
TGME49_256788	intraflagellar transport 52 (Protein NGD5) family protein	Oocyst	BESB_077640
TGME49_316190	superoxide dismutase SOD3	Oocyst	BESB_078540
TGME49_315480	acyl-CoA dehydrogenase, middle domain-containing protein	Oocyst	BESB_079150
TGME49_315450	hypothetical protein	Oocyst	BESB_079170
TGME49_224080	Kazal-type serine protease inhibitor domain-containing protein	Oocyst	BESB_079580
TGME49_222160	aldehyde dehydrogenase	Oocyst	BESB_079880
TGME49_221830	subtilisin SUB12	Oocyst	BESB_080190
TGME49_239550	dynein light chain 2B, cytoplasmic, putative	Oocyst	BESB_082380
TGME49_230020	kinesin motor domain-containing protein	Oocyst	BESB_082900
TGME49_229140	MaoC family domain-containing protein	Oocyst	BESB_083530
TGME49_258020	hypothetical protein	Oocyst	BESB_084050
TGME49_261022	dynein heavy chain family protein	Oocyst	BESB_084940
TGME49_260480	leucine rich repeat-containing protein	Oocyst	BESB_085260
TGME49_287510	aromatic amino acid hydrolase AAH1	Oocyst
TGME49_244406	cysteine dioxygenase type i protein	Oocyst
TGME49_301370	DHHC zinc finger domain-containing protein	Oocyst
TGME49_215180	hypothetical protein	Oocyst
TGME49_221685	hypothetical protein	Oocyst
TGME49_223725	hypothetical protein	Oocyst
TGME49_281590	hypothetical protein	Oocyst
TGME49_285400	hypothetical protein	Oocyst
TGME49_289260	hypothetical protein	Oocyst
TGME49_306342	hypothetical protein	Oocyst
TGME49_312440	hypothetical protein	Oocyst
TGME49_312450	hypothetical protein	Oocyst
TGME49_316550	hypothetical protein	Oocyst
TGME49_315845	kinesin motor domain-containing protein	Oocyst
TGME49_233940	leucine rich repeat-containing protein	Oocyst
TGME49_278518	N-acetylgalactosaminyl transferase	Oocyst
TGME49_212710	phenylalanine-4-hydroxylase	Oocyst
TGME49_234570	sterol carrier protein-2 HAD-2SCP-2	Oocyst

## Sheet: B
T. gondii ID	Product Description	Maximum in/oocyst	B. besnoiti ID
TGME49_272430	MAC/Perforin domain-containing protein	EES1	BESB_032810
TGME49_226450	hypothetical protein	EES1	BESB_060150
TGME49_200320	hypoxanthine-xanthine-guanine phosphoribosyl transferase HXGPRT	EES1	BESB_064540
TGME49_274170	protein kinase (incomplete catalytic triad)	EES2	BESB_007930
TGME49_233610	hypothetical protein	EES2	BESB_007960
TGME49_243940	hypothetical protein	EES2	BESB_014560
TGME49_207015	hypothetical protein	EES2	BESB_033530
TGME49_207010	SAG-related sequence SRS48K	EES2	BESB_033550
TGME49_217410	hypothetical protein	EES2	BESB_038940
TGME49_319630	hypothetical protein	EES2	BESB_044220
TGME49_315370	SAG-related sequence SRS53A	EES2	BESB_079300
TGME49_238520	SAG-related sequence SRS22G	EES2	BESB_081640
TGME49_239090	SAG-related sequence SRS23	EES2	BESB_082010
TGME49_259030	hypothetical protein	EES3	BESB_002650
TGME49_305790	hypothetical protein	EES3	BESB_017960
TGME49_295430	hypothetical protein	EES3	BESB_026840
TGME49_275850	dense granule protein GRA12	EES3	BESB_029990
TGME49_275798	microneme protein, putative	EES3	BESB_030040
TGME49_282200	ATPase, AAA family protein	EES3	BESB_031450
TGME49_236290	hypothetical protein	EES3	BESB_036760
TGME49_219660	hypothetical protein	EES3	BESB_040200
TGME49_318220	hypothetical protein	EES3	BESB_045060
TGME49_204300	hypothetical protein	EES3	BESB_065090
TGME49_204290	hypothetical protein	EES3	BESB_065100
TGME49_311700	hypothetical protein	EES3	BESB_073010
TGME49_291910	hypothetical protein	EES4	BESB_019080
TGME49_289240	DnaJ domain-containing protein	EES4	BESB_020690
TGME49_214580	tetratricopeptide repeat-containing protein	EES4	BESB_035460
TGME49_311380	hypothetical protein	EES4	BESB_072850
TGME49_264178	flagellar associated protein	EES5	BESB_000080
TGME49_263380	Dullard family phosphatase domain-containing protein	EES5	BESB_000740
TGME49_263350	hypothetical protein	EES5	BESB_000760
TGME49_262800	hypothetical protein	EES5	BESB_001450
TGME49_262440	hypothetical protein	EES5	BESB_001790
TGME49_259155	hypothetical protein	EES5	BESB_002740
TGME49_259290	SAG-related sequence SRS26C	EES5	BESB_002880
TGME49_259890	Kazal-type serine protease inhibitor domain-containing protein	EES5	BESB_003160
TGME49_259960	Nucleoside-diphosphatase	EES5	BESB_003220
TGME49_259965	Bardet-Biedl syndrome 5, putative	EES5	BESB_003240
TGME49_249960	inner dynein arm light chain, putative	EES5	BESB_003660
TGME49_249660	hypothetical protein	EES5	BESB_003980
TGME49_249365	hypothetical protein	EES5	BESB_004250
TGME49_248225	PF2 arrest specific protein 8/11, putative	EES5	BESB_005190
TGME49_248210	hypothetical protein	EES5	BESB_005200
TGME49_247970	hypothetical protein	EES5	BESB_005330
TGME49_247950	hypothetical protein	EES5	BESB_005340
TGME49_247660	thioredoxin domain-containing protein	EES5	BESB_005530
TGME49_247560	dynein light chain protein, putative	EES5	BESB_005640
TGME49_246110	hypothetical protein	EES5	BESB_006640
TGME49_245746	hypothetical protein	EES5	BESB_006750
TGME49_245600	hypothetical protein	EES5	BESB_006870
TGME49_217920	hypothetical protein	EES5	BESB_007070
TGME49_217710	DnaJ domain-containing protein	EES5	BESB_007250
TGME49_274020	kinesin motor domain-containing protein	EES5	BESB_007780
TGME49_274080	hypothetical protein	EES5	BESB_007840
TGME49_233370	hypothetical protein	EES5	BESB_008360
TGME49_233330	radial spokehead family protein	EES5	BESB_008400
TGME49_233270	MORN repeat-containing protein	EES5	BESB_008450
TGME49_233065	3'5'-cyclic nucleotide phosphodiesterase domain-containing protein	EES5	BESB_008540
TGME49_232140	hypothetical protein	EES5	BESB_008660
TGME49_231998	hypothetical protein	EES5	BESB_009390
TGME49_231610	ATP:guanido phosphotransferase, C-terminal catalytic domain-containing protein	EES5	BESB_009800
TGME49_231470	hypothetical protein	EES5	BESB_009850
TGME49_230670	Tubulin-tyrosine ligase family protein	EES5	BESB_010510
TGME49_230555	adenylate and guanylate cyclase catalytic domain-containing protein	EES5	BESB_010620
TGME49_230200	hypothetical protein	EES5	BESB_010840
TGME49_293450	protein phosphatase 2c containing protein	EES5	BESB_011000
TGME49_299020	AP2 domain transcription factor AP2III-4	EES5	BESB_011720
TGME49_299220	hypothetical protein	EES5	BESB_011900
TGME49_254750	c3orf15 protein	EES5	BESB_012180
TGME49_254590	hypothetical protein	EES5	BESB_012320
TGME49_254430	microneme protein, putative	EES5	BESB_012500
TGME49_254320	hypothetical protein	EES5	BESB_012640
TGME49_254190	calcium signaling protein kinase MARK, putative	EES5	BESB_012760
TGME49_253550	WD repeat-containing protein 92, putative	EES5	BESB_013310
TGME49_253500	hypothetical protein	EES5	BESB_013360
TGME49_201650	hypothetical protein	EES5	BESB_013630
TGME49_213530	hypothetical protein	EES5	BESB_014380
TGME49_243670	hypothetical protein	EES5	BESB_014410
TGME49_244590	katanin-like family protein	EES5	BESB_015200
TGME49_244890	hypothetical protein	EES5	BESB_015400
TGME49_244900	dynein light chain type 1, putative	EES5	BESB_015410
TGME49_211280	hypothetical protein	EES5	BESB_016420
TGME49_211360	hypothetical protein	EES5	BESB_016500
TGME49_211430	leucine rich repeat-containing protein	EES5	BESB_016580
TGME49_240240	subtilisin SUB5	EES5	BESB_016890
TGME49_240230	hypothetical protein	EES5	BESB_016900
TGME49_293890	intraflagellar transport 80 family protein	EES5	BESB_017230
TGME49_294210	hypothetical protein	EES5	BESB_017340
TGME49_294260	NEK kinase	EES5	BESB_017400
TGME49_305220	C-Myc-binding family protein	EES5	BESB_017520
TGME49_306050	hypothetical protein	EES5	BESB_018140
TGME49_306070	hypothetical protein	EES5	BESB_018160
TGME49_306480	CAM kinase, CDPK family	EES5	BESB_018440
TGME49_306570	hypothetical protein	EES5	BESB_018570
TGME49_306580	hypothetical protein	EES5	BESB_018580
TGME49_291830	DNA double-strand break repair rad50 ATPase, putative	EES5	BESB_019130
TGME49_291160	dynein light polypeptide 4, axonemal, putative	EES5	BESB_019360
TGME49_291130	hypothetical protein	EES5	BESB_019400
TGME49_291005	hypothetical protein	EES5	BESB_019510
TGME49_289280	hypothetical protein	EES5	BESB_020650
TGME49_289216	hypothetical protein	EES5	BESB_020730
TGME49_289040	Armadillo/beta-catenin family repeat-containing protein	EES5	BESB_020900
TGME49_207610	rhoptry kinase family protein ROP36 (incomplete catalytic triad)	EES5	BESB_022330
TGME49_207700	rhoptry kinase family protein ROP22 (incomplete catalytic triad)	EES5	BESB_022400
TGME49_207790	enkurin, putative	EES5	BESB_022490
TGME49_209040	hypothetical protein	EES5	BESB_023260
TGME49_209300	WD domain, G-beta repeat-containing protein	EES5	BESB_023550
TGME49_209510	hypothetical protein	EES5	BESB_023650
TGME49_292335	hypothetical protein	EES5	BESB_025010
TGME49_210330	SAG-related sequence SRS37B	EES5	BESB_025240
TGME49_307630	hypothetical protein	EES5	BESB_025450
TGME49_307600	RCC1 domain containing protein	EES5	BESB_025490
TGME49_307590	hypothetical protein	EES5	BESB_025500
TGME49_294570	rhodanese family domain-containing protein	EES5	BESB_025930
TGME49_294820	type I fatty acid synthase, putative	EES5	BESB_026170
TGME49_295020	Sterol-sensing domain of SREBP cleavage-activation domain-containing protein	EES5	BESB_026360
TGME49_278240	Zn-finger in Ran binding protein and others domain-containing protein	EES5	BESB_027860
TGME49_277980	dynein light chain	EES5	BESB_028040
TGME49_277572	Toxoplasma gondii family D protein	EES5	BESB_028320
TGME49_251940	leucine rich repeat-containing protein	EES5	BESB_028580
TGME49_251910	hypothetical protein	EES5	BESB_028610
TGME49_251900	hypothetical protein	EES5	BESB_028620
TGME49_251750	MORN repeat-containing protein	EES5	BESB_028770
TGME49_252300	hypothetical protein	EES5	BESB_030330
TGME49_253120	mandelonitrile lyase, putative	EES5	BESB_030660
TGME49_253150	hypothetical protein	EES5	BESB_030730
TGME49_253390	hypothetical protein	EES5	BESB_030860
TGME49_281555	hypothetical protein	EES5	BESB_031060
TGME49_281970	adenylate kinase superfamily protein	EES5	BESB_031260
TGME49_272620	hypothetical protein	EES5	BESB_032630
TGME49_272360	EF hand family protein	EES5	BESB_032880
TGME49_272280	PP2C, putative	EES5	BESB_032950
TGME49_215410	DPCD family protein	EES5	BESB_034570
TGME49_215328	hypothetical protein	EES5	BESB_034670
TGME49_214510	hypothetical protein	EES5	BESB_035520
TGME49_214190	SAG-related sequence SRS46	EES5	BESB_035810
TGME49_237490	centrin family protein	EES5	BESB_036020
TGME49_237070	hypothetical protein	EES5	BESB_036320
TGME49_236975	Toxoplasma gondii family D protein	EES5	BESB_036400
TGME49_236940	hypothetical protein	EES5	BESB_036460
TGME49_236120	hypothetical protein	EES5	BESB_036890
TGME49_236050	fructose-bisphosphate aldolase, putative	EES5	BESB_036940
TGME49_235950	subtilisin SUB8	EES5	BESB_037050
TGME49_271285	leucine rich repeat-containing protein	EES5	BESB_037490
TGME49_271980	SAG-related sequence SRS32	EES5	BESB_037960
TGME49_272905	hypothetical protein	EES5	BESB_038200
TGME49_273065	hypothetical protein	EES5	BESB_038270
TGME49_273472	hypothetical protein	EES5	BESB_038620
TGME49_217390	hypothetical protein	EES5	BESB_038960
TGME49_217380	hypothetical protein	EES5	BESB_038970
TGME49_218210	Chromosome-associated kinesin KLP1, putative	EES5	BESB_039110
TGME49_218215	hypothetical protein	EES5	BESB_039120
TGME49_218470	protein disulfide-isomerase, putative	EES5	BESB_039330
TGME49_218500	hypothetical protein	EES5	BESB_039350
TGME49_218900	hypothetical protein	EES5	BESB_039680
TGME49_219370	hypothetical protein	EES5	BESB_040010
TGME49_219450	WD domain, G-beta repeat-containing protein	EES5	BESB_040040
TGME49_219828	HMG (high mobility group) box domain-containing protein	EES5	BESB_040380
TGME49_307840	SF-assemblin/beta giardin protein	EES5	BESB_040580
TGME49_300070	hypothetical protein	EES5	BESB_040850
TGME49_320730	homoserine O-acetyltransferase, putative	EES5	BESB_043140
TGME49_320560	p25-alpha family protein	EES5	BESB_043320
TGME49_320500	patched family protein	EES5	BESB_043390
TGME49_320290	hypothetical protein	EES5	BESB_043480
TGME49_319390	hypothetical protein	EES5	BESB_044370
TGME49_318240	Tubulin-tyrosine ligase family protein	EES5	BESB_045040
TGME49_242350	tetratricopeptide repeat-containing protein	EES5	BESB_046050
TGME49_242360	tetratricopeptide repeat-containing protein	EES5	BESB_046050
TGME49_242370	hypothetical protein	EES5	BESB_046060
TGME49_242400	calcium-dependent protein kinase CDPK2B	EES5	BESB_046090
TGME49_242740	hypothetical protein	EES5	BESB_046270
TGME49_243500	CAM kinase, SNF1/AMK1 family ToxPK1	EES5	BESB_046700
TGME49_243550	H-SHIPPO 1, putative	EES5	BESB_046750
TGME49_243560	hypothetical protein	EES5	BESB_046760
TGME49_213360	leucine rich repeat-containing protein	EES5	BESB_046940
TGME49_220340	hypothetical protein	EES5	BESB_047730
TGME49_264485	AP2 domain transcription factor AP2IX-3	EES5	BESB_047910
TGME49_266040	regulator of chromosome condensation (RCC1) repeat-containing protein	EES5	BESB_048960
TGME49_266065	hypothetical protein	EES5	BESB_048990
TGME49_266105	EF hand family protein	EES5	BESB_049040
TGME49_266270	short-chain-acyl-CoA dehydrogenase	EES5	BESB_049120
TGME49_266650	hypothetical protein	EES5	BESB_049530
TGME49_266700	hypothetical protein	EES5	BESB_049580
TGME49_266710	NEK kinase	EES5	BESB_049590
TGME49_267308	myosin heavy chain, putative	EES5	BESB_050350
TGME49_204870	hypothetical protein	EES5	BESB_051660
TGME49_269035	nucleoside diphosphate kinase	EES5	BESB_052280
TGME49_269120	oxidoreductase, putative	EES5	BESB_052330
TGME49_269350	hypothetical protein	EES5	BESB_052540
TGME49_269640	hypothetical protein	EES5	BESB_052730
TGME49_269850	protein c21orf59, putative	EES5	BESB_052860
TGME49_270210	kinesin motor domain-containing protein	EES5	BESB_053330
TGME49_270660	hypothetical protein	EES5	BESB_053660
TGME49_270820	hypothetical protein	EES5	BESB_053820
TGME49_235390	PAN domain-containing protein	EES5	BESB_054150
TGME49_235315	PAN domain-containing protein	EES5	BESB_054210
TGME49_235200	PAN domain-containing protein	EES5	BESB_054220
TGME49_234940	hypothetical protein	EES5	BESB_054380
TGME49_234060	hypothetical protein	EES5	BESB_054490
TGME49_212045	hypothetical protein	EES5	BESB_054960
TGME49_315240	hypothetical protein	EES5	BESB_055780
TGME49_205590	hypothetical protein	EES5	BESB_056150
TGME49_206560	EF hand domain-containing protein	EES5	BESB_056520
TGME49_206620	hypothetical protein	EES5	BESB_056590
TGME49_280420	HEAT repeat-containing protein	EES5	BESB_056940
TGME49_228510	hypothetical protein	EES5	BESB_058440
TGME49_228420	protein kinase, cAMP-dependent, catalytic chain	EES5	BESB_058510
TGME49_228310	hypothetical protein	EES5	BESB_058640
TGME49_228240	hypothetical protein	EES5	BESB_058700
TGME49_226245	hypothetical protein	EES5	BESB_060380
TGME49_225570	hypothetical protein	EES5	BESB_060890
TGME49_224905	hypothetical protein	EES5	BESB_061790
TGME49_222385	hypothetical protein	EES5	BESB_062350
TGME49_222420	hypothetical protein	EES5	BESB_062530
TGME49_222700	hypothetical protein	EES5	BESB_062560
TGME49_223030	tetratricopeptide repeat-containing protein	EES5	BESB_062780
TGME49_293368	TIP49 C-terminus family protein	EES5	BESB_063160
TGME49_297390	hypothetical protein	EES5	BESB_063170
TGME49_297480	hypothetical protein	EES5	BESB_063280
TGME49_297680	calmodulin, putative	EES5	BESB_063370
TGME49_268225	hypothetical protein	EES5	BESB_064760
TGME49_268270	hypothetical protein	EES5	BESB_064800
TGME49_204360	subtilisin SUB4	EES5	BESB_065030
TGME49_203590	hypothetical protein	EES5	BESB_065670
TGME49_203570	acyltransferase domain-containing protein	EES5	BESB_065680
TGME49_203505	hypothetical protein	EES5	BESB_065720
TGME49_203500	alanine dehydrogenase/pyridine nucleotide transhydrogenase domain-containing protein	EES5	BESB_065730
TGME49_203340	metallo-beta-lactamase domain-containing protein	EES5	BESB_065880
TGME49_203330	hypothetical protein	EES5	BESB_065890
TGME49_203200	hypothetical protein	EES5	BESB_066010
TGME49_213840	hypothetical protein	EES5	BESB_067000
TGME49_286782	MAM domain-containing protein	EES5	BESB_067310
TGME49_286778	hypothetical protein	EES5	BESB_067320
TGME49_286660	kinesin, putative	EES5	BESB_067430
TGME49_286150	PAN/Apple domain-containing protein	EES5	BESB_067750
TGME49_286110	hypothetical protein	EES5	BESB_067800
TGME49_284550	EF hand domain-containing protein	EES5	BESB_068260
TGME49_284602	E1-E2 ATPase subfamily protein	EES5	BESB_068320
TGME49_284610	hypothetical protein	EES5	BESB_068330
TGME49_285350	dynein light chain, putative	EES5	BESB_068590
TGME49_285410	calmodulin-binding carboxy-terminal kinesin-like family protein, putative	EES5	BESB_068600
TGME49_285445	hypothetical protein	EES5	BESB_068640
TGME49_216053	hypothetical protein	EES5	BESB_069490
TGME49_310580	1,3(4)-beta-glucanase	EES5	BESB_072090
TGME49_312435	hypothetical protein	EES5	BESB_073570
TGME49_312930	cystathione gamma lyase, putative	EES5	BESB_073950
TGME49_312980	hypothetical protein	EES5	BESB_073990
TGME49_313220	hypothetical protein	EES5	BESB_074210
TGME49_313235	hypothetical protein	EES5	BESB_074230
TGME49_313740	zinc finger (CCCH type) motif-containing protein	EES5	BESB_074710
TGME49_283470	Kazal-type serine protease inhibitor domain-containing protein	EES5	BESB_075940
TGME49_283490	Alpha-amylase AMY3, putative	EES5	BESB_075960
TGME49_283495	hypothetical protein	EES5	BESB_075970
TGME49_283530	small rab-related GTPase	EES5	BESB_076010
TGME49_256080	glycosyltransferase, group 2 family protein	EES5	BESB_076380
TGME49_255490	hypothetical protein	EES5	BESB_076790
TGME49_255480	thioredoxin domain-containing protein	EES5	BESB_076800
TGME49_256850	hypothetical protein	EES5	BESB_077560
TGME49_316890	hypothetical protein	EES5	BESB_078010
TGME49_316670	Toxoplasma gondii family D protein	EES5	BESB_078100
TGME49_224040	flagellar associated protein	EES5	BESB_079530
TGME49_222188	hypothetical protein	EES5	BESB_079850
TGME49_221930	hypothetical protein	EES5	BESB_080100
TGME49_221265	hypothetical protein	EES5	BESB_080700
TGME49_238915	hypothetical protein	EES5	BESB_081790
TGME49_238960	EF hand domain-containing protein	EES5	BESB_081830
TGME49_238970	hypothetical protein	EES5	BESB_081840
TGME49_239110	leucine rich repeat-containing protein	EES5	BESB_082070
TGME49_239510	hypothetical protein	EES5	BESB_082340
TGME49_230135	Kinesin-associated protein	EES5	BESB_082800
TGME49_229240	hypothetical protein	EES5	BESB_083430
TGME49_229230	hypothetical protein	EES5	BESB_083440
TGME49_255200	Radial spoke head protein 9, putative	EES5	BESB_083660
TGME49_258120	Pex2 / Pex12 amino terminal region protein	EES5	BESB_084150
TGME49_258520	WD domain, G-beta repeat-containing protein	EES5	BESB_084410
TGME49_258530	flagellar associated protein	EES5	BESB_084420
TGME49_260460	oxidoreductase, putative	EES5	BESB_085280
TGME49_263030	dynein light chain 8 family E protein	Oocyst	BESB_001230
TGME49_261530	eukaryotic aspartyl protease superfamily protein	Oocyst	BESB_002360
TGME49_258880	axonemal dynein light chain p33, putative	Oocyst	BESB_002510
TGME49_249840	dynein heavy chain 2, putative	Oocyst	BESB_003790
TGME49_248970	leucine rich repeat-containing protein	Oocyst	BESB_004560
TGME49_248760	subtilisin SUB7	Oocyst	BESB_004750
TGME49_248730	hypothetical protein	Oocyst	BESB_004780
TGME49_248470	subtilisin SUB6	Oocyst	BESB_004990
TGME49_247500	acyl-CoA dehydrogenase, middle domain-containing protein	Oocyst	BESB_005700
TGME49_247025	hypothetical protein	Oocyst	BESB_006000
TGME49_247010	hypothetical protein	Oocyst	BESB_006030
TGME49_273478	dynein heavy chain, n-terminal region 2 protein	Oocyst	BESB_007270
TGME49_243482	dynein heavy chain, putative	Oocyst	BESB_007280
TGME49_273530	flagellar associated protein	Oocyst	BESB_007330
TGME49_273740	acetyl-CoA acyltransferase B, putative	Oocyst	BESB_007470
TGME49_274040	hypothetical protein	Oocyst	BESB_007790
TGME49_231900	acyl-CoA dehydrogenase domain-containing protein	Oocyst	BESB_009650
TGME49_231770	alpha-tubulin I, putative	Oocyst	BESB_009760
TGME49_231350	glucosamine-fructose-6-phosphate aminotransferase	Oocyst	BESB_009990
TGME49_231060	subtilisin SUB9	Oocyst	BESB_010210
TGME49_230830	ATPase family associated with various cellular activities (AAA) domain-containing protein	Oocyst	BESB_010430
TGME49_254180	radial spoke protein 3 protein	Oocyst	BESB_012770
TGME49_254020	dynein intermediate chain, putative	Oocyst	BESB_012900
TGME49_201750	Tctex-1 family protein	Oocyst	BESB_013720
TGME49_201850	WD domain, G-beta repeat-containing protein	Oocyst	BESB_014050
TGME49_243740	WD domain, G-beta repeat-containing protein	Oocyst	BESB_014470
TGME49_244412	hypothetical protein	Oocyst	BESB_015030
TGME49_244850	GMC oxidoreductase	Oocyst	BESB_015360
TGME49_301210	NAD(P) transhydrogenase subunit beta, putative	Oocyst	BESB_015750
TGME49_317705	enoyl-CoA hydratase/isomerase family protein	Oocyst	BESB_016070
TGME49_210950	oocyst wall protein	Oocyst	BESB_016240
TGME49_293850	hypothetical protein	Oocyst	BESB_017200
TGME49_305570	intraflagellar transport protein IFT81	Oocyst	BESB_017740
TGME49_306338	dynein gamma chain, flagellar outer arm, putative	Oocyst	BESB_018310
TGME49_288050	intraflagellar transport protein 172, putative	Oocyst	BESB_021710
TGME49_207410	tetratricopeptide repeat-containing protein	Oocyst	BESB_022230
TGME49_207965	hypothetical protein	Oocyst	BESB_022630
TGME49_209610	oocyst wall protein OWP2	Oocyst	BESB_023750
TGME49_292100	2-oxoisovalerate dehydrogenase subunit alpha, putative	Oocyst	BESB_024810
TGME49_210260	NAD-dependent glycerol-3-phosphate dehydrogenase	Oocyst	BESB_025310
TGME49_278710	hypothetical protein	Oocyst	BESB_027580
TGME49_251820	hypothetical protein	Oocyst	BESB_028720
TGME49_250720	hypothetical protein	Oocyst	BESB_029370
TGME49_275600	diacylglycerol acyltransferase	Oocyst	BESB_030210
TGME49_275590	mono- or diacylglycerol acyltransferase	Oocyst	BESB_030230
TGME49_237080	hypothetical protein	Oocyst	BESB_036300
TGME49_237045	hypothetical protein	Oocyst	BESB_036340
TGME49_235920	dynein, axonemal, heavy chain 2 family protein	Oocyst	BESB_037070
TGME49_235860	subtilisin SUB11	Oocyst	BESB_037130
TGME49_271210	4-alpha-glucanotransferase	Oocyst	BESB_037420
TGME49_217650	hypothetical protein	Oocyst	BESB_038690
TGME49_307790	hypothetical protein	Oocyst	BESB_040630
TGME49_320530	hypothetical protein	Oocyst	BESB_043350
TGME49_319970	subtilisin SUB10	Oocyst	BESB_043920
TGME49_319890	hypothetical protein	Oocyst	BESB_044040
TGME49_240790	hypothetical protein	Oocyst	BESB_045480
TGME49_240800	MORN repeat-containing protein	Oocyst	BESB_045490
TGME49_242390	enoyl-coa hydratase/isomerase family protein	Oocyst	BESB_046080
TGME49_242600	6-phosphogluconate dehydrogenase	Oocyst	BESB_046160
TGME49_242760	hypothetical protein	Oocyst	BESB_046300
TGME49_212740	aromatic amino acid hydrolase AAH2	Oocyst	BESB_047360
TGME49_266130	peroxiredoxin PRX2	Oocyst	BESB_049080
TGME49_204560	type I fatty acid synthase, putative	Oocyst	BESB_051670
TGME49_204420	oocyst wall protein OWP1	Oocyst	BESB_051810
TGME49_269160	outer dynein arm docking complex protein ODA1, putative	Oocyst	BESB_052370
TGME49_269400	oxidoreductase, short chain dehydrogenase/reductase family protein	Oocyst	BESB_052600
TGME49_269600	biotin-requiring enzyme domain-containing protein	Oocyst	BESB_052700
TGME49_235000	phosphorylase family protein	Oocyst	BESB_054330
TGME49_211910	kinesin-related protein 3A, putative	Oocyst	BESB_054940
TGME49_212075	hypothetical protein	Oocyst	BESB_054970
TGME49_212240	beta-1 tubulin, putative	Oocyst	BESB_055160
TGME49_206570	kinesin, putative	Oocyst	BESB_056530
TGME49_227370	hydrolase CocE/NonD family protein	Oocyst	BESB_059370
TGME49_227100	hypothetical protein	Oocyst	BESB_059490
TGME49_226300	2,4-dienoyl CoA reductase 2, peroxisomal family protein	Oocyst	BESB_060310
TGME49_222940	hypothetical protein	Oocyst	BESB_062680
TGME49_297380	hypothetical protein	Oocyst	BESB_063170
TGME49_297670	hypothetical protein	Oocyst	BESB_063350
TGME49_297820	sperm associated antigen 6, putative	Oocyst	BESB_063530
TGME49_200350	subtilisin SUB3	Oocyst	BESB_064500
TGME49_268310	oocyst wall protein OWP3	Oocyst	BESB_064840
TGME49_203135	dynein heavy chain family protein	Oocyst	BESB_066060
TGME49_203110	citrate synthase, putative	Oocyst	BESB_066080
TGME49_202970	hypothetical protein	Oocyst	BESB_066210
TGME49_213720	hypothetical protein	Oocyst	BESB_066870
TGME49_287250	hypothetical protein	Oocyst	BESB_067150
TGME49_286932	ATPase family associated with various cellular activities (AAA) domain-containing protein	Oocyst	BESB_067260
TGME49_286250	hypothetical protein	Oocyst	BESB_067660
TGME49_285940	hypothetical protein	Oocyst	BESB_068050
TGME49_284670	flagellar associated protein	Oocyst	BESB_068380
TGME49_216150	peptidase family M3 protein	Oocyst	BESB_069380
TGME49_310480	flagellar/basal body protein, PACRG family protein	Oocyst	BESB_071980
TGME49_310830	enoyl-CoA hydratase/isomerase family protein	Oocyst	BESB_072340
TGME49_311370	methylmalonate-semialdehyde dehydrogenase [acylating], putative	Oocyst	BESB_072840
TGME49_313950	GMC oxidoreductase	Oocyst	BESB_074910
TGME49_283765	B9 domain-containing protein	Oocyst	BESB_076130
TGME49_256788	intraflagellar transport 52 (Protein NGD5) family protein	Oocyst	BESB_077640
TGME49_316190	superoxide dismutase SOD3	Oocyst	BESB_078540
TGME49_315480	acyl-CoA dehydrogenase, middle domain-containing protein	Oocyst	BESB_079150
TGME49_315450	hypothetical protein	Oocyst	BESB_079170
TGME49_224080	Kazal-type serine protease inhibitor domain-containing protein	Oocyst	BESB_079580
TGME49_222160	aldehyde dehydrogenase	Oocyst	BESB_079880
TGME49_221830	subtilisin SUB12	Oocyst	BESB_080190
TGME49_239550	dynein light chain 2B, cytoplasmic, putative	Oocyst	BESB_082380
TGME49_230020	kinesin motor domain-containing protein	Oocyst	BESB_082900
TGME49_229140	MaoC family domain-containing protein	Oocyst	BESB_083530
TGME49_258020	hypothetical protein	Oocyst	BESB_084050
TGME49_261022	dynein heavy chain family protein	Oocyst	BESB_084940
TGME49_260480	leucine rich repeat-containing protein	Oocyst	BESB_085260

## Sheet: C
T. gondii ID	Product Description	Maximum in/oocyst	B. besnoiti synth. orthol.
TGME49_206290	hypothetical protein	EES1	none
TGME49_220850	hypothetical protein	EES1	none
TGME49_235010	hypothetical protein	EES1	none
TGME49_238530	hypothetical protein	EES1	none
TGME49_257568	hypothetical protein	EES1	none
TGME49_276980	hypothetical protein	EES1	none
TGME49_286020	hypothetical protein	EES1	none
TGME49_298820	hypothetical protein	EES1	none
TGME49_306235	hypothetical protein	EES1	none
TGME49_306240	hypothetical protein	EES1	none
TGME49_306680	hypothetical protein	EES1	none
TGME49_312690	hypothetical protein	EES1	none
TGME49_316690	hypothetical protein	EES1	none
TGME49_244450	protein phosphatase 2C domain-containing protein	EES1	none
TGME49_238460	SAG-related sequence SRS22B	EES1	none
TGME49_273120	SAG-related sequence SRS30C	EES1	none
TGME49_273110	SAG-related sequence SRS30D	EES1	none
TGME49_275380	SAG-related sequence SRS47D	EES1	none
TGME49_251958	SAG-related sequence SRS59B	EES1	none
TGME49_251962	SAG-related sequence SRS59K	EES1	none
TGME49_200480	Toxoplasma gondii family B protein	EES1	none
TGME49_298090	Toxoplasma gondii family B protein	EES1	none
TGME49_307480	Toxoplasma gondii family B protein	EES1	none
TGME49_320770	Toxoplasma gondii family B protein	EES1	none
TGME49_298960	Toxoplasma gondii family C protein	EES1	none
TGME49_300990	Toxoplasma gondii family C protein	EES1	none
TGME49_207050	hypothetical protein	EES2	none
TGME49_217370	hypothetical protein	EES2	none
TGME49_233180	hypothetical protein	EES2	none
TGME49_243110	hypothetical protein	EES2	none
TGME49_243378	hypothetical protein	EES2	none
TGME49_252860	hypothetical protein	EES2	none
TGME49_273340	hypothetical protein	EES2	none
TGME49_277230	hypothetical protein	EES2	none
TGME49_297090	hypothetical protein	EES2	none
TGME49_306870	hypothetical protein	EES2	none
TGME49_238470	SAG-related sequence SRS22C	EES2	none
TGME49_296640	SAG-related sequence SRS48E	EES2	none
TGME49_207005	SAG-related sequence SRS48Q	EES2	none
TGME49_315380	SAG-related sequence SRS53B	EES2	none
TGME49_309300	SAG-related sequence SRS55A	EES2	none
TGME49_219348	SAG-related sequence SRS55M	EES2	none
TGME49_266340	Toxoplasma gondii family A protein	EES2	none
TGME49_278290	Toxoplasma gondii family A protein	EES2	none
TGME49_278330	Toxoplasma gondii family A protein	EES2	none
TGME49_278420	Toxoplasma gondii family A protein	EES2	none
TGME49_278430	Toxoplasma gondii family A protein	EES2	none
TGME49_220080	Toxoplasma gondii family C protein	EES2	none
TGME49_212410	dense granule protein GRA11	EES3	none
TGME49_237800	dense granule protein GRA11	EES3	none
TGME49_201180	hypothetical protein	EES3	none
TGME49_212420	hypothetical protein	EES3	none
TGME49_217720	hypothetical protein	EES3	none
TGME49_217855	hypothetical protein	EES3	none
TGME49_221855	hypothetical protein	EES3	none
TGME49_222080	hypothetical protein	EES3	none
TGME49_231880	hypothetical protein	EES3	none
TGME49_237810	hypothetical protein	EES3	none
TGME49_247305	hypothetical protein	EES3	none
TGME49_249040	hypothetical protein	EES3	none
TGME49_257572	hypothetical protein	EES3	none
TGME49_257925	hypothetical protein	EES3	none
TGME49_258840	hypothetical protein	EES3	none
TGME49_273980	hypothetical protein	EES3	none
TGME49_277060	hypothetical protein	EES3	none
TGME49_281660	hypothetical protein	EES3	none
TGME49_291920	hypothetical protein	EES3	none
TGME49_297920	hypothetical protein	EES3	none
TGME49_301690	hypothetical protein	EES3	none
TGME49_305110	hypothetical protein	EES3	none
TGME49_321270	hypothetical protein	EES3	none
TGME49_321280	hypothetical protein	EES3	none
TGME49_249150	PAN domain-containing protein	EES3	none
TGME49_281675	protein kinase, putative	EES3	none
TGME49_321490	SAG-related sequence SRS12A	EES3	none
TGME49_320250	SAG-related sequence SRS15A	EES3	none
TGME49_320240	SAG-related sequence SRS15B	EES3	none
TGME49_238480	SAG-related sequence SRS22D	EES3	none
TGME49_238490	SAG-related sequence SRS22E	EES3	none
TGME49_238500	SAG-related sequence SRS22F	EES3	none
TGME49_243100	Toxoplasma gondii family A protein	EES3	none
TGME49_243120	Toxoplasma gondii family A protein	EES3	none
TGME49_243140	Toxoplasma gondii family A protein	EES3	none
TGME49_243150	Toxoplasma gondii family A protein	EES3	none
TGME49_243160	Toxoplasma gondii family A protein	EES3	none
TGME49_243180	Toxoplasma gondii family A protein	EES3	none
TGME49_240325	Toxoplasma gondii family E protein	EES3	none
TGME49_240330	Toxoplasma gondii family E protein	EES3	none
TGME49_240340	Toxoplasma gondii family E protein	EES3	none
TGME49_240350	Toxoplasma gondii family E protein	EES3	none
TGME49_240370	Toxoplasma gondii family E protein	EES3	none
TGME49_206650	zinc finger, c2h2 type domain-containing protein	EES3	none
TGME49_270680	hypothetical protein	EES4	none
TGME49_306510	hypothetical protein	EES4	none
TGME49_311485	hypothetical protein	EES4	none
TGME49_285860	SAG-related sequence SRS20C	EES4	none
TGME49_224780	SAG-related sequence SRS40B	EES4	none
TGME49_278320	Toxoplasma gondii family A protein	EES4	none
TGME49_278340	Toxoplasma gondii family A protein	EES4	none
TGME49_278350	Toxoplasma gondii family A protein	EES4	none
TGME49_278360	Toxoplasma gondii family A protein	EES4	none
TGME49_278370	Toxoplasma gondii family A protein	EES4	none
TGME49_278380	Toxoplasma gondii family A protein	EES4	none
TGME49_278390	Toxoplasma gondii family A protein	EES4	none
TGME49_278410	Toxoplasma gondii family A protein	EES4	none
TGME49_307045	Toxoplasma gondii family B protein	EES4	none
TGME49_228500	3'5'-cyclic nucleotide phosphodiesterase domain-containing protein	EES5	none
TGME49_304480	3-oxo-5-alpha-steroid 4-dehydrogenase	EES5	none
TGME49_252370	AP2 domain transcription factor AP2III-1	EES5	none
TGME49_246650	DHHC zinc finger domain-containing protein	EES5	none
TGME49_258575	Dpy-30 motif protein	EES5	none
TGME49_305830	EF hand domain-containing protein	EES5	none
TGME49_202140	enoyl-CoA hydratase/isomerase family protein	EES5	none
TGME49_283840	GATA zinc finger domain-containing protein	EES5	none
TGME49_201100	hypothetical protein	EES5	none
TGME49_201640	hypothetical protein	EES5	none
TGME49_202260	hypothetical protein	EES5	none
TGME49_202975	hypothetical protein	EES5	none
TGME49_203000	hypothetical protein	EES5	none
TGME49_204325	hypothetical protein	EES5	none
TGME49_207407	hypothetical protein	EES5	none
TGME49_209515	hypothetical protein	EES5	none
TGME49_210740	hypothetical protein	EES5	none
TGME49_211380	hypothetical protein	EES5	none
TGME49_215185	hypothetical protein	EES5	none
TGME49_215343	hypothetical protein	EES5	none
TGME49_215900	hypothetical protein	EES5	none
TGME49_225370	hypothetical protein	EES5	none
TGME49_225955	hypothetical protein	EES5	none
TGME49_226385	hypothetical protein	EES5	none
TGME49_230667	hypothetical protein	EES5	none
TGME49_231605	hypothetical protein	EES5	none
TGME49_233050	hypothetical protein	EES5	none
TGME49_233150	hypothetical protein	EES5	none
TGME49_239880	hypothetical protein	EES5	none
TGME49_240200	hypothetical protein	EES5	none
TGME49_240295	hypothetical protein	EES5	none
TGME49_246555	hypothetical protein	EES5	none
TGME49_251420	hypothetical protein	EES5	none
TGME49_252255	hypothetical protein	EES5	none
TGME49_252890	hypothetical protein	EES5	none
TGME49_253660	hypothetical protein	EES5	none
TGME49_253920	hypothetical protein	EES5	none
TGME49_254360	hypothetical protein	EES5	none
TGME49_258512	hypothetical protein	EES5	none
TGME49_258670	hypothetical protein	EES5	none
TGME49_259150	hypothetical protein	EES5	none
TGME49_260000	hypothetical protein	EES5	none
TGME49_265030	hypothetical protein	EES5	none
TGME49_266035	hypothetical protein	EES5	none
TGME49_266720	hypothetical protein	EES5	none
TGME49_268190	hypothetical protein	EES5	none
TGME49_268230	hypothetical protein	EES5	none
TGME49_268800	hypothetical protein	EES5	none
TGME49_269315	hypothetical protein	EES5	none
TGME49_269365	hypothetical protein	EES5	none
TGME49_271010	hypothetical protein	EES5	none
TGME49_271040	hypothetical protein	EES5	none
TGME49_271892	hypothetical protein	EES5	none
TGME49_272415	hypothetical protein	EES5	none
TGME49_273468	hypothetical protein	EES5	none
TGME49_277800	hypothetical protein	EES5	none
TGME49_278860	hypothetical protein	EES5	none
TGME49_280725	hypothetical protein	EES5	none
TGME49_281350	hypothetical protein	EES5	none
TGME49_281360	hypothetical protein	EES5	none
TGME49_281470	hypothetical protein	EES5	none
TGME49_293010	hypothetical protein	EES5	none
TGME49_293030	hypothetical protein	EES5	none
TGME49_294650	hypothetical protein	EES5	none
TGME49_294651	hypothetical protein	EES5	none
TGME49_297310	hypothetical protein	EES5	none
TGME49_297440	hypothetical protein	EES5	none
TGME49_301360	hypothetical protein	EES5	none
TGME49_307620	hypothetical protein	EES5	none
TGME49_307780	hypothetical protein	EES5	none
TGME49_309840	hypothetical protein	EES5	none
TGME49_311375	hypothetical protein	EES5	none
TGME49_311820	hypothetical protein	EES5	none
TGME49_312635	hypothetical protein	EES5	none
TGME49_313210	hypothetical protein	EES5	none
TGME49_313852	hypothetical protein	EES5	none
TGME49_314487	hypothetical protein	EES5	none
TGME49_315127	hypothetical protein	EES5	none
TGME49_315970	hypothetical protein	EES5	none
TGME49_316390	hypothetical protein	EES5	none
TGME49_316410	hypothetical protein	EES5	none
TGME49_316635	hypothetical protein	EES5	none
TGME49_319380	hypothetical protein	EES5	none
TGME49_319520	hypothetical protein	EES5	none
TGME49_319980	hypothetical protein	EES5	none
TGME49_319988	hypothetical protein	EES5	none
TGME49_244030	inner membrane complex protein IMC3	EES5	none
TGME49_266610	Kazal-type serine protease inhibitor domain-containing protein	EES5	none
TGME49_253110	kinesin motor domain-containing protein	EES5	none
TGME49_316420	leucine rich repeat-containing protein	EES5	none
TGME49_228220	MYND finger domain-containing protein	EES5	none
TGME49_203580	NAD-binding domain 4 domain-containing protein	EES5	none
TGME49_208850	SAG-related sequence SRS11	EES5	none
TGME49_283460	SAG-related sequence SRS21	EES5	none
TGME49_259410	SAG-related sequence SRS26A	EES5	none
TGME49_259300	SAG-related sequence SRS26B	EES5	none
TGME49_259270	SAG-related sequence SRS26E	EES5	none
TGME49_329710	SAG-related sequence SRS26I	EES5	none
TGME49_329700	SAG-related sequence SRS26J	EES5	none
TGME49_279000	SAG-related sequence SRS59J	EES5	none
TGME49_245752	WD domain, G-beta repeat-containing protein	EES5	none
TGME49_287510	aromatic amino acid hydrolase AAH1	Oocyst	none
TGME49_244406	cysteine dioxygenase type i protein	Oocyst	none
TGME49_301370	DHHC zinc finger domain-containing protein	Oocyst	none
TGME49_215180	hypothetical protein	Oocyst	none
TGME49_221685	hypothetical protein	Oocyst	none
TGME49_223725	hypothetical protein	Oocyst	none
TGME49_281590	hypothetical protein	Oocyst	none
TGME49_285400	hypothetical protein	Oocyst	none
TGME49_289260	hypothetical protein	Oocyst	none
TGME49_306342	hypothetical protein	Oocyst	none
TGME49_312440	hypothetical protein	Oocyst	none
TGME49_312450	hypothetical protein	Oocyst	none
TGME49_316550	hypothetical protein	Oocyst	none
TGME49_315845	kinesin motor domain-containing protein	Oocyst	none
TGME49_233940	leucine rich repeat-containing protein	Oocyst	none
TGME49_278518	N-acetylgalactosaminyl transferase	Oocyst	none
TGME49_212710	phenylalanine-4-hydroxylase	Oocyst	none
TGME49_234570	sterol carrier protein-2 HAD-2SCP-2	Oocyst	none

## Sheet: D
B. besnoiti ID	GO terms (Pannzer)	TGME49 homolog	Product description	Maximum in/oocyst	ETH homolog	ETH protein description
BESB_032810	none	TGME49_272430	MAC/Perforin domain-containing protein	EES1	ETH_00005740	membrane-attack complex / perforin domain-containing protein, putative
BESB_064540	GO:0032264;GO:0006166;GO:0046129;GO:0042451;GO:0046128;GO:0043174;GO:0042278;GO:0032261;GO:0043101;GO:0043173;GO:0042455;GO:0009163;GO:0009119;GO:1901659;GO:0043094;GO:0006188;GO:0046040;GO:0034404;GO:0009116;GO:1901657;GO:0009168;GO:0009127;GO:0009167;GO:0009126;GO:0009156;GO:0009161;GO:0009124;GO:0009123;GO:0072522;GO:0009152;GO:0006164;GO:0009260;GO:0046390;GO:0009150;GO:0072521;GO:0006163;GO:…	TGME49_200320	hypoxanthine-xanthine-guanine phosphoribosyl transferase HXGPRT	EES1	ETH_00001615	hypoxanthine-xanthine-guanine phosphoribosyl transferase, putative
BESB_007960	GO:0036159;GO:0036158;GO:0070286;GO:0035082;GO:0001578;GO:0060271;GO:0120031;GO:0044782;GO:0000226;GO:0120036;GO:0030031;GO:0007017;GO:0070925;GO:0007010;GO:0030030;GO:0034622;GO:0065003;GO:0043933;GO:0022607;GO:0006996;GO:0044085;GO:0016043;GO:0071840;GO:0009987	TGME49_233940	leucine rich repeat-containing protein	EES2	ETH_00008620	leucine rich repeat protein, putative
BESB_038940	none	TGME49_217410	hypothetical protein	EES2	ETH_00020710	hypothetical protein, conserved
BESB_017960	none	TGME49_305830	EF hand domain-containing protein	EES3	ETH_00028675	EF hand family protein, putative
BESB_029990	none	TGME49_275850	dense granule protein GRA12	EES3	ETH_00024035	hypothetical protein, conserved
BESB_030040	none	TGME49_275798	microneme protein, putative	EES3	ETH_00015440	microneme protein, putative
BESB_031450	GO:0006508;GO:0019538;GO:1901564;GO:0043170;GO:0006807;GO:0044238;GO:0071704;GO:0008152	TGME49_282200	ATPase, AAA family protein	EES3	ETH_00021420	heat shock protein, putative
BESB_019080	none	TGME49_291910	hypothetical protein	EES4	ETH_00011640	hypothetical protein, conserved
BESB_020690	none	TGME49_289240	DnaJ domain-containing protein	EES4	ETH_00015480	Equisetin synthetase, related
BESB_035460	GO:0035246;GO:0018216;GO:0018195;GO:0008213;GO:0006479;GO:0043414;GO:0018193;GO:0032259;GO:0006464;GO:0036211;GO:0043412;GO:0044267;GO:0019538;GO:0044260;GO:1901564;GO:0043170;GO:0006807;GO:0044238;GO:0044237;GO:0071704;GO:0008152;GO:0009987	TGME49_214580	tetratricopeptide repeat-containing protein	EES4	ETH_00019340	hypothetical protein, conserved
BESB_072850	none	TGME49_311380	hypothetical protein	EES4	ETH_00012415	hypothetical protein, conserved
BESB_000080	none	TGME49_264178	flagellar associated protein	EES5	ETH_00023970	hypothetical protein
BESB_000740	GO:0016311;GO:0006470;GO:0006796;GO:0006793;GO:0006464;GO:0036211;GO:0043412;GO:0044267;GO:0019538;GO:0044260;GO:1901564;GO:0043170;GO:0044237;GO:0006807;GO:0044238;GO:0008152;GO:0071704;GO:0009987	TGME49_263380	Dullard family phosphatase domain-containing protein	EES5	ETH_00013750	NLI interacting factor-like phosphatase domain-containing protein, putative
BESB_001450	GO:0016226;GO:0031163;GO:0022607;GO:0006790;GO:0044085;GO:0016043;GO:0071840;GO:0044237;GO:0008152;GO:0009987	TGME49_262800	hypothetical protein	EES5	ETH_00028180	hypothetical protein, conserved
BESB_003160	GO:0006508;GO:0019538;GO:1901564;GO:0043170;GO:0006807;GO:0044238;GO:0071704;GO:0008152	TGME49_266610	Kazal-type serine protease inhibitor domain-containing protein	EES5	ETH_00021460	serine proteinase inhibitor TgPI-2, putative
BESB_003220	none	TGME49_259960	Nucleoside-diphosphatase	EES5	ETH_00012355	GDA1/CD39 (nucleoside phosphatase) family domain containing protein, putative
BESB_003980	none	TGME49_249660	hypothetical protein	EES5	ETH_00002660	hypothetical protein, conserved
BESB_005190	GO:0048870;GO:0051674;GO:0006928;GO:0040011;GO:0051179;GO:0009987	TGME49_248225	PF2 arrest specific protein 8/11, putative	EES5	ETH_00005895	growth-arrest-specific protein 8, putative
BESB_005330	none	TGME49_247970	hypothetical protein	EES5	ETH_00017060	hypothetical protein, conserved
BESB_005530	none	TGME49_247660	thioredoxin domain-containing protein	EES5	ETH_00002405	protein disulfide isomerase, putative
BESB_006640	none	TGME49_246110	hypothetical protein	EES5	ETH_00016165	hypothetical protein, conserved
BESB_006750	none	TGME49_245752	WD domain, G-beta repeat-containing protein	EES5	ETH_00023570	hypothetical protein
BESB_007070	GO:0008285;GO:0042127;GO:0048523;GO:0048519;GO:0050794;GO:0050789;GO:0065007	TGME49_217920	hypothetical protein	EES5	ETH_00014230	hypothetical protein, conserved
BESB_007250	none	TGME49_217710	DnaJ domain-containing protein	EES5	ETH_00006695	DnaJ domain-containing protein, putative
BESB_007780	GO:0007018;GO:0007017;GO:0006928;GO:0009987	TGME49_274020	kinesin motor domain-containing protein	EES5	ETH_00019085	kinesin heavy chain, putative
BESB_007840	none	TGME49_274080	hypothetical protein	EES5	ETH_00009065	hypothetical protein, conserved
BESB_008360	none	TGME49_233370	hypothetical protein	EES5	ETH_00006015	hypothetical protein, conserved
BESB_008450	none	TGME49_233270	MORN repeat-containing protein	EES5	ETH_00033095	MORN repeat-containing protein, putative
BESB_008540	none	TGME49_233180	hypothetical protein	EES5	ETH_00018670	hypothetical protein, conserved
BESB_008660	GO:0007165;GO:0023052;GO:0007154;GO:0051716;GO:0050896;GO:0050794;GO:0050789;GO:0065007;GO:0009987	TGME49_233065	35-cyclic nucleotide phosphodiesterase domain-containing protein	EES5	ETH_00017795	high-affinity cGMP-specific 3,5-cyclic phosphodiesterase 9A, putative
BESB_010510	GO:0006464;GO:0036211;GO:0043412;GO:0044267;GO:0019538;GO:0044260;GO:1901564;GO:0043170;GO:0018095;GO:0018200;GO:0006807;GO:0044238;GO:0000226;GO:0044237;GO:0071704;GO:0007017;GO:0007010;GO:0018193;GO:0008152;GO:0006996;GO:0016043;GO:0071840;GO:0009987	TGME49_230670	Tubulin-tyrosine ligase family protein	EES5	ETH_00019185	tubulin-tyrosine ligase family protein, putative
BESB_010620	GO:0009190;GO:0009187;GO:0009165;GO:1901293;GO:0035556;GO:0009117;GO:0006753;GO:0090407;GO:0055086;GO:0007165;GO:0023052;GO:0007154;GO:0019637;GO:0034654;GO:0051716;GO:0019438;GO:0018130;GO:1901362;GO:0050896;GO:0006796;GO:0006793;GO:0050794;GO:0044281;GO:0050789;GO:0065007;GO:0044271;GO:0006139;GO:0006725;GO:0046483;GO:1901360;GO:0044249;GO:1901576;GO:0009058;GO:0034641;GO:0006807;GO:0044238;GO:…	TGME49_230555	adenylate and guanylate cyclase catalytic domain-containing protein	EES5	ETH_00017075	adenylyl cyclase, putative
BESB_011000	GO:0006470;GO:0016311;GO:0006464;GO:0036211;GO:0043412;GO:0006796;GO:0006793;GO:0044267;GO:0019538;GO:0044260;GO:1901564;GO:0043170;GO:0006807;GO:0044238;GO:0044237;GO:0071704;GO:0008152;GO:0009987;GO:0016310	TGME49_293450	protein phosphatase 2c containing protein	EES5	ETH_00032050	protein phosphatase 2C, putative
BESB_011720	GO:0006355;GO:1903506;GO:2001141;GO:0051252;GO:0019219;GO:2000112;GO:0010556;GO:0031326;GO:0009889;GO:0010468;GO:0051171;GO:0080090;GO:0031323;GO:0060255;GO:0019222;GO:0050794;GO:0050789;GO:0065007	TGME49_299020	AP2 domain transcription factor AP2III-4	EES5	ETH_00017520	hypothetical protein
BESB_012180	none	TGME49_254750	c3orf15 protein	EES5	ETH_00005660	hypothetical protein, conserved
BESB_012500	GO:0006508;GO:0019538;GO:1901564;GO:0043170;GO:0006807;GO:0044238;GO:0071704;GO:0008152	TGME49_235315	PAN domain-containing protein	EES5	ETH_00021655	Micronemal protein MIC4, related
BESB_012640	none	TGME49_254320	hypothetical protein	EES5	ETH_00014030	hypothetical protein
BESB_012760	GO:0006468;GO:0006464;GO:0036211;GO:0016310;GO:0043412;GO:0006796;GO:0006793;GO:0044267;GO:0019538;GO:0044260;GO:1901564;GO:0043170;GO:0006807;GO:0044238;GO:0044237;GO:0071704;GO:0008152;GO:0009987	TGME49_254190	calcium signaling protein kinase MARK, putative	EES5	ETH_00008000	protein kinase, putative
BESB_013310	none	TGME49_253550	WD repeat-containing protein 92, putative	EES5	ETH_00023330	WD domain, G-beta repeat-containing protein, putative
BESB_013630	none	TGME49_201650	hypothetical protein	EES5	ETH_00016365	hypothetical protein, conserved
BESB_014380	none	TGME49_213530	hypothetical protein	EES5	ETH_00011420	hypothetical protein
BESB_015200	GO:0051013;GO:0000226;GO:0007017;GO:0007010;GO:0007049;GO:0051301;GO:0006996;GO:0016043;GO:0071840;GO:0009987	TGME49_244590	katanin-like family protein	EES5	ETH_00012285	hypothetical protein
BESB_015400	GO:0000079;GO:1904029;GO:0071900;GO:0045859;GO:0043549;GO:0051338;GO:0001932;GO:0042325;GO:0031399;GO:0019220;GO:0051174;GO:0051726;GO:0032268;GO:0051246;GO:0050790;GO:0065009;GO:0051171;GO:0080090;GO:0031323;GO:0060255;GO:0019222;GO:0050794;GO:0050789;GO:0065007	TGME49_244890	hypothetical protein	EES5	ETH_00034555	Cyclin-like kinase 3 a
BESB_015410	GO:0007017;GO:0009987	TGME49_244900	dynein light chain type 1, putative	EES5	ETH_00026610	dynein light chain type 1, putative
BESB_016580	none	TGME49_211430	leucine rich repeat-containing protein	EES5	ETH_00011710	hypothetical protein, conserved
BESB_016890	GO:0006508;GO:0019538;GO:1901564;GO:0043170;GO:0006807;GO:0044238;GO:0071704;GO:0008152	TGME49_240240	subtilisin SUB5	EES5	ETH_00000395	subtilase family serine protease, putative
BESB_017230	none	TGME49_293890	intraflagellar transport 80 family protein	EES5	ETH_00025255	dynein intermediate chain, putative
BESB_017400	GO:0006468;GO:0006464;GO:0036211;GO:0016310;GO:0043412;GO:0006796;GO:0006793;GO:0044267;GO:0019538;GO:0044260;GO:1901564;GO:0043170;GO:0006807;GO:0044238;GO:0044237;GO:0071704;GO:0008152;GO:0009987	TGME49_294260	NEK kinase	EES5	ETH_00008445	hypothetical protein
BESB_017520	GO:0045893;GO:1903508;GO:1902680;GO:0051254;GO:0010557;GO:0045935;GO:0031328;GO:0009891;GO:0051173;GO:0010604;GO:0031325;GO:0009893;GO:0048522;GO:0048518;GO:0006355;GO:1903506;GO:2001141;GO:0051252;GO:0019219;GO:2000112;GO:0010556;GO:0031326;GO:0009889;GO:0010468;GO:0051171;GO:0080090;GO:0031323;GO:0060255;GO:0019222;GO:0050794;GO:0050789;GO:0065007	TGME49_305220	C-Myc-binding family protein	EES5	ETH_00013975	C-Myc binding protein, putative
BESB_018140	none	TGME49_306050	hypothetical protein	EES5	ETH_00031660	hypothetical protein, conserved
BESB_018160	none	TGME49_306070	hypothetical protein	EES5	ETH_00013930	hypothetical protein, conserved
BESB_018440	GO:0006468;GO:0006464;GO:0036211;GO:0016310;GO:0043412;GO:0006796;GO:0006793;GO:0044267;GO:0019538;GO:0044260;GO:1901564;GO:0043170;GO:0006807;GO:0044238;GO:0044237;GO:0071704;GO:0008152;GO:0009987	TGME49_306480	CAM kinase, CDPK family	EES5	ETH_00024560	CAM kinase, CDPK family, putative
BESB_018570	none	TGME49_306570	hypothetical protein	EES5	ETH_00003375	hypothetical protein, conserved
BESB_018580	none	TGME49_306580	hypothetical protein	EES5	ETH_00003370	hypothetical protein
BESB_019130	none	TGME49_291830	DNA double-strand break repair rad50 ATPase, putative	EES5	ETH_00025980	hypothetical protein, conserved
BESB_019360	GO:0007017;GO:0009987;GO:2000580;GO:2000582;GO:2000576;GO:0032781;GO:2000574;GO:0043462;GO:0051345;GO:0043085;GO:0044093;GO:0051336;GO:0050790;GO:0065009;GO:0065007	TGME49_291160	dynein light polypeptide 4, axonemal, putative	EES5	ETH_00015360	Dynein light chain 8a protein
BESB_019400	none	TGME49_291130	hypothetical protein	EES5	ETH_00002985	hypothetical protein, conserved
BESB_019510	none	TGME49_291005	hypothetical protein	EES5	ETH_00012540	Apicomplexan CP 15/60K like protein, related
BESB_020650	none	TGME49_289280	hypothetical protein	EES5	ETH_00024305	hypothetical protein, conserved
BESB_020900	none	TGME49_289040	Armadillo/beta-catenin family repeat-containing protein	EES5	ETH_00026330	importin alpha, putative
BESB_022330	GO:0006468;GO:0006464;GO:0036211;GO:0016310;GO:0043412;GO:0006796;GO:0006793;GO:0044267;GO:0019538;GO:0044260;GO:1901564;GO:0043170;GO:0006807;GO:0044238;GO:0044237;GO:0071704;GO:0008152;GO:0009987	TGME49_207610	rhoptry kinase family protein ROP36 (incomplete catalytic triad)	EES5	ETH_00005190	Rhoptry kinase family protein ROP17, putative
BESB_022400	GO:0006468;GO:0006464;GO:0036211;GO:0016310;GO:0043412;GO:0006796;GO:0006793;GO:0044267;GO:0019538;GO:0044260;GO:1901564;GO:0043170;GO:0006807;GO:0044238;GO:0044237;GO:0071704;GO:0008152;GO:0009987	TGME49_207700	rhoptry kinase family protein ROP22 (incomplete catalytic triad)	EES5	ETH_00005170	Rhoptry kinase family protein ROP23 (incomplete catalytic triad), putative
BESB_022490	none	TGME49_207790	enkurin, putative	EES5	ETH_00003635	hypothetical protein, conserved
BESB_023550	GO:0016573;GO:0018393;GO:0006475;GO:0018394;GO:0006473;GO:0043543;GO:0016570;GO:0016569;GO:0018205;GO:0006325;GO:0006996;GO:0051276;GO:0018193;GO:0016043;GO:0071840;GO:0036158;GO:0006464;GO:0036211;GO:0070286;GO:0035082;GO:0001578;GO:0003341;GO:0043412;GO:0060271;GO:0120031;GO:0044782;GO:0000226;GO:0120036;GO:0007018;GO:0044267;GO:0030031;GO:0007017;GO:0070925;GO:0007010;GO:0030030;GO:0019538;GO:…	TGME49_209300	WD domain, G-beta repeat-containing protein	EES5	ETH_00025250	dynein intermediate chain, putative
BESB_025450	none	TGME49_307630	hypothetical protein	EES5	ETH_00017875	hypothetical protein, conserved
BESB_025490	none	TGME49_307600	RCC1 domain containing protein	EES5	ETH_00007870	regulator of chromosome condensation domain-containing protein, putative
BESB_026170	GO:0006633;GO:0072330;GO:0006631;GO:0008610;GO:0032787;GO:0044255;GO:0006629;GO:0046394;GO:0016053;GO:0044283;GO:0019752;GO:0043436;GO:0006082;GO:0044281;GO:0044249;GO:1901576;GO:0009058;GO:0044238;GO:0044237;GO:0071704;GO:0008152;GO:0009987	TGME49_294820	type I fatty acid synthase, putative	EES5	ETH_00015480	Equisetin synthetase, related
BESB_026360	none	TGME49_295020	Sterol-sensing domain of SREBP cleavage-activation domain-containing protein	EES5	ETH_00005435	Lipid/sterol:H+ symporter, related
BESB_027860	none	TGME49_278240	Zn-finger in Ran binding protein and others domain-containing protein	EES5	ETH_00019650	zinc-finger-Ran binding domain-containing protein, putative
BESB_028040	GO:0007017;GO:0009987	TGME49_277980	dynein light chain	EES5	ETH_00015360	Dynein light chain 8a protein
BESB_028320	none	TGME49_277572	Toxoplasma gondii family D protein	EES5	ETH_00033600	GPI transamidase subunit PIG-U, putative
BESB_028580	GO:0016310;GO:0006796;GO:0006793;GO:0044237;GO:0008152;GO:0009987	TGME49_251940	leucine rich repeat-containing protein	EES5	ETH_00017070	hypothetical protein, conserved
BESB_028770	none	TGME49_251750	MORN repeat-containing protein	EES5	ETH_00011310	phosphatidylinositol-4-phosphate 5-kinase, putative
BESB_030330	none	TGME49_252300	hypothetical protein	EES5	ETH_00038505	hypothetical protein, conserved
BESB_030660	none	TGME49_253120	mandelonitrile lyase, putative	EES5	ETH_00033360	oxidoreductase, putative
BESB_030730	none	TGME49_253150	hypothetical protein	EES5	ETH_00033360	oxidoreductase, putative
BESB_031260	GO:0046940;GO:0009123;GO:0016310;GO:0009165;GO:1901293;GO:0009117;GO:0006753;GO:0006796;GO:0090407;GO:0006793;GO:0055086;GO:0019637;GO:0034654;GO:0006139;GO:0019438;GO:0018130;GO:1901362;GO:0006725;GO:0046483;GO:1901360;GO:0044281;GO:0034641;GO:0044271;GO:0044249;GO:1901576;GO:0009058;GO:0006807;GO:0044238;GO:0044237;GO:0071704;GO:0008152;GO:0009987	TGME49_281970	adenylate kinase superfamily protein	EES5	ETH_00010595	adenylate kinase, putative
BESB_032880	none	TGME49_272360	EF hand family protein	EES5	ETH_00005775	hypothetical protein
BESB_032950	GO:0006470;GO:0016311;GO:0006464;GO:0036211;GO:0043412;GO:0006796;GO:0006793;GO:0044267;GO:0019538;GO:0044260;GO:1901564;GO:0043170;GO:0006807;GO:0044238;GO:0044237;GO:0071704;GO:0008152;GO:0009987	TGME49_272280	PP2C, putative	EES5	ETH_00029185	protein phosphatase 2C, putative
BESB_036020	GO:0007099;GO:0098534;GO:0051298;GO:0007098;GO:0031023;GO:0000226;GO:0000278;GO:0007017;GO:0070925;GO:0007010;GO:0022402;GO:0007049;GO:0022607;GO:0006996;GO:0044085;GO:0016043;GO:0071840;GO:0009987	TGME49_237490	centrin family protein	EES5	ETH_00031305	caltractin (centrin), putative
BESB_036320	none	TGME49_237070	hypothetical protein	EES5	ETH_00016615	dense granule protein GRA11, putative
BESB_036400	none	TGME49_236975	Toxoplasma gondii family D protein	EES5	ETH_00033600	GPI transamidase subunit PIG-U, putative
BESB_036940	GO:0006096;GO:0006757;GO:0046031;GO:0009179;GO:0009135;GO:0009185;GO:0006165;GO:0046939;GO:0009132;GO:0006090;GO:0016052;GO:0009150;GO:0006163;GO:0072521;GO:0032787;GO:0009259;GO:0019693;GO:0046034;GO:0009117;GO:0006753;GO:1901575;GO:0009056;GO:0055086;GO:0006091;GO:0005975;GO:0016310;GO:0019637;GO:1901135;GO:0019752;GO:0043436;GO:0006082;GO:0006796;GO:0006793;GO:0044281;GO:0006139;GO:0006725;GO:…	TGME49_236050	fructose-bisphosphate aldolase, putative	EES5	ETH_00015505	fructose-1,6-bisphosphate aldolase, putative
BESB_037050	GO:0006508;GO:0019538;GO:1901564;GO:0043170;GO:0006807;GO:0044238;GO:0071704;GO:0008152	TGME49_235950	subtilisin SUB8	EES5	ETH_00009790	protease
BESB_037490	none	TGME49_271285	leucine rich repeat-containing protein	EES5	ETH_00019460	hypothetical protein, conserved
BESB_038960	none	TGME49_217390	hypothetical protein	EES5	ETH_00017835	hypothetical protein, conserved
BESB_039110	GO:0007018;GO:0007017;GO:0006928;GO:0009987;GO:0030705;GO:0046907;GO:0051649;GO:0051641;GO:0072383;GO:0072386;GO:0047496;GO:0099518;GO:0072384;GO:0010970;GO:0099111;GO:0051650;GO:0051648;GO:0051656;GO:0006810;GO:0051640;GO:0051234;GO:0051179	TGME49_218210	Chromosome-associated kinesin KLP1, putative	EES5	ETH_00025240	kinesin, putative
BESB_039120	none	TGME49_218215	hypothetical protein	EES5	ETH_00022570	hypothetical protein, conserved
BESB_039330	none	TGME49_218470	protein disulfide-isomerase, putative	EES5	ETH_00025705	thioredoxin, putative
BESB_039350	none	TGME49_218500	hypothetical protein	EES5	ETH_00014455	hypothetical protein, conserved
BESB_039680	none	TGME49_218900	hypothetical protein	EES5	ETH_00023485	hypothetical protein, conserved
BESB_040040	none	TGME49_219450	WD domain, G-beta repeat-containing protein	EES5	ETH_00026650	activated protein kinase c receptor
BESB_040380	GO:0006281;GO:0006974;GO:0033554;GO:0006950;GO:0006259;GO:0051716;GO:0050896;GO:0090304;GO:0006139;GO:0006725;GO:0046483;GO:1901360;GO:0044260;GO:0034641;GO:0043170;GO:0006807;GO:0044238;GO:0044237;GO:0071704;GO:0008152;GO:0009987	TGME49_219828	HMG (high mobility group) box domain-containing protein	EES5	ETH_00027140	HMG-like nucleosome/chromatin assembly factor D, related
BESB_040580	GO:0007010;GO:0006996;GO:0016043;GO:0071840;GO:0009987	TGME49_218880	SF-assemblin, putative	EES5	ETH_00005590	SF-assemblin, putative
BESB_040850	none	TGME49_300070	hypothetical protein	EES5	ETH_00009540	hypothetical protein
BESB_043140	GO:0009058;GO:0006535;GO:0019344;GO:0006563;GO:0006534;GO:0009070;GO:0000097;GO:0000096;GO:0009069;GO:0044272;GO:0006790;GO:1901607;GO:0008652;GO:1901605;GO:0046394;GO:0016053;GO:0006520;GO:0008152;GO:0044283;GO:0019752;GO:0043436;GO:0006082;GO:0044281;GO:1901566;GO:0044249;GO:1901576;GO:1901564;GO:0006807;GO:0044238;GO:0044237;GO:0071704;GO:0055088;GO:0006654;GO:0046473;GO:0046474;GO:0045017;GO:…	TGME49_320730	homoserine O-acetyltransferase, putative	EES5	ETH_00033660	homoserine O-acetyltransferase, putative
BESB_043320	GO:0001578;GO:0046785;GO:0031109;GO:0051258;GO:0046697;GO:0007566;GO:0001893;GO:0000226;GO:0060135;GO:0097435;GO:0007565;GO:0001890;GO:0007017;GO:0007010;GO:0044706;GO:0034622;GO:0048608;GO:0061458;GO:0065003;GO:0048609;GO:0043933;GO:0032504;GO:0044703;GO:0003006;GO:0009888;GO:0022607;GO:0006996;GO:0048513;GO:0022414;GO:0000003;GO:0007275;GO:0044085;GO:0048731;GO:0048856;GO:0051704;GO:0032502;GO:…	TGME49_320560	p25-alpha family protein	EES5	ETH_00017570	p25-alpha domain-containing protein, putative
BESB_043390	none	TGME49_320500	patched family protein	EES5	ETH_00005030	patched transmembrane domain-containing protein, putative
BESB_045040	GO:0006464;GO:0036211;GO:0043412;GO:0044267;GO:0019538;GO:0044260;GO:1901564;GO:0043170;GO:0006807;GO:0044238;GO:0044237;GO:0071704;GO:0008152;GO:0009987	TGME49_318240	Tubulin-tyrosine ligase family protein	EES5	ETH_00019185	tubulin-tyrosine ligase family protein, putative
BESB_046090	GO:0006468;GO:0006464;GO:0036211;GO:0016310;GO:0043412;GO:0006796;GO:0006793;GO:0044267;GO:0019538;GO:0044260;GO:1901564;GO:0043170;GO:0006807;GO:0044238;GO:0044237;GO:0071704;GO:0008152;GO:0009987;GO:0030335;GO:2000147;GO:0051272;GO:0040017;GO:0030334;GO:2000145;GO:0051270;GO:0040012;GO:0032879;GO:0030154;GO:0048869;GO:0048522;GO:0032502;GO:0048518;GO:0050794;GO:0050789;GO:0065007	TGME49_242400	calcium-dependent protein kinase CDPK2B	EES5	ETH_00025085	calcium-dependent protein kinase 3
BESB_046700	GO:0006468;GO:0035556;GO:0006464;GO:0036211;GO:0007165;GO:0023052;GO:0016310;GO:0007154;GO:0043412;GO:0051716;GO:0050896;GO:0006796;GO:0006793;GO:0044267;GO:0050794;GO:0050789;GO:0065007;GO:0019538;GO:0044260;GO:1901564;GO:0043170;GO:0006807;GO:0044238;GO:0044237;GO:0071704;GO:0008152;GO:0009987	TGME49_243500	CAM kinase, SNF1/AMK1 family ToxPK1	EES5	ETH_00021990	CAM kinase, SNF1 family, putative
BESB_046940	none	TGME49_213360	leucine rich repeat-containing protein	EES5	ETH_00021545	leucine rich repeat domain containing protein, putative
BESB_047730	none	TGME49_220340	hypothetical protein	EES5	ETH_00032015	hypothetical protein, conserved
BESB_047910	none	TGME49_264485	AP2 domain transcription factor AP2IX-3	EES5	ETH_00009540	hypothetical protein
BESB_048960	none	TGME49_248640	regulator of chromosome condensation (RCC1) repeat-containing protein	EES5	ETH_00007870	regulator of chromosome condensation domain-containing protein, putative
BESB_049120	none	TGME49_266270	short-chain-acyl-CoA dehydrogenase	EES5	ETH_00009125	2-methylbutyryl-CoA dehydrogenase, putative
BESB_049590	GO:0006468;GO:0006464;GO:0036211;GO:0016310;GO:0043412;GO:0006796;GO:0006793;GO:0044267;GO:0019538;GO:0044260;GO:1901564;GO:0043170;GO:0006807;GO:0044238;GO:0044237;GO:0071704;GO:0008152;GO:0009987	TGME49_266710	NEK kinase	EES5	ETH_00008445	hypothetical protein
BESB_051660	none	TGME49_204870	hypothetical protein	EES5	ETH_00022580	hypothetical protein, conserved
BESB_052280	GO:0006228;GO:0046051;GO:0006183;GO:0046039;GO:0006241;GO:0009209;GO:0046036;GO:0009208;GO:0009148;GO:0009147;GO:0009220;GO:0009218;GO:0006165;GO:0046939;GO:0009206;GO:0009145;GO:0009205;GO:0009144;GO:0006221;GO:0009132;GO:0009201;GO:0009199;GO:0006220;GO:0009142;GO:0009141;GO:0072528;GO:0072527;GO:0009152;GO:0006164;GO:0072522;GO:0009260;GO:0046390;GO:0009150;GO:0006163;GO:0072521;GO:0009259;GO:…	TGME49_269035	nucleoside diphosphate kinase	EES5	ETH_00005865	nucleoside diphosphate kinase, putative
BESB_052330	none	TGME49_269120	oxidoreductase, putative	EES5	ETH_00002550	oxidoreductase, putative
BESB_052860	GO:0003352;GO:0060632;GO:0032886;GO:0051270;GO:0032879;GO:0050794;GO:0050789;GO:0065007;GO:0060271;GO:0120031;GO:0044782;GO:0120036;GO:0030031;GO:0070925;GO:0030030;GO:0022607;GO:0006996;GO:0044085;GO:0016043;GO:0071840;GO:0009987	TGME49_269850	protein c21orf59, putative	EES5	ETH_00012230	hypothetical protein, conserved
BESB_053330	GO:0007018;GO:0007017;GO:0006928;GO:0009987	TGME49_270210	kinesin motor domain-containing protein	EES5	ETH_00013850	kinesin motor domain-containing protein, putative
BESB_054150	GO:0006508;GO:0019538;GO:1901564;GO:0043170;GO:0006807;GO:0044238;GO:0071704;GO:0008152	TGME49_235315	PAN domain-containing protein	EES5	ETH_00027460	PAN domain-containing protein, putative
BESB_054210	GO:0006508;GO:0019538;GO:1901564;GO:0043170;GO:0006807;GO:0044238;GO:0071704;GO:0008152	TGME49_235390	PAN domain-containing protein	EES5	ETH_00026205	PAN domain-containing protein , related
BESB_054220	GO:0006508;GO:0019538;GO:1901564;GO:0043170;GO:0006807;GO:0044238;GO:0071704;GO:0008152	TGME49_235200	PAN domain-containing protein	EES5	ETH_00026205	PAN domain-containing protein , related
BESB_054490	GO:0140582;GO:0099120;GO:0030587;GO:0090702;GO:0007189;GO:0051703;GO:0007188;GO:0007186;GO:0048856;GO:0032502;GO:0006631;GO:0032787;GO:0044255;GO:0006629;GO:0007165;GO:0023052;GO:0007154;GO:0051716;GO:0019752;GO:0043436;GO:0006082;GO:0050896;GO:0050794;GO:0044281;GO:0050789;GO:0065007;GO:0044238;GO:0044237;GO:0071704;GO:0008152;GO:0009987	TGME49_234570	sterol carrier protein-2 HAD-2SCP-2	EES5	ETH_00027740	peroxisomal multifunctional enzyme type 2, putative
BESB_054960	none	TGME49_212045	hypothetical protein	EES5	ETH_00038010	hypothetical protein, conserved
BESB_055780	none	TGME49_315240	hypothetical protein	EES5	ETH_00029540	hypothetical protein, conserved
BESB_056150	GO:0035735;GO:0042073;GO:0010970;GO:0099111;GO:0030705;GO:0060271;GO:0120031;GO:0044782;GO:0031503;GO:0120036;GO:0007018;GO:0030031;GO:0007017;GO:0070925;GO:0030030;GO:0006928;GO:0046907;GO:0051649;GO:0051641;GO:0022607;GO:0006996;GO:0044085;GO:0016043;GO:0071840;GO:0006810;GO:0051234;GO:0051179;GO:0009987	TGME49_205590	hypothetical protein	EES5	ETH_00006070	hypothetical protein, conserved
BESB_056520	none	TGME49_206560	EF hand domain-containing protein	EES5	ETH_00032320	calmodulin, putative
BESB_056590	none	TGME49_206620	hypothetical protein	EES5	ETH_00023725	hypothetical protein, conserved
BESB_056940	none	TGME49_280420	HEAT repeat-containing protein	EES5	ETH_00002415	hypothetical protein, conserved
BESB_058440	GO:0007165;GO:0023052;GO:0007154;GO:0051716;GO:0050896;GO:0050794;GO:0050789;GO:0065007;GO:0009987	TGME49_228510	hypothetical protein	EES5	ETH_00017795	high-affinity cGMP-specific 3,5-cyclic phosphodiesterase 9A, putative
BESB_058510	GO:0006468;GO:0006464;GO:0036211;GO:0016310;GO:0043412;GO:0006796;GO:0006793;GO:0044267;GO:0019538;GO:0044260;GO:1901564;GO:0043170;GO:0006807;GO:0044238;GO:0044237;GO:0071704;GO:0008152;GO:0009987;GO:0046777;GO:0018105;GO:0018209;GO:0018193;GO:0007165;GO:0023052;GO:0007154;GO:0051716;GO:0050896;GO:0050794;GO:0050789;GO:0065007	TGME49_228420	protein kinase, cAMP-dependent, catalytic chain	EES5	ETH_00012950	AGC kinase, putative
BESB_058640	none	TGME49_228310	hypothetical protein	EES5	ETH_00030185	hypothetical protein, conserved
BESB_058700	none	TGME49_228240	hypothetical protein	EES5	ETH_00012500	Proteophosphoglycan ppg1, related, related
BESB_060380	none	TGME49_226245	hypothetical protein	EES5	ETH_00023480	hypothetical protein, conserved
BESB_060890	none	TGME49_225570	hypothetical protein	EES5	ETH_00031865	non-muscle myosin II heavy chain, putative
BESB_061790	none	TGME49_224905	hypothetical protein	EES5	ETH_00023495	hypothetical protein, conserved
BESB_062350	none	TGME49_222385	hypothetical protein	EES5	ETH_00011785	hypothetical protein, conserved
BESB_062530	none	TGME49_222420	hypothetical protein	EES5	ETH_00023245	hypothetical protein, conserved
BESB_062560	none	TGME49_222700	hypothetical protein	EES5	ETH_00016165	hypothetical protein, conserved
BESB_062780	none	TGME49_223030	tetratricopeptide repeat-containing protein	EES5	ETH_00017690	hypothetical protein, conserved
BESB_063160	GO:0032508;GO:0032392;GO:0071103;GO:0051276;GO:0006996;GO:0016043;GO:0071840;GO:0006325;GO:0000492;GO:0000491;GO:0006281;GO:0006974;GO:0033554;GO:0006338;GO:0006950;GO:0006259;GO:0022618;GO:0071826;GO:0051716;GO:0009987;GO:0006357;GO:0050896;GO:0034622;GO:0060303;GO:0016573;GO:0018393;GO:0006475;GO:0018394;GO:0065003;GO:0090304;GO:0043933;GO:0022613;GO:0006473;GO:0043543;GO:0022607;GO:0043486;GO:…	TGME49_293368	TIP49 C-terminus family protein	EES5	ETH_00001755	RuvB-like 1, putative
BESB_063280	none	TGME49_297480	hypothetical protein	EES5	ETH_00030575	hypothetical protein, conserved
BESB_063370	GO:0019722;GO:0019932;GO:0035556;GO:0007165;GO:0023052;GO:0007154;GO:0051716;GO:0120081;GO:0120079;GO:0050896;GO:0050794;GO:1903525;GO:0032120;GO:0050789;GO:0031321;GO:0051300;GO:0065007;GO:0000742;GO:0007114;GO:0042144;GO:0097576;GO:0000741;GO:0030437;GO:0043935;GO:0032781;GO:0034293;GO:0000747;GO:0016237;GO:0022413;GO:0140253;GO:0010927;GO:0031023;GO:0006997;GO:0048284;GO:0007033;GO:0043462;GO:…	TGME49_297680	calmodulin, putative	EES5	ETH_00031870	calmodulin, putative
BESB_064760	none	TGME49_268225	hypothetical protein	EES5	ETH_00027310	hypothetical protein, conserved
BESB_065030	GO:0006508;GO:0019538;GO:1901564;GO:0043170;GO:0006807;GO:0044238;GO:0071704;GO:0008152	TGME49_204360	subtilisin SUB4	EES5	ETH_00009270	subtilase family serine protease, putative
BESB_065680	GO:0006629;GO:0044255;GO:0044238;GO:0071704;GO:0044237;GO:0008152;GO:0009987	TGME49_203580	NAD-binding domain 4 domain-containing protein	EES5	ETH_00010215	acyltransferase, putative
BESB_065720	none	TGME49_203505	hypothetical protein	EES5	ETH_00022660	hypothetical protein, conserved
BESB_065730	GO:0042853;GO:0042851;GO:0009080;GO:0006524;GO:0006522;GO:0009078;GO:1901606;GO:0009063;GO:0046395;GO:0016054;GO:0044282;GO:1901565;GO:0044248;GO:1901605;GO:1901575;GO:0009056;GO:0006520;GO:0019752;GO:0043436;GO:0006082;GO:1902600;GO:0044281;GO:0098662;GO:0098660;GO:0098655;GO:0006812;GO:0034220;GO:0006811;GO:1901564;GO:0055085;GO:0006810;GO:0051234;GO:0051179;GO:0006807;GO:0044238;GO:0044237;GO:…	TGME49_203500	alanine dehydrogenase/pyridine nucleotide transhydrogenase domain-containing protein	EES5	ETH_00002605	alanine dehydrogenase, putative
BESB_065880	GO:0018909;GO:0006805;GO:0071466;GO:0009410;GO:0070887;GO:0006790;GO:0042221;GO:0051716;GO:0043436;GO:0006082;GO:0050896;GO:0044281;GO:0044237;GO:0071704;GO:0008152;GO:0009987	TGME49_203340	metallo-beta-lactamase domain-containing protein	EES5	ETH_00036640	alkyl sulfatase, putative
BESB_065890	none	TGME49_203330	hypothetical protein	EES5	ETH_00002895	hypothetical protein, conserved
BESB_067310	GO:0009308;GO:1901564;GO:0006807;GO:0071704;GO:0008152	TGME49_286782	MAM domain-containing protein	EES5	ETH_00028385	amiloride-sensitive amine oxidase, copper-containing, putative
BESB_067320	none	TGME49_286778	hypothetical protein	EES5	ETH_00028385	amiloride-sensitive amine oxidase, copper-containing, putative
BESB_067430	GO:0007018;GO:0007017;GO:0006928;GO:0009987	TGME49_286660	kinesin, putative	EES5	ETH_00013460	kinesin motor domain-containing protein, putative
BESB_067750	GO:0006508;GO:0019538;GO:1901564;GO:0043170;GO:0006807;GO:0044238;GO:0071704;GO:0008152	TGME49_235390	PAN domain-containing protein	EES5	ETH_00027460	PAN domain-containing protein, putative
BESB_067800	none	TGME49_286110	hypothetical protein	EES5	ETH_00000140	hypothetical protein, conserved
BESB_068260	none	TGME49_284550	EF hand domain-containing protein	EES5	ETH_00017040	EF hand domain-containing protein, putative
BESB_068320	GO:0120029;GO:0140115;GO:0140352;GO:1902600;GO:0098662;GO:0098660;GO:0098655;GO:0006812;GO:0034220;GO:0006811;GO:0055085;GO:0006810;GO:0051234;GO:0051179;GO:0051453;GO:0030641;GO:0030004;GO:0006885;GO:0055067;GO:0009987;GO:0030003;GO:0006873;GO:0055082;GO:0055080;GO:0098771;GO:0050801;GO:0048878;GO:0019725;GO:0042592;GO:0065008;GO:0065007	TGME49_284598	haloacid dehalogenase family hydrolase domain-containing protein	EES5	ETH_00017025	tubulin delta chain, putative
BESB_068330	none	TGME49_284610	hypothetical protein	EES5	ETH_00028220	thrombospondin type 1 domain-containing protein, putative
BESB_068590	GO:0036158;GO:0070286;GO:0035082;GO:0001578;GO:0060271;GO:0120031;GO:0044782;GO:0000226;GO:0120036;GO:0030031;GO:0007017;GO:0070925;GO:0007010;GO:0030030;GO:0034622;GO:0065003;GO:0043933;GO:0022607;GO:0006996;GO:0044085;GO:0016043;GO:0071840;GO:0009987	TGME49_285350	dynein light chain, putative	EES5	ETH_00011710	hypothetical protein, conserved
BESB_068600	GO:0007018;GO:0007017;GO:0006928;GO:0009987	TGME49_285410	calmodulin-binding carboxy-terminal kinesin-like family protein, putative	EES5	ETH_00009710	kinesin heavy chain-like protein, putative
BESB_072090	GO:0006508;GO:0019538;GO:1901564;GO:0005975;GO:0043170;GO:0006807;GO:0044238;GO:0071704;GO:0008152	TGME49_310580	1,3(4)-beta-glucanase	EES5	ETH_00008010	PAN domain-containing protein, putative
BESB_073570	none	TGME49_312440	hypothetical protein	EES5	ETH_00025220	hypothetical protein, conserved
BESB_073950	GO:0019346;GO:0050667;GO:0009092;GO:0006534;GO:0000096;GO:0009069;GO:0006790;GO:1901605;GO:0006520;GO:0019752;GO:0043436;GO:0006082;GO:0044281;GO:1901564;GO:0006807;GO:0044238;GO:0044237;GO:0071704;GO:0008152;GO:0009987;GO:0019510;GO:0046498;GO:0046130;GO:0006152;GO:0042454;GO:0009164;GO:0034656;GO:1901658;GO:0044273;GO:0072523;GO:0042219;GO:0046128;GO:0042278;GO:0009119;GO:1901136;GO:1901606;GO:…	TGME49_312930	cystathione gamma lyase, putative	EES5	ETH_00024155	cystathionine beta-lyase, putative
BESB_073990	none	TGME49_312980	hypothetical protein	EES5	ETH_00008255	hypothetical protein, conserved
BESB_074210	none	TGME49_313220	hypothetical protein	EES5	ETH_00032535	mob1/phocein family domain-containing protein, putative
BESB_074710	none	TGME49_242090	zinc finger (CCCH type) motif-containing protein	EES5	ETH_00014965	hypothetical protein, conserved
BESB_075940	none	TGME49_259890	Kazal-type serine protease inhibitor domain-containing protein	EES5	ETH_00021460	serine proteinase inhibitor TgPI-2, putative
BESB_075960	GO:0005975;GO:0044238;GO:0071704;GO:0008152	TGME49_283490	Alpha-amylase AMY3, putative	EES5	ETH_00004695	Alpha amylase, catalytic domain containing protein, putative
BESB_076010	none	TGME49_283530	small rab-related GTPase	EES5	ETH_00002120	RAS small GTpase, putative
BESB_076380	GO:0006486;GO:0043413;GO:0009101;GO:0009100;GO:0070085;GO:1901137;GO:0006464;GO:0036211;GO:1901135;GO:0043412;GO:0034645;GO:0009059;GO:0044267;GO:1901566;GO:0019538;GO:0044260;GO:0044249;GO:1901576;GO:0009058;GO:1901564;GO:0043170;GO:0006807;GO:0044238;GO:0044237;GO:0071704;GO:0008152;GO:0009987	TGME49_256080	glycosyltransferase, group 2 family protein	EES5	ETH_00005370	UDP-N-acetyl-D-galactosamine:polypeptide N-acetylgalactosaminyltransferase T3, putative
BESB_076800	none	TGME49_255480	thioredoxin domain-containing protein	EES5	ETH_00025705	thioredoxin, putative
BESB_078010	none	TGME49_316890	hypothetical protein	EES5	ETH_00018895	hypothetical protein, conserved
BESB_078100	none	TGME49_316670	Toxoplasma gondii family D protein	EES5	ETH_00033600	GPI transamidase subunit PIG-U, putative
BESB_079850	none	TGME49_222188	hypothetical protein	EES5	ETH_00004565	hypothetical protein, conserved
BESB_080700	none	TGME49_221265	hypothetical protein	EES5	ETH_00007155	RNA pseudouridine synthase domain containing protein, putative
BESB_081830	none	TGME49_238960	EF hand domain-containing protein	EES5	ETH_00032320	calmodulin, putative
BESB_082070	GO:0120229;GO:0090660;GO:0060287;GO:0003351;GO:0006858;GO:0044458;GO:0061512;GO:0036159;GO:0036158;GO:0008584;GO:0046546;GO:0046661;GO:0030317;GO:0097722;GO:0043393;GO:0008406;GO:0070286;GO:0045137;GO:0007368;GO:0009855;GO:0009799;GO:0060294;GO:0035082;GO:0051098;GO:0007548;GO:0060285;GO:0001578;GO:0099111;GO:0003341;GO:0048608;GO:0061458;GO:0007389;GO:0060271;GO:0120031;GO:0044782;GO:0003006;GO:…	TGME49_239110	leucine rich repeat-containing protein	EES5	ETH_00011710	hypothetical protein, conserved
BESB_082340	none	TGME49_239510	hypothetical protein	EES5	ETH_00032500	hypothetical protein
BESB_083660	none	TGME49_255200	Radial spoke head protein 9, putative	EES5	ETH_00014050	hypothetical protein, conserved
BESB_084150	none	TGME49_258120	Pex2 / Pex12 amino terminal region protein	EES5	ETH_00010370	Pex2 / Pex12 amino terminal domain-containing protein, putative
BESB_084410	none	TGME49_258520	WD domain, G-beta repeat-containing protein	EES5	ETH_00004865	axonemal inner arm I1 intermediate chain dynein IC138, putative
BESB_084420	GO:0060271;GO:0120031;GO:0044782;GO:0120036;GO:0030031;GO:0070925;GO:0030030;GO:0006996;GO:0022607;GO:0016043;GO:0044085;GO:0071840;GO:0016573;GO:0018393;GO:0006475;GO:0018394;GO:0006473;GO:0043543;GO:0016570;GO:0016569;GO:0018205;GO:0006325;GO:0051276;GO:0018193;GO:0006464;GO:0036211;GO:0043412;GO:0044267;GO:0019538;GO:0009987;GO:0044260;GO:1901564;GO:0043170;GO:0006807;GO:0044238;GO:0044237;GO:…	TGME49_258530	flagellar associated protein	EES5	ETH_00030810	WD domain, G-beta repeat-containing protein, putative
BESB_085280	none	TGME49_260460	oxidoreductase, putative	EES5	ETH_00012090	Carbonyl reductase-like 20beta-hydroxysteroid dehydrogenase, related
BESB_001230	GO:0007017;GO:2000580;GO:2000582;GO:2000576;GO:0032781;GO:2000574;GO:0043462;GO:0009987;GO:0051345;GO:0043085;GO:0044093;GO:0051336;GO:0050790;GO:0065009;GO:0051028;GO:0050658;GO:0051236;GO:0050657;GO:0006403;GO:0015931;GO:0015031;GO:0045184;GO:0008104;GO:0033036;GO:0065007;GO:0071705;GO:0071702;GO:0006810;GO:0051234;GO:0051179	TGME49_263030	dynein light chain 8 family E protein	Oocyst	ETH_00015360	Dynein light chain 8a protein
BESB_002360	GO:0006508;GO:0019538;GO:1901564;GO:0043170;GO:0006807;GO:0044238;GO:0071704;GO:0008152	TGME49_261530	eukaryotic aspartyl protease superfamily protein	Oocyst	ETH_00007420	hypothetical protein, conserved
BESB_003790	GO:0007018;GO:0007017;GO:0006928;GO:0030030;GO:0016043;GO:0071840;GO:0009987;GO:0003341;GO:0006260;GO:0034645;GO:0009059;GO:0044260;GO:0044249;GO:1901576;GO:0009058;GO:0043170;GO:0044237;GO:0071704;GO:0008152	TGME49_249840	dynein heavy chain 2, putative	Oocyst	ETH_00022695	Dynein heavy chain 1, axonemal, related, related
BESB_004560	GO:0036159;GO:0036158;GO:0070286;GO:0035082;GO:0001578;GO:0060271;GO:0120031;GO:0044782;GO:0000226;GO:0120036;GO:0030031;GO:0007017;GO:0070925;GO:0007010;GO:0030030;GO:0034622;GO:0065003;GO:0043933;GO:0022607;GO:0006996;GO:0044085;GO:0016043;GO:0071840;GO:0009987	TGME49_248970	leucine rich repeat-containing protein	Oocyst	ETH_00017870	leucine rich repeat protein, putative
BESB_004750	GO:0006508;GO:0019538;GO:1901564;GO:0043170;GO:0006807;GO:0044238;GO:0071704;GO:0008152	TGME49_248760	subtilisin SUB7	Oocyst	ETH_00006825	Whole genome shotgun assembly, reference scaffold old set, scaffold scaffold_12, related
BESB_004780	none	TGME49_248730	hypothetical protein	Oocyst	ETH_00012470	oocyst wall protein, putative
BESB_004990	GO:0006508;GO:0019538;GO:1901564;GO:0043170;GO:0006807;GO:0044238;GO:0071704;GO:0008152	TGME49_248470	subtilisin SUB6	Oocyst	ETH_00011340	subtilase family serine protease, putative
BESB_005700	GO:0006635;GO:0019395;GO:0034440;GO:0009062;GO:0044242;GO:0030258;GO:0072329;GO:0016042;GO:0006631;GO:0046395;GO:0016054;GO:0044282;GO:0032787;GO:0044255;GO:0006629;GO:0044248;GO:1901575;GO:0009056;GO:0019752;GO:0043436;GO:0006082;GO:0044281;GO:0033540;GO:0044238;GO:0044237;GO:0071704;GO:0008152;GO:0009987	TGME49_247500	acyl-CoA dehydrogenase, middle domain-containing protein	Oocyst	ETH_00032045	acyl-coenzyme A oxidase, putative
BESB_007270	none	TGME49_273478	dynein heavy chain, n-terminal region 2 protein	Oocyst	ETH_00024000	Dynein heavy chain 7, related
BESB_007280	GO:0007018;GO:0007017;GO:0006928;GO:0009987;GO:0060285;GO:0001539;GO:0048870;GO:0051674;GO:0040011;GO:0015031;GO:0045184;GO:0008104;GO:0033036;GO:0071705;GO:0051179;GO:0071702;GO:0006810;GO:0051234	TGME49_243482	dynein heavy chain, putative	Oocyst	ETH_00023995	Dynein heavy chain 6, related
BESB_007330	GO:0016310;GO:0006796;GO:0006793;GO:0044237;GO:0008152;GO:0009987	TGME49_273530	flagellar associated protein	Oocyst	ETH_00022085	hypothetical protein, conserved
BESB_007470	GO:0008206;GO:0000038;GO:0006635;GO:0019395;GO:0034440;GO:0009062;GO:0008202;GO:0044242;GO:0030258;GO:0072329;GO:0016042;GO:0006631;GO:1901615;GO:0046395;GO:0016054;GO:0044282;GO:0032787;GO:0044255;GO:0044248;GO:0006629;GO:1901575;GO:0009056;GO:0019752;GO:0043436;GO:0006082;GO:0044281;GO:0010124;GO:0042178;GO:0006805;GO:0071466;GO:0009410;GO:1901360;GO:0042537;GO:1901361;GO:0019439;GO:0070887;GO:…	TGME49_273740	acetyl-CoA acyltransferase B, putative	Oocyst	ETH_00008080	acetyl-CoA acyltransferase B, putative
BESB_007790	GO:0060294;GO:0035082;GO:0060285;GO:0001578;GO:0003341;GO:0060271;GO:0120031;GO:0044782;GO:0000226;GO:0120036;GO:0007018;GO:0030031;GO:0001539;GO:0007017;GO:0070925;GO:0048870;GO:0051674;GO:0007010;GO:0030030;GO:0006928;GO:0040011;GO:0022607;GO:0006996;GO:0044085;GO:0016043;GO:0071840;GO:0051179;GO:0009987	TGME49_274040	hypothetical protein	Oocyst	ETH_00006830	hypothetical protein
BESB_009650	GO:0006635;GO:0019395;GO:0034440;GO:0009062;GO:0044242;GO:0030258;GO:0072329;GO:0016042;GO:0006631;GO:0046395;GO:0016054;GO:0044282;GO:0032787;GO:0044255;GO:0044248;GO:0006629;GO:1901575;GO:0009056;GO:0019752;GO:0043436;GO:0006082;GO:0044281;GO:0044238;GO:0044237;GO:0071704;GO:0008152;GO:0009987;GO:0006508;GO:0019538;GO:1901564;GO:0043170;GO:0006807	TGME49_231900	acyl-CoA dehydrogenase domain-containing protein	Oocyst	ETH_00015865	acyl-CoA dehydrogenase, putative
BESB_009760	GO:0007017;GO:0007010;GO:0006996;GO:0016043;GO:0071840;GO:0000226;GO:0000278;GO:0009987;GO:0007049	TGME49_231770	alpha-tubulin I, putative	Oocyst	ETH_00033310	tubulin alpha chain, putative
BESB_009990	GO:0006541;GO:0009064;GO:1901605;GO:1901137;GO:0006520;GO:1901135;GO:0019752;GO:0043436;GO:0006082;GO:0044281;GO:1901576;GO:0009058;GO:1901564;GO:0006807;GO:0044238;GO:0044237;GO:0071704;GO:0008152;GO:0009987	TGME49_231350	glucosamine-fructose-6-phosphate aminotransferase	Oocyst	ETH_00019125	Glucosamine: fructose-6-phosphate aminotransferase (Fragment)
BESB_010210	GO:0006508;GO:0019538;GO:1901564;GO:0043170;GO:0006807;GO:0044238;GO:0071704;GO:0008152;GO:0000272;GO:0005976;GO:0016052;GO:0009057;GO:1901575;GO:0009056;GO:0005975	TGME49_231060	subtilisin SUB9	Oocyst	ETH_00016890	subtilase family serine protease, putative
BESB_010430	GO:0060285;GO:0007018;GO:0001539;GO:0007017;GO:0048870;GO:0051674;GO:0006928;GO:0040011;GO:0051179;GO:0009987	TGME49_230830	ATPase family associated with various cellular activities (AAA) domain-containing protein	Oocyst	ETH_00024390	Dynein heavy chain protein, related
BESB_012900	GO:0036158;GO:0070286;GO:0035082;GO:0001578;GO:0003341;GO:0060271;GO:0120031;GO:0044782;GO:0000226;GO:0120036;GO:0007018;GO:0030031;GO:0007017;GO:0070925;GO:0007010;GO:0030030;GO:0006928;GO:0006996;GO:0034622;GO:0065003;GO:0043933;GO:0022607;GO:0016043;GO:0071840;GO:0044085;GO:0016573;GO:0018393;GO:0006475;GO:0018394;GO:0006473;GO:0043543;GO:0016570;GO:0016569;GO:0018205;GO:0006325;GO:0051276;GO:…	TGME49_254020	dynein intermediate chain, putative	Oocyst	ETH_00025255	dynein intermediate chain, putative
BESB_013720	none	TGME49_201750	Tctex-1 family protein	Oocyst	ETH_00008420	Tctex-1 family domain containing protein, putative
BESB_014050	none	TGME49_202140	enoyl-CoA hydratase/isomerase family protein	Oocyst	ETH_00034470	3-hydroxyisobutyryl-CoA hydrolase, mitochondrial precursor, putative
BESB_014470	GO:0016573;GO:0018393;GO:0006475;GO:0018394;GO:0006473;GO:0043543;GO:0016570;GO:0016569;GO:0018205;GO:0006325;GO:0051276;GO:0018193;GO:0006996;GO:0006464;GO:0036211;GO:0016043;GO:0071840;GO:0043412;GO:0044267;GO:0019538;GO:0044260;GO:1901564;GO:0043170;GO:0006807;GO:0044238;GO:0044237;GO:0071704;GO:0008152;GO:0009987	TGME49_243740	WD domain, G-beta repeat-containing protein	Oocyst	ETH_00025440	WD-40 repeat protein, putative
BESB_015360	none	TGME49_244850	GMC oxidoreductase	Oocyst	ETH_00033360	oxidoreductase, putative
BESB_015750	none	TGME49_301210	NAD(P) transhydrogenase subunit beta, putative	Oocyst	ETH_00023100	transhydrogenase, putative
BESB_016070	GO:0006635;GO:0019395;GO:0034440;GO:0009062;GO:0044242;GO:0030258;GO:0072329;GO:0016042;GO:0006631;GO:0046395;GO:0016054;GO:0044282;GO:0032787;GO:0044255;GO:0044248;GO:0006629;GO:1901575;GO:0009056;GO:0019752;GO:0043436;GO:0006082;GO:0044281;GO:0044238;GO:0044237;GO:0071704;GO:0008152;GO:0009987	TGME49_317705	enoyl-CoA hydratase/isomerase family protein	Oocyst	ETH_00034470	3-hydroxyisobutyryl-CoA hydrolase, mitochondrial precursor, putative
BESB_016240	none	TGME49_210950	oocyst wall protein	Oocyst	ETH_00027310	hypothetical protein, conserved
BESB_018310	GO:0007018;GO:0007017;GO:0006928;GO:0009987;GO:0036158;GO:0030030;GO:0070286;GO:0035082;GO:0001578;GO:0060271;GO:0120031;GO:0044782;GO:0000226;GO:0120036;GO:0030031;GO:0070925;GO:0007010;GO:0016043;GO:0034622;GO:0071840;GO:0065003;GO:0043933;GO:0022607;GO:0006996;GO:0044085	TGME49_306338	dynein gamma chain, flagellar outer arm, putative	Oocyst	ETH_00008805	hypothetical protein
BESB_022230	none	TGME49_207410	tetratricopeptide repeat-containing protein	Oocyst	ETH_00030835	intraflagellar transport particle protein, putative
BESB_022630	none	TGME49_207965	hypothetical protein	Oocyst	ETH_00015945	hypothetical protein, conserved
BESB_023750	none	TGME49_209610	oocyst wall protein OWP2	Oocyst	ETH_00025735	oocyst wall protein COWP, putative
BESB_024810	GO:0009083;GO:0009081;GO:0016054;GO:0044282;GO:1901565;GO:0044248;GO:1901575;GO:0009056;GO:0006082;GO:0044281;GO:1901564;GO:0006807;GO:0044237;GO:0071704;GO:0008152;GO:0009987	TGME49_292100	2-oxoisovalerate dehydrogenase subunit alpha, putative	Oocyst	ETH_00001945	mitochondrial branched-chain alpha-keto acid dehydrogenase E1, putative
BESB_025310	GO:0046168;GO:0006072;GO:0052646;GO:0046434;GO:1901136;GO:1901575;GO:0009056;GO:0005975;GO:0019637;GO:1901135;GO:0006796;GO:0006793;GO:0044238;GO:0044237;GO:0071704;GO:0006734;GO:0019674;GO:0006116;GO:0008152;GO:0009987;GO:0060373;GO:0090038;GO:0086005;GO:2000010;GO:0033137;GO:0010765;GO:0086002;GO:0086003;GO:0090036;GO:0003254;GO:0086001;GO:2000008;GO:0070252;GO:0060048;GO:0002027;GO:2000649;GO:…	TGME49_210260	NAD-dependent glycerol-3-phosphate dehydrogenase	Oocyst	ETH_00034505	glycerol-3-phosphate dehydrogenase, putative
BESB_027580	GO:0003341;GO:0060271;GO:0120031;GO:0044782;GO:0120036;GO:0007018;GO:0030031;GO:0007017;GO:0070925;GO:0030030;GO:0006928;GO:0022607;GO:0006996;GO:0044085;GO:0016043;GO:0071840;GO:0009987	TGME49_278710	hypothetical protein	Oocyst	ETH_00030820	hypothetical protein, conserved
BESB_030210	none	TGME49_275600	diacylglycerol acyltransferase	Oocyst	ETH_00035050	Acyl-CoA wax alcohol acyltransferase 2, related
BESB_030230	none	TGME49_275590	mono- or diacylglycerol acyltransferase	Oocyst	ETH_00035050	Acyl-CoA wax alcohol acyltransferase 2, related
BESB_036300	none	TGME49_237080	hypothetical protein	Oocyst	ETH_00016615	dense granule protein GRA11, putative
BESB_036340	GO:0045017;GO:0046486;GO:0008610;GO:0044255;GO:0006629;GO:0044249;GO:1901576;GO:0009058;GO:0044238;GO:0044237;GO:0071704;GO:0008152;GO:0009987	TGME49_237045	hypothetical protein	Oocyst	ETH_00007435	hypothetical protein, conserved
BESB_037070	GO:0007018;GO:0007017;GO:0006928;GO:0030030;GO:0009987;GO:0016043;GO:0071840	TGME49_235920	dynein, axonemal, heavy chain 2 family protein	Oocyst	ETH_00023560	GF18580, related, related
BESB_037130	GO:0006508;GO:0019538;GO:1901564;GO:0043170;GO:0006807;GO:0044238;GO:0071704;GO:0008152	TGME49_235860	subtilisin SUB11	Oocyst	ETH_00006825	Whole genome shotgun assembly, reference scaffold old set, scaffold scaffold_12, related
BESB_037420	GO:0005977;GO:0006112;GO:0006073;GO:0044042;GO:0044264;GO:0005976;GO:0044262;GO:0015980;GO:0006091;GO:0005975;GO:0044260;GO:0043170;GO:0044238;GO:0044237;GO:0071704;GO:0008152;GO:0009987	TGME49_271210	4-alpha-glucanotransferase	Oocyst	ETH_00030795	4-alpha-glucanotransferase, putative
BESB_038690	GO:0048870;GO:0051674;GO:0006928;GO:0040011;GO:0051179;GO:0009987	TGME49_217650	hypothetical protein	Oocyst	ETH_00005895	growth-arrest-specific protein 8, putative
BESB_040630	GO:0006508;GO:0019538;GO:1901564;GO:0043170;GO:0006807;GO:0044238;GO:0071704;GO:0008152	TGME49_307790	hypothetical protein	Oocyst	ETH_00035890	hypothetical protein
BESB_043350	none	TGME49_320540	hypothetical protein	Oocyst	ETH_00016615	dense granule protein GRA11, putative
BESB_043920	GO:0006508;GO:0019538;GO:1901564;GO:0043170;GO:0006807;GO:0044238;GO:0071704;GO:0008152	TGME49_319970	subtilisin SUB10	Oocyst	ETH_00011340	subtilase family serine protease, putative
BESB_045480	GO:0007017;GO:0009987	TGME49_240790	hypothetical protein	Oocyst	ETH_00015360	Dynein light chain 8a protein
BESB_045490	GO:0016310;GO:0006796;GO:0006793;GO:0044237;GO:0008152;GO:0009987	TGME49_240800	MORN repeat-containing protein	Oocyst	ETH_00013240	MORN repeat-containing protein, putative
BESB_046080	none	TGME49_242390	enoyl-coa hydratase/isomerase family protein	Oocyst	ETH_00026145	enoyl-CoA hydratase/isomerase family protein, putative
BESB_046160	GO:0019521;GO:0019520;GO:0006098;GO:0006740;GO:0051156;GO:0006739;GO:0044262;GO:0032787;GO:0006091;GO:0005975;GO:0019637;GO:1901135;GO:0019752;GO:0043436;GO:0006082;GO:0006796;GO:0006793;GO:0044281;GO:0044238;GO:0044237;GO:0071704;GO:0008152;GO:0009987	TGME49_242600	6-phosphogluconate dehydrogenase	Oocyst	ETH_00033645	6-phosphogluconate dehydrogenase, decarboxylating, related
BESB_049080	GO:0006979;GO:0098869;GO:1990748;GO:0097237;GO:0098754;GO:0009636;GO:0070887;GO:0042221;GO:0006950;GO:0051716;GO:0050896;GO:0009987	TGME49_266130	peroxiredoxin PRX2	Oocyst	ETH_00011565	glutathione/thioredoxin peroxidase, putative
BESB_051670	GO:0006633;GO:0072330;GO:0006631;GO:0008610;GO:0032787;GO:0044255;GO:0006629;GO:0046394;GO:0016053;GO:0044283;GO:0019752;GO:0043436;GO:0006082;GO:0044281;GO:0044249;GO:1901576;GO:0009058;GO:0044238;GO:0044237;GO:0071704;GO:0008152;GO:0009987	TGME49_204560	type I fatty acid synthase, putative	Oocyst	ETH_00015480	Equisetin synthetase, related
BESB_051810	none	TGME49_204420	oocyst wall protein OWP1	Oocyst	ETH_00012470	oocyst wall protein, putative
BESB_052370	none	TGME49_269160	outer dynein arm docking complex protein ODA1, putative	Oocyst	ETH_00013425	hypothetical protein, conserved
BESB_052600	none	TGME49_269400	oxidoreductase, short chain dehydrogenase/reductase family protein	Oocyst	ETH_00027740	peroxisomal multifunctional enzyme type 2, putative
BESB_054330	GO:0009116;GO:1901657;GO:0055086;GO:1901135;GO:0044281;GO:0006139;GO:0006725;GO:0046483;GO:1901360;GO:0034641;GO:1901564;GO:0006807;GO:0044238;GO:0044237;GO:0071704;GO:0008152;GO:0009987	TGME49_235000	phosphorylase family protein	Oocyst	ETH_00019830	Phosphorylase family protein, related
BESB_054940	GO:0007018;GO:0007017;GO:0006928;GO:0009987	TGME49_212030	hypothetical protein	Oocyst	ETH_00030910	kinesin motor domain-containing protein, putative
BESB_054970	none	TGME49_212075	hypothetical protein	Oocyst	ETH_00029565	meiosis-specific nuclear structural protein 1, putative
BESB_055160	GO:0007017;GO:0007010;GO:0006996;GO:0016043;GO:0071840;GO:0009987;GO:0000226;GO:0000278;GO:0007049;GO:0042493;GO:0042221;GO:0050896	TGME49_212240	beta-1 tubulin, putative	Oocyst	ETH_00002520	tubulin beta chain
BESB_056530	GO:0007018;GO:0007017;GO:0006928;GO:0009987	TGME49_206570	kinesin, putative	Oocyst	ETH_00025240	kinesin, putative
BESB_059370	GO:0006508;GO:0019538;GO:1901564;GO:0043170;GO:0006807;GO:0044238;GO:0071704;GO:0008152	TGME49_227370	hydrolase CocE/NonD family protein	Oocyst	ETH_00012555	X-Pro dipeptidyl-peptidase domain-containing protein, putative
BESB_059490	none	TGME49_227100	hypothetical protein	Oocyst	ETH_00016595	glutaredoxin, putative
BESB_060310	GO:0009062;GO:0044242;GO:0072329;GO:0016042;GO:0006631;GO:0046395;GO:0016054;GO:0044282;GO:0032787;GO:0044255;GO:0044248;GO:0006629;GO:1901575;GO:0009056;GO:0019752;GO:0043436;GO:0006082;GO:0044281;GO:0044238;GO:0044237;GO:0071704;GO:0008152;GO:0009987	TGME49_226300	2,4-dienoyl CoA reductase 2, peroxisomal family protein	Oocyst	ETH_00012955	hypothetical protein, conserved
BESB_063170	none	TGME49_297390	hypothetical protein	Oocyst	ETH_00004845	hypothetical protein, conserved
BESB_063350	none	TGME49_297670	hypothetical protein	Oocyst	ETH_00013980	Flagellar associated protein, related
BESB_063530	none	TGME49_297820	sperm associated antigen 6, putative	Oocyst	ETH_00013995	armadillo/beta-catenin-like repeat protein, putative
BESB_064500	GO:0006508;GO:0019538;GO:1901564;GO:0043170;GO:0006807;GO:0044238;GO:0071704;GO:0008152	TGME49_200350	subtilisin SUB3	Oocyst	ETH_00016890	subtilase family serine protease, putative
BESB_064840	none	TGME49_268310	oocyst wall protein OWP3	Oocyst	ETH_00012470	oocyst wall protein, putative
BESB_066060	GO:0007018;GO:0007017;GO:0006928;GO:0009987	TGME49_203135	dynein heavy chain family protein	Oocyst	ETH_00017820	hypothetical protein
BESB_066080	GO:0006099;GO:0009060;GO:0045333;GO:0015980;GO:0006091;GO:0031288;GO:0090702;GO:0099120;GO:0030587;GO:0006907;GO:0044238;GO:0050766;GO:0050764;GO:0044237;GO:0051703;GO:0006909;GO:0060627;GO:0051050;GO:0008152;GO:0019954;GO:0051049;GO:0032879;GO:0000003;GO:0009653;GO:0006897;GO:0048856;GO:0005975;GO:0016192;GO:0048522;GO:0032502;GO:0048518;GO:0009987;GO:0006097;GO:0046487;GO:0050794;GO:0006081;GO:…	TGME49_203110	citrate synthase, putative	Oocyst	ETH_00000665	citrate synthase, putative
BESB_066210	none	TGME49_202970	hypothetical protein	Oocyst	ETH_00026525	hypothetical protein, conserved
BESB_066870	none	TGME49_213720	hypothetical protein	Oocyst	ETH_00013910	hypothetical protein, conserved
BESB_067260	GO:0060285;GO:0007018;GO:0001539;GO:0007017;GO:0048870;GO:0051674;GO:0006928;GO:0040011;GO:0051179;GO:0009987	TGME49_286932	ATPase family associated with various cellular activities (AAA) domain-containing protein	Oocyst	ETH_00024390	Dynein heavy chain protein, related
BESB_067660	none	TGME49_286250	hypothetical protein	Oocyst	ETH_00012470	oocyst wall protein, putative
BESB_068050	GO:0007338;GO:0009566;GO:0019953;GO:0044703;GO:0022414;GO:0000003;GO:0051704	TGME49_285940	hypothetical protein	Oocyst	ETH_00017050	Generative cell specific-1
BESB_072340	GO:0006574;GO:0009083;GO:0006573;GO:0009081;GO:0009063;GO:0046395;GO:0016054;GO:0044282;GO:1901565;GO:0044248;GO:1901575;GO:0009056;GO:0006520;GO:0019752;GO:0043436;GO:0006082;GO:0044281;GO:1901564;GO:0006807;GO:0044238;GO:0044237;GO:0071704;GO:0008152;GO:0009987	TGME49_310830	enoyl-CoA hydratase/isomerase family protein	Oocyst	ETH_00005575	delta3,5-delta2,4-dienoyl-CoA isomerase, putative
BESB_072840	GO:0006210;GO:0019859;GO:0006574;GO:0006208;GO:0046113;GO:0072529;GO:0006573;GO:0006206;GO:0009112;GO:0009063;GO:0046700;GO:0044270;GO:0046395;GO:0072527;GO:0016054;GO:1901361;GO:0044282;GO:1901565;GO:0044248;GO:1901575;GO:0009056;GO:0055086;GO:0006520;GO:0019752;GO:0043436;GO:0006082;GO:0044281;GO:0006139;GO:0042908;GO:0006725;GO:0046483;GO:1901360;GO:0006979;GO:0034641;GO:1901564;GO:0006950;GO:…	TGME49_311370	methylmalonate-semialdehyde dehydrogenase [acylating], putative	Oocyst	ETH_00000170	succinate-semialdehyde dehydrogenase, putative
BESB_074910	none	TGME49_313950	GMC oxidoreductase	Oocyst	ETH_00031400	glucose-methanol-choline oxidoreductase, putative
BESB_077640	none	TGME49_256788	intraflagellar transport 52 (Protein NGD5) family protein	Oocyst	ETH_00031250	hypothetical protein, conserved
BESB_078540	GO:0019430;GO:0071451;GO:0071450;GO:0000303;GO:0000305;GO:0034614;GO:0006801;GO:0000302;GO:0034599;GO:0062197;GO:0072593;GO:1901701;GO:0010035;GO:1901700;GO:0006979;GO:0098869;GO:1990748;GO:0097237;GO:0098754;GO:0009636;GO:0070887;GO:0042221;GO:0033554;GO:0006950;GO:0051716;GO:0050896;GO:0044237;GO:0008152;GO:0009987	TGME49_316190	superoxide dismutase SOD3	Oocyst	ETH_00011830	Superoxide dismutase , related
BESB_079150	GO:0006631;GO:0032787;GO:0044255;GO:0006629;GO:0019752;GO:0043436;GO:0006082;GO:0044281;GO:0044238;GO:0044237;GO:0071704;GO:0008152;GO:0009987	TGME49_315480	acyl-CoA dehydrogenase, middle domain-containing protein	Oocyst	ETH_00032045	acyl-coenzyme A oxidase, putative
BESB_079170	none	TGME49_315450	hypothetical protein	Oocyst	ETH_00009690	saccharopine dehydrogenase, putative
BESB_079580	none	TGME49_224080	Kazal-type serine protease inhibitor domain-containing protein	Oocyst	ETH_00006050	kazal-type serine protease inhibitor domain-containing protein, putative
BESB_079880	GO:0006068;GO:0034310;GO:0006067;GO:0034308;GO:0046164;GO:1901616;GO:0006066;GO:0006081;GO:1901615;GO:0044282;GO:1901575;GO:0009056;GO:0044281;GO:0071704;GO:0008152;GO:0044237;GO:0009987	TGME49_222160	aldehyde dehydrogenase	Oocyst	ETH_00000170	succinate-semialdehyde dehydrogenase, putative
BESB_080190	GO:0006508;GO:0019538;GO:1901564;GO:0043170;GO:0006807;GO:0044238;GO:0071704;GO:0008152;GO:0006412;GO:0043043;GO:0006518;GO:0043604;GO:0043603;GO:0034645;GO:0010467;GO:0009059;GO:0044267;GO:0044271;GO:1901566;GO:0044260;GO:0044249;GO:1901576;GO:0009058;GO:0034641;GO:0044237;GO:0009987	TGME49_221830	subtilisin SUB12	Oocyst	ETH_00006825	Whole genome shotgun assembly, reference scaffold old set, scaffold scaffold_12, related
BESB_082380	GO:0006508;GO:0019538;GO:1901564;GO:0043170;GO:0006807;GO:0044238;GO:0071704;GO:0008152	TGME49_239550	dynein light chain 2B, cytoplasmic, putative	Oocyst	ETH_00013990	roadblock/LC7 domain-containing protein, putative
BESB_082900	GO:0007018;GO:0007017;GO:0006928;GO:0009987;GO:0030030;GO:0016043;GO:0071840	TGME49_230020	kinesin motor domain-containing protein	Oocyst	ETH_00013850	kinesin motor domain-containing protein, putative
BESB_083530	GO:0006631;GO:0032787;GO:0044255;GO:0006629;GO:0019752;GO:0043436;GO:0006082;GO:0044281;GO:0044238;GO:0044237;GO:0071704;GO:0008152;GO:0009987	TGME49_229140	MaoC family domain-containing protein	Oocyst	ETH_00025420	peroxisomal multifunctional enzyme, putative
BESB_084940	GO:0007018;GO:0003341;GO:0007017;GO:0006928;GO:0009987	TGME49_261022	dynein heavy chain family protein	Oocyst	ETH_00009615	hypothetical protein
BESB_085260	none	TGME49_260480	leucine rich repeat-containing protein	Oocyst	ETH_00011710	hypothetical protein, conserved
