# Supplementary material for: Dissection of Besnoitia besnoiti intermediate host life cycle stages: From morphology to gene expression
Source: PLoS Pathog. 2022 Nov 17;18(11):e1010955. doi: 10.1371/journal.ppat.1010955 (PMC9714946; doi:10.1371/journal.ppat.1010955)
Supplement: S10 Table — (XLSX) [file ppat.1010955.s015.xlsx]

## Sheet: Contents
S10 Table B. besnoiti AP2 orthologues
	A	B. besnoiti orthologues of T. gondii AP2s and MORC partners

## Sheet: A
T. gondii ID	Product Description	Primary AP2	B. besnoiti ID	EES1 (TPM)	EES2 (TPM)	EES3 (TPM)	EES4 (TPM)	EES5 (TPM)	Tachyzoites (TPM)	Tissue cysts (TPM)
TGME49_208020	AP2 domain transcription factor AP2Ib-1	n	BESB_022690	29.93	19.56	26.82	18.7	12.08	0.96	1.06
TGME49_215340	AP2 domain transcription factor AP2X-10	n	BESB_034660	10.85	25.13	34.92	43.33	74.1	1.03	9.47
TGME49_224230	AP2 domain transcription factor AP2X-3	n	BESB_062460	10.54	16.82	28.82	21.06	13.86	3.98	1.44
TGME49_237425	AP2 domain transcription factor AP2X-6	n	BESB_036060	18.01	10.58	17.01	23.75	34.22	2.91	0.82
TGME49_244510	AP2 domain transcription factor AP2VI-3	n	BESB_015110	84.63	53.97	57.09	61.47	63.86	15.81	10.42
TGME49_252370	AP2 domain transcription factor AP2III-1	n		0.8	3.3	7.65	6.14	16.29	0.07	0
TGME49_264485	AP2 domain transcription factor AP2IX-3	n	BESB_047910	1.62	3.86	7.95	12.2	20.96	1.16	1.63
TGME49_267460	AP2 domain transcription factor AP2IX-1	n	BESB_050480	26.17	45.6	33.07	41.59	16.37	4.75	10.86
TGME49_299020	AP2 domain transcription factor AP2III-4	n	BESB_011720	32.65	23.61	38.37	37.57	60.15	0.49	0.5
TGME49_299150	AP2 domain transcription factor AP2III-3	n		0.51	2.56	6.84	18.22	59.45	0.01	0.04
TGME49_318610	AP2 domain transcription factor AP2IV-3	n	BESB_044840	57.03	44.43	54.71	46	21.98	2.08	6.37
TGME49_320680	AP2 domain transcription factor AP2IV-2	n	BESB_044690	15.23	17.79	29.16	21.93	9.88	1.37	3.73
TGME49_205650	AP2 domain transcription factor AP2VIIa-3	y	BESB_056200	20.84	15	14.37	14.46	8.53	158.66	78.94
TGME49_211720	AP2 domain transcription factor AP2IV-5	y	BESB_016760	13.77	19.52	26.81	28.3	61.52	77.57	14.8
TGME49_217700	AP2 domain transcription factor AP2XII-2	y	BESB_007260	6.5	11.7	14.64	16.83	14.75	28.34	10.85
TGME49_218960	AP2 domain transcription factor AP2XII-1	y	BESB_039740 BESB_039750	7.04	4.29	9.02	8.43	18.69	160.79	23.52
TGME49_247730	AP2 domain transcription factor AP2XII-5	y	BESB_005460	11.68	9.55	12.15	14.14	8.15	19.74	32.04
TGME49_272710	AP2 domain transcription factor AP2VIII-4	y	BESB_032550	3.51	4.51	8.59	7.89	7.39	16.64	8.51
TGME49_282220	AP2 domain transcription factor AP2VIIa-9	y	BESB_031470	48.03	33.11	35.48	37.72	36.06	27.28	37.7
TGME49_285895	AP2 domain transcription factor AP2V-2	y		11.39	6.15	7.97	10.74	12.82	17.35	4.4
TGME49_310900	AP2 domain transcription factor AP2XI-2	y	BESB_070480	24.39	14.96	25.81	24.04	34.5	75.5	18.47
TGME49_315760	AP2 domain transcription factor AP2XI-4	y	BESB_072450	2.3	5.96	11.62	8.54	4.17	19.65	25.96
TGME49_202490	AP2 domain transcription factor AP2VIIa-7	n	BESB_066670	8.9	7.77	10.6	13.69	18.64	41.6	17.1
TGME49_203050	AP2 domain transcription factor AP2VIIa-6	n		6.45	4.11	4.59	4.11	2.22	17.4	22.56
TGME49_203690	AP2 domain transcription factor AP2VIIa-5	n		25.13	16.65	22.59	25.53	44.9	36.39	15.74
TGME49_203710	AP2 domain transcription factor AP2VIIa-4	n	BESB_065580	41.51	28.17	28.37	32.11	21.13	51.69	33.4
TGME49_214840	AP2 domain transcription factor AP2X-7	n	BESB_035290	26.89	23.23	31.34	33.27	33.52	136.99	53.14
TGME49_214960	AP2 domain transcription factor AP2X-8	n	BESB_035200	4.7	4.24	5.87	5.74	4.11	11.88	3.26
TGME49_215150	AP2 domain transcription factor AP2X-9	n	BESB_034810	29.9	29.48	39.36	41.79	45.55	237.92	44.02
TGME49_215570	AP2 domain transcription factor AP2X-11	n	BESB_034410	10.52	11.76	14.44	12.47	9.38	29.24	4.31
TGME49_215895	AP2 domain-containing protein	n		4.96	7.09	7.47	8.29	3.74	3.61	25.74
TGME49_216220	AP2 domain transcription factor AP2XI-5	n	BESB_069320	41.08	52.94	71.53	75.85	78.46	108.17	27.43
TGME49_220530	AP2 domain transcription factor AP2V-1	n		3.41	4.5	5.78	5.97	2.43	87.55	69.69
TGME49_224050	AP2 domain transcription factor AP2X-4	n	BESB_079550	41.91	39.67	45.19	44.84	29.22	63.44	29.53
TGME49_225110	AP2 domain transcription factor AP2X-2	n		22.47	19.34	28.44	24.67	21.17	20.95	4.49
TGME49_227900	AP2 domain transcription factor AP2X-1	n	BESB_059050	15.65	11.94	17.57	14.8	14.07	23.53	16.8
TGME49_229370	AP2 domain transcription factor AP2VIII-1	n		10.2	6.5	9.5	7.28	6.99	26.59	6.31
TGME49_233120	AP2 domain transcription factor AP2VIII-2	n		9.7	8.4	12.6	11.35	9.93	16.87	1.1
TGME49_237090	AP2 domain transcription factor AP2X-5	n	BESB_036290	5.72	13.7	21.15	29.49	78.75	103.12	38.13
TGME49_240460	AP2 domain transcription factor AP2VI-1	n	BESB_045220	20.73	59.42	42.59	44.46	23.11	159.86	107.62
TGME49_240900	AP2 domain transcription factor AP2VI-2	n		26.14	18.29	24.59	27.43	27.75	30.83	16.08
TGME49_246660	AP2 domain transcription factor AP2XII-3	n	BESB_006280	0	0.09	0.09	0.53	0.28	0.02	0.14
TGME49_247700	AP2 domain transcription factor AP2XII-4	n		19.06	13.41	25.25	19.65	14.18	29.97	6.32
TGME49_249190	AP2 domain transcription factor AP2XII-6	n	BESB_004430	58.87	47.49	46.85	53.04	42.18	32.18	4.75
TGME49_250800	AP2 domain transcription factor AP2XII-8	n	BESB_029280	20.99	19.67	29.15	26.24	14.53	95.18	31.9
TGME49_251740	AP2 domain transcription factor AP2XII-9	n		1.97	4.95	8.63	5.63	4.02	48.38	2.84
TGME49_253380	AP2 domain transcription factor AP2III-2	n	BESB_030840	6.77	4.67	7.53	9.56	13.64	48.16	16.67
TGME49_255220	AP2 domain transcription factor AP2VIIb-3	n		15.93	12.42	15.28	14.42	9.75	52.05	30.15
TGME49_262000	AP2 domain transcription factor AP2VIIb-2	n	BESB_002040	26.46	21.02	24.31	24.01	18.78	17.83	22.12
TGME49_262420	AP2 domain transcription factor APVIIb-1/ADA2-B	n	BESB_001820	9.4	8.02	15.64	14.19	25.35	22.63	5.24
TGME49_269010	AP2 domain transcription factor AP2VIII-7	n	BESB_052260	23.23	28.44	23.84	22.61	11.41	257.4	171.63
TGME49_271030	AP2 domain transcription factor AP2VIII-6	n		25.2	22.26	32.51	26.87	24.41	139.56	119.56
TGME49_271200	AP2 domain transcription factor AP2VIII-5	n	BESB_037410	66.87	78.97	76.78	89.47	97.4	55.07	25.34
TGME49_273660	AP2 domain transcription factor AP2VIII-3	n		24.75	21.95	28.99	27.19	18.96	51.58	16.71
TGME49_280460	AP2 domain transcription factor AP2VIIa-2	n	BESB_057000	10.61	11.92	11.94	13.53	6.15	210.36	314.11
TGME49_280470	AP2 domain transcription factor AP2VIIa-1	n	BESB_057010	6.58	15.42	22.18	17.43	7.86	10.12	29.48
TGME49_282210	AP2 domain transcription factor AP2VIIa-8	n	BESB_031460	0.56	0.68	1.07	1.2	1.89	57.92	40.77
TGME49_288950	AP2 domain transcription factor AP2IX-4	n	BESB_020990	3.87	8.4	7.1	9.81	4.41	42.3	61.06
TGME49_289710	AP2 domain transcription factor AP2IX-5	n	BESB_020340	7.73	8.62	15.78	22.91	48.23	55.88	2.29
TGME49_290180	AP2 domain transcription factor AP2IX-6	n	BESB_020020	38.13	35.48	36.76	33.73	29.85	24.74	17.32
TGME49_290630	AP2 domain transcription factor AP2IX-7	n	BESB_019790	6.07	5.87	6.42	6.65	4.57	9.17	4.44
TGME49_306000	AP2 domain transcription factor AP2IX-8	n	BESB_018100	20.74	19.82	29.02	30	32.8	72.01	12.09
TGME49_306620	AP2 domain transcription factor AP2IX-9	n	BESB_018620	34.61	22.62	27.25	26.13	22.34	13.19	136.87
TGME49_309410	AP2 domain transcription factor AP2XI-1	n	BESB_018630	2.31	5.37	5.48	6.52	2.79	3.8	3.61
TGME49_310950	AP2 domain transcription factor AP2XI-3	n	BESB_072400	57.09	52.48	63.86	59.58	44.24	88.1	37.4
TGME49_318470	AP2 domain transcription factor AP2IV-4	n	BESB_078850	7.58	14.3	19.93	15.42	10.57	31.07	11.23
TGME49_320700	AP2 domain transcription factor AP2IV-1	n	BESB_043170	42.06	39.26	37.63	36.88	27.73	37.89	26.63
TGME49_305340	MORC family protein		BESB_017620
TGME49_227290	histone deacetylase HDAC3		BESB_059430
TGME49_230890	PHD-finger domain-containing protein [0.59];PHD-finger domain-containing protein, putative [0.47]		BESB_010370
TGME49_232650	ELM2 domain-containing protein [0.11]		BESB_008930
TGME49_275680	ELM2 domain-containing protein [0.7]		BESB_030140
Key:
	AP2 genes with EES-specific expression
	T. gondii genes not annotated in B. besnoiti
