# Supplementary material for: Dissection of Besnoitia besnoiti intermediate host life cycle stages: From morphology to gene expression
Source: PLoS Pathog. 2022 Nov 17;18(11):e1010955. doi: 10.1371/journal.ppat.1010955 (PMC9714946; doi:10.1371/journal.ppat.1010955)
Supplement: S11 Table — (XLSX) [file ppat.1010955.s016.xlsx]

## Sheet: Contents
S11 Table Microgamete-specific genes with B. besnoiti orthologs
	A	MORC-regulated microgamete genes

## Sheet: A
Function / localization		T. gondii Gene ID	Product Description					B. besnoiti gene ID	Tachyzoites counts	Tissue cyst counts	Tachyzoites log2(NC+1)	Tissue cysts log2(NC+1)	LFCs	Protein description (Pannzer)	GO terms (Pannzer)	TGME49 homolog	TGME49 syntenic homolog	TGME49 protein description	NCLIV homolog (new ID)	NCLIV syntenic homolog (new ID)	NCLIV homolog	NCLIV protein description	ETH homolog	ETH protein description	Pf3D7 homolog	Pf3D7 protein description
Axoneme
		TGME49_201750	Tctex-1 family protein					BESB_013720	12	32	3.74734	5.00541	-1.25808	Tctex-1 family domain containing protein [0.7]	none	TGME49_201750	TGME49_201750	Tctex-1 family protein	Ncaninum_LIV_000448200	Ncaninum_LIV_000448200	NCLIV_023000	hypothetical protein	ETH_00008420	Tctex-1 family domain containing protein, putative	PF3D7_1114000	dynein light chain Tctex-type, putative
		TGME49_203135	dynein heavy chain family protein					BESB_066060	14240	10705	13.8411	13.3428	0.498252	Dynein heavy chain [0.54]	GO:0007018;GO:0007017;GO:0006928;GO:0009987	TGME49_203135	TGME49_203135	dynein heavy chain family protein	Ncaninum_LIV_000122500	Ncaninum_LIV_000660300	NCLIV_026260	GA26239, related	ETH_00017820	hypothetical protein	PF3D7_1023100	dynein heavy chain, putative
		TGME49_212240	beta-1 tubulin, putative					BESB_055160	61	64	5.99685	5.97964	0.0172034	Tubulin beta chain [0.58]	GO:0007017;GO:0007010;GO:0006996;GO:0016043;GO:0071840;GO:0009987;GO:0000226;GO:0000278;GO:0007049;GO:0042493;GO:0042221;GO:0050896	TGME49_212240	TGME49_212240	beta-1 tubulin, putative	Ncaninum_LIV_000196100	Ncaninum_LIV_000196100	NCLIV_049140	hypothetical protein	ETH_00002520	tubulin beta chain	PF3D7_1008700	tubulin beta chain
		TGME49_231770	alpha-tubulin I, putative					BESB_009760	284	2765	8.19888	11.3904	-3.19155	Tubulin alpha chain [0.53]	GO:0007017;GO:0007010;GO:0006996;GO:0016043;GO:0071840;GO:0000226;GO:0000278;GO:0009987;GO:0007049	TGME49_231770	TGME49_231770	alpha-tubulin I, putative	Ncaninum_LIV_000077000	Ncaninum_LIV_000077000	NCLIV_031800	hypothetical protein	ETH_00033310	tubulin alpha chain, putative	PF3D7_0903700	alpha tubulin 1
		TGME49_233330	radial spokehead family protein					BESB_008400	209	135	7.75691	7.04378	0.713137	radial spoke head protein 6 homolog A [0.97]	GO:0060294;GO:0060285;GO:0003341;GO:0060271;GO:0120031;GO:0044782;GO:0120036;GO:0007018;GO:0030031;GO:0001539;GO:0007017;GO:0070925;GO:0048870;GO:0051674;GO:0030030;GO:0006928;GO:0040011;GO:0022607;GO:0006996;GO:0044085;GO:0016043;GO:0071840;GO:0051179;GO:0009987	TGME49_233330	TGME49_233330	radial spokehead family protein	Ncaninum_LIV_000062800	Ncaninum_LIV_000062800	NCLIV_033120	GM16080, related	ETH2_0318400	radial spoke head protein, putative	PF3D7_1104600	radial spoke head protein, putative
		TGME49_235920	dynein, axonemal, heavy chain 2 family protein					BESB_037070	1691	15699	10.768	13.8952	-3.12724	Dynein-1-beta heavy chain, flagellar inner arm I1 complex [0.84];Dynein heavy chain, cytoplasmic [0.47];AAA domain-containing protein [0.11]	GO:0007018;GO:0007017;GO:0006928;GO:0030030;GO:0009987;GO:0016043;GO:0071840	TGME49_235920	TGME49_235920	dynein, axonemal, heavy chain 2 family protein	Ncaninum_LIV_000488900	Ncaninum_LIV_000488900	NCLIV_050200	GF18580, related	ETH_00023560	GF18580, related, related	PF3D7_1465800	dynein beta chain, putative
		TGME49_237490	centrin family protein					BESB_036020	65	15	6.08408	3.94938	2.1347	Centrin [0.52]	GO:0007099;GO:0098534;GO:0051298;GO:0007098;GO:0031023;GO:0000226;GO:0000278;GO:0007017;GO:0070925;GO:0007010;GO:0022402;GO:0007049;GO:0022607;GO:0006996;GO:0044085;GO:0016043;GO:0071840;GO:0009987	TGME49_237490	TGME49_237490	centrin family protein	Ncaninum_LIV_000477400	Ncaninum_LIV_000477400	NCLIV_051230	Calmodulin long form, related	ETH_00031305	caltractin (centrin), putative	PF3D7_1027700	centrin-3
		TGME49_239550	dynein light chain 2B, cytoplasmic, putative					BESB_082380	7	3	3.0336	1.95844	1.07515	Putative dynein light chain 2B, cytoplasmic [0.97];Putative roadblock/LC7 domain-containing protein [0.49];Putative aminopeptidase npepl1 [0.32]	GO:0006508;GO:0019538;GO:1901564;GO:0043170;GO:0006807;GO:0044238;GO:0071704;GO:0008152	TGME49_239550	TGME49_239550	dynein light chain 2B, cytoplasmic, putative	Ncaninum_LIV_000768800	Ncaninum_LIV_000768800	NCLIV_016170	putative roadblock/LC7 domain-containing protein	ETH_00013990	roadblock/LC7 domain-containing protein, putative	PF3D7_1007100	roadblock/LC7 domain-containing protein, putative
		TGME49_243482	dynein heavy chain, putative					BESB_007280	73434	3327	16.2075	11.6571	4.55043	Dynein axonemal heavy chain 3 [0.55]	GO:0007018;GO:0007017;GO:0006928;GO:0009987;GO:0060285;GO:0001539;GO:0048870;GO:0051674;GO:0040011;GO:0015031;GO:0045184;GO:0008104;GO:0033036;GO:0071705;GO:0051179;GO:0071702;GO:0006810;GO:0051234	TGME49_243482	TGME49_243482;TGME49_273478	dynein heavy chain, putative	Ncaninum_LIV_000051700	Ncaninum_LIV_000051700	NCLIV_034170	hypothetical protein	ETH_00023995	Dynein heavy chain 6, related	PF3D7_0905300	dynein heavy chain, putative
		TGME49_249840	dynein heavy chain 2, putative					BESB_003790	341185	29666	18.4235	14.8133	3.61026	Dynein heavy chain 1, axonemal [0.61];p-loop containing nucleoside triphosphate hydrolase [0.14]	GO:0007018;GO:0007017;GO:0006928;GO:0030030;GO:0016043;GO:0071840;GO:0009987;GO:0003341;GO:0006260;GO:0034645;GO:0009059;GO:0044260;GO:0044249;GO:1901576;GO:0009058;GO:0043170;GO:0044237;GO:0071704;GO:0008152	TGME49_249840	TGME49_249840	dynein heavy chain 2, putative	Ncaninum_LIV_000275500	Ncaninum_LIV_000275500	NCLIV_065960	Dynein heavy chain 1, axonemal, related	ETH_00022695	Dynein heavy chain 1, axonemal, related, related	PF3D7_0905300	dynein heavy chain, putative
		TGME49_254020	dynein intermediate chain, putative					BESB_012900	2294	2382	11.2076	11.1753	0.0323071	Dynein axonemal intermediate chain 2 [0.85]	GO:0036158;GO:0070286;GO:0035082;GO:0001578;GO:0003341;GO:0060271;GO:0120031;GO:0044782;GO:0000226;GO:0120036;GO:0007018;GO:0030031;GO:0007017;GO:0070925;GO:0007010;GO:0030030;GO:0006928;GO:0006996;GO:0034622;GO:0065003;GO:0043933;GO:0022607;GO:0016043;GO:0071840;GO:0044085;GO:0016573;GO:0018393;GO:0006475;GO:0018394;GO:0006473;GO:0043543;GO:0016570;GO:0016569;GO:0018205;GO:0006325;GO:0051276;GO:…	TGME49_254020	TGME49_254020	dynein intermediate chain, putative	Ncaninum_LIV_000430500	Ncaninum_LIV_000430500	NCLIV_008330	putative dynein intermediate chain	ETH_00025255	dynein intermediate chain, putative	PF3D7_1426300	dynein intermediate chain, putative
		TGME49_254180	radial spoke protein 3 protein					BESB_012770	30	206	5.00297	7.6518	-2.64883	none	none	TGME49_254180	TGME49_254180	radial spoke protein 3 protein	Ncaninum_LIV_000550800	none	NCLIV_008450	radial spoke protein 3 protein	ETH2_0409100	Radial spokehead 3 protein, putative	PF3D7_1335400	reticulocyte binding protein 2 homologue a
		TGME49_255200	Radial spoke head protein 9, putative					BESB_083660	224	76	7.856	6.22172	1.63428	radial spoke head protein 9 homolog [0.95]	none	TGME49_255200	TGME49_255200	Radial spoke head protein 9, putative	Ncaninum_LIV_000096100	Ncaninum_LIV_000096100	NCLIV_028740	conserved hypothetical protein	ETH_00014050	hypothetical protein, conserved	PF3D7_1215800	radial spoke head protein 9, putative
		TGME49_258880	axonemal dynein light chain p33, putative					BESB_002510	1456	3468	10.5522	11.7171	-1.16488	Inner dynein arm light chain, axonemal [0.64]	GO:0016310;GO:0006796;GO:0006793;GO:0044237;GO:0008152;GO:0009987	TGME49_258880	TGME49_258880	axonemal dynein light chain p33, putative	Ncaninum_LIV_000107900	Ncaninum_LIV_000107900	NCLIV_027590	putative 33 kDa dynein arm light chain, axonemal	ETH2_0205500	axonemal dynein light chain p33, putative	none	none
		TGME49_260000	Basal body protein					BESB_003280	84	124	6.45291	6.92328	-0.470377	none	none	TGME49_260000	TGME49_260000	Basal body protein	Ncaninum_LIV_000115400	Ncaninum_LIV_000115400	NCLIV_026900	conserved hypothetical protein	ETH_00031885	kinesin motor domain-containing protein, putative	PF3D7_1311100	meiosis-specific nuclear structural protein 1, putative
		TGME49_269160	outer dynein arm docking complex protein ODA1, putative					BESB_052370	29	6	4.94397	2.7536	2.19036	Putative outer dynein arm docking complex protein ODA1 [0.97]	none	TGME49_269160	TGME49_269160;TGME49_269170	outer dynein arm docking complex protein ODA1, putative	Ncaninum_LIV_000017300	Ncaninum_LIV_000017300	NCLIV_037230	conserved hypothetical protein	ETH_00013425	hypothetical protein, conserved	none	none
		TGME49_277980	dynein light chain					BESB_028040	2	0	NA	NA	NA	Dynein light chain [0.5]	GO:0007017;GO:0009987	TGME49_277980	TGME49_277980	dynein light chain	Ncaninum_LIV_000253500	Ncaninum_LIV_000253500	NCLIV_068030	putative dynein light chain	ETH_00015360	Dynein light chain 8a protein	PF3D7_1213600	dynein light chain 1, putative
		TGME49_283765	B9 domain-containing protein					BESB_076130	19	715	4.37493	9.44117	-5.06624	B9 domain-containing protein [0.81]	GO:0030030;GO:0016043;GO:0071840;GO:0009987	TGME49_283765	TGME49_283765	B9 domain-containing protein	Ncaninum_LIV_000583900	Ncaninum_LIV_000583900	NA	Ciliary basal body-associated, B9 protein, putative	ETH_00002085	Ciliary basal body-associated, B9 protein, putative	none	none
		TGME49_289040	Armadillo/beta-catenin family repeat-containing protein					BESB_020900	10	6	3.49597	2.76515	0.730826	Armadillo/beta-catenin family repeat-containing protein [0.97]	none	TGME49_289040	TGME49_289027;TGME49_289040	Armadillo/beta-catenin family repeat-containing protein	Ncaninum_LIV_000210900	Ncaninum_LIV_000210900	NCLIV_041410	conserved hypothetical protein	ETH_00026330	importin alpha, putative	none	none
		TGME49_289260	sperm-associated antigen 17					BESB_020650	279	320	8.17251	8.28329	-0.110781	none	none	TGME49_289280	TGME49_289260	Flagellar-associated PapD-like, putative	Ncaninum_LIV_000208700	Ncaninum_LIV_000208700	NCLIV_041620	conserved hypothetical protein	ETH_00024305	hypothetical protein, conserved	none	none
		TGME49_297820	sperm associated antigen 6, putative					BESB_063530	962	16894	9.95493	14.001	-4.04609	Sperm-associated antigen 6 [0.84];Axoneme central apparatus [0.71];Karyopherin (Importin) alpha [0.42];Armadillo/beta-catenin-like repeat protein,putative [0.41];Importin subunit alpha [0.13]	none	TGME49_297820	TGME49_297820	sperm associated antigen 6, putative	Ncaninum_LIV_000709000	Ncaninum_LIV_000709000	NCLIV_006730	putative armadillo/beta-catenin-like repeat protein	ETH_00013995	armadillo/beta-catenin-like repeat protein, putative	PF3D7_1130800	armadillo repeat protein PF16, putative
		TGME49_306338	dynein gamma chain, flagellar outer arm, putative					BESB_018310	143148	39436	17.1705	15.2239	1.94652	Dynein gamma chain, flagellar outer arm [0.72]	GO:0007018;GO:0007017;GO:0006928;GO:0009987;GO:0036158;GO:0030030;GO:0070286;GO:0035082;GO:0001578;GO:0060271;GO:0120031;GO:0044782;GO:0000226;GO:0120036;GO:0030031;GO:0070925;GO:0007010;GO:0016043;GO:0034622;GO:0071840;GO:0065003;GO:0043933;GO:0022607;GO:0006996;GO:0044085	TGME49_306338	TGME49_306338	dynein gamma chain, flagellar outer arm, putative	Ncaninum_LIV_000635000	Ncaninum_LIV_000635000	NCLIV_044570	hypothetical protein	ETH_00008805	hypothetical protein	PF3D7_0905300	dynein heavy chain, putative
Flagellar transport
		TGME49_206570	kinesin, putative					BESB_056530	29	0	4.94206	0	4.94206	none	GO:0007018;GO:0007017;GO:0006928;GO:0009987	TGME49_206570	TGME49_206570	kinesin, putative	Ncaninum_LIV_000316400	none	NCLIV_062040	putative kinesin	ETH_00025240	kinesin, putative	PF3D7_1245600	kinesin-15, putative
		TGME49_215180	intraflagellar transport protein					none						none
		TGME49_230020	kinesin motor domain-containing protein					BESB_082900	2095	1455	11.0767	10.4644	0.612224	Kinesin-like protein KLP1 [0.44];Kinesin motor domain-containing protein [0.43];kinesin-like protein KIF9 [0.38]	GO:0007018;GO:0007017;GO:0006928;GO:0009987;GO:0030030;GO:0016043;GO:0071840	TGME49_230020	TGME49_230020	kinesin motor domain-containing protein	Ncaninum_LIV_000088600	Ncaninum_LIV_000088600	NCLIV_030700	putative kinesin motor domain-containing protein	ETH_00013850	kinesin motor domain-containing protein, putative	PF3D7_1245600	kinesin-15, putative
		TGME49_249365	intraflagellar transport complex B 46					BESB_004250	65	9	6.08353	3.26567	2.81786	Intraflagellar transport protein 46 [0.13]	GO:0042073;GO:0010970;GO:0099111;GO:0030705;GO:0044782;GO:0031503;GO:0120036;GO:0007018;GO:0007017;GO:0030030;GO:0006928;GO:0046907;GO:0051649;GO:0051641;GO:0006996;GO:0016043;GO:0071840;GO:0006810;GO:0051234;GO:0051179;GO:0009987	TGME49_249365	TGME49_249365	hypothetical protein	none	none	none		none	none	none	none
		TGME49_250720	intraflagellar transport component IFT74					BESB_029370	91	320	6.56841	8.28395	-1.71554	none	GO:0042073;GO:0010970;GO:0099111;GO:0030705;GO:0060271;GO:0120031;GO:0044782;GO:0031503;GO:0120036;GO:0007018;GO:0030031;GO:0007017;GO:0070925;GO:0030030;GO:0006928;GO:0046907;GO:0051649;GO:0051641;GO:0022607;GO:0006996;GO:0044085;GO:0016043;GO:0071840;GO:0006810;GO:0051234;GO:0051179;GO:0009987	TGME49_250720	TGME49_250720	hypothetical protein	Ncaninum_LIV_000272000	Ncaninum_LIV_000272000	NCLIV_066260	putative intraflagellar transport protein component IFT74/72	none	none	PF3D7_1335400	reticulocyte binding protein 2 homologue a
		TGME49_253500	intraflagellar transport protein 57					BESB_013360	126	156	7.03191	7.25175	-0.219842	Intraflagellar transport 57-like protein [0.97]	none	TGME49_253500	TGME49_253500	hypothetical protein	Ncaninum_LIV_000435300	Ncaninum_LIV_000435300	NCLIV_007920	hypothetical protein	none	none	PF3D7_0406500	NYN domain-containing protein, putative
		TGME49_270210	kinesin motor domain-containing protein					BESB_053330	108	400	6.81287	8.60485	-1.79198	Kinesin motor domain-containing protein [0.11]	GO:0007018;GO:0007017;GO:0006928;GO:0009987	TGME49_270210	TGME49_270210	kinesin motor domain-containing protein	Ncaninum_LIV_000026400	Ncaninum_LIV_000026400	NCLIV_036440	Kinesin-related protein 13, related	ETH_00013850	kinesin motor domain-containing protein, putative	PF3D7_0806600	kinesin-like protein, putative
		TGME49_285400	Kinesin heavy chain					none						none
		TGME49_285410	calmodulin-binding carboxy-terminal kinesin-like family protein, putative					BESB_068600	74381	2033	16.226	10.9467	5.27929	Kinesin motor domain-containing protein [0.2]	GO:0007018;GO:0007017;GO:0006928;GO:0009987	TGME49_285410	TGME49_285410	calmodulin-binding carboxy-terminal kinesin-like family protein, putative	Ncaninum_LIV_000603300	Ncaninum_LIV_000603300	NCLIV_014870	hypothetical protein	ETH_00009710	kinesin heavy chain-like protein, putative	PF3D7_0111000	kinesin-8B, putative
		TGME49_286660	kinesin, putative					BESB_067430	111	24	6.8482	4.59475	2.25345	none	GO:0007018;GO:0007017;GO:0006928;GO:0009987	TGME49_286660	TGME49_286660	kinesin, putative	Ncaninum_LIV_000612100	Ncaninum_LIV_000612100	NCLIV_013990	GA21186, related	ETH_00013460	kinesin motor domain-containing protein, putative	PF3D7_0111000	kinesin-8B, putative
		TGME49_288050	intraflagellar transport protein 172, putative					BESB_021710	9581	3731	13.2694	11.8224	1.44702	Selective LIM-binding factor, putative [0.89];Putative intraflagellar transport protein [0.6]	none	TGME49_288050	TGME49_288050	intraflagellar transport protein 172, putative	Ncaninum_LIV_000598100	none	NCLIV_030030	GA15220, related	ETH_00016375	none	none	none
		TGME49_293890	intraflagellar transport 80 family protein					BESB_017230	302	26	8.28518	4.70425	3.58092	Intraflagellar transport 80 family protein [0.7];WD40 repeat containing protein [0.31]	none	TGME49_293890	TGME49_293890	intraflagellar transport 80 family protein	Ncaninum_LIV_000546900	Ncaninum_LIV_000546900	NCLIV_000850	conserved hypothetical protein	ETH_00025255	dynein intermediate chain, putative	PF3D7_1146000	ribosome assembly protein 4, putative
		TGME49_315845	kinesin motor domain-containing protein					BESB_078770	419	222	8.75713	7.75719	0.999939	Kinesin motor domain-containing protein [0.25]	GO:0007018;GO:0007017;GO:0006928;GO:0009987	TGME49_273560	TGME49_315830;TGME49_315845	kinesin heavy chain, putative	Ncaninum_LIV_000357100	Ncaninum_LIV_000357100	NCLIV_058490	Kif18a protein, related	ETH_00019085	kinesin heavy chain, putative
Microgamete
		TGME49_212075	Meiosis-specific nuclear structural protein					BESB_054970	2134	260	11.1031	7.98376	3.11938	Meiosis-specific nuclear structural protein 1 [0.67]	none	TGME49_212075	TGME49_212075	hypothetical protein	Ncaninum_LIV_000197700	Ncaninum_LIV_000197700	NCLIV_049280	Trichohyalin, related	ETH_00029565	meiosis-specific nuclear structural protein 1, putative	PF3D7_1335400	reticulocyte binding protein 2 homologue a
		TGME49_217390	REJ domain protein					BESB_038960	192	35	7.63412	5.12184	2.51228	none	none	TGME49_217390	TGME49_217390	hypothetical protein	Ncaninum_LIV_000315100	Ncaninum_LIV_000315100	NCLIV_062150	conserved hypothetical protein	ETH_00017835	hypothetical protein, conserved	none	none
		TGME49_217650	Groth arrest-specific protein 8					BESB_038690	1990	8540	11.0027	13.0169	-2.01423	Growth arrest-specific protein 8 [0.96];Growth-arrest-specific protein 8, putative [0.49];GAS domain-containing protein [0.47];Dynein regulatory complex subunit 4 [0.18]	GO:0048870;GO:0051674;GO:0006928;GO:0040011;GO:0051179;GO:0009987	TGME49_217650	TGME49_217650	hypothetical protein	Ncaninum_LIV_000312500	Ncaninum_LIV_000312500	NCLIV_062430	putative growth-arrest-specific protein 8	ETH_00005895	growth-arrest-specific protein 8, putative	PF3D7_1242400	GAS8-like protein, putative
		TGME49_230830	ATPase family associated with various cellular activities (AAA) domain-containing protein					BESB_010430	16022	5021	14.0112	12.2507	1.76045	dynein heavy chain family protein	GO:0060285;GO:0007018;GO:0001539;GO:0007017;GO:0048870;GO:0051674;GO:0006928;GO:0040011;GO:0051179;GO:0009987	TGME49_230830	TGME49_230830	ATPase family associated with various cellular activities (AAA) domain-containing protein	Ncaninum_LIV_000083100	Ncaninum_LIV_000083100	NCLIV_031230	GI17927, related	ETH_00024390	Dynein heavy chain protein, related	PF3D7_0905300	dynein heavy chain, putative
		TGME49_243550	H-SHIPPO 1, putative					BESB_046750	2	1	NA	NA	NA	H-shippo 1 [0.69];DNA-directed RNA polymerase II subunit RPB1 [0.46]	GO:0032774;GO:0034654;GO:0016070;GO:0019438;GO:0018130;GO:1901362;GO:0090304;GO:0009059;GO:0044271;GO:0006139;GO:0006725;GO:0046483;GO:1901360;GO:0044249;GO:1901576;GO:0009058;GO:0034641;GO:0043170;GO:0006807;GO:0044238;GO:0044237;GO:0071704;GO:0008152;GO:0009987	TGME49_243550	TGME49_243550	H-SHIPPO 1, putative	Ncaninum_LIV_000569500	Ncaninum_LIV_000569500	NCLIV_018270	hypothetical protein	ETH2_0954000	hypothetical protein, conserved	PF3D7_0318200	DNA-directed RNA polymerase II subunit RPB1
		TGME49_272360	EF hand family protein					BESB_032880	452	320	8.86641	8.28299	0.583417	Ef hand family protein (Fragment) [0.64];EF-hand domain-containing family member C2 [0.46]	none	TGME49_272360	TGME49_272360	EF hand family protein	Ncaninum_LIV_000042400	none	NCLIV_034940	cDNA FLJ51667, highly similar to EF-hand domain-containing protein 1, related	ETH_00005775	hypothetical protein	none	none
		TGME49_278710	Primary ciliary dyskinesia protein 1					BESB_027580	316	22	8.35036	4.47163	3.87873	ASH domain-containing protein [0.8];Primary ciliary dyskinesia protein 1 [0.43]	GO:0003341;GO:0060271;GO:0120031;GO:0044782;GO:0120036;GO:0007018;GO:0030031;GO:0007017;GO:0070925;GO:0030030;GO:0006928;GO:0022607;GO:0006996;GO:0044085;GO:0016043;GO:0071840;GO:0009987	TGME49_278710	TGME49_278710	hypothetical protein	Ncaninum_LIV_000261500	Ncaninum_LIV_000261500	NCLIV_067290	conserved hypothetical protein	ETH_00030820	hypothetical protein, conserved	none	none
		TGME49_286932	ATPase family associated with various cellular activities (AAA) domain-containing protein					BESB_067260	70426	17109	16.1471	14.0192	2.12792	ATPase family associated with various cellular activities (AAA) domain-containing protein [0.86]	GO:0060285;GO:0007018;GO:0001539;GO:0007017;GO:0048870;GO:0051674;GO:0006928;GO:0040011;GO:0051179;GO:0009987	TGME49_286932	TGME49_286932	ATPase family associated with various cellular activities (AAA) domain-containing protein	Ncaninum_LIV_000613700	Ncaninum_LIV_000613700	NCLIV_013830	Dynein heavy chain family protein, related	ETH_00024390	Dynein heavy chain protein, related	PF3D7_0905300	dynein heavy chain, putative
		TGME49_293850	Clusterin-assocoated protein 1					BESB_017200	196	1174	7.66635	10.1554	-2.4891	Clusterin-associated protein 1 [0.82];Clusterin-associated protein 1, putative [0.52]	GO:0030030;GO:0016043;GO:0071840;GO:0009987	TGME49_293850	TGME49_293850	hypothetical protein	Ncaninum_LIV_000547400	Ncaninum_LIV_000547400	NCLIV_000820	conserved hypothetical protein	none	none	none	none
		TGME49_297390	WD G-beta repeat-containing protein					BESB_063170	11145	1520	13.4875	10.5273	2.96017	none	none	TGME49_297390	TGME49_297380	hypothetical protein	Ncaninum_LIV_000712300	Ncaninum_LIV_000712300	NCLIV_006430	conserved hypothetical protein	ETH_00004845	hypothetical protein, conserved	PF3D7_0905600	WD repeat-containing protein 66, putative
